# Supplementary material for: Revelation of candidate genes and molecular mechanism of reproductive seasonality in female rohu (Labeo rohita Ham.) by RNA sequencing
Source: BMC Genomics. 2021 Sep 22;22:685. doi: 10.1186/s12864-021-08001-6 (PMC8456608; doi:10.1186/s12864-021-08001-6)
Supplement: Supplementary file 2 — Additional file 2. [file 12864_2021_8001_MOESM2_ESM.xlsx]

## Sheet: Title and author details
Revelation of candidate genes and molecular mechanism of reproductive seasonality in female rohu (Labeo rohita Ham) by RNA sequencing
Sarika Jaiswal1#, Samiran Nandi2#*, Mir Asif Iquebal1, Rahul Singh Jasrotia1, Sunita Patra2, Gayatri Mishra2, Uday Kumar Udit2, Dinesh Kumar Sahu2, U.B. Angadi1, Prem Kumar Meher2, Padmanav Routray2, Jitendra Kumar Sundaray2, Dhananjay Kumar Verma2, Paramananda Das2, Pallipuram Jayasankar2, Anil Rai1 and Dinesh Kumar1*
1Centre for Agricultural Bioinformatics, ICAR-Indian Agricultural Statistics Research Institute, New Delhi
2ICAR- Central Institute of Freshwater Aquaculture, Bhubaneswar, Odhisa
*Joint Corresponding Author
Dinesh Kumar (dinesh.kumar@icar.gov.in); Samiran Nandi (eurekhain@yahoo.co.in)
#Authors Contributed Equally

## Sheet: IGA(BR) vs. PSR(BR)
Supplementary file 2: Blast Results and expression values of 4 sets of BPGL differential expressed genes
Sequence name	LogFC	FDR	Sequence desc.	Sequence length	Hit desc.	Hit ACC	E-Value	Similarity	Bit-Score	Alignment length	Positives
c255687_g1_i1	-6.51219	0.00614931	MULTISPECIES: hypothetical protein	624	gi|753195480|ref|WP_041501957.1|MULTISPECIES: hypothetical protein [unclassified Porphyromonadaceae] >gi|752470557|gb|KIO46058.1| hypothetical protein BA92_03030 [Sanguibacteroides justesenii] >gi|752471951|gb|KIO47428.1| hypothetical protein IE90_00195 [Sanguibacteroides justesenii]	WP_041501957	7.21399	49	37.7354	73	36
c137523_g1_i9	-2.41209	0.00105955	cub and sushi domain-containing protein 1	8634	gi|742178039|ref|XP_010887352.1|PREDICTED: CUB and sushi domain-containing protein 1 [Esox lucius]	XP_010887352	0	92	4614.29	2472	2297
c131152_g1_i3	-3.04961	4.66e-05	anoctamin-8-like isoform x1	3945	gi|292610701|ref|XP_002660858.1|PREDICTED: anoctamin-8 [Danio rerio]	XP_002660858	0	88	1728.38	1008	894
c140221_g3_i16	-5.04336	2e-07	disks large homolog 2 isoform x30	1938	gi|688574676|ref|XP_009303705.1|PREDICTED: disks large homolog 2 isoform X30 [Danio rerio]	XP_009303705	4.46363e-115	99	423.32	210	209
c136035_g1_i4	-6.61797	0.00416566	PREDICTED: uncharacterized protein C19orf44 homolog isoform X1	2081	gi|189534731|ref|XP_001337233.2|PREDICTED: uncharacterized protein C19orf44 homolog isoform X1 [Danio rerio]	XP_001337233	0	73	690.649	601	439
c136211_g1_i1	-7.12813	0.000726851	high mobility group protein b1- partial	1290	gi|751340606|ref|WP_041026177.1|hypothetical protein [Salmonella enterica]	WP_041026177	0.189168	71	45.0542	45	32
c136542_g1_i5	-5.30423	3e-10	dedicator of cytokinesis protein 7 isoform x2	3004	gi|688560759|ref|XP_009300756.1|PREDICTED: dedicator of cytokinesis protein 7 isoform X7 [Danio rerio]	XP_009300756	2.86792e-169	100	604.364	296	296
c140967_g4_i12	4.78513	3.92e-07	ap2-associated protein kinase 1 isoform x4	3634	gi|528488747|ref|XP_005167372.1|PREDICTED: AP2-associated protein kinase 1 isoform X4 [Danio rerio]	XP_005167372	0	78	1088.95	752	590
c140324_g1_i1	-6.51219	0.00614931	ferredoxin-fold anticodon-binding domain-containing protein 1	1604	gi|153791488|ref|NP_001093489.1|ferredoxin-fold anticodon-binding domain-containing protein 1 [Danio rerio] >gi|688557212|ref|XP_009300134.1| PREDICTED: ferredoxin-fold anticodon-binding domain-containing protein 1 isoform X1 [Danio rerio]	NP_001093489	1.03562e-159	89	571.237	329	293
c262166_g1_i1	6.83552	0.00199605	intestinal mucin-like protein	514	gi|688616079|ref|XP_009301895.1|PREDICTED: mucin-2-like [Danio rerio]	XP_009301895	2.81068e-50	71	204.527	166	118
c104942_g1_i1	-7.93106	2.25e-05	actin-related protein 2 3 complex subunit 5-like	700	gi|47271435|ref|NP_919359.2|actin related protein 2/3 complex, subunit 5A [Danio rerio] >gi|28278704|gb|AAH44413.1| Arpc5a protein [Danio rerio] >gi|47682323|gb|AAH70012.1| Actin related protein 2/3 complex, subunit 5A [Danio rerio] >gi|182888844|gb|AAI64286.1| Arpc5a protein [Danio rerio]	NP_919359	2.20113e-68	92	265.774	150	138
c125157_g1_i4	2.90822	0.000387624	gamma-butyrobetaine dioxygenase	2490	gi|528485173|ref|XP_005168960.1|PREDICTED: gamma-butyrobetaine dioxygenase isoform X1 [Danio rerio] >gi|528485175|ref|XP_005168961.1| PREDICTED: gamma-butyrobetaine dioxygenase isoform X1 [Danio rerio] >gi|528485177|ref|XP_005168962.1| PREDICTED: gamma-butyrobetaine dioxygenase isoform X1 [Danio rerio]	XP_005168960	0	97	857.825	432	422
c134202_g1_i2	-2.27945	0.0011986	protein fam184a-like isoform x1	4503	gi|125846825|ref|XP_683302.2|PREDICTED: protein FAM184A isoform X1 [Danio rerio]	XP_683302	0	87	1850.48	1145	1001
c92501_g1_i1	-7.66098	7.45e-05	atp synthase 6	560	gi|310619440|gb|ADP01813.1|ATP synthase 6 [Solenopsis invicta]	ADP01813	1.05391	46	40.0466	92	43
c130065_g1_i1	2.28957	0.00644749	solute carrier family 35 member e2b	2475	gi|820150629|gb|KKX15780.1|solute carrier family 35 member E2-like isoform X2 [Scleropages formosus]	KKX15780	3.84564e-100	90	374.4	221	200
c77930_g1_i1	-6.39803	0.00614931	lim and calponin homology domains-containing protein 1-like isoform x1	977	gi|528467787|ref|XP_005168410.1|PREDICTED: LIM and calponin homology domains-containing protein 1 isoform X1 [Danio rerio]	XP_005168410	2.26664e-24	74	120.553	101	75
c129562_g1_i2	8.05068	1.45e-05	ribosome-binding protein 1 isoform x1	4037	gi|528498401|ref|XP_005157020.1|PREDICTED: ribosome binding protein 1 isoform X1 [Danio rerio]	XP_005157020	0	84	1115.14	788	664
c69567_g1_i1	8.32983	3.54e-06	small conductance calcium-activated potassium channel protein 2-like	1073	gi|528470904|ref|XP_005171295.1|PREDICTED: small conductance calcium-activated potassium channel protein 1 isoform X4 [Danio rerio]	XP_005171295	2.98078e-92	74	346.28	246	184
c92745_g1_i1	8.42804	7.7e-17	delta-1-pyrroline-5-carboxylate mitochondrial	2432	gi|41055855|ref|NP_957452.1|delta-1-pyrroline-5-carboxylate dehydrogenase, mitochondrial precursor [Danio rerio] >gi|85542188|sp|Q7SY23.1|AL4A1_DANRE RecName: Full=Delta-1-pyrroline-5-carboxylate dehydrogenase, mitochondrial; Short=P5C dehydrogenase; AltName: Full=Aldehyde dehydrogenase family 4 member A1; AltName: Full=L-glutamate gamma-semialdehyde dehydrogenase; Flags: Precursor [Danio rerio] …	NP_957452	0	97	1071.23	555	542
c139027_g1_i1	10.6397	3.93e-12	unconventional myosin-xviiia-like isoform x3	8126	gi|688588244|ref|XP_009290024.1|PREDICTED: unconventional myosin-XVIIIa isoform X1 [Danio rerio]	XP_009290024	0	92	3537.27	2036	1875
c140436_g7_i2	-3.42239	1.1e-05	poly	3460	gi|498930418|ref|XP_004539709.1|PREDICTED: poly [ADP-ribose] polymerase 6-like isoform X5 [Maylandia zebra] >gi|548350836|ref|XP_005727724.1| PREDICTED: poly [ADP-ribose] polymerase 6-like [Pundamilia nyererei] >gi|554804047|ref|XP_005912985.1| PREDICTED: poly [ADP-ribose] polymerase 6-like isoform X5 [Haplochromis burtoni]	XP_004539709	0	95	1171.38	611	586
c104893_g1_i2	7.2474	0.000530405	coiled-coil domain-containing protein 147	1881	gi|613410208|ref|NP_001071024.3|coiled-coil domain-containing protein 147 [Danio rerio]	NP_001071024	0	90	944.495	573	520
c139344_g1_i2	10.4677	1.19e-11	zinc finger and btb domain-containing protein 47	3323	gi|326679654|ref|XP_003201350.1|PREDICTED: zinc finger and BTB domain-containing protein 47 [Danio rerio]	XP_003201350	0	76	912.524	668	510
c137851_g10_i1	6.95003	0.00140897	septin-4- partial	521	gi|125854145|ref|XP_001344233.1|PREDICTED: uncharacterized protein LOC100005096 [Danio rerio]	XP_001344233	2.38674e-09	64	68.5514	81	52
c70753_g1_i1	8.14985	9.48e-06	cell division protein	995	gi|780335522|ref|WP_045561125.1|cell division protein FtsY [Streptomyces sp. FxanaA7]	WP_045561125	4.02677	63	40.0466	52	33
c129753_g1_i1	8.28689	4.28e-06	enhancer of mrna-decapping protein 4 isoform x1	6488	gi|688596817|ref|XP_009291849.1|PREDICTED: enhancer of mRNA-decapping protein 4 isoform X1 [Danio rerio]	XP_009291849	0	86	2314.65	1431	1238
c134304_g1_i6	8.14985	9.48e-06	zinc finger protein 711	3285	gi|157502229|ref|NP_001098993.1|zinc finger protein 711 [Danio rerio] >gi|308191619|sp|A7Y7X5.1|ZN711_DANRE RecName: Full=Zinc finger protein 711; AltName: Full=Vitelline envelope protein [Danio rerio] >gi|157142168|gb|ABV24353.1| zinc finger protein zvep [Danio rerio]	NP_001098993	0	99	853.203	392	389
c109182_g1_i1	11.2272	8.32e-14	rest corepressor 1	3228	gi|121583816|ref|NP_001073510.1|REST corepressor 1 [Danio rerio] >gi|120538168|gb|AAI29323.1| REST corepressor 1 [Danio rerio] >gi|182891954|gb|AAI65590.1| Rcor1 protein [Danio rerio]	NP_001073510	0	88	781.556	459	406
c127500_g1_i5	10.1816	7.15e-11	zinc finger bed domain-containing protein 1-like	517	gi|734648112|ref|XP_010753279.1|PREDICTED: zinc finger BED domain-containing protein 1-like [Larimichthys crocea]	XP_010753279	3.0294e-12	86	78.1814	50	43
c102851_g1_i1	7.2474	0.000530405	hypothetical protein N321_12183, partial	897	gi|683458020|gb|KFZ53243.1|hypothetical protein N321_12183, partial [Caprimulgus carolinensis]	KFZ53243	2.54567	49	40.4318	55	27
c142098_g2_i7	3.88624	4.85e-05	glycylpeptide n-tetradecanoyltransferase 1-like	1186	gi|528495694|ref|XP_005156185.1|PREDICTED: glycylpeptide N-tetradecanoyltransferase 1 isoform X2 [Danio rerio]	XP_005156185	6.06663e-28	74	132.88	101	75
c141500_g1_i6	-7.84653	2.82e-05	protein scribble homolog isoform x9	1670	gi|688565070|ref|XP_009301664.1|PREDICTED: protein scribble homolog isoform X7 [Danio rerio]	XP_009301664	1.5845e-134	82	487.649	330	271
c44442_g1_i2	-5.14447	8.23e-06	circularly permutated ras protein 1-like	2431	gi|528484599|ref|XP_001922931.3|PREDICTED: circularly permutated Ras protein 1-like isoform X1 [Danio rerio] >gi|688563816|ref|XP_009301375.1| PREDICTED: circularly permutated Ras protein 1-like isoform X1 [Danio rerio]	XP_001922931	0	85	1004.97	649	555
c50708_g1_i1	-9.47031	5.26e-09	aggrecan core protein	1441	gi|449270435|gb|EMC81108.1|Aggrecan core protein [Columba livia]	EMC81108	5.47005	44	40.4318	89	40
c121600_g1_i3	-2.64952	0.00132588	zinc finger protein 507 isoform x1	2138	gi|528485758|ref|XP_005166517.1|PREDICTED: zinc finger protein 507 [Danio rerio]	XP_005166517	7.49669e-135	90	489.189	276	249
c144144_g5_i2	8.66769	6.35e-07	PREDICTED: uncharacterized protein LOC100375462	943	gi|291224352|ref|XP_002732168.1|PREDICTED: uncharacterized protein LOC100375462 [Saccoglossus kowalevskii]	XP_002732168	0.0299362	67	46.9802	37	25
c128157_g1_i3	-8.94852	1.12e-07	kalirin-like isoform x1	1307	gi|688570030|ref|XP_009302722.1|PREDICTED: kalirin-like isoform X1 [Danio rerio]	XP_009302722	0	99	741.495	374	371
c142000_g1_i1	-2.13764	0.00191357	zinc finger protein 804a	6340	gi|170016005|ref|NP_001116173.1|zinc finger protein 804A [Danio rerio]	NP_001116173	0	81	1709.5	1137	926
c126147_g1_i1	-9.36789	9.62e-09	er degradation-enhancing alpha-mannosidase-like protein 2	1543	gi|688610681|ref|XP_009294929.1|PREDICTED: ER degradation-enhancing alpha-mannosidase-like protein 2 [Danio rerio]	XP_009294929	0	95	959.518	501	479
c126645_g1_i1	-7.97154	1.8e-05	gtpase imap family member 8-like	1183	gi|688615579|ref|XP_009295969.1|PREDICTED: uncharacterized protein LOC103909801 [Danio rerio]	XP_009295969	3.76668e-46	53	193.356	320	172
c137871_g2_i1	-9.90588	3.74e-10	cysteine serine-rich nuclear protein 3	2619	gi|528490964|ref|XP_002667402.3|PREDICTED: cysteine/serine-rich nuclear protein 3 [Danio rerio]	XP_002667402	5.85804e-155	82	556.599	351	291
c135863_g2_i2	-3.06364	0.000142939	tubby-related protein 4-like	2826	gi|528505632|ref|XP_691107.3|PREDICTED: tubby-related protein 4 isoform X2 [Danio rerio]	XP_691107	0	93	1488.4	800	745
c142278_g1_i4	-10.7333	1.97e-12	guanine nucleotide exchange factor dbs-like isoform x1	1925	gi|688533938|ref|XP_009292252.1|PREDICTED: guanine nucleotide exchange factor DBS isoform X2 [Danio rerio]	XP_009292252	4.07908e-52	96	214.157	114	110
c136376_g1_i1	-3.13993	0.000530803	protein inturned isoform x2	3379	gi|528484189|ref|XP_005172228.1|PREDICTED: protein inturned isoform X2 [Danio rerio] >gi|380876954|sp|E7FCN8.1|INTU_DANRE RecName: Full=Protein inturned; AltName: Full=Inturned planar cell polarity effector homolog [Danio rerio]	XP_005172228	0	85	1489.94	940	800
c123210_g2_i2	2.64675	0.000166217	t-cell acute lymphocytic leukemia protein 1 homolog isoform x1	3304	gi|597738320|ref|XP_007231378.1|PREDICTED: T-cell acute lymphocytic leukemia protein 1-like [Astyanax mexicanus]	XP_007231378	2.80689e-56	68	229.18	211	145
c129821_g1_i2	-9.47031	5.26e-09	protein tweety homolog 2	1614	gi|688580767|ref|XP_009305137.1|PREDICTED: protein tweety homolog 2 isoform X2 [Danio rerio]	XP_009305137	1.33274e-122	85	447.973	269	229
c142198_g3_i4	-10.6609	3.11e-12	voltage-dependent r-type calcium channel subunit alpha-1e isoform x1	8460	gi|688567213|ref|XP_009302105.1|PREDICTED: voltage-dependent R-type calcium channel subunit alpha-1E isoform X3 [Danio rerio]	XP_009302105	0	84	3371.64	2129	1803
c98050_g1_i1	2.81418	8.59e-05	protein phosphatase methylesterase 1	1737	gi|41053955|ref|NP_956231.1|protein phosphatase methylesterase 1 [Danio rerio] >gi|28277941|gb|AAH46016.1| Protein phosphatase methylesterase 1 [Danio rerio] >gi|47937987|gb|AAH71447.1| Protein phosphatase methylesterase 1 [Danio rerio]	NP_956231	0	92	687.952	377	350
c128446_g1_i1	-7.32842	0.000290613	alpha- -sialyltransferase 8b	2995	gi|30046832|gb|AAH50483.1|St8sia2 protein [Danio rerio]	AAH50483	0	93	690.649	381	357
c142923_g4_i1	2.71707	0.000168762	cgmp-inhibited 3 -cyclic phosphodiesterase b	5183	gi|528484982|ref|XP_691883.4|PREDICTED: cGMP-inhibited 3',5'-cyclic phosphodiesterase B isoform X1 [Danio rerio]	XP_691883	0	85	914.45	552	471
c71586_g1_i1	-6.39803	0.00614931	leucine-rich repeat-containing protein 14b	1065	gi|113681792|ref|NP_001038578.1|leucine-rich repeat-containing protein 14B [Danio rerio] >gi|688600866|ref|XP_009292722.1| PREDICTED: leucine-rich repeat-containing protein 14B isoform X1 [Danio rerio] >gi|123912736|sp|Q1L8H0.1|LR14B_DANRE RecName: Full=Leucine-rich repeat-containing protein 14B [Danio rerio]	NP_001038578	7.3154e-168	92	597.43	340	316
c67134_g1_i1	-7.2647	0.000390825	calcium homeostasis modulator protein 2	2189	gi|51011005|ref|NP_001003458.1|calcium homeostasis modulator 2 [Danio rerio] >gi|528497917|ref|XP_005156841.1| PREDICTED: calcium homeostasis modulator 2 isoform X1 [Danio rerio] >gi|50416850|gb|AAH78392.1| Calcium homeostasis modulator 2 [Danio rerio] >gi|182888698|gb|AAI64090.1| Calhm2 protein [Danio rerio]	NP_001003458	4.22998e-141	89	509.99	306	275
c105992_g1_i1	-2.53004	0.00179078	cgmp-dependent protein kinase 1	1100	gi|742095108|ref|XP_010862928.1|PREDICTED: cGMP-dependent protein kinase 1 [Esox lucius]	XP_010862928	0	94	674.085	356	338
c118038_g2_i1	7.76807	5.79e-05	ph and sec7 domain-containing protein 1-like	1063	gi|528498189|ref|XP_005156971.1|PREDICTED: PH and SEC7 domain-containing protein 1 isoform X3 [Danio rerio]	XP_005156971	4.33741e-112	96	412.149	217	210
c106437_g1_i1	7.3343	0.000390825	alpha- -mannosyl-glycoprotein 2-beta-n-acetylglucosaminyltransferase	2511	gi|139948689|ref|NP_001077344.1|alpha-1,6-mannosyl-glycoprotein 2-beta-N-acetylglucosaminyltransferase [Danio rerio] >gi|134025859|gb|AAI34939.1| Zgc:162268 protein [Danio rerio]	NP_001077344	0	94	857.44	454	428
c115506_g1_i1	-7.80233	3.57e-05	phosphatidylethanolamine n-methyltransferase	1770	gi|41055853|ref|NP_956452.1|phosphatidylethanolamine N-methyltransferase [Danio rerio] >gi|28279539|gb|AAH45355.1| Zgc:55479 [Danio rerio] >gi|182889408|gb|AAI65059.1| Zgc:55479 protein [Danio rerio]	NP_956452	7.02863e-104	96	385.956	204	196
c137410_g2_i4	-7.32842	0.000290613	endonuclease mitochondrial	1820	gi|556964976|ref|XP_005992152.1|PREDICTED: endonuclease G, mitochondrial [Latimeria chalumnae]	XP_005992152	3.03521e-25	50	124.79	232	117
c140647_g1_i2	9.9118	4.03e-10	transmembrane protein 200b	2297	gi|597749285|ref|XP_007236583.1|PREDICTED: transmembrane protein 200A-like [Astyanax mexicanus]	XP_007236583	6.46664e-39	52	170.629	271	142
c140114_g2_i9	-3.61868	0.00171842	auxin response factor 19-like isoform x3	1366	gi|742206820|ref|XP_010895175.1|PREDICTED: protein FAM131B-like isoform X4 [Esox lucius]	XP_010895175	2.74504e-30	95	140.969	73	70
c137520_g1_i7	-8.19311	6.32e-06	ataxin-7-like protein 2	2500	gi|528494689|ref|XP_005172962.1|PREDICTED: ataxin-7-like protein 2 isoform X1 [Danio rerio]	XP_005172962	0	77	962.214	678	525
c131053_g5_i4	6.71114	0.00416566	hypothetical protein CAOG_07048	573	gi|754351575|ref|XP_004343772.2|hypothetical protein CAOG_07048 [Capsaspora owczarzaki ATCC 30864]	XP_004343772	5.55549	51	37.7354	70	36
c138721_g5_i10	-7.55842	9.64e-05	mhc class i antigen	750	gi|90652823|ref|NP_001035075.1|uncharacterized protein LOC664757 precursor [Danio rerio] >gi|71682341|gb|AAI00043.1| Zgc:111893 [Danio rerio]	NP_001035075	1.40352e-05	63	57.3806	65	41
c119418_g1_i4	7.99841	1.8e-05	lethal malignant brain tumor-like protein 2-like isoform x1	1936	gi|528495840|ref|XP_005156213.1|PREDICTED: lethal(3)malignant brain tumor-like protein 2 isoform X2 [Danio rerio] >gi|688579878|ref|XP_009304934.1| PREDICTED: lethal(3)malignant brain tumor-like protein 2 isoform X2 [Danio rerio]	XP_005156213	2.79011e-117	73	430.639	331	242
c135399_g3_i10	-11.0492	2.57e-13	receptor-type tyrosine-protein phosphatase f isoform x9	4676	gi|380704248|gb|AFD97012.1|PTPRFa.2 [Danio rerio]	AFD97012	0	92	2197.55	1215	1123
c139166_g1_i2	8.56362	1.03e-06	pleckstrin homology domain-containing family g member 3-like isoform x1	5507	gi|597736317|ref|XP_007230419.1|PREDICTED: pleckstrin homology domain-containing family G member 3-like [Astyanax mexicanus]	XP_007230419	0	55	1031.17	1467	821
c141616_g3_i3	-7.05467	0.000726851	PREDICTED: uncharacterized protein LOC100006875 isoform X1	452	gi|528515456|ref|XP_001345491.5|PREDICTED: uncharacterized protein LOC100006875 isoform X1 [Danio rerio] >gi|688608059|ref|XP_009294331.1| PREDICTED: uncharacterized protein LOC100006875 isoform X1 [Danio rerio]	XP_001345491	1.55473e-21	79	108.997	79	63
c103275_g2_i1	-7.93106	2.25e-05	serine threonine protein kinase	1149	gi|782713106|ref|WP_045615648.1|serine/threonine protein kinase [Streptococcus mitis] >gi|777892586|gb|KJQ73971.1| serine/threonine protein kinase [Streptococcus mitis]	WP_045615648	8.67602	52	39.2762	67	35
c95105_g1_i1	-8.04924	1.17e-05	connective tissue growth factor-like	1196	gi|730049514|gb|AIZ09083.1|connective tissue growth factor b [Megalobrama amblycephala]	AIZ09083	0	96	727.243	351	340
c62315_g1_i1	-6.97727	0.00100641	hypothetical protein-1	448	gi|28465361|dbj|BAC57457.1|hypothetical protein-1 [Babesia rodhaini]	BAC57457	3.3885	46	38.1206	71	33
c106434_g1_i6	6.95003	0.00140897	e3 ubiquitin-protein ligase trip12 isoform x3	1010	gi|408407543|sp|F1RCR6.1|TRIPC_DANRERecName: Full=E3 ubiquitin-protein ligase TRIP12; AltName: Full=Thyroid receptor-interacting protein 12; Short=TR-interacting protein 12; Short=TRIP-12 [Danio rerio]	F1RCR6	3.01939e-51	72	209.92	168	121
c142605_g1_i3	-9.70447	1.23e-09	proteasome activator complex subunit 4 isoform x1	6641	gi|688583510|ref|XP_009305766.1|PREDICTED: proteasome activator complex subunit 4A isoform X1 [Danio rerio]	XP_009305766	0	92	3170.95	1769	1642
c132869_g3_i2	7.41627	0.000290613	hypothetical protein	754	gi|82705040|ref|XP_726803.1|hypothetical protein [Plasmodium yoelii yoelii 17XNL] >gi|23482365|gb|EAA18368.1| hypothetical protein [Plasmodium yoelii yoelii] >gi|675235074|emb|CDU20860.1| conserved Plasmodium protein, unknown function [Plasmodium yoelii] >gi|675240390|emb|CDZ14489.1| conserved Plasmodium protein, unknown function [Plasmodium yoelii]	XP_726803	6.81226	50	38.5058	80	40
c109389_g1_i1	6.57501	0.00614931	maternal embryonic leucine zipper kinase	2539	gi|353558878|sp|F1QGZ6.1|MELK_DANRERecName: Full=Maternal embryonic leucine zipper kinase; Short=zMelk; AltName: Full=Protein kinase PK38 [Danio rerio]	F1QGZ6	0	92	1198.73	674	622
c144159_g4_i2	8.19699	6.32e-06	kinesin-like protein kif13b	4422	gi|326677371|ref|XP_002667565.2|PREDICTED: kinesin-like protein KIF13B isoform X2 [Danio rerio]	XP_002667565	0	84	2133.22	1428	1202
c9744_g1_i1	8.37152	2.94e-06	cc chemokine scya115	940	gi|196475661|gb|ACG76387.1|CCL4 [Ctenopharyngodon idella]	ACG76387	8.02788e-32	84	145.206	98	83
c136454_g1_i2	-7.19803	0.000530405	unconventional myosin-x-like	2849	gi|528481809|ref|XP_001924041.3|PREDICTED: unconventional myosin-X [Danio rerio]	XP_001924041	0	98	931.784	477	472
c114332_g1_i2	-9.77478	8.14e-10	myelin protein zero-like protein 1	1189	gi|383087720|ref|NP_001244269.1|myelin protein zero-like protein 1 [Danio rerio]	NP_001244269	1.84697	68	41.5874	35	24
c135920_g2_i5	-8.47235	1.45e-06	ecto-nox disulfide-thiol exchanger 2-like isoform x3	1674	gi|688585168|ref|XP_009289328.1|PREDICTED: ecto-NOX disulfide-thiol exchanger 2 isoform X4 [Danio rerio]	XP_009289328	7.36161e-140	85	505.368	310	265
c140668_g2_i2	6.95003	0.00140897	wd repeat-containing protein 26	1224	gi|336391127|ref|NP_001189371.1|WD repeat-containing protein 26 [Danio rerio] >gi|688603442|ref|XP_009293240.1| PREDICTED: WD repeat-containing protein 26 isoform X1 [Danio rerio] >gi|82079031|sp|Q5SP67.1|WDR26_DANRE RecName: Full=WD repeat-containing protein 26 [Danio rerio]	NP_001189371	4.12434e-43	78	183.341	121	95
c4180_g1_i1	-6.39803	0.00614931	ryanodine receptor 3 isoform x3	671	gi|688602726|ref|XP_009293049.1|PREDICTED: ryanodine receptor 3 isoform X2 [Danio rerio]	XP_009293049	9.48096e-119	95	432.95	223	214
c142455_g3_i8	-7.70965	5.79e-05	PREDICTED: uncharacterized protein si:dkeyp-87a12.1 isoform X2	1814	gi|688569583|ref|XP_009302603.1|PREDICTED: uncharacterized protein si:dkeyp-87a12.1 isoform X2 [Danio rerio]	XP_009302603	0.178387	85	45.8246	34	29
c144411_g2_i2	8.8557	2.23e-07	nxpe family member 3-like	455	gi|528502207|ref|XP_694694.3|PREDICTED: NXPE family member 3-like isoform X1 [Danio rerio]	XP_694694	3.10977e-38	98	164.466	78	77
c139398_g1_i2	-8.44386	1.72e-06	transcription factor sp3-like	5688	gi|528481788|ref|XP_005165855.1|PREDICTED: transcription factor Sp3 isoform X1 [Danio rerio]	XP_005165855	0	92	1376.69	785	726
c130024_g1_i1	9.96723	2.78e-10	proprotein convertase subtilisin kexin type 9	3875	gi|326676990|ref|XP_003200725.1|PREDICTED: proprotein convertase subtilisin/kexin type 9 [Danio rerio]	XP_003200725	0	86	1100.5	667	577
c92739_g2_i2	-8.82141	2.23e-07	probable palmitoyltransferase zdhhc8	2916	gi|42476225|ref|NP_840089.2|probable palmitoyltransferase ZDHHC8 [Danio rerio] >gi|29436454|gb|AAH49439.1| Zinc finger, DHHC domain containing 5 [Danio rerio] >gi|62131246|gb|AAX68544.1| membrane-associated DHHC8 zinc finger protein [Danio rerio]	NP_840089	0	81	734.561	475	387
c135906_g1_i4	-9.04651	5.9e-08	testis-expressed sequence 2	4307	gi|688579955|ref|XP_009304964.1|PREDICTED: testis-expressed sequence 2 protein-like isoform X2 [Danio rerio]	XP_009304964	0	78	1024.23	721	563
c141475_g1_i3	-2.19341	0.00387866	zinc finger bed domain-containing protein 6-like	2805	gi|326679100|ref|XP_002666517.2|PREDICTED: zinc finger BED domain-containing protein 4 [Danio rerio]	XP_002666517	0	91	1112.06	638	582
c134527_g1_i1	-7.38945	0.00021796	cyclin-related protein fam58a	1067	gi|688611161|ref|XP_009295009.1|PREDICTED: cyclin-related protein FAM58A isoform X1 [Danio rerio]	XP_009295009	1.39686e-25	96	124.79	61	59
c112695_g1_i2	12.3388	4.72e-17	tumor protein d53 isoform x4	1463	gi|66472274|ref|NP_001018570.1|tumor protein D53 [Danio rerio] >gi|63100572|gb|AAH95121.1| Zgc:110003 [Danio rerio] >gi|182891668|gb|AAI64983.1| Zgc:110003 protein [Danio rerio]	NP_001018570	9.38442e-64	75	252.292	187	141
c138023_g1_i2	-2.1876	0.00235243	calcium-dependent secretion activator 1-like isoform x4	5443	gi|528483113|ref|XP_005166170.1|PREDICTED: calcium-dependent secretion activator 1 isoform X4 [Danio rerio]	XP_005166170	0	96	2357.41	1242	1195
c133288_g5_i5	-11.626	5.58e-15	dynamin-2 isoform x4	3632	gi|528475023|ref|XP_005164300.1|PREDICTED: dynamin-2 isoform X4 [Danio rerio] >gi|530891826|gb|AGT55820.1| dynamin 2a [Danio rerio]	XP_005164300	0	83	772.311	489	406
c143606_g1_i5	-3.48886	6.71e-06	ddb1- and cul4-associated factor 6 isoform x3	6904	gi|82245428|sp|Q90X46.2|GP161_DANRERecName: Full=G-protein coupled receptor 161 [Danio rerio] >gi|158702443|gb|ABW77593.1| orphan G protein coupled receptor GPR161 [Danio rerio]	Q90X46	0	84	819.691	505	428
c40174_g1_i1	7.94418	2.25e-05	inosine triphosphate pyrophosphatase	813	gi|153791470|ref|NP_001093456.1|inosine triphosphate pyrophosphatase [Danio rerio] >gi|353558663|sp|A5WVX0.1|ITPA_DANRE RecName: Full=Inosine triphosphate pyrophosphatase; Short=ITPase; Short=Inosine triphosphatase; AltName: Full=Non-canonical purine NTP pyrophosphatase; AltName: Full=Non-standard purine NTP pyrophosphatase; AltName: Full=Nucleoside-triphosphate diphosphatase; AltName: Full=Nucle…	NP_001093456	2.67892e-104	95	385.571	199	191
c110007_g1_i2	3.39599	0.000115018	clathrin interactor 1 isoform x2	3082	gi|55250222|gb|AAH85520.1|Clathrin interactor 1 [Danio rerio] >gi|182890736|gb|AAI65236.1| Clint1 protein [Danio rerio]	AAH85520	3.89769e-137	64	497.664	463	299
c136875_g1_i11	8.41204	2.45e-06	rho gtpase-activating protein 23-like isoform x1	6462	gi|597744158|ref|XP_007234139.1|PREDICTED: rho GTPase-activating protein 23-like isoform X1 [Astyanax mexicanus]	XP_007234139	0	73	1736.47	1515	1110
c143957_g2_i4	-5.00192	1.59e-05	lrr and pyd domains-containing protein 12-like	690	gi|688593522|ref|XP_003200356.3|PREDICTED: NACHT, LRR and PYD domains-containing protein 3-like [Danio rerio]	XP_003200356	5.2225e-75	78	287.73	230	181
c133543_g1_i4	-3.01648	0.00396476	mitochondrial folate transporter carrier	1202	gi|41053768|ref|NP_956550.1|mitochondrial folate transporter/carrier [Danio rerio] >gi|28856134|gb|AAH48057.1| Solute carrier family 25, member 32a [Danio rerio] >gi|182891228|gb|AAI64127.1| Slc25a32a protein [Danio rerio]	NP_956550	2.76494e-60	86	240.35	145	125
c141888_g1_i5	-9.60506	2.26e-09	pleckstrin homology domain-containing family g member 2 isoform x2	5530	gi|688588020|ref|XP_009289981.1|PREDICTED: pleckstrin homology domain-containing family G member 2 isoform X2 [Danio rerio]	XP_009289981	0	74	2253.79	1817	1360
c132080_g1_i1	-9.81982	6.41e-10	adenomatous polyposis coli protein	8688	gi|528491243|ref|XP_005155580.1|PREDICTED: adenomatous polyposis coli protein isoform X1 [Danio rerio]	XP_005155580	0	82	4129.71	2727	2238
c127643_g1_i2	2.61047	0.00209104	rab5 gdp gtp exchange factor isoform x1	2890	gi|688574485|ref|XP_009303639.1|PREDICTED: rab5 GDP/GTP exchange factor isoform X3 [Danio rerio]	XP_009303639	0	85	900.968	550	471
c114568_g1_i2	7.41627	0.000290613	collagen alpha-2 chain-like	4976	gi|224809395|ref|NP_001139254.1|collagen alpha-2(V) chain precursor [Danio rerio]	NP_001139254	0	61	1144.03	1019	627
c186321_g1_i1	7.15492	0.000726851	kinesin-like protein partial	317	gi|685962756|gb|KGB38126.1|Kinesin-like protein KIF26A, partial [Schistosoma haematobium]	KGB38126	7.91392	50	36.5798	58	29
c138310_g1_i5	-8.29232	3.54e-06	propionyl- carboxylase alpha mitochondrial	1450	gi|697420871|gb|KGL81879.1|hypothetical protein N309_03743, partial [Tinamus guttatus]	KGL81879	3.0222e-06	84	61.2326	38	32
c110334_g1_i2	-8.01091	1.45e-05	glycine dehydrogenase	3653	gi|597780673|ref|XP_007253924.1|PREDICTED: glycine dehydrogenase (decarboxylating), mitochondrial-like [Astyanax mexicanus]	XP_007253924	0	91	1806.96	1032	946
c134375_g1_i2	3.99942	6.75e-06	rho-associated protein kinase 2-like isoform x3	5460	gi|688602412|ref|XP_009292969.1|PREDICTED: rho-associated, coiled-coil containing protein kinase 2b isoform X3 [Danio rerio]	XP_009292969	0	84	2128.6	1407	1183
c142563_g2_i1	7.82919	4.53e-05	ena vasp-like isoform x2	3287	gi|45387687|ref|NP_991196.1|ena/VASP-like protein [Danio rerio] >gi|40807100|gb|AAH65327.1| Enah/Vasp-like b [Danio rerio]	NP_991196	5.54783e-105	73	390.963	300	221
c143919_g2_i3	7.94418	2.25e-05	gtpase imap family member 8-like	2261	gi|189516985|ref|XP_001922617.1|PREDICTED: GTPase IMAP family member 4-like isoform X1 [Danio rerio]	XP_001922617	0	81	708.368	456	373
c107527_g1_i1	-7.19803	0.000530405	protocadherin-20	3433	gi|528494979|ref|XP_001345843.3|PREDICTED: protocadherin-20 [Danio rerio]	XP_001345843	0	89	1463.36	882	789
c139233_g2_i8	-15.0697	3.38e-25	mhc class i antigen	1821	gi|342837570|dbj|BAK57366.1|MHC class I antigen [Carassius auratus langsdorfii]	BAK57366	3.61683e-111	75	410.223	286	217
c130935_g2_i1	-8.12297	7.72e-06	protein fam214b isoform 1	609	gi|395855721|ref|XP_003800298.1|PREDICTED: protein FAM214B isoform 1 [Otolemur garnettii] >gi|395855723|ref|XP_003800299.1| PREDICTED: protein FAM214B isoform 2 [Otolemur garnettii]	XP_003800298	1.78497	58	39.6614	43	25
c135386_g3_i3	-9.08392	5.22e-08	low density lipoprotein receptor adapter protein 1 isoform x1	1736	gi|123708080|ref|NP_001074104.1|low density lipoprotein receptor adapter protein 1 [Danio rerio] >gi|120537784|gb|AAI29426.1| Low density lipoprotein receptor adaptor protein 1b [Danio rerio] >gi|182888818|gb|AAI64254.1| Ldlrap1b protein [Danio rerio]	NP_001074104	1.42502e-109	82	404.831	261	215
c42247_g1_i1	-3.09861	0.00330473	muscarinic acetylcholine receptor m3	1474	gi|189526474|ref|XP_001919160.1|PREDICTED: muscarinic acetylcholine receptor M3-like [Danio rerio]	XP_001919160	7.56851e-146	77	525.013	405	314
c124396_g1_i2	7.49383	0.000164799	protein smg9	1510	gi|326674918|ref|XP_001923815.2|PREDICTED: protein SMG9 [Danio rerio]	XP_001923815	6.79514e-158	90	565.074	319	288
c92644_g1_i1	-2.52383	0.00293642	nucleolar protein 4-like	888	gi|528487777|ref|XP_001922545.4|PREDICTED: nucleolar protein 4-like [Danio rerio]	XP_001922545	2.34428e-99	98	369.392	183	181
c122018_g1_i2	-4.09615	2.05e-07	low-density lipoprotein receptor-related protein 1-like isoform x2	3161	gi|597769366|ref|XP_007248502.1|PREDICTED: LOW QUALITY PROTEIN: low-density lipoprotein receptor-related protein 1-like [Astyanax mexicanus]	XP_007248502	0	85	1634.77	942	808
c121381_g1_i1	-11.7062	3.29e-15	ras-related protein rab-34-like isoform x2	2620	gi|528501400|ref|XP_005157479.1|PREDICTED: ras-related protein Rab-34 isoform X1 [Danio rerio]	XP_005157479	1.18584e-139	100	505.753	259	259
c129858_g1_i2	-9.13827	3.63e-08	protein fam118b isoform x1	2206	gi|326676232|ref|XP_001339495.3|PREDICTED: protein FAM118B isoform X1 [Danio rerio] >gi|688598058|ref|XP_009292111.1| PREDICTED: protein FAM118B isoform X1 [Danio rerio]	XP_001339495	0	94	667.152	364	343
c75103_g1_i1	-3.51226	0.00744743	proteasome subunit beta type-11-like	1713	gi|529250150|ref|NP_001268731.1|proteasome subunit beta 5tb [Danio rerio] >gi|373249054|dbj|BAL46039.1| proteasome subunit beta 5tb [Danio rerio]	NP_001268731	2.47918e-90	77	340.887	246	191
c135418_g2_i2	2.00872	0.00667683	hepatitis a virus cellular receptor 1 homolog isoform x1	1218	gi|688605809|ref|XP_009293749.1|PREDICTED: hepatitis A virus cellular receptor 1 homolog isoform X2 [Danio rerio]	XP_009293749	3.54343e-79	58	303.138	324	190
c137469_g2_i5	-5.00192	1.59e-05	plasma membrane calcium-transporting atpase 3-like isoform x3	4948	gi|528487088|ref|XP_005166879.1|PREDICTED: plasma membrane calcium ATPase 3a isoform X5 [Danio rerio]	XP_005166879	0	91	2078.91	1188	1089
c40754_g1_i1	-7.2647	0.000390825	sentrin-specific protease 3-like	1335	gi|688554219|ref|XP_009299626.1|PREDICTED: SUMO1/sentrin/SMT3 specific peptidase 3a isoform X1 [Danio rerio]	XP_009299626	4.56368e-139	75	502.286	374	283
c137400_g1_i1	-8.19311	6.32e-06	integrator complex subunit 3	3157	gi|113678644|ref|NP_001038397.1|integrator complex subunit 3 [Danio rerio] >gi|126258171|sp|Q1LXC9.1|INT3_DANRE RecName: Full=Integrator complex subunit 3; Short=Int3; AltName: Full=SOSS complex subunit A; AltName: Full=Sensor of single-strand DNA complex subunit A; Short=SOSS-A; Short=Sensor of ssDNA subunit A [Danio rerio] >gi|94732799|emb|CAK10929.1| novel protein [Danio rerio]	NP_001038397	0	92	1027.7	565	523
c141828_g7_i4	2.89706	0.000443706	tumor necrosis factor receptor superfamily member 5-like isoform x3	1922	gi|688545363|ref|XP_009298138.1|PREDICTED: uncharacterized protein LOC101882487 isoform X1 [Danio rerio]	XP_009298138	2.39754e-36	81	161.77	113	92
c143087_g2_i1	-6.39803	0.00614931	conserved protein	243	gi|668344964|emb|CDW93816.1|conserved hypothetical protein [Thiomonas sp. CB2]	CDW93816	1.02132e-31	92	142.51	76	70
c91075_g1_i1	3.0973	0.00171842	phosphatidylinositol phosphatase ptprq	373	gi|594695626|ref|XP_007195022.1|PREDICTED: phosphatidylinositol phosphatase PTPRQ [Balaenoptera acutorostrata scammoni]	XP_007195022	4.71173	61	37.3502	42	26
c142857_g5_i6	2.58338	0.00666491	interferon-induced very large gtpase 1-like	1696	gi|688540612|ref|XP_009297333.1|PREDICTED: interferon-induced very large GTPase 1-like [Danio rerio] >gi|688540616|ref|XP_009297334.1| PREDICTED: interferon-induced very large GTPase 1-like [Danio rerio] >gi|688540620|ref|XP_009297335.1| PREDICTED: interferon-induced very large GTPase 1-like [Danio rerio]	XP_009297333	9.43631e-34	79	152.91	116	92
c117795_g2_i7	-7.32842	0.000290613	disintegrin and metalloproteinase domain-containing protein 11-like isoform x1	3937	gi|528495661|ref|XP_695529.5|PREDICTED: disintegrin and metalloproteinase domain-containing protein 11 [Danio rerio]	XP_695529	0	91	827.395	420	384
c140201_g2_i6	-7.84653	2.82e-05	dedicator of cytokinesis protein 3	4020	gi|688609823|ref|XP_009294755.1|PREDICTED: dedicator of cytokinesis protein 3 isoform X2 [Danio rerio]	XP_009294755	0	79	697.197	449	355
c93164_g1_i2	-5.73715	1.72e-06	transcriptional repressor scratch 1-like	2040	gi|165972445|ref|NP_001107073.1|scratch family zinc finger 1a [Danio rerio] >gi|159155818|gb|AAI54638.1| Zgc:172288 protein [Danio rerio] >gi|213624623|gb|AAI71354.1| Zgc:172288 [Danio rerio] >gi|213625793|gb|AAI71348.1| Zgc:172288 [Danio rerio]	NP_001107073	8.60109e-157	97	561.992	278	272
c129683_g1_i3	11.6562	4.7e-15	basal cell adhesion molecule isoform x2	4462	gi|528503948|ref|XP_005158198.1|PREDICTED: basal cell adhesion molecule isoform X2 [Danio rerio]	XP_005158198	0	72	669.463	603	440
c242786_g1_i1	9.34861	1.19e-08	hypothetical protein, partial	536	gi|742294295|ref|WP_038811806.1|hypothetical protein, partial [Peptoclostridium difficile]	WP_038811806	0.00577352	52	47.3654	107	56
c132354_g1_i6	-7.84653	2.82e-05	growth factor receptor-bound protein 14 isoform x1	2561	gi|326670831|ref|XP_002661994.2|PREDICTED: growth factor receptor-bound protein 14 isoform X1 [Danio rerio]	XP_002661994	0	95	991.875	524	500
c135461_g2_i7	2.68596	0.000230215	brain-specific angiogenesis inhibitor 1-associated protein partial	3017	gi|808879831|gb|KKF27809.1|Brain-specific angiogenesis inhibitor 1-associated protein 2, partial [Larimichthys crocea]	KKF27809	1.15102	70	44.2838	40	28
c129319_g3_i1	3.73719	2.3e-06	ubiquitin-associated protein 2-like isoform x4	4379	gi|528509141|ref|XP_005159457.1|PREDICTED: ubiquitin-associated protein 2-like isoform X6 [Danio rerio]	XP_005159457	0	63	1065.83	958	610
c138539_g1_i8	-2.59576	0.00353459	werner syndrome atp-dependent helicase homolog	1643	gi|688573270|ref|XP_009302554.1|PREDICTED: Werner syndrome ATP-dependent helicase isoform X2 [Danio rerio] >gi|688573272|ref|XP_009302820.1| PREDICTED: Werner syndrome ATP-dependent helicase isoform X2 [Danio rerio]	XP_009302554	9.71589e-36	72	159.458	124	90
c136865_g1_i8	8.48982	1.45e-06	phosphorylase b kinase regulatory subunit skeletal muscle isoform isoform x2	4872	gi|688565448|ref|XP_009301729.1|PREDICTED: phosphorylase b kinase regulatory subunit alpha, skeletal muscle isoform isoform X2 [Danio rerio]	XP_009301729	0	95	2284.22	1247	1187
c53843_g1_i1	11.4816	1.53e-14	melanoma-derived growth regulatory protein	624	gi|192455680|ref|NP_001122226.1|melanoma-derived growth regulatory protein precursor [Danio rerio] >gi|190337030|gb|AAI62425.1| Similar to cartilage-derived retinoic acid-sensitive protein [Danio rerio] >gi|190337962|gb|AAI62424.1| Similar to cartilage-derived retinoic acid-sensitive protein [Danio rerio]	NP_001122226	1.05817e-59	87	236.498	132	116
c124608_g2_i1	-6.61797	0.00416566	PREDICTED: uncharacterized protein LOC569265 isoform X1	349	gi|688608462|ref|XP_009294408.1|PREDICTED: uncharacterized protein LOC569265 isoform X1 [Danio rerio]	XP_009294408	8.99997e-36	81	155.992	116	94
c134140_g1_i1	2.22004	0.00239848	hypothetical protein NEQG_00110	1388	gi|387594316|gb|EIJ89340.1|hypothetical protein NEQG_00110 [Nematocida parisii ERTm3] >gi|387596839|gb|EIJ94460.1| hypothetical protein NEPG_01128 [Nematocida parisii ERTm1]	EIJ89340	8.84243	44	39.6614	152	67
c143881_g2_i1	-9.19064	2.56e-08	basement membrane-specific heparan sulfate proteoglycan core protein isoform x6	8112	gi|688612019|ref|XP_009295224.1|PREDICTED: basement membrane-specific heparan sulfate proteoglycan core protein isoform X10 [Danio rerio]	XP_009295224	0	91	3406.31	1841	1682
c142130_g1_i1	-9.47031	5.26e-09	gamma-aminobutyric acid receptor subunit alpha-4	3735	gi|62955617|ref|NP_001017822.1|gamma-aminobutyric acid receptor subunit alpha-4 [Danio rerio] >gi|62202172|gb|AAH92794.1| Zgc:110204 [Danio rerio] >gi|182889054|gb|AAI64581.1| Zgc:110204 protein [Danio rerio]	NP_001017822	0	74	764.992	560	419
c129746_g1_i3	-10.5912	5e-12	set1 ash2 histone methyltransferase complex subunit ash2 isoform x1	2400	gi|224809219|ref|NP_001103575.2|set1/Ash2 histone methyltransferase complex subunit ASH2 [Danio rerio]	NP_001103575	0	93	1133.63	596	555
c107870_g1_i2	-8.29232	3.54e-06	rna methyltransferase-like protein 1a-like	1490	gi|62955359|ref|NP_001017695.1|rRNA methyltransferase 3A, mitochondrial [Danio rerio] >gi|82178059|sp|Q566V3.1|MRM3A_DANRE RecName: Full=rRNA methyltransferase 3A, mitochondrial; AltName: Full=RNA methyltransferase-like protein 1A; AltName: Full=rRNA (guanosine-2'-O)-methyltransferase; Flags: Precursor [Danio rerio] >gi|62202803|gb|AAH93318.1| RNA methyltransferase like 1 [Danio rerio] >gi|182890…	NP_001017695	8.49767e-153	78	548.125	417	329
c133704_g1_i3	-7.50426	0.000125561	gram domain-containing protein 3-like isoform x1	822	gi|34784065|gb|AAH56722.1|Wu:fi13g07 protein, partial [Danio rerio]	AAH56722	4.82487e-77	83	295.049	204	171
c118044_g1_i1	7.05611	0.00100641	nucleoside diphosphate-linked moiety x motif 13 isoform x1	2146	gi|688579209|ref|XP_009304774.1|PREDICTED: nucleoside diphosphate-linked moiety X motif 13 isoform X1 [Danio rerio]	XP_009304774	1.11648e-154	90	555.058	318	288
c138299_g1_i11	-8.65741	5.43e-07	latrophilin-3-like isoform x5	6829	gi|528468020|ref|XP_689120.5|PREDICTED: latrophilin-3 isoform X4 [Danio rerio]	XP_689120	0	88	2581.21	1471	1304
c143075_g1_i8	9.14731	4.09e-08	junctional adhesion molecule-like	2313	gi|688541439|ref|XP_009297470.1|PREDICTED: uncharacterized protein LOC564237 [Danio rerio]	XP_009297470	2.92666e-39	50	171.785	377	189
c129232_g1_i1	-11.3317	3.94e-14	rna-binding protein 15	6159	gi|125823894|ref|XP_001335820.1|PREDICTED: putative RNA-binding protein 15 [Danio rerio]	XP_001335820	0	83	1358.2	854	715
c133961_g1_i2	-2.07671	0.00282546	glutamate receptor-interacting protein 1 isoform x3	4308	gi|688546940|ref|XP_009298421.1|PREDICTED: glutamate receptor-interacting protein 1 isoform X3 [Danio rerio]	XP_009298421	0	97	954.125	498	486
c222680_g1_i1	6.71114	0.00416566	rna-directed dna polymerase from mobile element jockey	530	gi|808858030|gb|KKF10496.1|RNA-directed DNA polymerase from mobile element jockey [Larimichthys crocea]	KKF10496	0.0642014	61	43.8986	57	35
c143676_g3_i2	-9.00811	7.6e-08	lissencephaly-1 homolog	5206	gi|75914613|gb|ABA29741.1|Lis1a [Danio rerio]	ABA29741	0	99	845.499	410	409
c139155_g9_i7	7.82919	4.53e-05	pleckstrin homology domain-containing family a member 1-like isoform x2	1857	gi|528495632|ref|XP_003199626.2|PREDICTED: pleckstrin homology domain-containing family A member 1 isoform X2 [Danio rerio]	XP_003199626	0	91	680.248	393	360
c66088_g1_i1	7.88783	2.82e-05	olfactory receptor 1009-like	870	gi|675412157|ref|XP_008919092.1|PREDICTED: olfactory receptor 1009-like [Manacus vitellinus]	XP_008919092	1.84999	45	40.817	139	63
c144547_g1_i3	-6.39803	0.00614931	protein-glutamine gamma-glutamyltransferase 5-like	1644	gi|688558387|ref|XP_009300366.1|PREDICTED: protein-glutamine gamma-glutamyltransferase 5 [Danio rerio]	XP_009300366	1.91725e-108	74	400.979	351	261
c115834_g1_i2	-8.50028	1.22e-06	polyhomeotic-like protein 2 isoform x1	2343	gi|348605119|ref|NP_957496.3|polyhomeotic-like 2 [Danio rerio]	NP_957496	2.45831e-141	79	511.146	340	271
c127924_g1_i2	-6.71653	0.00286389	structural maintenance of chromosomes protein 5	2813	gi|302129641|ref|NP_001180470.1|structural maintenance of chromosomes protein 5 [Danio rerio]	NP_001180470	0	86	1343.95	864	750
c134345_g1_i4	-9.48437	4.77e-09	vacuolar protein sorting-associated protein 13c-like	3955	gi|688564373|ref|XP_009301519.1|PREDICTED: vacuolar protein sorting-associated protein 13C isoform X2 [Danio rerio]	XP_009301519	0	90	1733	1050	945
c8007_g1_i1	7.41627	0.000290613	unnamed protein product	1361	gi|642120213|emb|CDQ65024.1|unnamed protein product [Oncorhynchus mykiss]	CDQ65024	2.94807	61	31.5722	34	21
c144470_g1_i9	9.69904	1.46e-09	mhc class i antigen	1670	gi|557826215|gb|AHA37394.1|MHC class I antigen ZFA transcript variant 1 [Danio rerio]	AHA37394	2.14766e-06	73	62.003	46	34
c143834_g4_i1	-6.61797	0.00416566	von willebrand factor a domain-containing protein 7-like	591	gi|326665656|ref|XP_003198081.1|PREDICTED: von Willebrand factor A domain-containing protein 7-like [Danio rerio]	XP_003198081	1.6281e-69	79	268.855	192	153
c129593_g1_i1	-2.29235	0.00312163	platelet-derived growth factor receptor alpha	5292	gi|597787325|ref|XP_007257106.1|PREDICTED: platelet-derived growth factor receptor alpha isoform X1 [Astyanax mexicanus] >gi|597787327|ref|XP_007257107.1| PREDICTED: platelet-derived growth factor receptor alpha isoform X2 [Astyanax mexicanus] >gi|597787329|ref|XP_007257108.1| PREDICTED: platelet-derived growth factor receptor alpha isoform X3 [Astyanax mexicanus]	XP_007257106	0	81	2077.75	1463	1190
c140406_g3_i2	12.1451	1.74e-16	histone-lysine n-methyltransferase ehmt1 isoform x4	6767	gi|528479168|ref|XP_005171835.1|PREDICTED: histone-lysine N-methyltransferase, H3 lysine-9 specific 5 isoform X1 [Danio rerio]	XP_005171835	0	86	1768.44	1060	914
c121867_g1_i2	-9.15594	3.23e-08	activating transcription factor 7-interacting protein 2	2047	gi|688542981|ref|XP_009297737.1|PREDICTED: activating transcription factor 7-interacting protein 2 [Danio rerio]	XP_009297737	2.70271e-134	75	487.263	377	285
c136387_g1_i2	-6.97727	0.00100641	metaxin-1-like	1719	gi|38017355|gb|AAR07991.1|metaxin 1, partial [Danio rerio]	AAR07991	8.08847e-57	87	229.565	139	121
c113434_g1_i1	-2.83296	0.000732513	peripheral plasma membrane protein cask isoform x9	1609	gi|808873634|gb|KKF22877.1|Peripheral plasma membrane protein CASK [Larimichthys crocea]	KKF22877	6.77742e-135	96	488.804	256	246
c137389_g6_i1	-10.0261	1.81e-10	tetratricopeptide repeat protein 39c-like	3072	gi|528515880|ref|XP_005161764.1|PREDICTED: tetratricopeptide repeat protein 39C isoform X1 [Danio rerio] >gi|123907032|sp|Q1LXE6.1|TT39C_DANRE RecName: Full=Tetratricopeptide repeat protein 39C; Short=TPR repeat protein 39C [Danio rerio]	XP_005161764	0	97	1113.6	583	571
c6921_g1_i1	9.68257	1.59e-09	lysophosphatidylcholine acyltransferase 2	2083	gi|66472436|ref|NP_001018492.1|lysophosphatidylcholine acyltransferase 2 [Danio rerio] >gi|82192675|sp|Q502J0.1|PCAT2_DANRE RecName: Full=Lysophosphatidylcholine acyltransferase 2; Short=LPC acyltransferase 2; Short=LPCAT-2; Short=LysoPC acyltransferase 2; AltName: Full=1-acylglycerol-3-phosphate O-acyltransferase 11; Short=1-AGP acyltransferase 11; Short=1-AGPAT 11; AltName: Full=1-acylglyceroph…	NP_001018492	0	92	930.243	527	489
c127147_g1_i3	-2.17718	0.00227229	kinesin light chain 4 isoform x1	1575	gi|642130977|emb|CDQ57607.1|unnamed protein product [Oncorhynchus mykiss]	CDQ57607	2.65958e-152	83	546.584	359	300
c133774_g1_i3	8.63383	7.45e-07	ubiquitin carboxyl-terminal hydrolase 24 isoform x2	9611	gi|528511004|ref|XP_002665714.3|PREDICTED: ubiquitin carboxyl-terminal hydrolase 24 isoform X3 [Danio rerio]	XP_002665714	0	92	4617.37	2582	2378
c128374_g1_i1	5.51376	7.86e-08	acyl-coenzyme a thioesterase 11-like	1456	gi|528470437|ref|XP_005171231.1|PREDICTED: acyl-coenzyme A thioesterase 11 isoform X2 [Danio rerio] >gi|688536199|ref|XP_009296214.1| PREDICTED: acyl-coenzyme A thioesterase 11 isoform X2 [Danio rerio]	XP_005171231	3.51759e-79	87	303.523	189	166
c144365_g1_i1	-6.39803	0.00614931	sacsin-like	1654	gi|688569829|ref|XP_682866.7|PREDICTED: sacsin [Danio rerio]	XP_682866	0	87	889.412	548	478
c9646_g1_i1	-7.19803	0.000530405	sarcoplasmic endoplasmic reticulum calcium atpase 2-like isoform x1	478	gi|528487040|ref|XP_005166855.1|PREDICTED: sarcoplasmic/endoplasmic reticulum calcium ATPase 2 isoform X2 [Danio rerio] >gi|528487042|ref|XP_005166856.1| PREDICTED: sarcoplasmic/endoplasmic reticulum calcium ATPase 2 isoform X2 [Danio rerio]	XP_005166855	1.14131e-80	98	305.449	159	156
c139261_g3_i1	-4.10242	0.000211308	protein chromatin remodeling 4	1373	gi|158289002|ref|XP_001687774.1|AGAP000318-PA [Anopheles gambiae str. PEST]	XP_001687774	3.90475	44	40.817	103	46
c13176_g1_i1	-9.29001	1.47e-08	mitochondrial import receptor subunit tom22 homolog	1307	gi|48926637|ref|NP_001001724.1|mitochondrial import receptor subunit TOM22 homolog [Danio rerio] >gi|47937943|gb|AAH71415.1| Translocase of outer mitochondrial membrane 22 homolog (yeast) [Danio rerio] >gi|157423527|gb|AAI53451.1| Tomm22 protein [Danio rerio]	NP_001001724	1.12526e-25	74	125.561	95	71
c125724_g1_i3	8.14985	9.48e-06	leucine-rich immunoglobulin-like domain and transmembrane domain-containing protein 1-like isoform x1	1562	gi|292610733|ref|XP_001337309.3|PREDICTED: toll-like receptor 8 [Danio rerio]	XP_001337309	1.29959e-167	81	597.43	402	326
c137846_g1_i4	7.49383	0.000164799	protein ssuh2 homolog	1668	gi|528516667|ref|XP_005161887.1|PREDICTED: protein SSUH2 homolog isoform X1 [Danio rerio]	XP_005161887	1.63182e-139	94	504.212	253	239
c146600_g1_i1	9.26259	2.04e-08	proline-rich membrane anchor 1	1937	gi|292624759|ref|XP_002665769.1|PREDICTED: proline-rich membrane anchor 1 [Danio rerio]	XP_002665769	2.85481e-45	79	191.43	129	102
c106760_g1_i2	-8.19311	6.32e-06	trna-splicing endonuclease subunit sen15	942	gi|153792432|ref|NP_001093560.1|tRNA-splicing endonuclease subunit Sen15 [Danio rerio] >gi|171847301|gb|AAI61671.1| Similar to chromosome 1 open reading frame 19 [Danio rerio]	NP_001093560	1.96653e-70	97	273.478	147	143
c285953_g1_i1	7.63745	9.64e-05	hypothetical protein CGI_10011734	835	gi|405950631|gb|EKC18606.1|hypothetical protein CGI_10011734 [Crassostrea gigas]	EKC18606	3.77059	44	39.6614	134	59
c125954_g1_i3	-8.38514	2.05e-06	flavin-containing monooxygenase fmo gs-ox5-like	2171	gi|326671244|ref|XP_001332968.4|PREDICTED: flavin-containing monooxygenase FMO GS-OX-like 1 [Danio rerio]	XP_001332968	0	92	783.867	435	404
c117152_g1_i1	-7.55842	9.64e-05	very long-chain acyl- synthetase-like	4482	gi|56693350|ref|NP_001008639.1|very long-chain acyl-CoA synthetase [Danio rerio] >gi|56269279|gb|AAH86700.1| Zgc:101540 [Danio rerio] >gi|182889656|gb|AAI65471.1| Zgc:101540 protein [Danio rerio]	NP_001008639	1.15163e-156	88	563.148	338	299
c139469_g1_i2	-7.61061	9.64e-05	cd44 antigen	2248	gi|688618103|ref|XP_009296512.1|PREDICTED: CD44 antigen [Danio rerio]	XP_009296512	3.33288e-40	62	174.866	205	128
c142900_g1_i1	10.3158	3.05e-11	caspase-1-like	1617	gi|157841213|ref|NP_001103182.1|uncharacterized protein LOC563034 [Danio rerio] >gi|156230272|gb|AAI51949.1| Zgc:171731 protein [Danio rerio]	NP_001103182	2.49675e-153	74	550.051	454	339
c139654_g1_i2	-6.51219	0.00614931	tkl protein kinase	1108	gi|326678340|ref|XP_003201044.1|PREDICTED: uncharacterized protein si:dkey-182g1.2 isoform X1 [Danio rerio]	XP_003201044	1.26665	49	41.9726	77	38
c109658_g1_i1	-2.7869	7.45e-05	neuronal pentraxin receptor	2947	gi|45709914|gb|AAH67657.1|Si:dkeyp-20e4.1 protein [Danio rerio]	AAH67657	0	91	933.324	527	484
c124296_g1_i1	-5.71615	2.06e-11	28 kda heat- and acid-stable phospho isoform x2	1840	gi|47086771|ref|NP_997797.1|solute carrier family 16 (monocarboxylic acid transporters), member 8 [Danio rerio] >gi|31418215|gb|AAH52972.1| Solute carrier family 16 (monocarboxylic acid transporters), member 8 [Danio rerio] >gi|157423433|gb|AAI53634.1| Solute carrier family 16 (monocarboxylic acid transporters), member 8 [Danio rerio]	NP_997797	5.40395e-38	78	167.162	118	93
c70875_g1_i2	-8.04924	1.17e-05	terminal uridylyltransferase 4 isoform x1	2366	gi|688612772|ref|XP_009295399.1|PREDICTED: terminal uridylyltransferase 4 [Danio rerio]	XP_009295399	0	87	711.064	439	383
c137239_g1_i4	-6.51219	0.00614931	probable phospholipid-transporting atpase ih isoform x4	1505	gi|528468999|ref|XP_005171061.1|PREDICTED: probable phospholipid-transporting ATPase IH isoform X4 [Danio rerio]	XP_005171061	5.99426e-05	76	56.9954	50	38
c133442_g1_i1	-2.50694	0.000773868	microtubule-associated protein futsch-like	3234	gi|528488481|ref|XP_002663245.3|PREDICTED: uncharacterized protein KIAA1671 [Danio rerio]	XP_002663245	0	76	1099.35	878	669
c120413_g1_i2	8.66769	6.35e-07	hypothetical protein	772	gi|655901409|ref|WP_028972978.1|hypothetical protein [Spirochaeta cellobiosiphila]	WP_028972978	9.29733	54	38.1206	101	55
c137115_g1_i5	9.96723	2.78e-10	pleckstrin homology-like domain family b member 1 isoform x1	5279	gi|688555484|ref|XP_009299851.1|PREDICTED: pleckstrin homology-like domain family B member 1 isoform X6 [Danio rerio]	XP_009299851	0	81	2007.65	1321	1080
c123075_g1_i2	-8.22694	5.19e-06	sodium-coupled neutral amino acid transporter 3-like isoform x2	4277	gi|808877268|gb|KKF25767.1|Sodium-coupled neutral amino acid transporter 3 [Larimichthys crocea]	KKF25767	0	86	792.341	510	439
c134718_g4_i1	8.05068	1.45e-05	topoisomerase-related function protein	629	gi|675234356|emb|CDU20139.1|nucleotidyltransferase, putative [Plasmodium yoelii] >gi|675239667|emb|CDZ17572.1| nucleotidyltransferase, putative [Plasmodium yoelii]	CDU20139	1.95775	52	39.6614	74	39
c144586_g1_i2	-8.55458	8.76e-07	serine hydrolase-like	1125	gi|820156432|gb|KKX18756.1|serine hydrolase-like protein-like [Scleropages formosus]	KKX18756	7.86045e-14	67	85.8853	68	46
c125978_g1_i1	2.22471	0.00167401	sphingomyelin phosphodiesterase 3-like	2342	gi|528505230|ref|XP_005158509.1|PREDICTED: sphingomyelin phosphodiesterase 5 isoform X1 [Danio rerio] >gi|528505232|ref|XP_005158510.1| PREDICTED: sphingomyelin phosphodiesterase 5 isoform X1 [Danio rerio]	XP_005158509	0	86	886.715	547	471
c139800_g2_i3	9.36934	1.07e-08	vitamin k-dependent gamma-carboxylase	3623	gi|597733080|ref|XP_007228863.1|PREDICTED: vitamin K-dependent gamma-carboxylase-like [Astyanax mexicanus]	XP_007228863	0	88	1296.95	767	675
c113960_g1_i1	7.63745	9.64e-05	tumor necrosis factor receptor superfamily member 13b	896	gi|688578657|ref|XP_009304656.1|PREDICTED: tumor necrosis factor receptor superfamily member 13B [Danio rerio]	XP_009304656	1.87482e-19	72	103.99	76	55
c123909_g1_i2	-7.80233	3.57e-05	methionine synthase reductase	2780	gi|528519634|ref|XP_005162677.1|PREDICTED: methionine synthase reductase isoform X2 [Danio rerio]	XP_005162677	0	87	981.089	601	525
c127060_g1_i4	4.87028	2.53e-09	mlx-interacting isoform x1	3189	gi|528481066|ref|XP_001338503.3|PREDICTED: MLX-interacting protein isoform X1 [Danio rerio]	XP_001338503	0	82	1320.06	849	700
c128129_g1_i1	-10.0451	1.58e-10	meckelin isoform x2	3170	gi|292622342|ref|XP_700974.4|PREDICTED: meckelin isoform X2 [Danio rerio]	XP_700974	0	90	1699.87	982	892
c143994_g3_i1	-7.19803	0.000530405	peptidase m1	782	gi|503315760|ref|WP_013550421.1|peptidase M1 [Cellulophaga algicola] >gi|319421831|gb|ADV48940.1| Peptidase M1 membrane alanine aminopeptidase [Cellulophaga algicola DSM 14237]	WP_013550421	9.63852	51	38.1206	80	41
c129076_g1_i3	9.86877	5.07e-10	cytosolic 5 -nucleotidase 1a-like	2051	gi|148237604|ref|NP_001082913.1|5'-nucleotidase, cytosolic IB a [Danio rerio] >gi|141795760|gb|AAI39707.1| Zgc:163054 protein [Danio rerio]	NP_001082913	0	95	662.144	363	345
c140957_g1_i2	7.49383	0.000164799	histone deacetylase 11	842	gi|50344998|ref|NP_001002171.1|histone deacetylase 11 [Danio rerio] >gi|49256677|gb|AAH74052.1| Zgc:91942 [Danio rerio] >gi|182892122|gb|AAI65866.1| Zgc:91942 protein [Danio rerio]	NP_001002171	7.54326e-105	98	387.497	195	193
c260508_g1_i1	7.41627	0.000290613	protein mis12 homolog	1272	gi|41055205|ref|NP_956672.1|protein MIS12 homolog [Danio rerio] >gi|31419547|gb|AAH53260.1| Zgc:64116 [Danio rerio]	NP_956672	6.83908e-97	90	362.073	215	194
c109667_g1_i2	-7.2647	0.000390825	rieske domain-containing	1350	gi|113374143|ref|NP_001038182.1|uncharacterized protein LOC557710 [Danio rerio] >gi|126631611|gb|AAI34098.1| Si:ch211-212d10.2 [Danio rerio]	NP_001038182	4.29711e-60	96	239.965	123	119
c122717_g2_i6	2.12652	0.00655365	kelch-like protein 12 isoform x1	3755	gi|55925564|ref|NP_001007329.1|kelch-like protein 12 [Danio rerio] >gi|55250698|gb|AAH85673.1| Kelch-like 12 (Drosophila) [Danio rerio]	NP_001007329	9.14514e-168	100	599.742	292	292
c133421_g1_i6	-9.04651	5.9e-08	cadherin-related family member 5-like	2673	gi|688565742|ref|XP_001346273.4|PREDICTED: cadherin-related family member 5-like isoform X1 [Danio rerio]	XP_001346273	2.18658e-173	84	617.846	408	343
c141654_g1_i12	-7.32842	0.000290613	synaptotagmin-like protein 2	2820	gi|528505903|ref|XP_694069.5|PREDICTED: synaptotagmin-like protein 2 isoform X2 [Danio rerio]	XP_694069	0	70	969.918	849	595
c128333_g2_i3	-6.39803	0.00614931	cysteine and histidine-rich domain-containing protein 1-like	1944	gi|51010995|ref|NP_001003457.1|uncharacterized protein LOC445063 [Danio rerio] >gi|50416931|gb|AAH78394.1| Zgc:92429 [Danio rerio]	NP_001003457	1.51561e-171	94	610.912	321	303
c125256_g1_i1	-7.55842	9.64e-05	potassium voltage-gated channel subfamily f member 1-like	2161	gi|528498364|ref|XP_005157014.1|PREDICTED: potassium voltage-gated channel subfamily F member 1 [Danio rerio]	XP_005157014	0	93	894.419	484	454
c143379_g1_i13	7.49383	0.000164799	receptor-type tyrosine-protein phosphatase delta-like isoform x12	3374	gi|688607524|ref|XP_009294204.1|PREDICTED: receptor-type tyrosine-protein phosphatase S isoform X20 [Danio rerio]	XP_009294204	0	85	1579.3	970	834
c143348_g3_i6	-6.71653	0.00286389	glycerophosphodiester phosphodiesterase domain-containing protein 5-like isoform x1	2836	gi|528502032|ref|XP_005157799.1|PREDICTED: glycerophosphodiester phosphodiesterase domain-containing protein 5-like isoform X1 [Danio rerio] >gi|528502034|ref|XP_005157800.1| PREDICTED: glycerophosphodiester phosphodiesterase domain-containing protein 5-like isoform X1 [Danio rerio]	XP_005157799	0	91	1007.67	562	512
c110716_g1_i3	11.6813	3.97e-15	sideroflexin-5-like isoform x1	1784	gi|528500617|ref|XP_005169671.1|PREDICTED: sideroflexin-5 isoform X1 [Danio rerio]	XP_005169671	5.00155e-166	94	592.423	325	308
c156018_g1_i1	3.54996	0.000497338	nadh dehydrogenase subunit 2	1013	gi|751936838|gb|AJG04274.1|NADH dehydrogenase subunit 2 (mitochondrion) [Leptopogon superciliaris] >gi|751936840|gb|AJG04275.1| NADH dehydrogenase subunit 2 (mitochondrion) [Leptopogon superciliaris]	AJG04274	9.26809	53	38.891	82	44
c139161_g1_i6	8.32983	3.54e-06	centrobin isoform x1	2474	gi|597744282|ref|XP_007234197.1|PREDICTED: centrobin-like [Astyanax mexicanus]	XP_007234197	1.70238e-148	53	535.028	894	477
c120564_g2_i1	-2.94952	3.97e-05	trafficking protein particle complex subunit 13 isoform x2	3315	gi|528491720|ref|XP_005155617.1|PREDICTED: trafficking protein particle complex subunit 13 isoform X2 [Danio rerio]	XP_005155617	0	99	804.283	411	408
c126062_g2_i2	-6.80878	0.00199605	ephrin type-b receptor 1-like	1631	gi|688539116|ref|XP_009297102.1|PREDICTED: ephrin type-B receptor 1 [Danio rerio]	XP_009297102	0	98	934.095	458	453
c139696_g1_i6	-8.26	4.28e-06	probable phospholipid-transporting atpase ih isoform x3	3275	gi|528468999|ref|XP_005171061.1|PREDICTED: probable phospholipid-transporting ATPase IH isoform X4 [Danio rerio]	XP_005171061	0	92	1940.24	1073	993
c140269_g3_i1	8.37152	2.94e-06	sulfate abc transporter	658	gi|738640950|ref|WP_036550239.1|sulfate ABC transporter [Nocardioides sp. UNC345MFTsu5.1]	WP_036550239	2.18863	52	39.6614	76	40
c137134_g2_i9	-6.51219	0.00614931	nf-kappa-b inhibitor-like protein 1	2203	gi|528491478|ref|XP_005155508.1|PREDICTED: NF-kappa-B inhibitor-like protein 1 [Danio rerio]	XP_005155508	1.84768e-144	79	521.161	360	286
c109344_g1_i1	-12.3904	3.24e-17	chromodomain-helicase-dna-binding protein 5	3356	gi|528494496|ref|XP_003199545.2|PREDICTED: chromodomain-helicase-DNA-binding protein 5 isoform X3 [Danio rerio]	XP_003199545	0	89	1369.37	800	713
c142198_g3_i7	-10.0261	1.81e-10	voltage-dependent n-type calcium channel subunit alpha-1b-like	4325	gi|688555070|ref|XP_009299769.1|PREDICTED: voltage-dependent N-type calcium channel subunit alpha-1B isoform X3 [Danio rerio]	XP_009299769	0	85	734.176	454	387
c138883_g9_i1	-7.2647	0.000390825	hypothetical protein VOLCADRAFT_71227	761	gi|302856118|ref|XP_002959494.1|hypothetical protein VOLCADRAFT_71227 [Volvox carteri f. nagariensis] >gi|300255017|gb|EFJ39443.1| hypothetical protein VOLCADRAFT_71227 [Volvox carteri f. nagariensis]	XP_002959494	4.10892	44	39.2762	69	31
c137109_g6_i2	-2.36967	0.00223251	mam domain-containing glycosylphosphatidylinositol anchor protein 2-like	3110	gi|688594938|ref|XP_009291416.1|PREDICTED: MAM domain-containing glycosylphosphatidylinositol anchor protein 2 isoform X2 [Danio rerio]	XP_009291416	1.13983e-43	85	187.193	115	98
c128190_g1_i2	11.2215	8.59e-14	claudin-7-b-like	1965	gi|18858437|ref|NP_571712.1|claudin-7-B [Danio rerio] >gi|6685322|sp|Q9YH92.1|CLD7B_DANRE RecName: Full=Claudin-7-B; AltName: Full=Claudin-like protein ZF4A22 [Danio rerio] >gi|10944328|gb|AAG24512.1|AF260240_1 claudin7 [Danio rerio] >gi|4127539|emb|CAA09776.1| claudin-like protein [Danio rerio] >gi|29387290|gb|AAH48367.1| Cldn7 protein [Danio rerio] >gi|42542438|gb|AAH66408.1| Cldn7 protein [Dan…	NP_571712	1.17223e-70	88	275.789	159	141
c136351_g1_i6	7.56743	0.000125561	fsd1-like protein isoform x1	1612	gi|528481183|ref|XP_005168733.1|PREDICTED: FSD1-like protein isoform X1 [Danio rerio]	XP_005168733	5.4218e-108	96	399.438	209	201
c117785_g1_i1	-10.9207	5.89e-13	ras-like protein family member 11b-like	1527	gi|41055028|ref|NP_956659.1|uncharacterized protein LOC393336 [Danio rerio] >gi|31419490|gb|AAH53206.1| Zgc:64022 [Danio rerio]	NP_956659	3.97101e-113	97	416.387	220	215
c51989_g1_i1	-4.37228	5.05e-08	leucyl-trna synthetase	1867	gi|642113097|emb|CDQ69662.1|unnamed protein product [Oncorhynchus mykiss]	CDQ69662	0.0371143	55	48.1358	52	29
c109305_g1_i1	-11.3586	3.3e-14	serine threonine-protein kinase sbk1-like	3866	gi|125822033|ref|XP_684216.2|PREDICTED: serine/threonine-protein kinase SBK1-like [Danio rerio]	XP_684216	0	86	677.552	397	344
c124404_g1_i2	-8.44386	1.72e-06	dual 3 -cyclic-amp and -gmp phosphodiesterase 11a	981	gi|686601360|ref|XP_009276958.1|PREDICTED: dual 3',5'-cyclic-AMP and -GMP phosphodiesterase 11A [Aptenodytes forsteri]	XP_009276958	6.67889	51	39.2762	68	35
c70022_g1_i2	3.03825	0.00138806	hypothetical protein FOMPIDRAFT_1141437	1405	gi|527303228|gb|EPT04007.1|hypothetical protein FOMPIDRAFT_1141437 [Fomitopsis pinicola FP-58527 SS1]	EPT04007	6.88032	37	40.0466	141	53
c137963_g4_i1	4.06617	0.00547934	wd repeat-containing protein 25	373	gi|505780833|ref|XP_004603641.1|PREDICTED: WD repeat-containing protein 25 [Sorex araneus]	XP_004603641	8.037	55	36.5798	38	21
c136086_g2_i1	8.52719	1.22e-06	PREDICTED: uncharacterized protein LOC103911726	2535	gi|688573412|ref|XP_009303434.1|PREDICTED: uncharacterized protein LOC103911726 [Danio rerio]	XP_009303434	4.04486e-28	56	135.191	201	113
c117872_g1_i1	6.71114	0.00416566	e3 ubiquitin-protein ligase arkadia isoform x1	4527	gi|488726316|gb|AGL08232.1|RING finger E3 ubiquitin-protein ligase transcript variant 2 [Danio rerio]	AGL08232	0	67	1131.32	933	632
c144673_g5_i4	10.2049	6.3e-11	serine threonine-protein phosphatase pp1-beta catalytic subunit	1321	gi|123858772|ref|NP_001004527.2|serine/threonine-protein phosphatase PP1-beta catalytic subunit [Danio rerio] >gi|95132430|gb|AAI16540.1| Protein phosphatase 1, catalytic subunit, beta isoform [Danio rerio]	NP_001004527	1.50007e-118	100	434.106	204	204
c91650_g1_i3	-7.50426	0.000125561	unnamed protein product	2026	gi|642096207|emb|CDQ79308.1|unnamed protein product [Oncorhynchus mykiss]	CDQ79308	1.35134e-61	71	245.743	207	149
c137409_g1_i3	-7.84653	2.82e-05	adp-ribosylarginine hydrolase	1550	gi|51010987|ref|NP_001003453.1|ADP-ribosylarginine hydrolase [Danio rerio] >gi|50416863|gb|AAH78399.1| Zgc:91926 [Danio rerio] >gi|182891252|gb|AAI64170.1| Zgc:91926 protein [Danio rerio]	NP_001003453	0	91	645.195	353	323
c105742_g1_i1	7.94418	2.25e-05	probable palmitoyltransferase zdhhc12-like	1706	gi|292616629|ref|XP_002663098.1|PREDICTED: probable palmitoyltransferase ZDHHC12 [Danio rerio]	XP_002663098	7.61636e-116	74	425.631	296	221
c134009_g1_i2	2.52928	0.00247032	protein serac1 isoform x1	3161	gi|528511453|ref|XP_005160640.1|PREDICTED: protein SERAC1 isoform X2 [Danio rerio] >gi|82232851|sp|Q5SNQ7.1|SRAC1_DANRE RecName: Full=Protein SERAC1; AltName: Full=Serine active site-containing protein 1 [Danio rerio]	XP_005160640	0	88	852.818	506	448
c134932_g1_i2	13.5269	1.41e-20	integrin alpha-v	5041	gi|76253792|ref|NP_001028893.1|integrin alpha-V precursor [Danio rerio] >gi|75490187|gb|ABA19220.1| integrin alpha V [Danio rerio]	NP_001028893	0	93	1915.2	1046	977
c47449_g1_i1	-12.4035	2.97e-17	ankyrin repeat domain-containing protein 63	1925	gi|528505402|ref|XP_005173632.1|PREDICTED: ankyrin repeat domain-containing protein 63 [Danio rerio]	XP_005173632	0	82	661.374	459	378
c118237_g1_i3	4.17513	1.19e-05	er degradation-enhancing alpha-mannosidase-like protein 2 isoform x1	742	gi|688610681|ref|XP_009294929.1|PREDICTED: ER degradation-enhancing alpha-mannosidase-like protein 2 [Danio rerio]	XP_009294929	4.54425e-110	100	404.445	197	197
c142500_g2_i3	-8.65741	5.43e-07	unconventional myosin-ixa isoform x1	9585	gi|688565738|ref|XP_009301790.1|PREDICTED: unconventional myosin-IXa isoform X10 [Danio rerio]	XP_009301790	0	87	4155.52	2543	2225
c139137_g1_i1	6.71114	0.00416566	long-chain-fatty-acid-- ligase 6 isoform x2	5106	gi|688606990|ref|XP_009294017.1|PREDICTED: LOW QUALITY PROTEIN: long-chain-fatty-acid--CoA ligase 6 [Danio rerio]	XP_009294017	0	94	1059.28	574	543
c142176_g2_i2	2.94316	0.000994699	probable e3 ubiquitin-protein ligase dtx3 isoform x1	3579	gi|688611655|ref|XP_009295111.1|PREDICTED: protein deltex-3 isoform X1 [Danio rerio]	XP_009295111	0	90	718.383	400	362
c135514_g3_i10	-8.38514	2.05e-06	serine arginine-rich splicing factor 7 isoform x1	1082	gi|71834670|ref|NP_001025438.1|serine/arginine-rich splicing factor 7 [Danio rerio] >gi|66911407|gb|AAH97250.1| Splicing factor, arginine/serine-rich 7 [Danio rerio]	NP_001025438	5.7432e-67	81	262.307	161	132
c142752_g5_i5	-7.61061	9.64e-05	vomeronasal type-1 receptor 4-like	856	gi|21717785|ref|NP_599002.1|vomeronasal 1 receptor 212 [Mus musculus] >gi|18558801|gb|AAL47947.1| vomeronasal receptor V1RH18 [Mus musculus] >gi|124297919|gb|AAI32254.1| Vomeronasal 1 receptor, H18 [Mus musculus] >gi|124298174|gb|AAI32252.1| Vomeronasal 1 receptor, H18 [Mus musculus]	NP_599002	0.800974	66	41.9726	42	28
c141786_g4_i3	-4.40097	7.93e-08	semaphorin-3g	3634	gi|239985449|ref|NP_001116184.1|semaphorin-3G precursor [Danio rerio]	NP_001116184	0	96	1463.74	753	723
c130907_g1_i3	8.59915	8.76e-07	5 -3 exoribonuclease 1	4337	gi|528470592|ref|XP_005163374.1|PREDICTED: 5'-3' exoribonuclease 1 isoform X1 [Danio rerio]	XP_005163374	0	91	2351.24	1310	1199
c136955_g1_i6	-6.80878	0.00199605	alpha-tubulin n-acetyltransferase 1 isoform x2	1415	gi|597739159|ref|XP_007231778.1|PREDICTED: uncharacterized protein LOC103039927 [Astyanax mexicanus]	XP_007231778	1.31111e-06	66	62.3882	59	39
c138552_g3_i1	-8.35486	2.45e-06	small muscular protein	1711	gi|50345022|ref|NP_001002185.1|small muscular protein [Danio rerio] >gi|528519952|ref|XP_005162823.1| PREDICTED: small muscular protein isoform X1 [Danio rerio] >gi|528519954|ref|XP_005162824.1| PREDICTED: small muscular protein isoform X1 [Danio rerio] >gi|688614341|ref|XP_009295733.1| PREDICTED: small muscular protein isoform X1 [Danio rerio] >gi|688614345|ref|XP_009295734.1| PREDICTED: small m…	NP_001002185	4.90573e-30	97	140.584	71	69
c110164_g1_i4	3.42634	2.28e-06	neuronal pas domain-containing protein 4-like	2649	gi|597767629|ref|XP_007247663.1|PREDICTED: neuronal PAS domain-containing protein 4-like [Astyanax mexicanus]	XP_007247663	3.06708e-119	57	437.958	600	342
c143550_g2_i4	7.2474	0.000530405	endoribonuclease dicer	6547	gi|440655799|gb|AGC22548.1|dicer [Ctenopharyngodon idella]	AGC22548	0	93	3529.95	1881	1761
c127965_g1_i2	5.12968	8.57e-09	pre-mrna-splicing factor 38b	2200	gi|478255569|gb|ENN75786.1|hypothetical protein YQE_07743, partial [Dendroctonus ponderosae] >gi|546682059|gb|ERL92045.1| hypothetical protein D910_09367 [Dendroctonus ponderosae]	ENN75786	5.00245e-41	60	177.563	206	125
c73020_g1_i1	-2.45667	0.000371984	glucagon family neuropeptides-like isoform x2	3309	gi|440918713|ref|NP_001259010.1|pituitary adenylate cyclase-activating polypeptide isoform 2 [Danio rerio] >gi|53733371|gb|AAH83516.1| Adcyap1b protein [Danio rerio]	NP_001259010	6.05546e-59	86	238.039	140	121
c139357_g1_i5	-9.81982	6.41e-10	nf-kappa-b inhibitor beta	2565	gi|192453598|ref|NP_001122267.1|NF-kappa-B inhibitor beta [Danio rerio] >gi|190339868|gb|AAI63433.1| Si:dkeyp-110c7.1 [Danio rerio]	NP_001122267	3.02077e-164	79	587.415	394	315
c122557_g1_i1	-6.61797	0.00416566	receptor-type tyrosine-protein phosphatase n2-like	2331	gi|597740139|ref|XP_007232233.1|PREDICTED: receptor-type tyrosine-protein phosphatase N2-like [Astyanax mexicanus]	XP_007232233	1.98126e-152	95	547.74	281	267
c247618_g1_i1	7.63745	9.64e-05	troponin slow skeletal muscle-like	1517	gi|528521608|ref|XP_691548.5|PREDICTED: troponin I, slow skeletal muscle [Danio rerio]	XP_691548	4.88042e-63	78	249.98	179	140
c129728_g1_i2	-6.71653	0.00286389	PREDICTED: uncharacterized protein LOC100001306	1653	gi|688580683|ref|XP_001341328.6|PREDICTED: uncharacterized protein LOC100001306 [Danio rerio]	XP_001341328	0	95	644.04	348	333
c97858_g1_i1	-10.5042	8.66e-12	swi snf-related matrix-associated actin-dependent regulator of chromatin subfamily a containing dead h box 1	2902	gi|167860150|ref|NP_001018610.2|SWI/SNF-related matrix-associated actin-dependent regulator of chromatin subfamily A containing DEAD/H box 1A [Danio rerio]	NP_001018610	0	86	1271.14	795	687
c133365_g1_i7	-9.52573	3.58e-09	rho guanine nucleotide exchange factor 28 isoform x1	6652	gi|688555614|ref|XP_009299877.1|PREDICTED: rho guanine nucleotide exchange factor 28 isoform X4 [Danio rerio]	XP_009299877	0	77	2342	1773	1366
c120875_g1_i1	-11.5479	9.25e-15	plexin-d1	6677	gi|347920999|ref|NP_991260.2|plexin-D1 precursor [Danio rerio] >gi|49339463|gb|AAT64905.1| plexin D1 [Danio rerio]	NP_991260	0	85	2942.14	1901	1624
c133933_g1_i4	-6.71653	0.00286389	lysine-specific demethylase 4a-like	5853	gi|292614573|ref|XP_001921829.2|PREDICTED: lysine-specific demethylase 4A isoform X1 [Danio rerio]	XP_001921829	0	67	1155.58	1097	738
c130467_g2_i4	8.32983	3.54e-06	ptb domain-containing engulfment adapter protein 1 isoform x1	1671	gi|55742422|ref|NP_001007183.1|PTB domain-containing engulfment adapter protein 1 [Danio rerio] >gi|123907782|sp|Q32PV0.1|GULP1_DANRE RecName: Full=PTB domain-containing engulfment adapter protein 1; AltName: Full=Cell death protein 6 homolog; AltName: Full=PTB domain adapter protein CED-6 [Danio rerio] >gi|79158598|gb|AAI07974.1| Si:xx-35d8.1 [Danio rerio]	NP_001007183	1.05791e-146	89	528.094	300	268
c144338_g1_i1	4.79613	6.29e-10	tpa: transposase domain-containing protein	4397	gi|118026887|tpe|CAK26782.1|TPA: transposase domain-containing protein [Danio rerio]	CAK26782	1.08942e-159	64	573.163	662	430
c4855_g1_i2	2.35171	0.000773754	ctage family member 5 isoform x1	2654	gi|41053471|ref|NP_956605.1|cTAGE family member 5 [Danio rerio] >gi|29791556|gb|AAH50489.1| CTAGE family, member 5 [Danio rerio]	NP_956605	0	91	798.119	469	428
c140401_g2_i7	-9.32167	1.19e-08	a-kinase anchor protein 9-like isoform x4	1847	gi|657570509|ref|XP_008288791.1|PREDICTED: A-kinase anchor protein 9 isoform X3 [Stegastes partitus]	XP_008288791	3.79122e-132	67	479.945	492	333
c143913_g4_i4	4.98729	5.72e-08	hypothetical protein	990	gi|822545086|ref|WP_046973994.1|hypothetical protein [Photorhabdus temperata] >gi|822095652|gb|AKH62603.1| hypothetical protein VY86_03860 [Photorhabdus temperata subsp. thracensis]	WP_046973994	5.20102	42	39.6614	173	73
c96094_g2_i2	-3.13798	0.00276276	phd zinc finger-containing protein	1627	gi|597799109|ref|XP_007261091.1|PREDICTED: MAP/microtubule affinity-regulating kinase 4-like, partial [Astyanax mexicanus]	XP_007261091	1.2187e-06	91	62.7734	35	32
c143180_g6_i1	9.69904	1.46e-09	potassium voltage-gated channel subfamily h member 2 isoform x1	6269	gi|597787065|ref|XP_007256983.1|PREDICTED: potassium voltage-gated channel subfamily H member 2-like isoform X1 [Astyanax mexicanus]	XP_007256983	0	79	1773.44	1236	980
c133339_g1_i4	-6.51219	0.00614931	myocyte-specific enhancer factor 2a isoform x4	1108	gi|3721613|dbj|BAA33567.1|MEF2A [Cyprinus carpio]	BAA33567	2.93209e-98	88	366.311	204	180
c136600_g1_i2	13.2096	1.24e-19	choline transporter-like protein 2 isoform x2	4272	gi|528481666|ref|XP_005165806.1|PREDICTED: choline transporter-like protein 2 isoform X1 [Danio rerio]	XP_005165806	0	83	1276.92	807	677
c144500_g2_i6	-7.12813	0.000726851	nadh dehydrogenase subunit 5	1190	gi|340613|gb|AAA31881.1|A 'c' was inserted after nt 369 (=nt 10459 in genomic sequence (M10126)) to correct -1 frameshift probably due to gel compression [Leishmania tarentolae]	AAA31881	0.0258783	42	47.7506	150	64
c142364_g4_i8	7.2474	0.000530405	39s ribosomal protein mitochondrial	4229	gi|130502076|ref|NP_001076324.1|39S ribosomal protein L37, mitochondrial [Danio rerio] >gi|126631651|gb|AAI34164.1| Mrpl37 protein [Danio rerio]	NP_001076324	0	90	706.442	424	384
c8720_g1_i2	-9.30593	1.32e-08	ankyrin repeat domain-containing protein 34b	1849	gi|528491298|ref|XP_689430.3|PREDICTED: ankyrin repeat domain-containing protein 34B-like [Danio rerio]	XP_689430	0	86	869.381	546	470
c140253_g2_i3	-2.79813	0.00164425	actin-like protein 6b	1627	gi|528518869|ref|XP_005170633.1|PREDICTED: actin-like 6B isoform X1 [Danio rerio]	XP_005170633	0	98	672.544	339	333
c134736_g1_i9	-7.80233	3.57e-05	voltage-gated potassium channel subunit beta-2 isoform x3	854	gi|528517916|ref|XP_005162233.1|PREDICTED: uncharacterized protein LOC565014 isoform X1 [Danio rerio]	XP_005162233	7.89905e-49	88	201.445	122	108
c153775_g1_i1	-7.88941	2.25e-05	hypothetical protein	431	gi|495733262|ref|WP_008457841.1|hypothetical protein [Enterobacter sp. Ag1] >gi|394731192|gb|EJF30996.1| hypothetical protein A936_11250 [Enterobacter sp. Ag1]	WP_008457841	9.68791	58	36.5798	53	31
c117081_g1_i2	-9.92662	3.22e-10	serine threonine-protein kinase pak 2	1357	gi|50540506|ref|NP_001002717.1|serine/threonine-protein kinase PAK 2 [Danio rerio] >gi|528471401|ref|XP_005171319.1| PREDICTED: serine/threonine-protein kinase PAK 2 isoform X1 [Danio rerio] >gi|528471403|ref|XP_005171320.1| PREDICTED: serine/threonine-protein kinase PAK 2 isoform X1 [Danio rerio] >gi|49904274|gb|AAH76511.1| P21 (CDKN1A)-activated kinase 2a [Danio rerio] >gi|182892206|gb|AAI65251…	NP_001002717	1.78417e-122	79	447.203	305	242
c142205_g2_i1	-2.16842	0.00697431	vomeronasal type-1 receptor 4	675	gi|344244673|gb|EGW00777.1|Vomeronasal type-1 receptor 4 [Cricetulus griseus]	EGW00777	0.476751	63	41.9726	47	30
c124652_g2_i1	-9.02744	6.69e-08	btb poz domain-containing protein 10-like isoform x1	1065	gi|597782371|ref|XP_007254730.1|PREDICTED: BTB/POZ domain-containing protein 10 [Astyanax mexicanus]	XP_007254730	5.29431e-17	97	96.2857	45	44
c128087_g1_i1	-9.5791	2.71e-09	e3 ubiquitin-protein ligase rnf34-like isoform x1	1899	gi|528488424|ref|XP_005172521.1|PREDICTED: uncharacterized protein LOC334203 isoform X1 [Danio rerio]	XP_005172521	2.06556e-32	98	148.673	68	67
c125033_g1_i1	8.8557	2.23e-07	ubiquitin carboxyl-terminal hydrolase 48 isoform x1	2642	gi|688577896|ref|XP_009304489.1|PREDICTED: ubiquitin carboxyl-terminal hydrolase 48 isoform X2 [Danio rerio]	XP_009304489	0	93	1394.41	744	698
c107675_g1_i1	-4.80867	1.26e-09	iq motif and sec7 domain-containing protein 2-like isoform x1	3055	gi|528488318|ref|XP_005167295.1|PREDICTED: IQ motif and SEC7 domain-containing protein 1 isoform X3 [Danio rerio]	XP_005167295	0	84	917.531	576	485
c124345_g1_i4	-4.19705	1.28e-06	wd repeat-containing protein kiaa1875-like isoform x1	4268	gi|688565025|ref|XP_009301651.1|PREDICTED: WD repeat-containing protein KIAA1875-like isoform X1 [Danio rerio] >gi|688565027|ref|XP_009301652.1| PREDICTED: WD repeat-containing protein KIAA1875-like isoform X1 [Danio rerio]	XP_009301651	0	77	966.066	735	566
c138063_g1_i8	-6.39803	0.00614931	transmembrane protein 220	922	gi|326665769|ref|XP_003198110.1|PREDICTED: transmembrane protein 220 [Danio rerio]	XP_003198110	1.64541e-74	86	286.96	166	144
c122723_g1_i1	-9.78617	7.51e-10	zinc finger protein 292-like	7308	gi|528507003|ref|XP_005169930.1|PREDICTED: zinc finger protein 292a isoform X1 [Danio rerio]	XP_005169930	0	80	3241.44	2351	1887
c23521_g1_i1	-6.39803	0.00614931	transcriptional activator protein pur-alpha-like	211	gi|528499410|ref|XP_005157218.1|PREDICTED: transcriptional activator protein Pur-alpha [Danio rerio]	XP_005157218	2.94649e-31	97	140.969	72	70
c138931_g3_i6	-11.8352	1.37e-15	nmda receptor subunit nr1	5662	gi|688604823|ref|XP_009293494.1|PREDICTED: glutamate receptor, ionotropic, N-methyl D-aspartate 1a isoform X4 [Danio rerio]	XP_009293494	0	95	1352.81	709	679
c105859_g1_i1	-2.17511	0.00226856	ptb- cubilin and lrp1-interacting protein	1486	gi|528508551|ref|XP_005159315.1|PREDICTED: PTB-containing, cubilin and LRP1-interacting protein isoform X1 [Danio rerio]	XP_005159315	2.93059e-121	98	443.351	221	217
c137559_g3_i1	-8.29232	3.54e-06	probable g-protein coupled receptor 128	2786	gi|688609798|ref|XP_009294745.1|PREDICTED: probable G-protein coupled receptor 128 [Danio rerio]	XP_009294745	0	65	682.945	696	454
c129231_g2_i1	-9.15594	3.23e-08	periostin-like isoform x2	3254	gi|44662805|ref|NP_981966.1|periostin isoform 2 precursor [Danio rerio] >gi|42627706|dbj|BAD11143.1| periostin [Danio rerio] >gi|190337894|gb|AAI62274.1| Periostin, osteoblast specific factor [Danio rerio]	NP_981966	0	91	1258.05	748	683
c138552_g1_i3	-6.61797	0.00416566	connector enhancer of kinase suppressor of ras 2-like	703	gi|688554555|ref|XP_009299679.1|PREDICTED: connector enhancer of kinase suppressor of ras 2 isoform X2 [Danio rerio] >gi|688554559|ref|XP_009299680.1| PREDICTED: connector enhancer of kinase suppressor of ras 2 isoform X2 [Danio rerio] >gi|688554563|ref|XP_009299681.1| PREDICTED: connector enhancer of kinase suppressor of ras 2 isoform X2 [Danio rerio]	XP_009299679	1.10753e-59	99	236.884	112	111
c138969_g1_i6	-2.90301	0.00017611	corticotropin-releasing factor receptor 1-like	3595	gi|257792884|gb|ACV67270.1|corticotropin releasing factor receptor type 1.1 [Cyprinus carpio]	ACV67270	0	92	813.527	429	397
c141075_g1_i6	-2.29607	0.00280403	sorbin and sh3 domain-containing protein 2 isoform x1	4062	gi|688585644|ref|XP_009289435.1|PREDICTED: sorbin and SH3 domain-containing protein 2 isoform X3 [Danio rerio]	XP_009289435	0	91	1337.78	745	685
c132936_g1_i1	7.05611	0.00100641	transcription elongation regulator 1-like protein	1704	gi|528496679|ref|XP_005156464.1|PREDICTED: transcription elongation regulator 1-like protein [Danio rerio]	XP_005156464	5.2617e-117	83	429.483	271	227
c121810_g1_i3	-6.52337	2.06e-11	serine arginine-rich splicing factor 5-like isoform x1	2838	gi|528498458|ref|XP_005157039.1|PREDICTED: serine/arginine-rich splicing factor 5a isoform X1 [Danio rerio]	XP_005157039	4.16238e-45	75	191.815	133	100
c142968_g1_i5	4.52022	4.47e-06	retrotransposable element tf2 protein type 1	1448	gi|224613232|gb|ACN60195.1|Retrotransposable element Tf2 155 kDa protein type 3 [Salmo salar]	ACN60195	5.00199e-110	69	405.986	357	249
c137339_g1_i5	2.03825	0.00415543	inactive dipeptidyl peptidase 10-like isoform x1	3379	gi|688612319|ref|XP_009295303.1|PREDICTED: inactive dipeptidyl peptidase 10-like isoform X2 [Danio rerio]	XP_009295303	0	93	1173.69	641	599
c63222_g1_i1	3.19925	6.99e-06	elongation factor 1-gamma	1537	gi|55583970|sp|Q90YC0.1|EF1G_CARAURecName: Full=Elongation factor 1-gamma; Short=EF-1-gamma; AltName: Full=eEF-1B gamma [Carassius auratus] >gi|15528539|dbj|BAB64568.1| elongation factor-1 gamma [Carassius auratus]	Q90YC0	0	89	789.26	447	398
c105157_g1_i1	3.8901	1.01e-06	e3 ubiquitin isg15 ligase trim25-like	3417	gi|688539421|ref|XP_009297157.1|PREDICTED: E3 ubiquitin/ISG15 ligase TRIM25-like isoform X2 [Danio rerio]	XP_009297157	0	88	645.966	384	340
c58356_g1_i1	-8.15846	6.32e-06	pou class transcription factor 2	533	gi|348524418|ref|XP_003449720.1|PREDICTED: POU domain, class 4, transcription factor 2-like isoform X1 [Oreochromis niloticus]	XP_003449720	2.11144e-29	55	135.191	145	81
c156991_g1_i1	2.58338	0.00666491	atp-sensitive inward rectifier potassium channel 1-like	1010	gi|148922909|ref|NP_001092204.1|ATP-sensitive inward rectifier potassium channel 1 [Danio rerio] >gi|688575344|ref|XP_009303877.1| PREDICTED: ATP-sensitive inward rectifier potassium channel 1 isoform X1 [Danio rerio] >gi|148744703|gb|AAI42810.1| Zgc:165474 protein [Danio rerio]	NP_001092204	4.54091e-140	93	504.982	276	258
c136478_g2_i4	3.32993	2.11e-05	ctd small phosphatase-like isoform x2	2832	gi|211063463|ref|NP_001038912.2|CTD small phosphatase-like protein [Danio rerio]	NP_001038912	1.95001e-119	91	438.728	240	219
c143770_g7_i9	-6.97727	0.00100641	pdz and lim domain protein 2	2527	gi|734610844|ref|XP_010732797.1|PREDICTED: PDZ and LIM domain protein 2-like [Larimichthys crocea]	XP_010732797	1.29849e-18	62	103.605	108	68
c38264_g1_i1	2.22031	0.00155284	tyrosine-protein kinase receptor torso	816	gi|755870246|ref|XP_011291805.1|PREDICTED: tyrosine-protein kinase receptor torso [Musca domestica]	XP_011291805	2.78337	45	40.0466	158	72
c108018_g1_i1	-10.0067	1.95e-10	phosphatidylinositol transfer protein alpha isoform	3674	gi|292618264|ref|XP_002663601.1|PREDICTED: phosphatidylinositol transfer protein alpha isoform [Danio rerio]	XP_002663601	2.43435e-157	100	565.074	270	270
c127920_g1_i1	-3.40804	2.6e-06	sodium-dependent neutral amino acid transporter slc6a17	3857	gi|375493494|ref|NP_001243653.1|sodium-dependent neutral amino acid transporter SLC6A17 [Danio rerio]	NP_001243653	0	90	1290.79	722	653
c117753_g1_i2	-9.79748	7.51e-10	ubiquitin carboxyl-terminal hydrolase 2-like isoform x3	2206	gi|56693219|ref|NP_001008574.1|ubiquitin carboxyl-terminal hydrolase 2 [Danio rerio] >gi|56269271|gb|AAH86963.1| Zgc:92134 [Danio rerio]	NP_001008574	0	96	721.85	367	354
c131728_g1_i2	2.01903	0.00365158	oct1 transcription factor	3211	gi|20373135|ref|NP_571513.1|POU class 2 homeobox 1a [Danio rerio] >gi|2613131|gb|AAB84295.1| PouII1 [Danio rerio]	NP_571513	1.26892e-146	58	529.25	603	350
c107648_g1_i1	7.15492	0.000726851	major facilitator superfamily domain-containing protein 6 isoform x1	3347	gi|131889469|ref|NP_001076525.1|major facilitator superfamily domain-containing protein 6-A [Danio rerio] >gi|528515790|ref|XP_005161736.1| PREDICTED: major facilitator superfamily domain-containing protein 6-A isoform X1 [Danio rerio] >gi|123888399|sp|Q1LUQ4.1|MFD6A_DANRE RecName: Full=Major facilitator superfamily domain-containing protein 6-A; AltName: Full=Macrophage MHC class I receptor 2 ho…	NP_001076525	0	79	1139.02	800	637
c136438_g1_i3	-6.61797	0.00416566	ubiquitin carboxyl-terminal hydrolase 3	932	gi|315468039|ref|NP_001186800.1|ubiquitin carboxyl-terminal hydrolase 3 [Danio rerio]	NP_001186800	9.64815e-46	94	191.43	102	96
c140626_g2_i2	2.30151	0.00138492	teneurin-2 isoform x1	9032	gi|688606269|ref|XP_009293858.1|PREDICTED: teneurin-2 isoform X1 [Danio rerio]	XP_009293858	0	93	4244.5	2252	2100
c133290_g1_i2	-4.36964	5.57e-05	slit-robo rho gtpase-activating protein 1-like isoform x2	2441	gi|688596427|ref|XP_009291763.1|PREDICTED: SLIT-ROBO Rho GTPase-activating protein 1 [Danio rerio]	XP_009291763	0	85	677.167	418	359
c62292_g1_i2	2.40241	0.000544666	delta-aminolevulinic acid dehydratase	2171	gi|62955259|ref|NP_001017645.1|delta-aminolevulinic acid dehydratase [Danio rerio] >gi|62203499|gb|AAH92804.1| Zgc:110219 [Danio rerio] >gi|182888904|gb|AAI64363.1| Zgc:110219 protein [Danio rerio]	NP_001017645	0	99	662.529	331	328
c129214_g1_i3	-2.96195	0.000200481	latrophilin-1-like isoform x2	3283	gi|742233082|ref|XP_010901694.1|PREDICTED: latrophilin-1 [Esox lucius]	XP_010901694	0	88	1521.91	894	790
c129434_g4_i2	8.32983	3.54e-06	c-type lectin domain family 4 member e	886	gi|688534609|ref|XP_009293472.1|PREDICTED: C-type lectin domain family 4 member E-like [Danio rerio]	XP_009293472	4.96855e-17	80	95.9005	57	46
c100890_g1_i1	-3.87308	2.84e-07	at-rich interactive domain-containing protein 1a-like	6618	gi|597776329|ref|XP_007251849.1|PREDICTED: AT-rich interactive domain-containing protein 1A isoform X1 [Astyanax mexicanus]	XP_007251849	0	73	2156.72	1707	1251
c138623_g2_i12	-2.51024	0.000536308	paired-like homeodomain transcription factor prop1	5275	gi|688579034|ref|XP_009304728.1|PREDICTED: ankyrin-3 isoform X8 [Danio rerio]	XP_009304728	8.91861e-156	75	560.451	447	338
c136665_g4_i1	9.04795	6.69e-08	protein fam117b-like	2029	gi|528481922|ref|XP_699250.4|PREDICTED: protein FAM117B-like [Danio rerio]	XP_699250	1.15356e-153	84	551.592	331	280
c108591_g1_i2	-7.2647	0.000390825	zinc finger protein aebp2-like	2030	gi|268837787|ref|NP_998659.2|zinc finger protein AEBP2 [Danio rerio] >gi|190358162|sp|Q7SXV2.2|AEBP2_DANRE RecName: Full=Zinc finger protein AEBP2; AltName: Full=Adipocyte enhancer-binding protein 2 homolog; Short=AE-binding protein 2 homolog [Danio rerio]	NP_998659	0	86	701.819	422	366
c125226_g1_i3	2.94801	0.000154461	tbc1 domain family member 5 isoform x1	2891	gi|528509759|ref|XP_005170069.1|PREDICTED: TBC1 domain family member 5 isoform X3 [Danio rerio]	XP_005170069	0	83	1325.84	846	709
c137904_g1_i10	8.96867	1.12e-07	inhibitor of nuclear factor kappa-b kinase subunit epsilon	3790	gi|820140714|gb|KKX11298.1|inhibitor of nuclear factor kappa-B kinase subunit epsilon isoform X2 [Scleropages formosus]	KKX11298	0	88	740.725	461	409
c5640_g1_i1	-7.32842	0.000290613	kelch domain-containing protein 7b	661	gi|168038258|ref|XP_001771618.1|predicted protein [Physcomitrella patens] >gi|162677057|gb|EDQ63532.1| predicted protein [Physcomitrella patens]	XP_001771618	0.762388	47	41.2022	80	38
c134955_g2_i3	-9.49829	4.33e-09	cyclin-l1 isoform x1	2120	gi|122891414|emb|CAM14211.1|novel protein similar to vertebrate cyclin L1 (CCNL1) [Danio rerio]	CAM14211	0	76	672.544	472	360
c138724_g1_i5	-6.71653	0.00286389	arf gtpase-activating protein git1-like isoform x2	2035	gi|688588359|ref|XP_009290031.1|PREDICTED: ARF GTPase-activating protein GIT1 isoform X3 [Danio rerio]	XP_009290031	1.79071e-146	100	527.709	254	254
c121935_g1_i1	-11.0773	2.07e-13	neuron navigator 2 isoform x1	2495	gi|688563356|ref|XP_009301255.1|PREDICTED: neuron navigator 2 isoform X1 [Danio rerio] >gi|688563358|ref|XP_009301256.1| PREDICTED: neuron navigator 2 isoform X1 [Danio rerio]	XP_009301255	2.31555e-44	100	189.119	91	91
c116275_g1_i2	6.57501	0.00614931	nf-kappa-b inhibitor delta	1092	gi|688591060|ref|XP_005158204.2|PREDICTED: NF-kappa-B inhibitor delta-like [Danio rerio]	XP_005158204	9.44786e-126	78	457.603	329	258
c242337_g1_i1	2.05261	0.00250352	40s ribosomal protein s21	401	gi|808873367|gb|KKF22705.1|40S ribosomal protein S21 [Larimichthys crocea]	KKF22705	2.86778e-36	98	157.918	81	80
c138407_g3_i1	13.5361	1.32e-20	v-type proton atpase 21 kda proteolipid subunit	3153	gi|617388219|ref|XP_007548637.1|PREDICTED: V-type proton ATPase 21 kDa proteolipid subunit isoform X1 [Poecilia formosa]	XP_007548637	2.29585e-100	93	375.555	208	195
c178861_g1_i1	-3.57704	0.00171842	PREDICTED: uncharacterized protein C2orf66 homolog	650	gi|688590865|ref|XP_009290542.1|PREDICTED: uncharacterized protein C2orf66 homolog [Danio rerio]	XP_009290542	3.48572e-27	94	128.642	72	68
c126112_g1_i1	-8.63238	6.35e-07	alpha- -sialyltransferase 8f-like	3202	gi|125811451|ref|XP_683398.2|PREDICTED: alpha-2,8-sialyltransferase 8F [Danio rerio]	XP_683398	0	94	668.692	358	337
c267236_g1_i1	-6.39803	0.00614931	hypothetical protein N312_07846, partial	722	gi|676242356|gb|KFO06228.1|hypothetical protein N312_07846, partial [Balearica regulorum gibbericeps]	KFO06228	6.15723	59	38.5058	47	28
c143190_g4_i2	-7.97154	1.8e-05	cell wall-associated partial	844	gi|656198623|ref|WP_029155743.1|MULTISPECIES: hypothetical protein [unclassified Cloacimonetes]	WP_029155743	3.04295e-13	65	83.1889	89	58
c130717_g1_i4	9.26259	2.04e-08	protein hook homolog 3	3926	gi|573876886|ref|XP_006626706.1|PREDICTED: protein Hook homolog 3-like [Lepisosteus oculatus]	XP_006626706	0	90	1135.94	694	627
c88699_g1_i1	-9.95718	2.78e-10	e1a-binding protein	588	gi|528768633|gb|EPY88292.1|E1A-binding protein [Camelus ferus]	EPY88292	2.68948	48	38.891	86	42
c144067_g4_i1	-8.4148	1.72e-06	GF11190	623	gi|194757643|ref|XP_001961072.1|GF11190 [Drosophila ananassae] >gi|190622370|gb|EDV37894.1| GF11190 [Drosophila ananassae]	XP_001961072	7.21399	49	37.7354	118	58
c138454_g1_i4	11.533	1.08e-14	star-related lipid transfer protein 13-like isoform x3	4780	gi|688575042|ref|XP_009303793.1|PREDICTED: stAR-related lipid transfer protein 13 isoform X3 [Danio rerio]	XP_009303793	0	90	1862.04	1069	964
c139926_g8_i5	-7.75674	4.53e-05	lrr and pyd domains-containing protein 3	1209	gi|688589149|ref|XP_698878.7|PREDICTED: NACHT, LRR and PYD domains-containing protein 3 [Danio rerio]	XP_698878	5.70801e-05	77	56.6102	44	34
c110615_g1_i2	10.4484	1.32e-11	roundabout homolog 3-like isoform x4	5466	gi|56790309|ref|NP_571557.1|roundabout homolog 3 precursor [Danio rerio] >gi|14276867|gb|AAK58428.1|AF337036_1 roundabout3 [Danio rerio] >gi|165993277|emb|CAP71950.1| robo3 [Danio rerio]	NP_571557	0	94	2553.09	1357	1282
c142292_g1_i8	-7.66098	7.45e-05	multiple pdz domain protein isoform x6	6390	gi|688566381|ref|XP_009301948.1|PREDICTED: multiple PDZ domain protein isoform X2 [Danio rerio]	XP_009301948	0	83	2768.8	1878	1567
c141249_g1_i2	-3.24604	0.00728936	rho gtpase-activating protein syde2	5484	gi|528518936|ref|XP_002666619.3|PREDICTED: rho GTPase-activating protein SYDE2 [Danio rerio]	XP_002666619	0	85	1213.36	779	663
c115842_g1_i1	-9.20769	2.29e-08	e3 ubiquitin-protein ligase arkadia isoform x1	4089	gi|528485242|ref|XP_005168982.1|PREDICTED: E3 ubiquitin-protein ligase Arkadia isoform X4 [Danio rerio] >gi|484359375|gb|AGK44956.1| RING finger protein 111 transcript variant 1 [Danio rerio]	XP_005168982	0	67	1253.04	1006	677
c143266_g1_i4	-9.52573	3.58e-09	ryanodine receptor 3-like	6332	gi|657593017|ref|XP_008301062.1|PREDICTED: LOW QUALITY PROTEIN: ryanodine receptor 3-like [Stegastes partitus]	XP_008301062	0	85	3262.24	2119	1807
c139569_g2_i2	-12.1885	1.28e-16	neural cell adhesion molecule 1 isoform 2	2429	gi|528513446|ref|XP_005161199.1|PREDICTED: neural cell adhesion molecule 1 isoform X12 [Danio rerio]	XP_005161199	0	95	1355.5	717	687
c131771_g1_i2	-10.2317	4.92e-11	leucine-rich repeat-containing protein 16b-like	4017	gi|688538504|ref|XP_009296988.1|PREDICTED: leucine-rich repeat-containing protein 16B isoform X3 [Danio rerio]	XP_009296988	0	86	1650.57	998	868
c133026_g1_i1	2.47013	0.00088486	butyrophilin-like protein 2	2276	gi|688554432|ref|XP_005165291.2|PREDICTED: butyrophilin-like protein 2 [Danio rerio]	XP_005165291	0	73	672.929	598	439
c141886_g1_i5	7.56743	0.000125561	ubiquitin carboxyl-terminal hydrolase 31-like	3571	gi|528474937|ref|XP_005164286.1|PREDICTED: ubiquitin carboxyl-terminal hydrolase 31 isoform X2 [Danio rerio]	XP_005164286	0	71	924.08	720	514
c143256_g6_i3	-6.71653	0.00286389	general transcription factor iih subunit 4	1089	gi|41053973|ref|NP_956221.1|general transcription factor IIH subunit 4 [Danio rerio] >gi|39794736|gb|AAH64301.1| General transcription factor IIH, polypeptide 4 [Danio rerio]	NP_956221	3.20377e-41	88	176.792	103	91
c143068_g10_i10	-7.36044	1.02e-12	activated cdc42 kinase 1-like isoform x1	4463	gi|688614407|ref|XP_009295758.1|PREDICTED: activated CDC42 kinase 1-like isoform X1 [Danio rerio]	XP_009295758	0	85	1735.7	1069	910
c140044_g3_i3	2.99446	0.00025043	ankyrin-3-like isoform x9	13083	gi|688594255|ref|XP_009291286.1|PREDICTED: ankyrin-3-like isoform X20 [Danio rerio]	XP_009291286	0	83	5665.5	3691	3100
c139940_g4_i7	-4.15997	0.000154728	r3h domain-containing protein 4	1598	gi|112419123|gb|AAI22151.1|Zgc:158644 [Danio rerio]	AAI22151	8.96693e-63	81	249.21	164	133
c41601_g1_i1	-8.22694	5.19e-06	collagen alpha-1 chain-like	2863	gi|291190242|ref|NP_001167092.1|Collagen alpha-1XIII chain [Salmo salar] >gi|223648076|gb|ACN10796.1| Collagen alpha-1XIII chain [Salmo salar]	NP_001167092	3.63268e-89	54	338.191	403	221
c143828_g3_i1	7.82919	4.53e-05	PREDICTED: uncharacterized protein LOC104000526	524	gi|695064654|ref|XP_009420887.1|PREDICTED: uncharacterized protein LOC104000526 [Musa acuminata subsp. malaccensis]	XP_009420887	4.62734	54	37.7354	48	26
c90594_g1_i1	10.904	6.9e-13	phosphatidylinositol -trisphosphate 3-phosphatase and dual-specificity protein phosphatase pten isoform x1	1920	gi|37590329|gb|AAH59457.1|Phosphatase and tensin homolog A [Danio rerio]	AAH59457	9.55729e-94	73	352.443	247	182
c143544_g2_i3	7.15492	0.000726851	thymidine phosphorylase	3300	gi|688547124|ref|XP_009298457.1|PREDICTED: thymidine phosphorylase [Danio rerio]	XP_009298457	0	88	706.827	452	400
c165259_g1_i1	-6.61797	0.00416566	isochorismatase	786	gi|507018611|ref|WP_016090731.1|isochorismatase [Bacillus cereus] >gi|500417553|gb|EOP33013.1| isochorismatase [Bacillus cereus HuA2-3]	WP_016090731	0.879482	54	41.5874	57	31
c133915_g1_i14	-7.448	0.000164799	receptor-type tyrosine-protein phosphatase f isoform x9	5398	gi|688536650|ref|XP_009296745.1|PREDICTED: receptor-type tyrosine-protein phosphatase F isoform X13 [Danio rerio]	XP_009296745	0	93	2951.77	1630	1518
c120856_g1_i1	-7.2647	0.000390825	angiomotin-like isoform x1	916	gi|528514310|ref|XP_005173944.1|PREDICTED: angiomotin isoform X1 [Danio rerio] >gi|528514312|ref|XP_005173945.1| PREDICTED: angiomotin isoform X1 [Danio rerio]	XP_005173944	6.25941e-26	83	125.561	83	69
c140241_g1_i1	-2.90453	0.000260548	nitric oxide brain	2525	gi|528478612|ref|XP_005165110.1|PREDICTED: nitric oxide synthase, brain isoform X1 [Danio rerio]	XP_005165110	0	95	1052.35	552	527
c53169_g1_i1	6.57501	0.00614931	hypothetical protein PLICRDRAFT_180014	807	gi|749758938|gb|KII83992.1|hypothetical protein PLICRDRAFT_180014 [Plicaturopsis crispa FD-325 SS-3]	KII83992	6.05068	47	38.891	71	34
c128182_g1_i3	-8.03708	1.68e-16	protein kinase c-binding protein nell2	1581	gi|121583719|ref|NP_001073544.1|protein kinase C-binding protein NELL2 precursor [Danio rerio] >gi|215275683|sp|A1A5Y0.1|NELL2_DANRE RecName: Full=Protein kinase C-binding protein NELL2; AltName: Full=NEL-like protein 2; Flags: Precursor [Danio rerio] >gi|118764122|gb|AAI28855.1| Zgc:158375 [Danio rerio]	NP_001073544	0	95	798.505	373	356
c114301_g1_i4	2.07239	0.00356366	unnamed protein product	1758	gi|642114732|emb|CDQ68614.1|unnamed protein product [Oncorhynchus mykiss]	CDQ68614	9.26015e-157	87	561.607	339	298
c140732_g6_i2	11.4768	1.58e-14	xylosyltransferase 2	5068	gi|688545329|ref|XP_009298134.1|PREDICTED: xylosyltransferase 2 isoform X1 [Danio rerio]	XP_009298134	0	94	1672.14	878	833
c138628_g4_i3	8.48982	1.45e-06	nuclear receptor subfamily 4 group a member 2	2862	gi|50539872|ref|NP_001002406.1|nuclear receptor subfamily 4 group A member 2 [Danio rerio] >gi|49903884|gb|AAH76176.1| Nuclear receptor subfamily 4, group A, member 2b [Danio rerio]	NP_001002406	0	93	1099.73	590	551
c134599_g1_i3	-3.27645	5.05e-06	rab gdp dissociation inhibitor beta	2776	gi|295314920|gb|ADF97610.1|GDP dissociation inhibitor 2 [Hypophthalmichthys molitrix]	ADF97610	0	95	835.484	446	426
c144544_g1_i9	9.24026	2.29e-08	junctional adhesion molecule-like	1666	gi|688541439|ref|XP_009297470.1|PREDICTED: uncharacterized protein LOC564237 [Danio rerio]	XP_009297470	7.41562e-108	73	399.053	315	233
c134407_g1_i1	3.04952	0.000183788	cd209 antigen-like protein b	759	gi|688574233|ref|XP_009303575.1|PREDICTED: CD209 antigen-like protein B [Danio rerio]	XP_009303575	4.31883e-26	72	125.561	94	68
c137679_g1_i2	-9.19064	2.56e-08	protein fantom	5178	gi|350536537|ref|NP_001233589.1|protein fantom [Danio rerio] >gi|343197813|gb|AEM05865.1| rpgrip1l protein [Danio rerio]	NP_001233589	0	81	1788.85	1278	1047
c115784_g1_i7	10.0206	2.09e-10	fc receptor-like protein 5 isoform x2	1724	gi|688578433|ref|XP_009304610.1|PREDICTED: Fc receptor-like protein 5 isoform X2 [Danio rerio]	XP_009304610	6.29206e-134	74	485.723	409	306
c122679_g2_i1	-3.45645	0.000119357	wsc domain-containing protein 2	1618	gi|157951616|ref|NP_001103239.1|WSC domain-containing protein 2 [Danio rerio] >gi|158706408|sp|A2BGL3.1|WSCD2_DANRE RecName: Full=WSC domain-containing protein 2 [Danio rerio]	NP_001103239	3.03256e-58	96	234.187	117	113
c74788_g1_i1	9.14731	4.09e-08	adenylate kinase domain-containing protein 1-like	2288	gi|528511948|ref|XP_685909.5|PREDICTED: adenylate kinase 9 isoform X1 [Danio rerio]	XP_685909	0	89	1082.01	642	576
c9107_g1_i1	7.15492	0.000726851	complement c1q-like protein 4-like precursor	2215	gi|656214630|ref|NP_001280633.1|complement C1q-like protein 4-like precursor [Danio rerio]	NP_001280633	1.65659e-84	89	322.013	196	175
c138592_g5_i3	-3.41805	0.000148152	contactin-associated 4	2675	gi|528491248|ref|XP_005155581.1|PREDICTED: contactin-associated protein-like 4 isoform X1 [Danio rerio]	XP_005155581	9.34983e-116	95	426.402	236	225
c139405_g1_i1	8.19699	6.32e-06	apolipoprotein l3-like	1318	gi|688562702|ref|XP_009301119.1|PREDICTED: apolipoprotein L3 isoform X3 [Danio rerio]	XP_009301119	2.49847e-73	62	283.878	298	187
c125688_g1_i2	2.06249	0.00431581	protein oscp1-like isoform x1	2214	gi|688591902|ref|XP_009290795.1|PREDICTED: protein OSCP1 isoform X1 [Danio rerio]	XP_009290795	1.5605e-175	96	624.394	331	321
c93127_g2_i1	-3.83724	1.87e-05	sal-like protein 4	1706	gi|821459299|ref|XP_012395146.1|PREDICTED: sal-like protein 4 [Sarcophilus harrisii]	XP_012395146	6.89246	45	40.4318	140	64
c139615_g1_i5	-8.08657	9.48e-06	protein yipf7	1685	gi|82524314|ref|NP_001032310.1|protein YIPF7 [Danio rerio] >gi|77567869|gb|AAI07500.1| Zgc:123321 [Danio rerio] >gi|169146734|emb|CAQ15177.1| novel protein similar to vertebrate golgi membrane protein SB140 (SMAP-5) [Danio rerio]	NP_001032310	6.3528e-107	83	395.971	247	207
c122491_g1_i3	9.38977	9.62e-09	e3 ubiquitin-protein ligase arih1	892	gi|823466249|ref|XP_012433473.1|PREDICTED: E3 ubiquitin-protein ligase ARIH1 isoform X1 [Taeniopygia guttata]	XP_012433473	1.36538e-30	98	140.969	69	68
c143442_g2_i5	8.24264	5.19e-06	multiple pdz domain protein isoform x6	6425	gi|688566381|ref|XP_009301948.1|PREDICTED: multiple PDZ domain protein isoform X2 [Danio rerio]	XP_009301948	0	83	2768.8	1878	1561
c121580_g2_i2	2.24195	0.00403928	centrosomal protein of 164 kda isoform x1	987	gi|642129226|emb|CDQ58857.1|unnamed protein product [Oncorhynchus mykiss]	CDQ58857	1.44072e-34	55	154.451	227	127
c141587_g3_i1	-4.74494	1.07e-06	zinc finger and scan domain-containing protein 20 isoform x1	1097	gi|736975969|ref|WP_034972308.1|alpha/beta hydrolase, partial [Eubacterium desmolans]	WP_034972308	1.63143	44	41.5874	58	26
c116435_g1_i1	-7.50426	0.000125561	splicing factor u2af large subunit	1141	gi|599159617|gb|EYE98638.1|hypothetical protein EURHEDRAFT_374702 [Aspergillus ruber CBS 135680]	EYE98638	1.0115	60	42.3578	61	37
c136462_g1_i2	-8.01091	1.45e-05	regulator of g-protein signaling 9-like	1761	gi|528495847|ref|XP_005156216.1|PREDICTED: regulator of G-protein signaling 9 isoform X1 [Danio rerio]	XP_005156216	0	98	812.757	404	396
c141986_g1_i1	8.70077	4.66e-07	titin-like isoform x4	575	gi|762087288|ref|XP_011425928.1|PREDICTED: titin-like isoform X4 [Crassostrea gigas]	XP_011425928	7.40378	54	37.3502	64	35
c137093_g1_i8	-6.39803	0.00614931	interleukin-10 receptor 1	4196	gi|353703737|gb|AER13455.1|interleukin-10 receptor 1 [Carassius auratus]	AER13455	0	79	759.599	551	437
c127946_g1_i2	10.0721	1.48e-10	c1orf43 homolog	1916	gi|597784968|ref|XP_007255976.1|PREDICTED: uncharacterized protein C1orf43 homolog isoform X2 [Astyanax mexicanus]	XP_007255976	1.23699e-117	92	431.795	251	232
c187936_g1_i1	-6.51219	0.00614931	serine arginine repetitive matrix protein partial	350	gi|699587245|ref|XP_009865065.1|PREDICTED: serine/arginine repetitive matrix protein 4-like [Apaloderma vittatum]	XP_009865065	0.322131	53	41.2022	67	36
c131236_g1_i3	10.2614	4.36e-11	tankyrase-1-like isoform x2	2646	gi|688605411|ref|XP_687410.4|PREDICTED: tankyrase-1 isoform X2 [Danio rerio]	XP_687410	0	90	1533.85	859	776
c146995_g1_i1	-11.9611	5.92e-16	ap-3 complex subunit sigma-2	1044	gi|50540146|ref|NP_001002539.1|AP-3 complex subunit sigma-2 [Danio rerio] >gi|318103613|ref|NP_001187290.1| AP-3 complex subunit sigma-2 [Ictalurus punctatus] >gi|49903906|gb|AAH76269.1| Zgc:92795 [Danio rerio] >gi|308322629|gb|ADO28452.1| AP-3 complex subunit sigma-2 [Ictalurus punctatus]	NP_001002539	4.21835e-104	100	385.571	192	192
c96722_g1_i1	8.28689	4.28e-06	gastrula zinc finger	1473	gi|166851854|ref|NP_001107786.1|uncharacterized protein LOC569949 [Danio rerio] >gi|161611468|gb|AAI55734.1| Zgc:174263 protein [Danio rerio]	NP_001107786	1.05365e-155	74	557.755	422	316
c139047_g1_i1	3.44917	3.89e-06	retinol dehydrogenase 13-like	1431	gi|723047743|gb|AIX47774.1|retinol dehydrogenase 13-like protein [Cyprinus carpio]	AIX47774	1.20111e-132	78	481.1	329	258
c142125_g1_i1	-9.02744	6.69e-08	protein tanc1 isoform x1	3609	gi|528481906|ref|XP_001920231.2|PREDICTED: protein TANC1 isoform X2 [Danio rerio]	XP_001920231	0	91	2024.21	1163	1061
c141596_g1_i1	2.985	3.72e-05	antigen peptide transporter 2-like	950	gi|55961761|emb|CAI11509.1|ATP-binding cassette, sub-family B (MDR/TAP), member 3, like 2 [Danio rerio] >gi|55961850|emb|CAI11510.1| ATP-binding cassette, sub-family B (MDR/TAP), member 3, like 2 [Danio rerio]	CAI11509	2.43092e-92	78	346.28	252	197
c132104_g1_i2	6.95003	0.00140897	caspase-8-like isoform x1	1266	gi|528479049|ref|XP_005165273.1|PREDICTED: caspase-8 [Danio rerio]	XP_005165273	7.82118e-69	77	268.855	218	168
c118442_g1_i1	-9.45612	5.8e-09	segment polarity protein dishevelled homolog dvl-3-like	3152	gi|27882087|gb|AAH44353.1|Dishevelled, dsh homolog 3 (Drosophila) [Danio rerio] >gi|182891096|gb|AAI65644.1| Dvl3 protein [Danio rerio]	AAH44353	0	75	992.26	684	518
c114688_g1_i2	-2.23738	0.00618818	glycosyl group 2 family protein	1085	gi|644984417|emb|CDR30912.1|Glycosyl transferase, group 2 family protein [Acholeplasma oculi]	CDR30912	3.56651	48	40.4318	114	55
c141247_g2_i11	-8.7062	4e-07	transducin-like enhancer protein 1-like isoform x4	2432	gi|528516052|ref|XP_005170538.1|PREDICTED: transducin-like enhancer of split 2 isoform X3 [Danio rerio]	XP_005170538	0	88	1013.45	568	502
c144349_g2_i16	4.64751	0.000621965	gtpase imap family member 8-like	2794	gi|528472801|ref|XP_001921360.4|PREDICTED: GTPase IMAP family member 8-like [Danio rerio]	XP_001921360	3.47857e-137	75	497.664	413	310
c129931_g1_i3	8.91329	1.47e-07	mini-chromosome maintenance complex-binding protein	1955	gi|47086871|ref|NP_997743.1|mini-chromosome maintenance complex-binding protein [Danio rerio] >gi|27882367|gb|AAH44562.1| C10orf119 homolog (H. sapiens) [Danio rerio]	NP_997743	0	93	944.11	522	489
c142611_g1_i1	-2.07939	0.00577741	g-protein coupled receptor 98	18600	gi|528480327|ref|XP_005165568.1|PREDICTED: G-protein coupled receptor 98 isoform X2 [Danio rerio]	XP_005165568	0	93	10705.1	6158	5761
c138578_g3_i1	-6.71653	0.00286389	ecto-adp-ribosyltransferase 5-like	698	gi|326665748|ref|XP_003198105.1|PREDICTED: NAD(P)(+)--arginine ADP-ribosyltransferase 2-like [Danio rerio]	XP_003198105	5.42157e-67	74	261.151	224	167
c134607_g1_i3	-11.5378	1e-14	e3 ubiquitin-protein ligase march8 isoform x1	3658	gi|238650181|ref|NP_001154907.1|E3 ubiquitin-protein ligase MARCH8 isoform 1 [Danio rerio] >gi|528497607|ref|XP_005156706.1| PREDICTED: E3 ubiquitin-protein ligase MARCH8 isoform X1 [Danio rerio]	NP_001154907	1.98017e-159	98	572.007	282	277
c117413_g1_i2	-9.00811	7.6e-08	carnitine o-palmitoyltransferase liver isoform-like isoform x2	1363	gi|763818559|gb|AJQ31837.1|carnitine palmitoyltransferases I A1a [Ctenopharyngodon idella]	AJQ31837	0	97	819.691	417	407
c143541_g3_i1	-7.2647	0.000390825	hypothetical protein	555	gi|769939009|ref|WP_045072510.1|hypothetical protein [Photobacterium kishitanii] >gi|767151269|gb|KJG69306.1| hypothetical protein UA41_12345 [Photobacterium kishitanii]	WP_045072510	6.53425	51	37.3502	90	46
c122996_g1_i2	7.99841	1.8e-05	methyl- -binding domain protein 4 isoform x1	1285	gi|597752999|ref|XP_007238344.1|PREDICTED: methyl-CpG-binding domain protein 4 isoform X1 [Astyanax mexicanus]	XP_007238344	9.42384e-78	58	298.516	350	205
c122332_g2_i1	-9.51208	3.94e-09	cklf-like marvel transmembrane domain-containing protein 4	2431	gi|156914715|gb|AAI52630.1|CKLF-like MARVEL transmembrane domain containing 4 [Danio rerio]	AAI52630	6.61971e-105	97	390.193	208	202
c141191_g2_i4	6.57501	0.00614931	PREDICTED: uncharacterized protein LOC104968080, partial	539	gi|736163998|ref|XP_010795945.1|PREDICTED: uncharacterized protein LOC104968080, partial [Notothenia coriiceps]	XP_010795945	0.10857	64	43.1282	50	32
c134687_g3_i2	-9.7633	8.83e-10	transmembrane protein 39a	2994	gi|742167621|ref|XP_010884791.1|PREDICTED: transmembrane protein 39A [Esox lucius]	XP_010884791	0	81	772.311	494	403
c141594_g4_i8	-7.70965	5.79e-05	voltage-dependent p q-type calcium channel subunit alpha-1a isoform x7	922	gi|734596487|ref|XP_010737161.1|PREDICTED: LOW QUALITY PROTEIN: voltage-dependent P/Q-type calcium channel subunit alpha-1A [Larimichthys crocea]	XP_010737161	1.18192e-64	93	254.218	133	124
c139144_g2_i6	-2.89846	0.000201149	disheveled-associated activator of morphogenesis 2 isoform x1	2146	gi|528506995|ref|XP_001338908.5|PREDICTED: disheveled-associated activator of morphogenesis 2 [Danio rerio]	XP_001338908	0	96	816.609	434	420
c137173_g1_i1	7.61766	5.34e-15	titin- partial	1605	gi|292628868|ref|XP_706537.4|PREDICTED: uncharacterized protein LOC570021 [Danio rerio]	XP_706537	3.24181e-137	68	496.508	457	315
c146175_g1_i1	-8.44386	1.72e-06	phospholipase d2	2594	gi|528479989|ref|XP_005165435.1|PREDICTED: phospholipase D2 isoform X1 [Danio rerio] >gi|528479991|ref|XP_694649.4| PREDICTED: phospholipase D2 isoform X1 [Danio rerio]	XP_005165435	0	92	1476.07	811	753
c94323_g1_i3	-7.70965	5.79e-05	solute carrier family 25 member 46	2005	gi|50540182|ref|NP_001002558.1|solute carrier family 25 member 46 [Danio rerio] >gi|82200287|sp|Q6DGU5.1|S2546_DANRE RecName: Full=Solute carrier family 25 member 46 [Danio rerio] >gi|49902998|gb|AAH76244.1| Solute carrier family 25, member 46 [Danio rerio]	NP_001002558	3.58005e-107	91	397.127	216	197
c131569_g2_i5	9.24026	2.29e-08	phosphatidylinositol-binding clathrin assembly isoform x5	3835	gi|169146155|emb|CAQ15253.1|novel protein similar to vertebrate phosphatidylinositol binding clathrin assembly protein (PICALM), partial [Danio rerio]	CAQ15253	0	96	1263.83	667	645
c109527_g2_i2	6.57501	0.00614931	wnt1-inducible-signaling pathway protein 1	1509	gi|261259961|ref|NP_001159702.1|WNT1 inducible signaling pathway protein 1a precursor [Danio rerio] >gi|260081537|gb|ACX31197.1| WNT1 inducible signaling pathway protein 1a [Danio rerio]	NP_001159702	0	89	669.463	345	310
c75748_g1_i2	6.71114	0.00416566	smoothened homolog	259	gi|524900685|ref|XP_005106761.1|PREDICTED: smoothened homolog [Aplysia californica]	XP_005106761	7.78644	53	36.5798	54	29
c130730_g1_i4	10.7779	1.58e-12	interleukin-1 receptor accessory 1-b-like isoform x2	2179	gi|284433480|sp|B6ZK76.1|IRL1A_DANRERecName: Full=Interleukin-1 receptor accessory protein-like 1-A; Flags: Precursor [Danio rerio] >gi|215422448|dbj|BAG85346.1| interleukin 1-receptor accessory protein-like 1a [Danio rerio]	B6ZK76	0	94	1143.26	602	569
c78995_g1_i1	6.71114	0.00416566	ubiquitin d	637	gi|192455690|ref|NP_001122275.1|uncharacterized protein LOC798684 [Danio rerio] >gi|190338851|gb|AAI62677.1| Hypothetical LOC798684 [Danio rerio] >gi|190338853|gb|AAI62685.1| Hypothetical LOC798684 [Danio rerio]	NP_001122275	4.16701e-30	66	138.272	140	93
c123013_g1_i6	-6.39803	0.00614931	radial spoke head protein 3 homolog	1156	gi|147905219|ref|NP_001082864.1|radial spoke head protein 3 homolog [Danio rerio] >gi|134025853|gb|AAI34868.1| Rsph3 protein [Danio rerio]	NP_001082864	4.42224e-52	72	213.001	170	124
c40530_g1_i1	-7.12813	0.000726851	tetratricopeptide tpr_1 repeat-containing protein	733	gi|504985163|ref|WP_015172265.1|hypothetical protein [Geitlerinema sp. PCC 7407] >gi|427985555|gb|AFY66699.1| Tetratricopeptide TPR_1 repeat-containing protein [Geitlerinema sp. PCC 7407]	WP_015172265	3.72491	60	39.2762	46	28
c266016_g1_i1	-8.38514	2.05e-06	vacuolar protein sorting-associated protein 13b isoform x1	935	gi|795054446|ref|XP_011871183.1|PREDICTED: vacuolar protein sorting-associated protein 13B isoform X2 [Vollenhovia emeryi]	XP_011871183	2.11921	44	40.817	110	49
c129888_g1_i9	9.96723	2.78e-10	actin-binding lim protein 1 isoform x6	1854	gi|62122929|ref|NP_001014385.1|actin-binding LIM protein 1 [Danio rerio] >gi|61402538|gb|AAH91932.1| Zgc:112954 [Danio rerio]	NP_001014385	2.54817e-136	99	493.812	223	222
c138161_g8_i1	-8.12297	7.72e-06	transposable element tcb1 transposase	502	gi|642123122|emb|CDQ63109.1|unnamed protein product [Oncorhynchus mykiss]	CDQ63109	5.97318e-37	72	160.229	123	89
c133587_g1_i6	-2.2017	0.00259304	myelin-associated glycoprotein isoform x1	3097	gi|528502218|ref|XP_005157683.1|PREDICTED: myelin-associated glycoprotein isoform X1 [Danio rerio] >gi|528502220|ref|XP_005157684.1| PREDICTED: myelin-associated glycoprotein isoform X1 [Danio rerio] >gi|528502222|ref|XP_005157685.1| PREDICTED: myelin-associated glycoprotein isoform X1 [Danio rerio] >gi|688588601|ref|XP_009290072.1| PREDICTED: myelin-associated glycoprotein isoform X1 [Danio reri…	XP_005157683	0	92	1212.59	653	607
c103119_g1_i1	-9.63056	2.07e-09	phytanoyl- hydroxylase-interacting	3745	gi|160420321|ref|NP_001005602.2|phytanoyl-CoA hydroxylase-interacting protein-like [Danio rerio] >gi|190359946|sp|A4QNW7.1|PHIPL_DANRE RecName: Full=Phytanoyl-CoA hydroxylase-interacting protein-like [Danio rerio] >gi|141795275|gb|AAI39550.1| Phyhipl protein [Danio rerio]	NP_001005602	0	94	723.391	377	358
c140486_g3_i2	7.76807	5.79e-05	apoptosis-stimulating of p53 protein 2-like isoform x2	1186	gi|688609701|ref|XP_009294720.1|PREDICTED: tumor protein p53 binding protein, 2 isoform X2 [Danio rerio]	XP_009294720	2.90274e-38	97	167.162	78	76
c123240_g1_i2	9.14731	4.09e-08	ecto-nox disulfide-thiol exchanger 2-like isoform x3	1654	gi|688585168|ref|XP_009289328.1|PREDICTED: ecto-NOX disulfide-thiol exchanger 2 isoform X4 [Danio rerio]	XP_009289328	7.27349e-140	86	505.368	310	268
c101811_g1_i1	2.63608	0.000150904	40s ribosomal protein s27-like	460	gi|733929637|ref|XP_010725581.1|PREDICTED: 40S ribosomal protein S27, partial [Meleagris gallopavo]	XP_010725581	2.21855e-31	100	141.739	65	65
c141321_g1_i1	-8.39604	1.21e-13	baculoviral iap repeat-containing protein 6 isoform x1	16276	gi|688594386|ref|XP_009291311.1|PREDICTED: baculoviral IAP repeat-containing protein 6 isoform X1 [Danio rerio]	XP_009291311	0	89	6528.73	3763	3383
c44833_g1_i1	8.10112	1.17e-05	poly -specific endoribonuclease-c-like	1319	gi|126632073|gb|AAI33831.1|Si:dkey-103i16.2 [Danio rerio]	AAI33831	3.09895e-148	88	532.717	309	275
c128099_g1_i3	8.14985	9.48e-06	protein angel homolog 1-like	2752	gi|125842765|ref|XP_698034.2|PREDICTED: protein angel homolog 1 [Danio rerio]	XP_698034	0	69	773.852	710	490
c129520_g2_i1	9.26259	2.04e-08	homeobox protein hox-d3	2361	gi|225543572|ref|NP_571200.1|homeobox protein Hox-D3a [Danio rerio] >gi|688569914|ref|XP_009302694.1| PREDICTED: homeobox protein Hox-D3a isoform X1 [Danio rerio] >gi|688569917|ref|XP_009302695.1| PREDICTED: homeobox protein Hox-D3a isoform X1 [Danio rerio] >gi|688569919|ref|XP_009302696.1| PREDICTED: homeobox protein Hox-D3a isoform X1 [Danio rerio] >gi|688569923|ref|XP_009302697.1| PREDICTED: h…	NP_571200	0	87	715.301	400	350
c130416_g1_i1	7.41627	0.000290613	la-related protein 1	3541	gi|326677994|ref|XP_001920902.3|PREDICTED: la-related protein 1 [Danio rerio]	XP_001920902	0	78	1295.41	920	725
c206038_g1_i1	7.56743	0.000125561	hypothetical protein	358	gi|829047715|ref|WP_047283130.1|hypothetical protein [Pseudomonas fluorescens]	WP_047283130	8.15809	53	36.5798	54	29
c139022_g7_i1	2.79651	0.000663375	collagen triple helix repeat-containing partial	445	gi|449269640|gb|EMC80397.1|Collagen-like protein 1, partial [Columba livia]	EMC80397	3.74776e-07	70	61.2326	47	33
c108564_g1_i6	-7.55842	9.64e-05	basigin-like isoform x2	1579	gi|733904215|ref|XP_010715468.1|PREDICTED: neuroplastin [Meleagris gallopavo] >gi|733904218|ref|XP_010715469.1| PREDICTED: neuroplastin [Meleagris gallopavo]	XP_010715468	0.00599962	66	50.447	53	35
c143197_g2_i2	-2.47313	0.00444734	af442732_3reverse transcriptase ribonuclease h partial	1014	gi|688559953|ref|XP_009300613.1|PREDICTED: uncharacterized protein LOC103911222, partial [Danio rerio]	XP_009300613	2.95391e-30	74	140.198	104	77
c129201_g1_i2	4.0537	7e-06	protein nlrc3-like	1836	gi|499051445|ref|XP_004576231.1|PREDICTED: protein NLRC3-like [Maylandia zebra]	XP_004576231	2.51637e-19	75	105.145	79	60
c60969_g1_i1	8.76475	3.45e-07	PREDICTED: uncharacterized protein si:ch211-281l24.3 isoform X1	565	gi|528502464|ref|XP_001338900.5|PREDICTED: uncharacterized protein si:ch211-281l24.3 isoform X1 [Danio rerio]	XP_001338900	1.3535e-48	71	199.134	188	135
c129152_g1_i2	-2.77388	0.000199196	cyclin-dependent kinase 19	2804	gi|528510879|ref|XP_001923353.4|PREDICTED: cyclin-dependent kinase 19 [Danio rerio]	XP_001923353	0	89	820.076	454	408
c142902_g4_i2	-6.80878	0.00199605	zinc finger cchc domain-containing protein 14	3289	gi|528521226|ref|XP_001336526.4|PREDICTED: zinc finger CCHC domain-containing protein 14 [Danio rerio]	XP_001336526	0	84	946.036	593	499
c107905_g2_i1	12.4861	1.73e-17	serine threonine-protein phosphatase 2a 55 kda regulatory subunit b beta isoform isoform x1	2036	gi|742101681|ref|XP_010869454.1|PREDICTED: serine/threonine-protein phosphatase 2A 55 kDa regulatory subunit B beta isoform isoform X3 [Esox lucius]	XP_010869454	1.43152e-119	95	438.343	226	215
c136851_g1_i5	-10.1191	9.87e-11	multidrug resistance-associated protein 9	4615	gi|189521357|ref|XP_696904.3|PREDICTED: multidrug resistance-associated protein 9 [Danio rerio] >gi|688564882|ref|XP_009301629.1| PREDICTED: multidrug resistance-associated protein 9 [Danio rerio]	XP_696904	0	88	2216.04	1365	1203
c122253_g1_i1	7.3343	0.000390825	envoplakin	4331	gi|169646818|ref|NP_001112369.1|envoplakin [Danio rerio]	NP_001112369	0	85	1683.69	1131	965
c128786_g1_i3	2.05994	0.00637124	transmembrane channel-like protein 7	2597	gi|688578428|ref|XP_009304608.1|PREDICTED: transmembrane channel-like protein 8 [Danio rerio]	XP_009304608	0	73	835.099	686	502
c141211_g2_i2	-9.44179	6.4e-09	centrosomal protein kiaa1731 homolog	4902	gi|765137759|ref|XP_004075254.2|PREDICTED: centrosomal protein of 295 kDa [Oryzias latipes]	XP_004075254	2.63118e-69	37	273.092	1140	423
c130097_g3_i2	8.66769	6.35e-07	1-phosphatidylinositol -bisphosphate phosphodiesterase beta-3	4792	gi|218563719|ref|NP_001116245.1|1-phosphatidylinositol 4,5-bisphosphate phosphodiesterase beta-3 [Danio rerio] >gi|124110810|gb|ABM91767.1| phospholipase C beta 3 [Danio rerio]	NP_001116245	0	80	1269.99	882	709
c136523_g1_i2	7.05611	0.00100641	septin-4- partial	894	gi|742251589|ref|XP_010867597.1|PREDICTED: uncharacterized protein LOC105009878 [Esox lucius]	XP_010867597	7.27223e-40	69	171.785	185	128
c143380_g1_i3	2.69724	0.00349079	lrr and pyd domains-containing protein 3-like	546	gi|688540247|ref|XP_009297289.1|PREDICTED: NACHT, LRR and PYD domains-containing protein 3-like [Danio rerio]	XP_009297289	5.59412e-62	79	243.432	181	144
c129830_g2_i1	6.57501	0.00614931	phosphatidylinositide phosphatase sac1-b-like	1753	gi|167016566|sp|A4VCH0.2|SAC1B_DANRERecName: Full=Phosphatidylinositide phosphatase SAC1-B; AltName: Full=Suppressor of actin mutations 1-like protein B [Danio rerio] >gi|94733400|emb|CAK04562.1| novel protein similar to vertebrate SAC1 suppressor of actin mutations 1-like (yeast) (SACM1L) [Danio rerio]	A4VCH0	5.5689e-53	98	216.853	111	109
c138225_g1_i2	-7.32842	0.000290613	plakophilin-4 isoform x5	2941	gi|742185419|ref|XP_010889120.1|PREDICTED: plakophilin-4 isoform X4 [Esox lucius]	XP_010889120	0	73	1170.61	990	731
c139577_g1_i1	7.15492	0.000726851	serine threonine-protein phosphatase 6 regulatory ankyrin repeat subunit b-like	3333	gi|34330186|ref|NP_899192.1|transient receptor potential cation channel, subfamily N, member 1 [Danio rerio] >gi|32528169|gb|AAP86445.1| ion channel NompC [Danio rerio]	NP_899192	0	88	1712.2	1083	954
c141708_g5_i4	2.01493	0.00483531	nuclear body protein sp140-like	942	gi|225543325|ref|NP_001017912.2|uncharacterized protein LOC550611 isoform 1 [Danio rerio]	NP_001017912	9.64726e-110	83	404.06	258	215
c268435_g1_i1	3.96009	0.00744743	ski family transcriptional corepressor 1	555	gi|528507925|ref|XP_005159192.1|PREDICTED: SKI family transcriptional corepressor 1 homolog-B isoform X2 [Danio rerio] >gi|134025086|gb|AAI34847.1| Si:dkey-246a16.3 [Danio rerio]	XP_005159192	2.13029e-67	97	261.536	135	132
c125065_g1_i4	6.71114	0.00416566	smoothened homolog	1742	gi|822092584|ref|NP_571102.2|smoothened homolog precursor [Danio rerio]	NP_571102	9.84659e-135	86	488.419	293	253
c143262_g1_i2	-8.08657	9.48e-06	cd80 86 molecule short secretory form	1796	gi|808688259|ref|NP_001294992.1|cluster of Differentiation 80/86 precursor [Danio rerio] >gi|555235870|gb|AGZ05740.1| CD80/86 antigen [Danio rerio]	NP_001294992	4.55693e-58	63	233.802	257	162
c16071_g1_i1	-7.32842	0.000290613	general transcription factor ii-i repeat domain-containing protein 2-like	605	gi|512834018|ref|XP_004913527.1|PREDICTED: general transcription factor II-I repeat domain-containing protein 2-like [Xenopus (Silurana) tropicalis]	XP_004913527	0.461901	60	41.5874	45	27
c145145_g1_i1	12.2126	1.12e-16	gamma-aminobutyric acid receptor-associated protein	1262	gi|41351254|gb|AAH65894.1|Gabarap protein, partial [Danio rerio]	AAH65894	2.67187e-77	92	296.975	168	155
c138302_g1_i4	-7.05467	0.000726851	dna annealing helicase and endonuclease zranb3	3399	gi|688608701|ref|XP_003201057.3|PREDICTED: DNA annealing helicase and endonuclease ZRANB3 [Danio rerio]	XP_003201057	0	88	1613.97	963	851
c97987_g1_i1	-5.27419	1.98e-05	ribonucleotide-diphosphate reductase subunit alpha	422	gi|504699687|ref|WP_014886789.1|ribonucleotide-diphosphate reductase subunit alpha [Candidatus Carsonella ruddii] >gi|400362415|gb|AFP83488.1| putative ribonucleotide-diphosphate reductase alpha subunit [Candidatus Carsonella ruddii CE isolate Thao2000]	WP_014886789	7.47677	46	36.965	111	52
c141455_g1_i10	-7.70965	5.79e-05	transposase	557	gi|599127469|gb|AHN53411.1|transposase [Nuttalliella namaqua]	AHN53411	3.08274e-21	87	108.227	66	58
c138803_g2_i1	6.84527	3.15e-12	protein polybromo-1-like isoform x1	5273	gi|528483214|ref|XP_005168819.1|PREDICTED: polybromo 1, like isoform X1 [Danio rerio]	XP_005168819	0	83	2558.48	1634	1372
c134910_g6_i2	-7.97154	1.8e-05	protein dos	496	gi|528516151|ref|XP_685582.5|PREDICTED: protein Dos isoform X1 [Danio rerio] >gi|688609309|ref|XP_009294616.1| PREDICTED: protein Dos isoform X1 [Danio rerio]	XP_685582	1.69275e-31	80	142.124	92	74
c135410_g1_i1	-6.51219	0.00614931	eri1 exoribonuclease 2	2033	gi|734609319|ref|XP_010731958.1|PREDICTED: ERI1 exoribonuclease 2 [Larimichthys crocea]	XP_010731958	1.38388e-114	60	421.779	493	297
c96533_g1_i1	-8.15846	6.32e-06	hypothetical protein PGUG_05810	634	gi|146412151|ref|XP_001482047.1|hypothetical protein PGUG_05810 [Meyerozyma guilliermondii ATCC 6260]	XP_001482047	3.39001	64	38.891	57	37
c137830_g7_i1	-3.3486	0.00472911	hypothetical protein	510	gi|740715288|ref|WP_038500575.1|hypothetical protein [Chlamydia avium] >gi|589299170|gb|AHK63303.1| hypothetical protein M832_04380 [Chlamydia avium 10DC88]	WP_038500575	7.78338	53	36.965	65	35
c247122_g1_i1	-6.39803	0.00614931	5-hydroxytryptamine receptor 4-like isoform x1	575	gi|688585223|ref|XP_009289337.1|PREDICTED: 5-hydroxytryptamine receptor 4 [Danio rerio]	XP_009289337	1.38019e-38	78	166.007	108	85
c135892_g3_i3	7.49383	0.000164799	neuromedin-b receptor	2416	gi|326677207|ref|XP_690325.2|PREDICTED: neuromedin-B receptor isoform X1 [Danio rerio]	XP_690325	0	99	733.406	372	370
c143230_g5_i2	8.32983	3.54e-06	PREDICTED: uncharacterized protein KIAA0895 homolog isoform X3	3379	gi|688600133|ref|XP_009292537.1|PREDICTED: uncharacterized protein KIAA0895 homolog isoform X3 [Danio rerio]	XP_009292537	5.10076e-146	94	527.324	280	265
c146358_g1_i1	-6.80878	0.00199605	hemagglutinin amebocyte aggregation factor-like	3386	gi|113676529|ref|NP_001038301.1|uncharacterized protein LOC557676 precursor [Danio rerio]	NP_001038301	1.92742e-60	74	243.047	165	123
c137913_g4_i6	-7.05467	0.000726851	5-oxoprolinase	2584	gi|318055762|ref|NP_001186988.1|5-oxoprolinase [Danio rerio] >gi|528495496|ref|XP_005156103.1| PREDICTED: 5-oxoprolinase isoform X1 [Danio rerio]	NP_001186988	0	95	1317.37	714	680
c140648_g8_i5	-7.75674	4.53e-05	ferm and pdz domain-containing protein 1-like	1106	gi|688584457|ref|XP_009305963.1|PREDICTED: FERM and PDZ domain-containing protein 1-like [Danio rerio] >gi|688584459|ref|XP_009305964.1| PREDICTED: FERM and PDZ domain-containing protein 1-like [Danio rerio] >gi|688584462|ref|XP_009305965.1| PREDICTED: FERM and PDZ domain-containing protein 1-like [Danio rerio]	XP_009305963	3.72635e-77	84	296.204	186	157
c87484_g1_i1	-6.39803	0.00614931	polysaccharide synthase	582	gi|492748066|ref|WP_005948220.1|hypothetical protein [Fusobacterium varium] >gi|251834653|gb|EES63216.1| tetratricopeptide repeat protein [Fusobacterium varium ATCC 27725]	WP_005948220	0.183271	49	42.743	81	40
c126876_g1_i4	-7.05467	0.000726851	unc93-like protein mfsd11	1483	gi|528474865|ref|XP_001339641.4|PREDICTED: UNC93-like protein MFSD11 isoform X1 [Danio rerio]	XP_001339641	0	89	668.307	397	354
c129939_g3_i2	-9.33724	1.19e-08	transforming growth factor beta-1-induced transcript 1 protein isoform x1	4681	gi|597747938|ref|XP_007235943.1|PREDICTED: transforming growth factor beta-1-induced transcript 1 protein-like isoform X1 [Astyanax mexicanus]	XP_007235943	0	78	724.546	478	374
c97538_g1_i2	6.05741	2.87e-09	ef-hand calcium-binding domain-containing protein 7	2029	gi|50344896|ref|NP_001002120.1|EF-hand calcium-binding domain-containing protein 7 [Danio rerio] >gi|47939438|gb|AAH71468.1| EF-hand calcium binding domain 7 [Danio rerio]	NP_001002120	0	89	1007.67	606	540
c115989_g1_i3	-3.44191	7.14e-05	coiled-coil domain-containing protein 173	2326	gi|292617832|ref|XP_002663472.1|PREDICTED: coiled-coil domain-containing protein 173 isoform X1 [Danio rerio]	XP_002663472	8.74694e-84	68	319.701	285	195
c142029_g3_i1	-3.29823	0.00585897	n-acetyllactosaminide alpha- -galactosyltransferase-like	1209	gi|499036975|ref|XP_004569149.1|PREDICTED: uncharacterized protein LOC101487430 [Maylandia zebra]	XP_004569149	2.08632e-23	70	117.857	119	84
c109988_g1_i4	-8.52769	1.03e-06	mitochondrial fission factor isoform x3	1013	gi|528502281|ref|XP_005157813.1|PREDICTED: mitochondrial fission factor homolog B isoform X2 [Danio rerio]	XP_005157813	4.88029e-25	76	122.865	85	65
c121862_g1_i7	-7.448	0.000164799	thrombospondin type-1 domain-containing protein 7b-like	953	gi|528489408|ref|XP_694660.6|PREDICTED: thrombospondin type-1 domain-containing protein 7B isoform X1 [Danio rerio]	XP_694660	1.43414e-60	87	240.736	132	115
c135567_g1_i8	7.99841	1.8e-05	alpha-adducin isoform x2	3524	gi|121582316|ref|NP_001073427.1|alpha-adducin [Danio rerio] >gi|118764416|gb|AAI28849.1| Adducin 1 (alpha) [Danio rerio]	NP_001073427	0	92	1248.42	701	647
c131623_g1_i2	-2.55008	0.00106062	calmodulin-binding transcription activator 2-like	4537	gi|528518918|ref|XP_005170653.1|PREDICTED: calmodulin-binding transcription activator 2-like, partial [Danio rerio]	XP_005170653	0	75	1187.94	892	674
c90075_g1_i1	-2.73952	0.000205112	hemicentin-2-like isoform x2	757	gi|528474961|ref|XP_001920347.3|PREDICTED: hemicentin-1-like [Danio rerio]	XP_001920347	2.4124e-45	79	189.504	124	99
c133288_g4_i3	-8.55458	8.76e-07	dynamin-1-like isoform x4	1502	gi|528478239|ref|XP_005168133.1|PREDICTED: dynamin 1a isoform X3 [Danio rerio]	XP_005168133	1.32771e-129	93	471.085	255	238
c119151_g1_i2	11.0134	3.44e-13	neurofibromin isoform x2	3946	gi|528492814|ref|XP_005169247.1|PREDICTED: neurofibromin isoform X2 [Danio rerio]	XP_005169247	0	98	1452.57	757	745
c117405_g1_i1	-6.80878	0.00199605	d dopamine receptor	3638	gi|311335227|gb|ADP89572.1|dopamine D2 receptor [Ctenopharyngodon idella]	ADP89572	0	89	786.563	448	399
c135956_g1_i1	-3.25004	0.001642	cholecystokinin receptor-like	3422	gi|688570125|ref|XP_009302744.1|PREDICTED: cholecystokinin receptor-like isoform X1 [Danio rerio]	XP_009302744	0	94	700.279	372	353
c131735_g1_i4	-6.51219	0.00614931	myotubularin-related protein 1 isoform x1	753	gi|528514209|ref|XP_005161468.1|PREDICTED: myotubularin related protein 1b isoform X1 [Danio rerio]	XP_005161468	9.76867e-23	96	114.39	62	60
c96737_g1_i1	7.56743	0.000125561	x-linked interleukin-1 receptor accessory 2	2189	gi|217272822|ref|NP_001136056.1|X-linked interleukin-1 receptor accessory protein-like 2 precursor [Danio rerio] >gi|215422452|dbj|BAG85348.1| interleukin 1-receptor accessory protein-like 2 [Danio rerio]	NP_001136056	0	90	1019.22	582	525
c129778_g1_i2	10.2503	4.63e-11	protein fam217b	2211	gi|68401550|ref|XP_685238.1|PREDICTED: uncharacterized protein fam217b isoform X1 [Danio rerio]	XP_685238	0	81	672.159	452	368
c140402_g1_i2	-2.28443	0.00110349	protocadherin-7 isoform x1	5029	gi|597801536|ref|XP_007242120.1|PREDICTED: protocadherin-7 isoform X1 [Astyanax mexicanus]	XP_007242120	0	91	2156.72	1245	1134
c91436_g1_i2	9.19453	2.87e-08	uracil nucleotide cysteinyl leukotriene receptor-like	1386	gi|125853175|ref|XP_001341296.1|PREDICTED: uracil nucleotide/cysteinyl leukotriene receptor-like [Danio rerio]	XP_001341296	1.26319e-139	88	504.212	314	278
c115654_g1_i1	-6.51219	0.00614931	PREDICTED: uncharacterized protein LOC103908834	3301	gi|688588169|ref|XP_009290009.1|PREDICTED: uncharacterized protein LOC103908834 [Danio rerio] >gi|688588172|ref|XP_009290010.1| PREDICTED: uncharacterized protein LOC103908834 [Danio rerio]	XP_009290009	1.33849e-74	66	290.041	292	193
c127090_g1_i1	-8.55458	8.76e-07	a disintegrin and metalloproteinase with thrombospondin motifs 10-like	2593	gi|688567505|ref|XP_009302176.1|PREDICTED: A disintegrin and metalloproteinase with thrombospondin motifs 10 isoform X2 [Danio rerio]	XP_009302176	0	92	1129.39	565	525
c50999_g1_i1	-7.19803	0.000530405	holin	761	gi|730728709|ref|WP_034084258.1|holin [Pseudomonas aeruginosa]	WP_034084258	5.36642	43	38.891	81	35
c116824_g1_i1	-4.58832	0.000127312	splicing factor isoform 1	609	gi|672580925|gb|KFH18013.1|hypothetical protein TGMAS_311270 [Toxoplasma gondii MAS]	KFH18013	0.613486	48	41.2022	74	36
c142093_g3_i7	7.63745	9.64e-05	voltage-dependent l-type calcium channel subunit alpha-1c isoform x5	1062	gi|688548181|ref|XP_009298613.1|PREDICTED: voltage-dependent L-type calcium channel subunit alpha-1C isoform X4 [Danio rerio]	XP_009298613	4.25013e-67	99	262.692	130	129
c140771_g1_i1	-9.04651	5.9e-08	tomoregulin-2 isoform x1	1079	gi|190358556|ref|NP_001121837.1|tomoregulin-2 [Danio rerio]	NP_001121837	4.91784e-10	68	73.1738	66	45
c81899_g1_i1	9.52523	4.33e-09	retinoic acid receptor alpha isoform x2	2590	gi|597744889|ref|XP_007234491.1|PREDICTED: retinoic acid receptor alpha-B-like isoform X2 [Astyanax mexicanus]	XP_007234491	1.29271e-138	94	502.286	272	257
c143453_g2_i1	-3.51226	0.00744743	glycoside hydrolase	717	gi|557839822|ref|WP_023462976.1|glycoside hydrolase [Asticcacaulis sp. YBE204] >gi|557338784|gb|ESQ78550.1| glycoside hydrolase [Asticcacaulis sp. YBE204]	WP_023462976	7.9795	48	38.1206	70	34
c133367_g1_i2	-6.39803	0.00614931	histone-lysine n-methyltransferase ash1l-like isoform x1	2948	gi|688590370|ref|XP_009290433.1|PREDICTED: histone-lysine N-methyltransferase ASH1L-like isoform X5 [Danio rerio]	XP_009290433	2.97669e-94	76	355.14	280	213
c143373_g3_i1	6.71114	0.00416566	exocyst complex component 7 isoform x8	1547	gi|528496825|ref|XP_005173035.1|PREDICTED: exocyst complex component 7 isoform X8 [Danio rerio]	XP_005173035	0	92	732.635	411	379
c91528_g1_i1	-7.05467	0.000726851	sentrin-specific protease 3-like	804	gi|157311771|ref|NP_001098584.1|SUMO1/sentrin/SMT3 specific peptidase 3a [Danio rerio]	NP_001098584	1.47118e-14	100	87.4261	39	39
c142936_g2_i2	-7.05467	0.000726851	cell division cycle protein 16 homolog	3944	gi|86169679|gb|ABC87083.1|cell division cycle 16 [Danio rerio]	ABC87083	0	97	1202.58	616	600
c133854_g2_i3	-9.56594	2.98e-09	PREDICTED: uncharacterized protein LOC101918674	1055	gi|529428066|ref|XP_005233858.1|PREDICTED: uncharacterized protein LOC101918674 [Falco peregrinus]	XP_005233858	9.88282	46	38.891	63	29
c111621_g1_i4	-6.80878	0.00199605	polyadenylate-binding protein 2 isoform x1	1518	gi|47086087|ref|NP_998424.1|polyadenylate-binding protein 2 isoform 1 [Danio rerio] >gi|46250394|gb|AAH68437.1| Zgc:85979 [Danio rerio] >gi|50925993|gb|AAH79522.1| Pabpn1 protein [Danio rerio] >gi|182889100|gb|AAI64644.1| Pabpn1 protein [Danio rerio]	NP_998424	2.83475e-95	85	357.066	212	181
c135580_g1_i2	2.7504	0.000799282	interleukin-1 receptor type 1-like	2302	gi|115430678|emb|CAH59195.2|interleukin-1 receptor I [Cyprinus carpio]	CAH59195	4.20592e-147	83	530.02	354	297
c144626_g1_i6	4.43367	2.69e-05	heat shock protein 75 mitochondrial-like	862	gi|695000157|gb|AIS76354.1|TNF receptor-associated protein 1 [Ctenopharyngodon idella]	AIS76354	3.21662e-90	86	338.961	215	186
c136073_g1_i1	-6.71653	0.00286389	coiled-coil domain-containing protein 102a	3508	gi|45387543|ref|NP_991115.1|coiled-coil domain-containing protein 102A [Danio rerio] >gi|82186048|sp|Q6NZW0.1|C102A_DANRE RecName: Full=Coiled-coil domain-containing protein 102A [Danio rerio] >gi|41944864|gb|AAH65950.1| Zgc:77294 [Danio rerio]	NP_991115	0	71	750.74	581	418
c119168_g1_i1	6.95003	0.00140897	sphingosine-1-phosphate lyase 1 isoform x1	3950	gi|148236599|ref|NP_001082938.1|sphingosine-1-phosphate lyase 1 [Danio rerio] >gi|141796836|gb|AAI39529.1| Sgpl1 protein [Danio rerio]	NP_001082938	0	97	1063.52	555	542
c137739_g1_i7	-8.29232	3.54e-06	matrilin-3-like	1666	gi|528498002|ref|XP_005156883.1|PREDICTED: matrilin-3 isoform X2 [Danio rerio] >gi|56797994|emb|CAG27564.2| matrilin-3b [Danio rerio]	XP_005156883	1.24166e-171	92	610.912	343	317
c125700_g1_i1	2.10203	0.00337455	transmembrane protein 63b-like isoform x1	1421	gi|326673146|ref|XP_002664275.2|PREDICTED: CSC1-like protein 2 isoform X2 [Danio rerio]	XP_002664275	4.09919e-125	85	456.062	273	234
c140091_g1_i4	4.38971	5.35e-08	sodium potassium calcium exchanger 3-like	3781	gi|742099849|ref|XP_010868899.1|PREDICTED: sodium/potassium/calcium exchanger 3-like [Esox lucius]	XP_010868899	0	83	814.298	559	465
c139854_g1_i22	-7.61061	9.64e-05	fyn-binding isoform x1	1433	gi|688576123|ref|XP_009304069.1|PREDICTED: FYN-binding protein-like isoform X1 [Danio rerio]	XP_009304069	4.46549e-103	79	382.874	281	224
c141821_g9_i1	11.0523	2.66e-13	ribosomal rna processing protein 1 homolog b-like isoform x1	3194	gi|28374422|gb|AAH45402.1|Rrp1 protein [Danio rerio]	AAH45402	2.24828e-111	76	412.149	329	251
c106626_g1_i1	12.2126	1.12e-16	hypothetical protein	1798	gi|652595477|ref|WP_026979289.1|hypothetical protein [Flavobacterium suncheonense] >gi|700542300|gb|KGO89492.1| hypothetical protein Q764_06875 [Flavobacterium suncheonense GH29-5 = DSM 17707]	WP_026979289	4.33497	60	41.2022	56	34
c139837_g2_i3	-8.19311	6.32e-06	enolase-phosphatase e1-like isoform x1	5630	gi|528519421|ref|XP_001341618.4|PREDICTED: fibrous sheath CABYR-binding protein-like [Danio rerio]	XP_001341618	9.94222e-145	87	523.857	317	278
c113420_g1_i1	6.71114	0.00416566	hypothetical protein	1184	gi|637030712|ref|WP_024413910.1|hypothetical protein [Streptococcus suis]	WP_024413910	6.98958	52	39.6614	84	44
c5804_g1_i2	8.96867	1.12e-07	homeobox protein engrailed-1-like	1605	gi|742139860|ref|XP_010878520.1|PREDICTED: homeobox protein engrailed-1-B-like isoform X2 [Esox lucius]	XP_010878520	7.61356e-70	61	272.707	279	171
c140680_g4_i10	-4.43665	5.24e-08	neurofascin isoform x1	2564	gi|688577208|ref|XP_009304287.1|PREDICTED: neurofascin isoform X1 [Danio rerio] >gi|688577210|ref|XP_009304288.1| PREDICTED: neurofascin isoform X1 [Danio rerio]	XP_009304287	1.40722e-36	100	163.31	82	82
c77298_g1_i1	3.4469	5.49e-06	denn domain-containing protein 2d-like isoform x1	3735	gi|116267981|ref|NP_001070762.1|DENN domain-containing protein 2D [Danio rerio] >gi|115529121|gb|AAI24710.1| Zgc:153628 [Danio rerio]	NP_001070762	0	92	838.18	482	444
c126998_g1_i2	-9.19064	2.56e-08	guanine deaminase	2602	gi|148232441|ref|NP_001091661.1|uncharacterized protein LOC100000539 [Danio rerio] >gi|528479150|ref|XP_005171826.1| PREDICTED: uncharacterized protein LOC100000539 isoform X1 [Danio rerio] >gi|688554758|ref|XP_009299714.1| PREDICTED: uncharacterized protein LOC100000539 isoform X1 [Danio rerio]	NP_001091661	0	76	839.336	640	492
c137254_g5_i1	-2.49657	0.000493102	glutamate receptor kainate 2-like isoform x2	4191	gi|499036327|ref|XP_004568828.1|PREDICTED: glutamate receptor ionotropic, kainate 2-like isoform X2 [Maylandia zebra] >gi|548358166|ref|XP_005731091.1| PREDICTED: glutamate receptor ionotropic, kainate 2-like isoform X2 [Pundamilia nyererei] >gi|554821914|ref|XP_005921663.1| PREDICTED: glutamate receptor ionotropic, kainate 2-like isoform X2 [Haplochromis burtoni] >gi|583994888|ref|XP_006792581.1…	XP_004568828	0	93	1611.66	887	831
c123229_g1_i2	8.52719	1.22e-06	arachidonate 5-lipoxygenase-like	3173	gi|41054537|ref|NP_955912.1|arachidonate 15-lipoxygenase [Danio rerio] >gi|32451918|gb|AAH54621.1| Arachidonate 12-lipoxygenase [Danio rerio]	NP_955912	1.98063e-176	93	628.246	347	325
c141108_g4_i3	3.06319	0.000555732	myelin protein zero-like protein 1	1166	gi|383087720|ref|NP_001244269.1|myelin protein zero-like protein 1 [Danio rerio]	NP_001244269	1.79376	65	41.5874	35	23
c140969_g1_i3	-2.09371	0.00236992	helicase srcap isoform x1	12599	gi|528496206|ref|XP_005156367.1|PREDICTED: helicase SRCAP isoform X2 [Danio rerio]	XP_005156367	0	67	2998.76	2701	1822
c117107_g1_i2	8.05068	1.45e-05	probable g-protein coupled receptor 174	1763	gi|528499453|ref|XP_005157230.1|PREDICTED: probable G-protein coupled receptor 174 [Danio rerio]	XP_005157230	3.43213e-143	85	516.538	326	280
c138513_g1_i3	-9.04651	5.9e-08	paired box protein splice variant	2656	gi|498988269|ref|XP_004551730.1|PREDICTED: paired box protein Pax-2-A-like isoform X9 [Maylandia zebra]	XP_004551730	0	86	731.865	432	374
c131222_g1_i1	6.57501	0.00614931	tripartite motif-containing protein 47 isoform x2	1152	gi|820140146|gb|KKX10992.1|3-oxo-5-beta-steroid 4-dehydrogenase-like isoform X2 [Scleropages formosus]	KKX10992	0.000583131	72	53.1434	36	26
c72248_g1_i1	10.7623	1.73e-12	aurora kinase a-interacting protein	932	gi|157787129|ref|NP_001099165.1|aurora kinase A-interacting protein [Danio rerio] >gi|156230265|gb|AAI51938.1| Zgc:171708 protein [Danio rerio]	NP_001099165	1.69518e-58	66	233.802	209	140
c125667_g1_i1	8.14985	9.48e-06	pituitary adenylate cyclase-activating polypeptide type i receptor-like	1682	gi|528482679|ref|XP_001331921.5|PREDICTED: pituitary adenylate cyclase-activating polypeptide type I receptor-like isoform X1 [Danio rerio]	XP_001331921	0	89	788.489	449	404
c138566_g1_i5	2.10476	0.00460354	PREDICTED: uncharacterized protein si:ch211-199g17.2 isoform X2	2462	gi|688600830|ref|XP_009292715.1|PREDICTED: uncharacterized protein si:ch211-199g17.2 isoform X2 [Danio rerio]	XP_009292715	8.32497e-63	55	250.366	360	201
c109707_g1_i1	8.73312	4e-07	cholinephosphotransferase 1	2751	gi|47086789|ref|NP_997789.1|cholinephosphotransferase 1 [Danio rerio] >gi|82209667|sp|Q7ZW02.1|CHPT1_DANRE RecName: Full=Cholinephosphotransferase 1; AltName: Full=Diacylglycerol cholinephosphotransferase 1 [Danio rerio] >gi|28279533|gb|AAH45345.1| Choline phosphotransferase 1 [Danio rerio]	NP_997789	0	89	670.618	382	340
c122513_g1_i5	-6.51219	0.00614931	novel protein (might be pseudogene or just a novel transcript)	619	gi|734602519|ref|XP_010728218.1|PREDICTED: uncharacterized protein LOC104918240 [Larimichthys crocea]	XP_010728218	5.33855e-08	49	64.6994	99	49
c140016_g2_i14	-9.15594	3.23e-08	ankyrin repeat and fyve domain-containing protein 1	5466	gi|528479423|ref|XP_005171962.1|PREDICTED: ankyrin repeat and FYVE domain-containing protein 1 isoform X1 [Danio rerio]	XP_005171962	0	94	2144.39	1167	1103
c141606_g2_i1	9.83936	6.41e-10	bystin	2098	gi|597786615|ref|XP_007256766.1|PREDICTED: bystin [Astyanax mexicanus]	XP_007256766	0	88	678.322	435	383
c138111_g2_i5	-2.5905	0.00401293	centrosome-associated protein 350 isoform x1	1951	gi|511003093|gb|EPB84507.1|hypothetical protein HMPREF1544_08743 [Mucor circinelloides f. circinelloides 1006PhL]	EPB84507	3.43958e-06	39	61.6178	425	169
c136363_g1_i2	-9.00811	7.6e-08	proline-rich nuclear receptor coactivator 1-like	1716	gi|131889625|ref|NP_001076548.1|proline-rich nuclear receptor coactivator 1 [Danio rerio] >gi|688601088|ref|XP_009292770.1| PREDICTED: proline-rich nuclear receptor coactivator 1 isoform X1 [Danio rerio] >gi|688601091|ref|XP_009292771.1| PREDICTED: proline-rich nuclear receptor coactivator 1 isoform X1 [Danio rerio]	NP_001076548	4.62458e-20	57	107.457	143	82
c128631_g4_i3	-11.0773	2.07e-13	uroporphyrinogen decarboxylase	1725	gi|62204806|gb|AAH92696.1|Urod protein, partial [Danio rerio]	AAH92696	0	94	754.207	403	382
c175668_g1_i1	-9.84182	5.48e-10	eh domain-containing protein 3	856	gi|113677378|ref|NP_001038469.1|EH domain-containing protein 3 [Danio rerio]	NP_001038469	2.64035e-145	94	521.931	285	268
c123319_g1_i1	-2.56327	0.000421936	probable g-protein coupled receptor 83-like	3840	gi|528479031|ref|XP_001342488.2|PREDICTED: probable G-protein coupled receptor 83 isoform X1 [Danio rerio]	XP_001342488	0	98	681.789	351	345
c139864_g2_i2	7.3343	0.000390825	c-x-c chemokine receptor type 3-like	1484	gi|528503264|ref|XP_005173545.1|PREDICTED: chemokine (C-X-C motif) receptor 3.1 isoform X1 [Danio rerio]	XP_005173545	2.47515e-128	71	466.848	374	267
c5276_g2_i1	7.56743	0.000125561	cytochrome c oxidase subunit mitochondrial-like	800	gi|33339195|gb|AAQ14278.1|AF255354_1cytochrome c oxidase subunit Va precursor [Cyprinus carpio]	AAQ14278	1.43542e-70	97	273.478	141	138
c96854_g1_i2	2.31304	0.00591026	cytoplasmic protein nck1 isoform x1	1019	gi|742211238|ref|XP_010896446.1|PREDICTED: cytoplasmic protein NCK1 isoform X2 [Esox lucius]	XP_010896446	6.44202e-25	95	122.479	65	62
c139913_g1_i14	-3.28553	0.00138806	phosphorylase b kinase regulatory subunit skeletal muscle isoform isoform x2	1267	gi|688565448|ref|XP_009301729.1|PREDICTED: phosphorylase b kinase regulatory subunit alpha, skeletal muscle isoform isoform X2 [Danio rerio]	XP_009301729	0	88	662.914	397	352
c167294_g1_i1	-7.50426	0.000125561	hypothetical protein	957	gi|516717929|ref|WP_018062055.1|hypothetical protein [Caulobacter sp. JGI 0001013-O16]	WP_018062055	6.37531	64	39.2762	51	33
c134711_g1_i2	-8.82141	2.23e-07	tankyrase- partial	1129	gi|573884549|ref|XP_006630356.1|PREDICTED: tankyrase-2-like [Lepisosteus oculatus]	XP_006630356	0	94	683.715	370	349
c102689_g1_i2	-7.38945	0.00021796	cdgsh iron-sulfur domain-containing protein partial	1338	gi|41055010|ref|NP_956899.1|CDGSH iron sulfur domain 1 [Danio rerio] >gi|34784867|gb|AAH56783.1| Zgc:63561 [Danio rerio]	NP_956899	1.46032e-52	97	214.927	107	104
c139037_g1_i9	-6.80878	0.00199605	serine threonine-protein kinase endoribonuclease ire1-like	1295	gi|597802155|ref|XP_007242408.1|PREDICTED: serine/threonine-protein kinase/endoribonuclease ire-1-like isoform X1 [Astyanax mexicanus] >gi|597802157|ref|XP_007242409.1| PREDICTED: serine/threonine-protein kinase/endoribonuclease ire-1-like isoform X2 [Astyanax mexicanus]	XP_007242408	2.10177e-08	55	68.1662	127	71
c96558_g1_i1	-6.61797	0.00416566	telethonin-like	1283	gi|770478855|ref|NP_001292500.1|telethonin [Danio rerio]	NP_001292500	2.16752e-82	88	313.923	179	159
c117785_g1_i3	-7.448	0.000164799	ras-like protein family member 11b-like	1617	gi|41055028|ref|NP_956659.1|uncharacterized protein LOC393336 [Danio rerio] >gi|31419490|gb|AAH53206.1| Zgc:64022 [Danio rerio]	NP_956659	2.44651e-108	86	400.593	250	215
c110488_g1_i2	9.48781	5.26e-09	coiled-coil domain-containing protein 43	1178	gi|41055056|ref|NP_956952.1|coiled-coil domain-containing protein 43 [Danio rerio] >gi|82187201|sp|Q6PFL6.1|CCD43_DANRE RecName: Full=Coiled-coil domain-containing protein 43 [Danio rerio] >gi|35505442|gb|AAH57502.1| Coiled-coil domain containing 43 [Danio rerio]	NP_956952	4.39007e-79	80	302.753	213	171
c134478_g3_i1	2.25314	0.00728157	integrin alpha-m-like	698	gi|528495335|ref|XP_692164.5|PREDICTED: integrin alpha-X-like [Danio rerio]	XP_692164	4.90361e-68	81	264.618	179	146
c141171_g1_i7	-7.66098	7.45e-05	leucine-rich repeat flightless-interacting protein 2-like	1876	gi|688559519|ref|XP_009300556.1|PREDICTED: leucine-rich repeat flightless-interacting protein 2 isoform X7 [Danio rerio]	XP_009300556	3.44606e-165	74	589.726	470	348
c136551_g3_i9	-8.77643	2.57e-07	prominin-1-a-like isoform x6	2603	gi|597754620|ref|XP_007239115.1|PREDICTED: prominin-1-A-like [Astyanax mexicanus]	XP_007239115	1.06808e-15	95	93.9745	46	44
c138433_g7_i1	-3.54061	3.26e-05	was wasl-interacting protein family member 2 isoform x1	1761	gi|528509085|ref|XP_005173813.1|PREDICTED: WAS/WASL-interacting protein family member 2 isoform X1 [Danio rerio]	XP_005173813	3.48021e-87	48	330.487	423	206
c144470_g1_i11	-9.49829	4.33e-09	tpa: complement component r subcomponent-like	3473	gi|466050225|ref|XP_004278193.1|PREDICTED: mucin-5B [Orcinus orca]	XP_004278193	0.122414	38	47.7506	187	72
c141394_g1_i2	-8.12297	7.72e-06	protein-methionine sulfoxide oxidase mical3a-like isoform x2	5151	gi|380876975|sp|F1QH17.2|MCA3A_DANRERecName: Full=Protein-methionine sulfoxide oxidase mical3a; AltName: Full=Molecule interacting with CasL protein 3A; Short=MICAL-3A [Danio rerio]	F1QH17	0	73	1243.41	962	705
c108116_g1_i2	-4.02397	2.3e-06	leucine-rich repeat-containing protein 24-like	2406	gi|688539425|ref|XP_009297158.1|PREDICTED: leucine-rich repeat-containing protein 24 isoform X1 [Danio rerio]	XP_009297158	0	86	986.867	598	516
c116594_g1_i2	7.41627	0.000290613	loc779078 protein	1065	gi|528481720|ref|XP_005165826.1|PREDICTED: uncharacterized protein LOC550509 isoform X1 [Danio rerio]	XP_005165826	5.2576e-41	71	176.022	133	95
c130190_g1_i1	-3.88148	0.00229484	extended synaptotagmin-1-like	1080	gi|528483398|ref|XP_699731.6|PREDICTED: extended synaptotagmin-1 isoform X1 [Danio rerio]	XP_699731	8.06426e-146	91	524.242	318	291
c143868_g8_i1	-10.0546	1.48e-10	carboxypeptidase q	1585	gi|597773519|ref|XP_007250496.1|PREDICTED: carboxypeptidase Q [Astyanax mexicanus]	XP_007250496	0	88	733.021	443	393
c135113_g1_i4	-8.60691	6.35e-07	semaphorin-5b isoform x1	3879	gi|528490649|ref|XP_005167923.1|PREDICTED: semaphorin-5B isoform X2 [Danio rerio]	XP_005167923	0	95	1695.25	866	824
c136881_g1_i4	-6.71653	0.00286389	protein zyg-11 homolog	3167	gi|326664680|ref|XP_695816.5|PREDICTED: protein zyg-11 homolog isoform X1 [Danio rerio]	XP_695816	0	89	862.833	553	494
c100858_g1_i1	-2.04473	0.00261699	reticulon-1 isoform x1	3033	gi|72535156|ref|NP_001025138.2|reticulon-1 isoform 1 [Danio rerio] >gi|49333549|gb|AAT64113.1| reticulon 5-a1 [Danio rerio]	NP_001025138	0	80	1190.64	818	658
c123471_g1_i5	-8.60691	6.35e-07	solute carrier family 22 member 15	2475	gi|157841272|ref|NP_001103169.1|solute carrier family 22 member 15 [Danio rerio] >gi|156229823|gb|AAI51833.1| Zgc:165580 protein [Danio rerio]	NP_001103169	0	92	708.368	404	373
c139216_g16_i5	8.70077	4.66e-07	gamma-adducin isoform x1	5018	gi|41351183|gb|AAH65631.1|Add3a protein [Danio rerio]	AAH65631	0	94	1104.35	619	582
c64477_g1_i1	-4.85068	5.86e-08	ankyrin repeat domain-containing protein 12	895	gi|358333853|dbj|GAA52326.1|ankyrin repeat domain-containing protein 12 [Clonorchis sinensis]	GAA52326	7.35706	45	38.891	120	54
c126362_g1_i4	-5.62965	7.08e-12	choline kinase alpha-like isoform x1	3214	gi|190338254|gb|AAI63083.1|Chka protein [Danio rerio]	AAI63083	0	97	795.038	411	399
c141393_g1_i5	-2.78437	9.13e-05	sh3 and multiple ankyrin repeat domains protein 1 isoform x1	6005	gi|688543224|ref|XP_009297765.1|PREDICTED: SH3 and multiple ankyrin repeat domains protein 1 isoform X3 [Danio rerio]	XP_009297765	0	71	2489.15	1950	1400
c143804_g1_i11	7.3343	0.000390825	e3 ubiquitin-protein ligase dtx3l-like	657	gi|688575883|ref|XP_009304021.1|PREDICTED: E3 ubiquitin-protein ligase DTX3L isoform X4 [Danio rerio]	XP_009304021	1.53608e-70	87	272.707	158	139
c139179_g5_i5	8.19699	6.32e-06	muscleblind-like protein 1 isoform x1	3542	gi|161897713|gb|ABX80002.1|muscleblind-like protein 1D [Danio rerio]	ABX80002	3.97112e-165	72	590.882	424	308
c139868_g8_i3	6.71114	0.00416566	e3 ubiquitin-protein ligase trim39-like	258	gi|688552760|ref|XP_009299357.1|PREDICTED: E3 ubiquitin-protein ligase TRIM39-like [Danio rerio]	XP_009299357	2.67616	67	38.1206	34	23
c131636_g2_i2	-8.38514	2.05e-06	mitogen-activated protein kinase kinase kinase kinase 2 isoform x1	3301	gi|94536649|ref|NP_001035448.1|mitogen-activated protein kinase kinase kinase kinase 2 [Danio rerio] >gi|92096436|gb|AAI15222.1| Zgc:136670 [Danio rerio] >gi|190340187|gb|AAI62619.1| Zgc:136670 [Danio rerio]	NP_001035448	0	90	1139.79	631	574
c140782_g1_i3	-7.61061	9.64e-05	phosphatidylinositol 4-kinase alpha-like isoform x1	2719	gi|597759252|ref|XP_007241308.1|PREDICTED: phosphatidylinositol 4-kinase alpha-like isoform X1 [Astyanax mexicanus]	XP_007241308	0	90	1427.54	844	763
c137649_g1_i5	-6.80878	0.00199605	zinc finger protein 513	630	gi|827475645|ref|NP_001296396.1|zinc finger protein 513 [Danio rerio]	NP_001296396	2.80738e-23	95	115.546	61	58
c143747_g1_i2	-6.97727	0.00100641	lrr and pyd domains-containing protein 12 isoform x2	1158	gi|528502504|ref|XP_005157858.1|PREDICTED: NACHT, LRR and PYD domains-containing protein 3 isoform X10 [Danio rerio]	XP_005157858	4.19567e-18	60	100.138	124	75
c141865_g1_i3	8.05068	1.45e-05	protein sidekick-1	8930	gi|528474826|ref|XP_686686.3|PREDICTED: protein sidekick-1 isoform X3 [Danio rerio]	XP_686686	0	93	4039.96	2237	2084
c141446_g1_i2	-9.5791	2.71e-09	protein fam188b	1945	gi|528487377|ref|XP_002663449.3|PREDICTED: protein FAM188B [Danio rerio]	XP_002663449	2.7254e-104	78	387.497	309	243
c140090_g2_i1	-11.3472	3.6e-14	arf-gap with ank repeat and ph domain-containing protein 3 isoform x2	3809	gi|597745218|ref|XP_007234646.1|PREDICTED: arf-GAP with GTPase, ANK repeat and PH domain-containing protein 3-like isoform X4 [Astyanax mexicanus]	XP_007234646	0	88	1435.62	858	757
c134827_g2_i6	3.38074	0.000921321	wd repeat-containing protein 66	2244	gi|688556321|ref|XP_009299984.1|PREDICTED: WD repeat-containing protein 66 isoform X1 [Danio rerio]	XP_009299984	0	90	1195.26	694	630
c73392_g1_i2	-8.47235	1.45e-06	neurobeachin isoform x1	1727	gi|688588717|ref|XP_009290096.1|PREDICTED: neurobeachin isoform X1 [Danio rerio]	XP_009290096	0	97	1114.75	575	562
c10070_g1_i1	-7.80233	3.57e-05	inhibitor of growth protein 5	1033	gi|26984617|emb|CAD59105.1|novel protein similar to human candidate tumor suppressor p33 ING1 (inhibitor of growth 1) [Danio rerio]	CAD59105	2.35477e-115	89	422.935	239	214
c134394_g1_i1	-9.39791	7.83e-09	probable g-protein coupled receptor 153	4052	gi|688569217|ref|XP_009302535.1|PREDICTED: probable G-protein coupled receptor 153 isoform X1 [Danio rerio]	XP_009302535	0	98	780.4	387	383
c143302_g5_i3	-3.38066	2.91e-05	protein lin-7 homolog a	1200	gi|528476677|ref|XP_005164923.1|PREDICTED: protein lin-7 homolog A isoform X1 [Danio rerio]	XP_005164923	1.95527e-90	92	340.502	188	173
c115839_g1_i1	8.66769	6.35e-07	hypothetical protein PLICRDRAFT_131726	691	gi|749769264|gb|KII93693.1|hypothetical protein PLICRDRAFT_131726 [Plicaturopsis crispa FD-325 SS-3]	KII93693	9.41302	47	37.7354	97	46
c133635_g1_i3	-2.23662	0.00276203	transmembrane protein 245-like	3587	gi|597734451|ref|XP_007229522.1|PREDICTED: transmembrane protein 245 [Astyanax mexicanus]	XP_007229522	0	72	1145.57	917	667
c79483_g1_i1	-8.50028	1.22e-06	protein fam46a-like	4461	gi|528503051|ref|XP_005157917.1|PREDICTED: protein FAM46A [Danio rerio]	XP_005157917	0	97	707.983	359	351
c124699_g1_i3	7.99841	1.8e-05	gag-like protein	1458	gi|34392559|dbj|BAC82608.1|gag-like protein [Danio rerio]	BAC82608	1.71582e-33	79	151.754	117	93
c140355_g5_i5	-8.01091	1.45e-05	protocadherin alpha-c2-like	1058	gi|688584370|ref|XP_009305942.1|PREDICTED: protocadherin alpha-C2-like isoform X3 [Danio rerio]	XP_009305942	1.70113e-100	91	373.629	219	201
c136391_g3_i1	-7.05467	0.000726851	fibrinogen beta chain isoform x1	345	gi|593754604|ref|XP_007116188.1|PREDICTED: fibrinogen beta chain isoform X3 [Physeter catodon]	XP_007116188	3.58266	60	37.7354	45	27
c143871_g2_i5	7.99841	1.8e-05	fas-binding factor 1 isoform x1	2093	gi|688618655|ref|XP_005174499.2|PREDICTED: fas-binding factor 1 homolog, partial [Danio rerio]	XP_005174499	2.26732e-136	62	494.197	529	330
c138189_g2_i8	7.76807	5.79e-05	macrophage mannose receptor 1-like	1261	gi|688562505|ref|XP_009301075.1|PREDICTED: uncharacterized protein LOC100334579 [Danio rerio]	XP_009301075	1.58975e-13	61	85.1149	126	78
c121797_g1_i2	3.65266	0.000336207	lymphocyte-specific protein tyrosine kinase	1056	gi|145586944|dbj|BAF56885.1|lymphocyte-specific protein tyrosine kinase [Carassius auratus langsdorfii]	BAF56885	5.83113e-93	100	348.591	164	164
c144262_g1_i7	7.56743	0.000125561	gamma-glutamyltranspeptidase 1-like	513	gi|688535058|ref|XP_009294051.1|PREDICTED: gamma-glutamyltranspeptidase 1-like [Danio rerio]	XP_009294051	2.89514e-63	83	247.669	172	144
c137002_g1_i1	-9.75172	9.59e-10	patatin-like phospholipase domain-containing protein 7	6455	gi|742124419|ref|XP_010875790.1|PREDICTED: patatin-like phospholipase domain-containing protein 7 [Esox lucius]	XP_010875790	0	85	1489.17	965	823
c97228_g1_i1	-7.81644	3.89e-15	hypothetical protein EH28_12285, partial	1229	gi|808884061|gb|KKF31080.1|hypothetical protein EH28_12285, partial [Larimichthys crocea]	KKF31080	0.00420517	56	50.447	74	42
c135128_g2_i2	3.189	0.00222798	#NAME?	399	gi|764622592|ref|WP_044433965.1|TonB-dependent receptor [Acinetobacter ursingii]	WP_044433965	1.94655	50	38.891	59	30
c123842_g1_i1	-7.93106	2.25e-05	nadh dehydrogenase subunit 5	1129	gi|312116513|ref|XP_003151288.1|hypothetical protein LOAG_15752 [Loa loa]	XP_003151288	0.993675	55	42.3578	86	48
c138244_g1_i11	6.57501	0.00614931	bifunctional polynucleotide phosphatase kinase	2553	gi|528501331|ref|XP_005173439.1|PREDICTED: bifunctional polynucleotide phosphatase/kinase isoform X1 [Danio rerio]	XP_005173439	0	85	981.474	628	535
c139614_g1_i10	-7.75674	4.53e-05	pleckstrin homology domain-containing family a member 5 isoform x15	3054	gi|688546118|ref|XP_009298285.1|PREDICTED: pleckstrin homology domain-containing family A member 5 isoform X15 [Danio rerio]	XP_009298285	0	82	777.704	531	439
c137017_g4_i1	-4.58789	6.96e-07	calpain-1 catalytic subunit-like	2641	gi|688595605|ref|XP_009291546.1|PREDICTED: calpain-1 catalytic subunit-like isoform X1 [Danio rerio]	XP_009291546	3.24065e-145	94	524.242	290	273
c144237_g4_i8	-2.37695	0.00591026	piggybac transposable element-derived protein 4-like isoform x2	2411	gi|688531829|ref|XP_005159911.2|PREDICTED: piggyBac transposable element-derived protein 4-like isoform X2 [Danio rerio]	XP_005159911	0.232316	59	46.2098	57	34
c144068_g1_i1	5.92335	1.24e-06	early endosome antigen 1-like	951	gi|765139866|ref|XP_011481339.1|PREDICTED: uncharacterized protein LOC101157387 [Oryzias latipes]	XP_011481339	6.23942e-64	81	251.906	177	145
c147292_g1_i1	-2.81097	0.00402553	neuritin	707	gi|50540084|ref|NP_001002507.1|neuritin precursor [Danio rerio] >gi|82183086|sp|Q6DGP8.1|NRN1_DANRE RecName: Full=Neuritin; Flags: Precursor [Danio rerio] >gi|49900780|gb|AAH76292.1| Neuritin 1 [Danio rerio]	NP_001002507	4.90192e-71	97	274.633	142	138
c127925_g1_i4	-8.72999	3.45e-07	probable phospholipid-transporting atpase ib isoform x1	4857	gi|688614199|ref|XP_003201352.3|PREDICTED: phospholipid-transporting ATPase IB isoform X6 [Danio rerio]	XP_003201352	0	98	2331.98	1183	1168
c117349_g1_i1	-11.3082	4.58e-14	bifunctional heparan sulfate n-deacetylase n-sulfotransferase 1-like	6201	gi|688606326|ref|XP_009293866.1|PREDICTED: bifunctional heparan sulfate N-deacetylase/N-sulfotransferase 1 [Danio rerio]	XP_009293866	0	92	1668.67	886	816
c135849_g2_i1	12.942	7.76e-19	btb poz domain-containing adapter for cul3-mediated degradation protein 2	2171	gi|528501532|ref|XP_005157562.1|PREDICTED: BTB/POZ domain-containing protein TNFAIP1 isoform X1 [Danio rerio] >gi|528501534|ref|XP_005157563.1| PREDICTED: BTB/POZ domain-containing protein TNFAIP1 isoform X1 [Danio rerio]	XP_005157562	2.06764e-156	88	560.836	320	284
c151321_g1_i1	-8.47235	1.45e-06	transcription factor	1887	gi|528522182|ref|XP_005163238.1|PREDICTED: spi-1 proto-oncogene a isoform X1 [Danio rerio]	XP_005163238	8.36893e-127	90	462.225	257	233
c117004_g1_i3	2.31432	0.00327265	transmembrane and immunoglobulin domain-containing protein 2	1326	gi|292617074|ref|XP_002663227.1|PREDICTED: uncharacterized protein si:dkey-63d15.12 [Danio rerio] >gi|688568817|ref|XP_009302441.1| PREDICTED: uncharacterized protein si:dkey-63d15.12 [Danio rerio]	XP_002663227	5.27669e-63	65	249.595	272	178
c125670_g1_i2	3.16876	5.33e-05	breast cancer anti-estrogen resistance protein 1 isoform x2	3650	gi|205830397|ref|NP_001128605.1|breast cancer anti-estrogen resistance protein 1 [Danio rerio] >gi|197245614|gb|AAI68512.1| Zgc:175192 protein [Danio rerio]	NP_001128605	0	88	1600.1	928	822
c111144_g1_i2	-7.80233	3.57e-05	cugbp elav-like family member 4-like isoform x1	608	gi|765116099|ref|XP_011491556.1|PREDICTED: CUGBP Elav-like family member 6 isoform X4 [Oryzias latipes]	XP_011491556	7.88334e-57	60	226.868	202	123
c99931_g1_i1	-8.50028	1.22e-06	septin-8-a isoform x2	999	gi|134133316|ref|NP_001077035.1|septin-8-B [Danio rerio] >gi|223635772|sp|A4FUM1.1|SEP8B_DANRE RecName: Full=Septin-8-B [Danio rerio] >gi|133777404|gb|AAI15183.1| Sept8b protein [Danio rerio]	NP_001077035	3.15485e-170	99	605.134	309	307
c137018_g1_i1	-12.0465	3.33e-16	pol polyprotein	2256	gi|528514316|ref|XP_005173946.1|PREDICTED: protein LDOC1L-like, partial [Danio rerio]	XP_005173946	4.68515e-34	78	154.451	120	94
c138831_g1_i2	-8.65741	5.43e-07	interferon-induced protein 44-like	1716	gi|125802987|ref|XP_001346001.1|PREDICTED: interferon-induced protein 44 [Danio rerio] >gi|528467403|ref|XP_005170930.1| PREDICTED: interferon-induced protein 44 [Danio rerio]	XP_001346001	2.74768e-89	75	337.421	284	213
c144694_g2_i2	2.28377	0.00107258	gtpase imap family member 8- partial	1645	gi|688540637|ref|XP_009297339.1|PREDICTED: interferon-induced very large GTPase 1-like isoform X2 [Danio rerio]	XP_009297339	4.14658e-95	67	356.681	369	248
c141111_g1_i7	-6.39803	0.00614931	protein shroom2-like isoform x1	7573	gi|597769035|ref|XP_007248341.1|PREDICTED: protein Shroom2-like isoform X3 [Astyanax mexicanus]	XP_007248341	0	69	1618.59	1594	1100
c134500_g1_i1	-7.55842	9.64e-05	tyrosine-protein phosphatase non-receptor type 22-like isoform x1	1447	gi|150378510|ref|NP_001092890.1|tyrosine-protein phosphatase non-receptor type 22 [Danio rerio] >gi|146218409|gb|AAI39875.1| Si:dkey-78k11.1 protein [Danio rerio]	NP_001092890	1.47125e-61	67	244.973	221	149
c133950_g1_i1	-2.6916	0.000152526	zinc finger protein 423-like isoform x1	5619	gi|121583818|ref|NP_001073499.1|zinc finger protein 423 [Danio rerio] >gi|160221305|sp|A1L1R6.1|ZN423_DANRE RecName: Full=Zinc finger protein 423 [Danio rerio] >gi|120537605|gb|AAI29185.1| Si:ch211-216l23.1 [Danio rerio]	NP_001073499	0	93	2628.97	1365	1275
c140828_g4_i3	-2.42713	0.00274552	disco-interacting protein 2 homolog b-a-like isoform x2	2385	gi|688561292|ref|XP_009300852.1|PREDICTED: disco-interacting protein 2 homolog B isoform X2 [Danio rerio]	XP_009300852	0	71	729.939	544	391
c125694_g1_i5	3.04537	0.00356754	4-hydroxyphenylpyruvate dioxygenase-like protein	601	gi|157841205|ref|NP_001103178.1|4-hydroxyphenylpyruvate dioxygenase-like protein [Danio rerio] >gi|156230369|gb|AAI52022.1| Zgc:171978 protein [Danio rerio]	NP_001103178	5.60585e-20	89	104.375	59	53
c143813_g4_i1	3.21277	0.000727001	f-box only protein 6-like	392	gi|528517620|ref|XP_005162126.1|PREDICTED: F-box protein 44 isoform X1 [Danio rerio]	XP_005162126	3.29899e-40	82	171.014	102	84
c56419_g1_i1	7.15492	0.000726851	sh3 and multiple ankyrin repeat domains protein 2 isoform x1	1828	gi|688598337|ref|XP_009292182.1|PREDICTED: SH3 and multiple ankyrin repeat domains protein 2 isoform X3 [Danio rerio]	XP_009292182	3.47818e-146	71	526.554	443	316
c50037_g1_i1	-8.15846	6.32e-06	gtp-binding protein 1-like isoform x1	3368	gi|528515839|ref|XP_005161751.1|PREDICTED: GTP binding protein 1, like isoform X1 [Danio rerio] >gi|688608713|ref|XP_009294476.1| PREDICTED: GTP binding protein 1, like isoform X1 [Danio rerio]	XP_005161751	0	87	1012.29	610	532
c133638_g2_i1	9.42979	7.83e-09	carbohydrate sulfotransferase 11 isoform x2	3721	gi|528476014|ref|XP_005168579.1|PREDICTED: carbohydrate sulfotransferase 11 isoform X1 [Danio rerio]	XP_005168579	0	95	658.677	347	332
c131699_g1_i2	-4.8483	3.12e-09	oxidation resistance protein 1 isoform x3	3963	gi|387861795|gb|AFK08734.1|oxidation resistance protein 2 variant B [Danio rerio]	AFK08734	0	82	1157.13	763	630
c103948_g1_i1	-7.12813	0.000726851	tyrosine-protein phosphatase non-receptor type 1	3378	gi|29351615|gb|AAH49294.1|Ptp1b protein, partial [Danio rerio]	AAH49294	0	84	717.998	448	378
c142787_g1_i8	-9.8954	4.03e-10	src kinase signaling inhibitor 1-like isoform x1	5740	gi|688544045|ref|XP_009297923.1|PREDICTED: SRC kinase signaling inhibitor 1 isoform X7 [Danio rerio]	XP_009297923	0	78	1541.94	1106	872
c143954_g2_i4	3.52011	0.00133434	basement membrane-specific heparan sulfate proteoglycan core	809	gi|688562938|ref|XP_009301173.1|PREDICTED: LOW QUALITY PROTEIN: Fc receptor-like protein 5 [Danio rerio]	XP_009301173	1.31567e-111	80	409.838	279	224
c104744_g1_i1	9.71532	1.34e-09	unconventional myosin-vi	3093	gi|51871611|ref|NP_001004111.1|unconventional myosin-VI [Danio rerio] >gi|51173156|gb|AAT97403.1| myosin VIa [Danio rerio]	NP_001004111	0	85	1332.78	822	700
c130716_g1_i2	-7.19803	0.000530405	equilibrative nucleoside transporter 3	2579	gi|597767098|ref|XP_007247411.1|PREDICTED: equilibrative nucleoside transporter 3-like [Astyanax mexicanus]	XP_007247411	1.11464e-174	77	622.083	467	364
c135613_g1_i1	7.94418	2.25e-05	rho gtpase-activating protein 27-like isoform x1	2478	gi|528473884|ref|XP_005171659.1|PREDICTED: rho GTPase-activating protein 27 isoform X2 [Danio rerio]	XP_005171659	0	77	994.571	695	538
c116394_g1_i1	-6.39803	0.00614931	eh domain-containing protein 3	1175	gi|113677378|ref|NP_001038469.1|EH domain-containing protein 3 [Danio rerio]	NP_001038469	2.37672e-109	94	403.29	214	202
c131647_g1_i4	2.55908	0.000568949	protein ndrg4-b-like isoform x3	2881	gi|528521195|ref|XP_005163138.1|PREDICTED: protein NDRG4 isoform X5 [Danio rerio]	XP_005163138	0	92	711.064	384	357
c141783_g3_i1	-8.22694	5.19e-06	interleukin-1 receptor-associated kinase 4	2125	gi|47716907|gb|AAT37635.1|interleukin-1 receptor-associated kinase 4 [Danio rerio]	AAT37635	2.52388e-175	77	623.624	486	376
c94741_g1_i1	7.2474	0.000530405	connective tissue growth factor-like	1185	gi|730049514|gb|AIZ09083.1|connective tissue growth factor b [Megalobrama amblycephala]	AIZ09083	0	95	714.146	351	336
c96059_g1_i1	7.88783	2.82e-05	cytochrome p450 1a1-like	1216	gi|55925528|ref|NP_001007311.1|cytochrome P450, family 1, subfamily D, polypeptide 1 [Danio rerio] >gi|55249637|gb|AAH85648.1| Zgc:92205 [Danio rerio]	NP_001007311	4.43378e-98	94	365.925	197	186
c138147_g3_i2	-9.32167	1.19e-08	cd80-like protein	1174	gi|688609598|ref|XP_009300110.1|PREDICTED: uncharacterized protein LOC101886809 isoform X1 [Danio rerio]	XP_009300110	1.24118e-33	73	151.754	123	90
c246080_g1_i1	-7.55842	9.64e-05	macrophage migration inhibitory factor	739	gi|165880803|gb|ABY71027.1|MIF [Cyprinus carpio] >gi|217031033|gb|ACJ74125.1| macrophage migration inhibitory factor [Cyprinus carpio]	ABY71027	1.28559e-56	97	226.868	115	112
c70490_g1_i2	7.88783	2.82e-05	PREDICTED: uncharacterized protein LOC103909452	859	gi|688605464|ref|XP_009293660.1|PREDICTED: uncharacterized protein LOC103909452 [Danio rerio]	XP_009293660	7.46494e-39	59	168.318	216	128
c127405_g1_i1	-6.39803	0.00614931	vegetative incompatibility protein het-e-1-like	2379	gi|113682095|ref|NP_001038496.1|uncharacterized protein LOC563854 [Danio rerio] >gi|94732347|emb|CAK04181.1| novel protein [Danio rerio]	NP_001038496	7.50988e-154	87	552.747	324	282
c131483_g1_i1	2.07489	0.00408912	roundabout homolog 2 isoform x7	6673	gi|18859319|ref|NP_571708.1|roundabout homolog 2 precursor [Danio rerio] >gi|14276865|gb|AAK58427.1|AF337035_1 roundabout2 [Danio rerio] >gi|165993299|emb|CAP71964.1| robo2 [Danio rerio]	NP_571708	0	88	2511.87	1468	1300
c37837_g1_i2	-8.44386	1.72e-06	latrophilin and seven transmembrane domain-containing protein 1-like	1027	gi|396080306|ref|NP_998532.2|EGF, latrophilin and seven transmembrane domain-containing protein 1 precursor [Danio rerio]	NP_998532	7.5314e-98	72	364.77	287	209
c6030_g1_i1	3.92097	9.66e-08	GA10209	1199	gi|198453556|ref|XP_001359238.2|GA10209 [Drosophila pseudoobscura pseudoobscura] >gi|198132409|gb|EAL28383.2| GA10209 [Drosophila pseudoobscura pseudoobscura]	XP_001359238	1.87737	46	41.5874	106	49
c118046_g1_i1	-7.84653	2.82e-05	kinesin-like protein kif1a isoform x1	524	gi|688536919|ref|XP_009296795.1|PREDICTED: kinesin-like protein KIF1A isoform X1 [Danio rerio]	XP_009296795	1.01191e-63	98	249.21	125	123
c99839_g2_i3	9.32758	1.32e-08	transcriptional regulator erg isoform x1	1104	gi|597766952|ref|XP_007247341.1|PREDICTED: transcriptional regulator Erg isoform X1 [Astyanax mexicanus]	XP_007247341	7.87466e-128	78	464.537	335	264
c136200_g2_i2	12.7138	3.68e-18	cohesin subunit sa-2-like	7476	gi|528490601|ref|XP_003199284.2|PREDICTED: cohesin subunit SA-2 [Danio rerio]	XP_003199284	0	89	1940.62	1163	1041
c115378_g1_i2	2.19676	0.00747301	mhc class ii alpha partial	429	gi|52218920|ref|NP_001004534.1|uncharacterized protein LOC368993 precursor [Danio rerio] >gi|27802704|emb|CAD60677.1| novel MHCII alpha chain protein [Danio rerio] >gi|67678380|gb|AAH96963.1| Si:busm1-194e12.11 [Danio rerio] >gi|182891876|gb|AAI65430.1| Si:busm1-194e12.11 protein [Danio rerio]	NP_001004534	1.09857e-35	71	155.992	124	89
c141789_g1_i7	6.71114	0.00416566	an1-type zinc finger protein 1	1320	gi|51011125|ref|NP_001003651.1|AN1-type zinc finger protein 1 [Danio rerio] >gi|50369682|gb|AAH76430.1| Zinc finger, AN1-type domain 1 [Danio rerio]	NP_001003651	3.63727e-56	79	226.868	148	117
c116226_g2_i1	-8.96866	9.84e-08	progestin and adipoq receptor family member 4-like	3280	gi|68357724|ref|XP_693997.1|PREDICTED: progestin and adipoQ receptor family member 4 [Danio rerio]	XP_693997	2.99249e-151	96	544.658	272	262
c126333_g1_i1	-6.89549	0.00140897	epididymis-specific alpha-mannosidase	3730	gi|528484587|ref|XP_001337519.3|PREDICTED: epididymis-specific alpha-mannosidase [Danio rerio]	XP_001337519	0	92	1781.92	1003	930
c70940_g1_i1	-4.39383	4.85e-05	proteinase-activated receptor 1	1066	gi|507534788|ref|XP_004651438.1|PREDICTED: proteinase-activated receptor 1 [Jaculus jaculus]	XP_004651438	4.50274	48	40.0466	90	44
c141864_g3_i1	8.37152	2.94e-06	kinesin-like protein kif1c isoform x2	3173	gi|597758139|ref|XP_007240786.1|PREDICTED: kinesin-like protein KIF1C-like [Astyanax mexicanus]	XP_007240786	0	91	957.207	568	517
c130752_g1_i4	2.95649	0.00156555	autophagy-related protein 16-2 isoform x2	2211	gi|688587022|ref|XP_009289743.1|PREDICTED: autophagy-related protein 16-2 isoform X1 [Danio rerio]	XP_009289743	0	90	941.799	565	514
c132484_g1_i7	7.3343	0.000390825	rho guanine nucleotide exchange factor 28 isoform x1	6721	gi|688555611|ref|XP_009299875.1|PREDICTED: rho guanine nucleotide exchange factor 28 isoform X3 [Danio rerio]	XP_009299875	0	75	2344.31	1802	1358
c143619_g2_i4	-6.51219	0.00614931	srp40p	803	gi|657397312|gb|KEH37067.1|late embryogenesis abundant (LEA)-like protein [Medicago truncatula]	KEH37067	6.19534e-05	47	55.4546	133	63
c133610_g5_i2	6.71114	0.00416566	cap-specific mrna (nucleoside-2 -o-)-methyltransferase 1	660	gi|41055983|ref|NP_956427.1|cap-specific mRNA (nucleoside-2'-O-)-methyltransferase 1 [Danio rerio] >gi|82177092|sp|Q803R5.1|CMTR1_DANRE RecName: Full=Cap-specific mRNA (nucleoside-2'-O-)-methyltransferase 1; AltName: Full=Cap methyltransferase 1; AltName: Full=Cap1 2'O-ribose methyltransferase 1; Short=MTr1; AltName: Full=FtsJ methyltransferase domain-containing protein 2 [Danio rerio] >gi|278818…	NP_956427	5.55004e-60	89	237.654	139	124
c142494_g1_i1	10.3988	1.83e-11	hypothetical protein F503_03677	2056	gi|512189305|gb|EPE05072.1|hypothetical protein F503_03677 [Ophiostoma piceae UAMH 11346]	EPE05072	6.72991	54	40.817	70	38
c139496_g1_i5	-6.61797	0.00416566	e3 ubiquitin-protein ligase trim9-like isoform x2	6954	gi|528498466|ref|XP_005157043.1|PREDICTED: E3 ubiquitin-protein ligase TRIM9 isoform X4 [Danio rerio]	XP_005157043	0	96	1062.37	542	523
c118628_g1_i1	-10.5716	5.51e-12	fibroblast growth factor receptor 1-like	653	gi|528515446|ref|XP_698054.5|PREDICTED: fibroblast growth factor receptor 1-like [Danio rerio]	XP_698054	8.72509e-18	80	97.4413	66	53
c121786_g1_i1	3.69685	1.03e-06	unconventional myosin-id	5956	gi|528496268|ref|XP_688008.5|PREDICTED: unconventional myosin-Id [Danio rerio]	XP_688008	0	96	1912.89	1004	968
c111683_g1_i3	-11.7002	3.37e-15	breast cancer metastasis-suppressor 1-like protein	2215	gi|71834364|ref|NP_001025273.1|breast cancer metastasis-suppressor 1-like protein-A [Danio rerio] >gi|82225989|sp|Q4V8V1.1|BM1LA_DANRE RecName: Full=Breast cancer metastasis-suppressor 1-like protein-A [Danio rerio] >gi|66910490|gb|AAH97187.1| Zgc:114129 [Danio rerio]	NP_001025273	5.98514e-143	83	516.153	323	269
c134118_g2_i8	-8.68201	4.66e-07	sh3 and multiple ankyrin repeat domains protein 2-like	3007	gi|688598337|ref|XP_009292182.1|PREDICTED: SH3 and multiple ankyrin repeat domains protein 2 isoform X3 [Danio rerio]	XP_009292182	0	72	728.013	596	432
c115858_g1_i3	3.60767	5.25e-05	lethal malignant brain tumor-like protein 3	2745	gi|597794133|ref|XP_007259747.1|PREDICTED: lethal(3)malignant brain tumor-like protein 3 [Astyanax mexicanus]	XP_007259747	1.46809e-47	71	199.904	153	110
c75925_g1_i1	-8.77643	2.57e-07	rb1-inducible coiled-coil protein 1	1295	gi|688614872|ref|XP_009300473.1|PREDICTED: RB1-inducible coiled-coil protein 1 [Danio rerio]	XP_009300473	2.8325e-130	86	473.011	296	256
c109025_g1_i1	-10.7156	2.26e-12	vesicle-trafficking protein sec22b-b-like isoform x2	2866	gi|41152020|ref|NP_958459.1|vesicle-trafficking protein SEC22b-B precursor [Danio rerio] >gi|82187641|sp|Q7SXP0.1|S22BB_DANRE RecName: Full=Vesicle-trafficking protein SEC22b-B; AltName: Full=SEC22 vesicle-trafficking protein homolog B-B [Danio rerio] >gi|33416345|gb|AAH55515.1| SEC22 vesicle trafficking protein homolog B (S. cerevisiae), b [Danio rerio]	NP_958459	8.91742e-104	92	386.726	215	198
c140628_g1_i2	-7.2647	0.000390825	oxysterol-binding protein 6-like isoform x1	4103	gi|688569890|ref|XP_009302690.1|PREDICTED: oxysterol-binding protein-related protein 6 isoform X4 [Danio rerio]	XP_009302690	0	87	1506.12	880	771
c4978_g1_i1	2.4234	0.000618774	gig2-like protein	1385	gi|153791674|ref|NP_001093525.1|uncharacterized protein LOC796385 [Danio rerio] >gi|326486601|gb|ADZ76358.1| Gig2-like protein DreP [Danio rerio]	NP_001093525	1.11692e-103	89	384.8	216	193
c91056_g1_i1	-2.59576	0.00353459	hypothetical protein	2099	gi|145491121|ref|XP_001431560.1|hypothetical protein [Paramecium tetraurelia strain d4-2] >gi|124398665|emb|CAK64162.1| unnamed protein product [Paramecium tetraurelia]	XP_001431560	8.99554	64	40.4318	37	24
c114572_g1_i2	7.88783	2.82e-05	spectrin beta non-erythrocytic 4	1573	gi|597776028|ref|XP_007251703.1|PREDICTED: spectrin beta chain, non-erythrocytic 4 [Astyanax mexicanus]	XP_007251703	0	98	773.467	396	392
c88022_g1_i1	9.09849	5.22e-08	PREDICTED: uncharacterized protein LOC105041402	505	gi|743772722|ref|XP_010916674.1|PREDICTED: uncharacterized protein LOC105041402 [Elaeis guineensis]	XP_010916674	7.82721	52	36.965	69	36
c138173_g1_i1	-2.17991	0.00531145	dihydropyrimidine dehydrogenase	3712	gi|597773572|ref|XP_007250521.1|PREDICTED: dihydropyrimidine dehydrogenase [NADP(+)] [Astyanax mexicanus]	XP_007250521	0	90	1424.07	830	755
c143694_g2_i1	7.3343	0.000390825	short-chain dehydrogenase reductase 3	1780	gi|51011041|ref|NP_001003477.1|dehydrogenase/reductase (SDR family) member 3a [Danio rerio] >gi|50417932|gb|AAH78383.1| Dehydrogenase/reductase (SDR family) member 3a [Danio rerio] >gi|182888682|gb|AAI64069.1| Dhrs3a protein [Danio rerio]	NP_001003477	1.65739e-161	95	577.4	302	289
c140738_g1_i1	-11.3738	3.02e-14	centrosome-associated protein 350 isoform x2	11166	gi|528487330|ref|XP_001343753.3|PREDICTED: centrosome-associated protein 350 isoform X6 [Danio rerio]	XP_001343753	0	79	4311.91	3052	2430
c142823_g1_i4	7.3343	0.000390825	hcls1-binding protein 3	1925	gi|49900554|gb|AAH76062.1|LOC553223 protein, partial [Danio rerio]	AAH76062	3.92352e-71	77	277.33	209	161
c121456_g1_i1	-11.2185	8.32e-14	kn motif and ankyrin repeat domain-containing protein 2	3912	gi|775525730|ref|NP_001292549.1|si:ch73-108m21.1 [Danio rerio] >gi|528475267|ref|XP_005164396.1| PREDICTED: KN motif and ankyrin repeat domain-containing protein 2 [Danio rerio] >gi|528475269|ref|XP_005164397.1| PREDICTED: KN motif and ankyrin repeat domain-containing protein 2 [Danio rerio]	NP_001292549	0	84	1686.77	1100	930
c140978_g3_i9	6.57501	0.00614931	sushi domain-containing protein 1	325	gi|688553407|ref|XP_009299483.1|PREDICTED: sushi domain-containing protein 1 isoform X1 [Danio rerio]	XP_009299483	2.27349e-23	88	114.775	59	52
c135243_g4_i10	-8.55458	8.76e-07	calcium-dependent secretion activator 1-like isoform x2	3070	gi|688577047|ref|XP_009304254.1|PREDICTED: calcium-dependent secretion activator 1 isoform X13 [Danio rerio]	XP_009304254	0	91	1591.25	895	818
c130874_g1_i1	-6.76954	4.88e-11	protein casc4 isoform x1	3607	gi|528485282|ref|XP_005168998.1|PREDICTED: protein CASC4 isoform X1 [Danio rerio]	XP_005168998	0	77	688.337	497	385
c123329_g1_i1	2.46108	0.000546243	angiomotin-like 2a	3048	gi|528470826|ref|XP_005171265.1|PREDICTED: angiomotin like 2b isoform X1 [Danio rerio]	XP_005171265	0	72	880.552	698	509
c128696_g1_i4	-8.4148	1.72e-06	phosphatidylinositol 4-phosphate 5-kinase-like protein 1	1701	gi|688555529|ref|XP_009299858.1|PREDICTED: phosphatidylinositol 4-phosphate 5-kinase-like protein 1 isoform X2 [Danio rerio]	XP_009299858	3.13482e-53	77	217.624	155	120
c141152_g1_i3	3.56531	1.63e-05	immunoglobulin mu heavy chain	1030	gi|201073350|gb|ACH92959.1|immunoglobulin Z heavy chain constant region [Danio rerio]	ACH92959	1.2654e-52	65	214.542	229	151
c109189_g1_i2	7.63745	9.64e-05	biglycan	2982	gi|37589807|gb|AAH59632.1|Zgc:77123 protein [Danio rerio]	AAH59632	1.26258e-92	86	349.747	209	181
c100209_g1_i2	8.28689	4.28e-06	cub and lccl domain-containing protein 1-like	2533	gi|587655612|gb|AHK09951.1|coagulation factor VIII [Ctenopharyngodon idella]	AHK09951	0	92	946.421	517	480
c143463_g4_i5	-8.55458	8.76e-07	transposon ty3-g gag-pol polyprotein	1957	gi|768935028|ref|XP_011607937.1|PREDICTED: uncharacterized protein K02A2.6-like [Takifugu rubripes]	XP_011607937	3.3373e-09	63	71.633	77	49
c109391_g1_i1	-8.65741	5.43e-07	proenkephalin-a-like	1741	gi|62632758|ref|NP_001015044.1|prepronociceptin precursor [Danio rerio] >gi|92098195|gb|AAI15106.1| Prepronociceptin [Danio rerio]	NP_001015044	3.51011e-116	92	426.787	239	221
c133176_g4_i2	-7.12813	0.000726851	tumor necrosis factor receptor superfamily member 5 isoform x1	989	gi|688567770|ref|XP_009302223.1|PREDICTED: tumor necrosis factor receptor superfamily member 5 isoform X2 [Danio rerio]	XP_009302223	0.000156236	69	54.6842	55	38
c138256_g1_i4	-8.72999	3.45e-07	serine threonine-protein phosphatase with ef-hands 1	5175	gi|168229254|ref|NP_001108202.1|serine/threonine-protein phosphatase with EF-hands 1 [Danio rerio] >gi|166796413|gb|AAI59115.1| Zgc:171580 protein [Danio rerio]	NP_001108202	0	86	1210.28	728	630
c91495_g1_i1	-2.81946	0.00147798	inositol hexakisphosphate kinase 2-like	1188	gi|42627883|ref|NP_958878.1|inositol hexakisphosphate kinase 2a [Danio rerio] >gi|37589748|gb|AAH59642.1| Inositol hexaphosphate kinase 2 [Danio rerio]	NP_958878	1.82991e-32	98	147.902	71	70
c131985_g1_i2	3.07456	0.000195315	kinesin-like protein kif23 isoform x3	3284	gi|688596613|ref|XP_009291804.1|PREDICTED: kinesin-like protein KIF23 isoform X3 [Danio rerio]	XP_009291804	0	93	1603.57	882	821
c114916_g1_i5	-9.25764	1.83e-08	rna-binding protein with multiple splicing-like isoform x1	1429	gi|528520947|ref|XP_005163024.1|PREDICTED: RNA-binding protein with multiple splicing 2 isoform X5 [Danio rerio]	XP_005163024	1.5784e-100	91	374.4	204	187
c139763_g7_i3	-8.19311	6.32e-06	thymic	548	gi|597775077|ref|XP_007251242.1|PREDICTED: parvalbumin, thymic-like [Astyanax mexicanus]	XP_007251242	6.57183e-50	97	203.371	110	107
c134340_g2_i1	-6.61797	0.00416566	hypothetical protein EH28_04282	847	gi|808858500|gb|KKF10867.1|hypothetical protein EH28_04282 [Larimichthys crocea]	KKF10867	0.269218	77	43.5134	35	27
c117883_g1_i2	-6.39803	0.00614931	vascular endothelial growth factor c-like	1786	gi|727548174|ref|WP_033824740.1|microbial collagenase secreted [Kitasatospora sp. MBT63]	WP_033824740	1.47642	51	42.743	56	29
c134557_g1_i5	-7.38945	0.00021796	coiled-coil domain-containing protein 138	2018	gi|742139559|ref|XP_010878449.1|PREDICTED: coiled-coil domain-containing protein 138 [Esox lucius]	XP_010878449	1.09864e-71	47	279.256	619	293
c140496_g5_i2	7.70424	7.45e-05	ribosome-binding protein 1-like isoform x1	558	gi|528498401|ref|XP_005157020.1|PREDICTED: ribosome binding protein 1 isoform X1 [Danio rerio]	XP_005157020	2.49276e-63	93	248.054	148	138
c143017_g7_i1	4.57748	0.000797167	filamin-binding lim protein 1	1415	gi|597786687|ref|XP_007256801.1|PREDICTED: filamin-binding LIM protein 1, partial [Astyanax mexicanus]	XP_007256801	7.71799e-108	90	398.667	211	190
c138574_g2_i2	-8.96866	9.84e-08	sodium potassium calcium exchanger 5	2917	gi|45758287|gb|AAS76476.1|putative K-dependent Na,Ca exchanger protein [Danio rerio]	AAS76476	0	83	727.628	461	386
c140107_g1_i9	5.20061	9.8e-08	fad synthase isoform x1	3243	gi|528503780|ref|XP_005169803.1|PREDICTED: FAD synthase isoform X2 [Danio rerio]	XP_005169803	0	93	929.087	520	488
c95053_g1_i2	-7.448	0.000164799	inhibin beta a chain-like	1957	gi|597753728|ref|XP_007238687.1|PREDICTED: inhibin beta A chain-like [Astyanax mexicanus]	XP_007238687	3.73083e-85	97	323.939	158	154
c134725_g3_i5	-12.1471	1.68e-16	mitogen-activated protein kinase kinase kinase kinase 3-like isoform x3	3873	gi|688594577|ref|XP_009291340.1|PREDICTED: mitogen-activated protein kinase kinase kinase kinase 3 isoform X3 [Danio rerio]	XP_009291340	0	91	1555.81	864	787
c130193_g1_i2	-7.70965	5.79e-05	nucleus accumbens-associated protein 2	2830	gi|742131118|ref|XP_010876289.1|PREDICTED: nucleus accumbens-associated protein 2 [Esox lucius] >gi|742131122|ref|XP_010876290.1| PREDICTED: nucleus accumbens-associated protein 2 [Esox lucius] >gi|742131126|ref|XP_010876291.1| PREDICTED: nucleus accumbens-associated protein 2 [Esox lucius] >gi|742131130|ref|XP_010876292.1| PREDICTED: nucleus accumbens-associated protein 2 [Esox lucius]	XP_010876289	0	72	715.301	592	430
c139654_g9_i1	7.41627	0.000290613	neuropeptide y receptor type 1-like	4110	gi|18859129|ref|NP_571511.1|neuropeptide Y receptor Y8b [Danio rerio] >gi|688569463|ref|XP_009302583.1| PREDICTED: neuropeptide Y receptor Y8b isoform X1 [Danio rerio] >gi|2739141|gb|AAB94616.1| neuropeptide Y /peptide YY receptor Yb [Danio rerio] >gi|190337340|gb|AAI62808.1| Neuropeptide Y receptor Y8b [Danio rerio] >gi|190339736|gb|AAI62788.1| Neuropeptide Y receptor Y8b [Danio rerio]	NP_571511	0	92	675.241	362	336
c48643_g1_i1	7.70424	7.45e-05	hypothetical protein-1	438	gi|28465361|dbj|BAC57457.1|hypothetical protein-1 [Babesia rodhaini]	BAC57457	3.41574	46	38.1206	71	33
c140572_g1_i1	-7.84653	2.82e-05	peptidase c39	1196	gi|763057063|ref|WP_043939255.1|peptidase C39, partial [Planktothrix prolifica]	WP_043939255	2.44199	58	41.2022	53	31
c141187_g4_i1	-10.4763	1.01e-11	PREDICTED: uncharacterized protein KIAA0195 homolog isoform X2	6035	gi|528496462|ref|XP_005169540.1|PREDICTED: uncharacterized protein KIAA0195 homolog isoform X2 [Danio rerio]	XP_005169540	0	91	2419.42	1346	1227
c142963_g1_i3	-2.19105	0.00138361	kinesin-like protein kif1a isoform x2	5827	gi|528482501|ref|XP_005166007.1|PREDICTED: kinesin-like protein KIF1A isoform X7 [Danio rerio]	XP_005166007	0	93	1544.64	849	792
c143605_g1_i3	-7.61061	9.64e-05	syntaxin-2-like isoform x1	2200	gi|326670266|ref|XP_003199177.1|PREDICTED: syntaxin-2 isoform X1 [Danio rerio]	XP_003199177	5.23426e-115	84	423.32	293	247
c143531_g16_i1	8.37152	2.94e-06	cytokine-like protein 1	1107	gi|642124825|emb|CDQ61984.1|unnamed protein product [Oncorhynchus mykiss]	CDQ61984	1.86661e-44	72	187.578	142	103
c125910_g1_i1	-10.198	5.92e-11	leucine-rich repeat and wd repeat-containing protein kiaa1239-like isoform x1	7922	gi|528486147|ref|XP_690801.5|PREDICTED: NACHT and WD repeat domain-containing protein 2 isoform X1 [Danio rerio]	XP_690801	0	97	3397.45	1747	1708
c137579_g1_i2	-6.61797	0.00416566	actin-binding lim protein 1	1050	gi|688583849|ref|XP_009305841.1|PREDICTED: actin-binding LIM protein 1 isoform X16 [Danio rerio]	XP_009305841	2.42539e-91	91	343.199	190	173
c134973_g1_i1	7.70424	7.45e-05	protein-lysine methyltransferase mettl21d	879	gi|528506929|ref|XP_005159014.1|PREDICTED: protein-lysine methyltransferase METTL21D isoform X1 [Danio rerio]	XP_005159014	1.99532e-42	97	180.259	88	86
c144382_g4_i2	-7.66098	7.45e-05	PREDICTED: uncharacterized protein LOC100004848	1038	gi|125854139|ref|XP_001344050.1|PREDICTED: uncharacterized protein LOC100004848 [Danio rerio]	XP_001344050	7.66233e-82	68	311.612	283	194
c140657_g1_i6	8.05068	1.45e-05	gtpase imap family member 8-like	2249	gi|597743703|ref|XP_007233922.1|PREDICTED: poly(rC)-binding protein 1-like [Astyanax mexicanus]	XP_007233922	1.27454e-23	53	119.783	254	135
c142433_g2_i3	-8.52769	1.03e-06	calmodulin-binding transcription activator 1-like	6313	gi|528518343|ref|XP_005162390.1|PREDICTED: calmodulin-binding transcription activator 1 isoform X1 [Danio rerio]	XP_005162390	0	73	2098.17	1640	1204
c142185_g4_i1	-8.96866	9.84e-08	metabotropic glutamate receptor 1-like isoform x2	3172	gi|688593511|ref|XP_009291101.1|PREDICTED: metabotropic glutamate receptor 1 isoform X1 [Danio rerio]	XP_009291101	0	91	1508.81	861	787
c120577_g6_i6	-2.28917	0.00253884	myocyte-specific enhancer factor 2d isoform x2	4210	gi|688591168|ref|XP_009290597.1|PREDICTED: myocyte-specific enhancer factor 2D isoform X6 [Danio rerio]	XP_009290597	1.50985e-25	53	127.487	158	84
c88723_g1_i2	-2.65923	0.00164946	relaxin-3-like	856	gi|523704434|ref|NP_001265763.1|uncharacterized protein LOC100996239 precursor [Danio rerio] >gi|342316035|gb|AEL22115.1| relaxin [Danio rerio]	NP_001265763	3.34187e-23	54	116.316	138	75
c116414_g1_i1	7.2474	0.000530405	anthrax toxin receptor 2-like	1395	gi|156523281|ref|NP_001096038.1|anthrax toxin receptor 2b precursor [Danio rerio] >gi|151335854|gb|ABS00409.1| capillary morphogenesis protein 2B [Danio rerio]	NP_001096038	6.02204e-81	91	309.301	180	165
c162146_g1_i1	6.71114	0.00416566	lipoprotein	523	gi|663213532|ref|WP_030250458.1|hypothetical protein [Streptomyces sp. NRRL S-455]	WP_030250458	0.909068	49	40.0466	57	28
c100504_g1_i1	8.52719	1.22e-06	transmembrane protein, putative	663	gi|829186860|ref|XP_001029864.2|transmembrane protein, putative [Tetrahymena thermophila SB210] >gi|586731322|gb|EAR82201.2| transmembrane protein, putative [Tetrahymena thermophila SB210]	XP_001029864	6.54005	48	38.1206	96	47
c144086_g6_i5	10.1095	1.13e-10	perq amino acid-rich with gyf domain-containing protein 1-like isoform x3	2780	gi|688574056|ref|XP_009303541.1|PREDICTED: PERQ amino acid-rich with GYF domain-containing protein 1-like isoform X3 [Danio rerio]	XP_009303541	0	66	1094.34	924	614
c144523_g1_i4	4.15452	0.000103439	cactin-like isoform x1	1670	gi|597755573|ref|XP_007239565.1|PREDICTED: uncharacterized protein LOC103026496 [Astyanax mexicanus]	XP_007239565	2.2122e-19	66	105.145	103	69
c143417_g1_i1	-4.9407	2.25e-05	atp-binding sub-family b (mdr tap) member 3 like 1	1851	gi|94732368|emb|CAK04959.1|ATP-binding cassette, sub-family B (MDR/TAP), member 3 [Danio rerio] >gi|190337532|gb|AAI63447.1| ATP-binding cassette, sub-family B (MDR/TAP), member 3 like 1 [Danio rerio] >gi|190338408|gb|AAI63453.1| ATP-binding cassette, sub-family B (MDR/TAP), member 3 like 1 [Danio rerio]	CAK04959	0	81	861.677	574	467
c142215_g1_i4	-2.44356	0.00104583	metabotropic glutamate receptor 5-like	2949	gi|545273589|gb|AGW27136.1|metabotropic glutamate receptor 5a [Danio rerio]	AGW27136	0	95	1553.5	809	775
c128662_g1_i1	4.12362	3.8e-08	marcks-related	1615	gi|47086029|ref|NP_998388.1|myristoylated alanine-rich C kinase substrate 2 [Danio rerio] >gi|45709511|gb|AAH67590.1| Zgc:85717 [Danio rerio] >gi|158254334|gb|AAI54303.1| Zgc:85717 [Danio rerio] >gi|350285889|gb|AEQ28196.1| MARCKS-like 2 [Danio rerio]	NP_998388	1.12623e-12	82	82.8037	52	43
c133581_g1_i2	-6.80878	0.00199605	pseudouridylate synthase 7 homolog-like protein	2423	gi|113678745|ref|NP_001038422.1|pseudouridylate synthase 7 homolog-like protein [Danio rerio] >gi|123888074|sp|Q1L8I0.1|PUS7L_DANRE RecName: Full=Pseudouridylate synthase 7 homolog-like protein [Danio rerio]	NP_001038422	0	85	659.833	435	371
c130411_g1_i1	2.20468	0.00349858	coiled-coil domain-containing protein mitochondrial-like	1587	gi|339895839|ref|NP_001076465.2|coiled-coil domain-containing protein 19, mitochondrial [Danio rerio]	NP_001076465	0	83	675.626	462	388
c129475_g1_i1	-12.1181	2.04e-16	pre-mrna-splicing regulator wtap	2915	gi|41054117|ref|NP_956147.1|pre-mRNA-splicing regulator WTAP [Danio rerio] >gi|688602432|ref|XP_009292974.1| PREDICTED: pre-mRNA-splicing regulator WTAP isoform X1 [Danio rerio] >gi|82187628|sp|Q7SXL7.1|FL2D_DANRE RecName: Full=Pre-mRNA-splicing regulator WTAP; AltName: Full=Female-lethal(2)D homolog; AltName: Full=WT1-associated protein; AltName: Full=Wilms tumor 1-associating protein [Danio rer…	NP_956147	5.33982e-104	77	387.497	272	212
c141331_g5_i1	-2.7244	0.000218615	fibronectin type iii domain-containing protein 4	1621	gi|432946957|ref|XP_004083875.1|PREDICTED: fibronectin type III domain-containing protein 4 [Oryzias latipes]	XP_004083875	7.8907e-107	92	395.586	220	203
c142757_g3_i2	10.3682	2.29e-11	myc box-dependent-interacting protein 1-like isoform x1	2454	gi|688570183|ref|XP_009302754.1|PREDICTED: myc box-dependent-interacting protein 1-like isoform X1 [Danio rerio]	XP_009302754	0	82	905.205	587	483
c45575_g1_i1	-3.19189	0.00728936	potassium voltage-gated channel subfamily g member 2	1141	gi|125845159|ref|XP_690900.2|PREDICTED: potassium voltage-gated channel subfamily G member 2-like [Danio rerio]	XP_690900	3.34983e-129	87	469.159	273	239
c143053_g8_i1	-3.451	0.000727001	early endoderm-specific nuclear factor xenf	1661	gi|765165553|ref|XP_011491723.1|PREDICTED: uncharacterized protein LOC101175291 [Oryzias latipes]	XP_011491723	2.41289e-58	54	234.572	355	195
c128867_g3_i3	-9.91629	3.47e-10	nhs-like protein 2 isoform x3	4417	gi|528485898|ref|XP_001334053.3|PREDICTED: NHS-like protein 2 isoform X3 [Danio rerio]	XP_001334053	0	79	1793.48	1221	976
c143758_g3_i1	2.88585	0.00753089	GL14775	817	gi|195163980|ref|XP_002022827.1|GL14775 [Drosophila persimilis] >gi|194104850|gb|EDW26893.1| GL14775 [Drosophila persimilis]	XP_002022827	8.09836	50	38.5058	55	28
c138574_g4_i2	8.56362	1.03e-06	receptor-type tyrosine-protein phosphatase s-like isoform x2	2491	gi|734628536|ref|XP_010742510.1|PREDICTED: receptor-type tyrosine-protein phosphatase S-like isoform X1 [Larimichthys crocea]	XP_010742510	2.68322e-101	88	378.252	238	210
c212985_g1_i1	6.83552	0.00199605	zgc:174680 protein	429	gi|617520376|ref|XP_007544249.1|PREDICTED: uncharacterized protein LOC103132387 [Poecilia formosa]	XP_007544249	2.72475e-10	64	71.633	68	44
c134940_g1_i21	7.94418	2.25e-05	ensconsin-like isoform x2	1874	gi|597754332|ref|XP_007238976.1|PREDICTED: ensconsin-like isoform X4 [Astyanax mexicanus]	XP_007238976	2.94445e-132	62	480.33	516	322
c102801_g1_i1	11.1692	1.19e-13	fibroblast growth factor receptor 3 isoform x2	3411	gi|597737430|ref|XP_007230952.1|PREDICTED: fibroblast growth factor receptor 3 isoform X2 [Astyanax mexicanus]	XP_007230952	6.38003e-104	99	387.497	182	181
c123910_g1_i1	7.70424	7.45e-05	glutamate-rich protein 2 isoform x1	1431	gi|125818023|ref|XP_706041.2|PREDICTED: glutamate-rich protein 2 isoform X3 [Danio rerio]	XP_706041	3.66712e-81	74	310.071	254	189
c141340_g2_i1	3.31809	0.000294417	solute carrier family 22 member 6-a-like	593	gi|221039710|dbj|BAH11618.1|unnamed protein product [Homo sapiens]	BAH11618	0.000243935	45	52.373	210	95
c137330_g1_i1	-7.38945	0.00021796	zinc finger protein 45-like	1549	gi|528475171|ref|XP_001342850.3|PREDICTED: zinc finger protein 382-like [Danio rerio]	XP_001342850	1.38544e-129	77	471.085	355	276
c141668_g1_i4	-2.5905	0.00401293	voltage-dependent p q-type calcium channel subunit alpha-1a isoform x11	1919	gi|688543823|ref|XP_009297868.1|PREDICTED: voltage-dependent P/Q-type calcium channel subunit alpha-1A isoform X10 [Danio rerio]	XP_009297868	4.37042e-30	100	140.969	69	69
c38853_g1_i2	8.45145	2.05e-06	zinc finger mym-type protein 1-like	1893	gi|795012910|ref|XP_011880473.1|PREDICTED: uncharacterized protein LOC105568978 [Vollenhovia emeryi] >gi|795012913|ref|XP_011880481.1| PREDICTED: uncharacterized protein LOC105568978 [Vollenhovia emeryi]	XP_011880473	1.99115e-144	62	520.776	615	387
c143328_g5_i1	-2.67594	0.000659912	extended synaptotagmin-2-a-like isoform x1	4888	gi|528471793|ref|XP_005171454.1|PREDICTED: extended synaptotagmin-2-A-like isoform X1 [Danio rerio]	XP_005171454	5.51563e-152	82	547.74	380	313
c57080_g1_i1	-7.80233	3.57e-05	atlastin-2-like isoform x2	949	gi|597738639|ref|XP_007231530.1|PREDICTED: atlastin-2-like [Astyanax mexicanus]	XP_007231530	4.16011e-60	84	239.195	163	138
c127456_g1_i2	-8.35486	2.45e-06	glioma tumor suppressor candidate region gene 1 isoform x1	1614	gi|528507157|ref|XP_005169955.1|PREDICTED: glioma tumor suppressor candidate region gene 1 protein-like isoform X1 [Danio rerio]	XP_005169955	7.9596e-59	72	236.113	237	172
c75781_g1_i1	2.25026	0.00188295	low quality protein: 5-hydroxytryptamine receptor 3e-like	616	gi|642132860|emb|CDQ56076.1|unnamed protein product, partial [Oncorhynchus mykiss]	CDQ56076	2.51317e-18	72	98.9821	76	55
c135900_g1_i4	8.82602	2.57e-07	tbc1 domain family member 1 isoform x2	5340	gi|528467850|ref|XP_689617.6|PREDICTED: TBC1 domain family member 1 isoform X2 [Danio rerio]	XP_689617	0	85	1939.08	1211	1038
c260245_g1_i1	-7.50426	0.000125561	ras-related protein rab-4b	449	gi|348526698|ref|XP_003450856.1|PREDICTED: ras-related protein Rab-4B-like isoform X1 [Oreochromis niloticus] >gi|498950939|ref|XP_004543730.1| PREDICTED: ras-related protein Rab-4B-like [Maylandia zebra] >gi|542235602|ref|XP_005455819.1| PREDICTED: ras-related protein Rab-4B-like isoform X2 [Oreochromis niloticus] >gi|548336414|ref|XP_005720942.1| PREDICTED: ras-related protein Rab-4B-like isofo…	XP_003450856	5.50613e-43	100	180.259	88	88
c53218_g1_i1	-5.09429	1.52e-07	plasmid replication initiator protein	1414	gi|517861611|ref|WP_019031819.1|plasmid replication initiator protein [Salinispora arenicola]	WP_019031819	9.0721	45	39.6614	109	50
c130127_g2_i1	9.82443	6.94e-10	u2 small nuclear ribonucleoprotein a	1552	gi|342187185|ref|NP_001007384.2|U2 small nuclear ribonucleoprotein A' [Danio rerio]	NP_001007384	1.40876e-81	92	311.612	180	166
c142155_g2_i7	2.32588	0.00213241	nuclear receptor subfamily 2 group f member 6-like isoform x1	7111	gi|68355928|ref|XP_691534.1|PREDICTED: occludin/ELL domain-containing protein 1 [Danio rerio] >gi|688537005|ref|XP_009296811.1| PREDICTED: occludin/ELL domain-containing protein 1 [Danio rerio]	XP_691534	0	85	749.969	474	405
c126186_g1_i1	7.88783	2.82e-05	protocadherin-18-like isoform x1	3418	gi|528467622|ref|XP_005159902.1|PREDICTED: protocadherin-18 isoform X1 [Danio rerio]	XP_005159902	0	90	1631.69	937	849
c106459_g1_i3	3.68637	6.13e-07	calsenilin-like isoform x1	1308	gi|166157987|ref|NP_001107403.1|Kv channel interacting protein 3, calsenilin [Xenopus (Silurana) tropicalis] >gi|156230731|gb|AAI52213.1| Kv channel interacting protein 3, calsenilin [Danio rerio] >gi|163915689|gb|AAI57504.1| LOC100135241 protein [Xenopus (Silurana) tropicalis]	NP_001107403	9.52069e-142	98	511.146	259	256
c138112_g1_i2	-8.68201	4.66e-07	sorbin and sh3 domain-containing protein 2 isoform x9	3660	gi|688532178|ref|XP_009305744.1|PREDICTED: sorbin and SH3 domain-containing protein 2 isoform X9 [Danio rerio]	XP_009305744	0	71	938.717	740	526
c17259_g1_i1	2.21262	0.00146313	counting factor associated protein d-like	1939	gi|62202194|gb|AAH92817.1|Zgc:110239 [Danio rerio]	AAH92817	0	87	667.922	385	338
c144504_g1_i8	6.71114	0.00416566	myelin-associated glyco	833	gi|688589000|ref|XP_009290159.1|PREDICTED: uncharacterized protein si:dkey-238d18.10 [Danio rerio]	XP_009290159	1.37818e-18	46	100.908	163	76
c135170_g2_i2	-9.30593	1.32e-08	heat repeat-containing protein 5a	3405	gi|688594806|ref|XP_009291396.1|PREDICTED: HEAT repeat-containing protein 5A isoform X1 [Danio rerio] >gi|688594810|ref|XP_009291397.1| PREDICTED: HEAT repeat-containing protein 5A isoform X1 [Danio rerio]	XP_009291396	0	90	1647.48	965	876
c92242_g1_i2	2.42336	0.00404627	engulfment and cell motility protein 1	1205	gi|189529920|ref|XP_001338949.2|PREDICTED: engulfment and cell motility protein 1-like isoform X2 [Danio rerio]	XP_001338949	2.33922e-75	93	290.426	158	147
c139145_g3_i2	-12.3565	4.06e-17	protein furry homolog isoform x1	10090	gi|688588675|ref|XP_009290087.1|PREDICTED: protein furry homolog isoform X4 [Danio rerio]	XP_009290087	0	88	5066.9	3016	2672
c144151_g4_i4	2.86488	0.000164169	latrophilin-1-like isoform x2	5393	gi|597748823|ref|XP_007236365.1|PREDICTED: LOW QUALITY PROTEIN: latrophilin-1-like [Astyanax mexicanus]	XP_007236365	0	79	2318.12	1557	1245
c133101_g1_i2	-8.44386	1.72e-06	radical s-adenosyl methionine domain-containing protein mitochondrial	1802	gi|134133302|ref|NP_001077026.1|radical S-adenosyl methionine domain-containing protein 1, mitochondrial precursor [Danio rerio] >gi|187611409|sp|A4IGH2.1|RSAD1_DANRE RecName: Full=Radical S-adenosyl methionine domain-containing protein 1, mitochondrial; AltName: Full=Oxygen-independent coproporphyrinogen-III oxidase-like protein RSAD1; Flags: Precursor [Danio rerio] >gi|134026346|gb|AAI35100.1| …	NP_001077026	0	86	685.256	436	379
c184527_g1_i1	9.38977	9.62e-09	lrr and pyd domains-containing protein 12-like	250	gi|528502845|ref|XP_003200157.2|PREDICTED: NACHT, LRR and PYD domains-containing protein 12 [Danio rerio]	XP_003200157	6.82951e-20	75	103.219	83	63
c87338_g1_i1	-7.12813	0.000726851	sphingosine-1-phosphate phosphatase 1-like	892	gi|125833540|ref|XP_001343219.1|PREDICTED: sphingosine-1-phosphate phosphatase 1 [Danio rerio]	XP_001343219	2.36582e-91	87	342.813	203	178
c144161_g1_i3	-13.199	1.32e-19	protein piccolo-like	14743	gi|688596301|ref|XP_009291733.1|PREDICTED: protein piccolo [Danio rerio]	XP_009291733	0	74	5591.93	4463	3307
c132157_g1_i1	-8.01091	1.45e-05	cytospin-a isoform x1	2272	gi|528513339|ref|XP_005161157.1|PREDICTED: cytospin-A isoform X1 [Danio rerio]	XP_005161157	0	81	1011.13	708	575
c135684_g1_i3	-7.38945	0.00021796	phytanoyl- dioxygenase domain-containing protein 1 homolog	1512	gi|292622321|ref|XP_002664949.1|PREDICTED: band 4.1-like protein 4B isoform X3 [Danio rerio]	XP_002664949	0.000870572	82	53.1434	40	33
c44967_g1_i1	-3.09805	4.72e-05	heme copper-type cytochrome quinol subunit 1 -type	664	gi|504113288|ref|WP_014347274.1|cytochrome oxidase subunit III [Pyrobaculum oguniense] >gi|379004732|ref|YP_005260404.1| Heme/copper-type cytochrome/quinol oxidase, subunit 1 SoxM-type [Pyrobaculum oguniense TE7] >gi|28188803|dbj|BAC56132.1| cytochrome c oxidase subunit I+III [Pyrobaculum oguniense TE7] >gi|375160185|gb|AFA39797.1| Heme/copper-type cytochrome/quinol oxidase, subunit 1 SoxM-type […	WP_014347274	6.54005	60	38.1206	50	30
c143646_g1_i2	-2.35295	0.000927461	hypothetical protein, partial	1134	gi|696577458|ref|WP_033108837.1|hypothetical protein, partial [Leptospira interrogans]	WP_033108837	3.80983	60	40.4318	38	23
c78993_g1_i1	10.6225	4.32e-12	leucine carboxyl methyltransferase 1	1660	gi|57524448|ref|NP_001004645.1|leucine carboxyl methyltransferase 1 [Danio rerio] >gi|51593460|gb|AAH78431.1| Zgc:101094 [Danio rerio]	NP_001004645	3.15631e-159	89	569.696	325	290
c142828_g2_i4	-11.0539	2.48e-13	low-density lipoprotein receptor-related protein 6-like isoform x1	5102	gi|197927378|ref|NP_001128156.1|low-density lipoprotein receptor-related protein 6 precursor [Danio rerio] >gi|170785927|gb|ACB38032.1| low density lipoprotein receptor-related protein 6 [Danio rerio]	NP_001128156	0	92	2851.23	1537	1421
c114258_g1_i1	-11.1715	1.12e-13	nicotinamide mononucleotide adenylyltransferase 3	1829	gi|292610902|ref|XP_700826.3|PREDICTED: nicotinamide mononucleotide adenylyltransferase 3 isoform X1 [Danio rerio]	XP_700826	4.59513e-114	88	419.853	249	221
c111748_g1_i3	-6.39803	0.00614931	carabin	3028	gi|528499804|ref|XP_005173203.1|PREDICTED: carabin [Danio rerio]	XP_005173203	0	67	986.097	981	665
c136827_g1_i1	-7.32842	0.000290613	ubiquitin carboxyl-terminal hydrolase 46 isoform x1	921	gi|688601915|ref|XP_009292932.1|PREDICTED: ubiquitin carboxyl-terminal hydrolase 46 isoform X1 [Danio rerio]	XP_009292932	1.05668e-105	98	390.578	192	190
c143207_g2_i1	-7.55842	9.64e-05	amyloid beta a4 precursor protein-binding family a member 1-like	5094	gi|326671580|ref|XP_003199465.1|PREDICTED: amyloid beta A4 precursor protein-binding family A member 3 [Danio rerio]	XP_003199465	0	95	717.998	388	370
c129810_g1_i5	12.2716	7.43e-17	serine threonine-protein kinase tao2-like isoform x1	7008	gi|688578800|ref|XP_009304677.1|PREDICTED: serine/threonine-protein kinase TAO2 isoform X2 [Danio rerio]	XP_009304677	0	73	1552.73	1191	880
c139013_g1_i2	7.3343	0.000390825	immunoglobulin superfamily member 22	1263	gi|558210078|ref|XP_006133509.1|PREDICTED: immunoglobulin-like and fibronectin type III domain-containing protein 1 isoform X2 [Pelodiscus sinensis] >gi|558210090|ref|XP_006133510.1| PREDICTED: immunoglobulin-like and fibronectin type III domain-containing protein 1 isoform X3 [Pelodiscus sinensis]	XP_006133509	8.19543e-10	60	72.7886	83	50
c128558_g1_i2	-9.06534	5.22e-08	nuclear pore complex protein nup54-like isoform x3	782	gi|573876777|ref|XP_006626654.1|PREDICTED: nucleoporin p54-like [Lepisosteus oculatus]	XP_006626654	7.51407e-53	82	214.542	141	117
c130014_g2_i2	-7.55842	9.64e-05	tbc1 domain family member 5 isoform x1	3020	gi|528509759|ref|XP_005170069.1|PREDICTED: TBC1 domain family member 5 isoform X3 [Danio rerio]	XP_005170069	0	83	1325.84	846	703
c122811_g1_i1	7.88783	2.82e-05	protein asteroid homolog 1-like	1449	gi|326676609|ref|XP_001343186.3|PREDICTED: protein asteroid homolog 1 isoform X1 [Danio rerio]	XP_001343186	0	82	685.256	459	378
c16512_g1_i2	-8.63238	6.35e-07	hypothetical protein Tb11.1280	1201	gi|70908114|emb|CAJ17107.1|hypothetical protein Tb11.1280 [Trypanosoma brucei brucei TREU927]	CAJ17107	7.134	41	39.6614	93	39
c119393_g1_i1	-6.39803	0.00614931	ubiquitin-like modifier-activating enzyme 1	4520	gi|7416829|dbj|BAA94076.1|ubiquitin-activating enzyme E1 [Carassius auratus]	BAA94076	0	95	1991.47	1058	1012
c144652_g2_i1	12.1239	2.04e-16	junctional adhesion molecule-like	1873	gi|688541443|ref|XP_009297471.1|PREDICTED: uncharacterized protein LOC799819 [Danio rerio]	XP_009297471	5.21043e-113	77	416.387	323	251
c133597_g1_i1	-3.73875	7.58e-06	dna-binding death effector domain-containing protein 2	3077	gi|49900250|gb|AAH75865.1|Dedd1 protein [Danio rerio]	AAH75865	1.30507e-108	87	402.905	244	214
c128491_g1_i2	8.10112	1.17e-05	transcription initiation factor tfiid subunit 4-like	3884	gi|528521618|ref|XP_005163125.1|PREDICTED: transcription initiation factor TFIID subunit 4 [Danio rerio]	XP_005163125	0	83	1479.15	979	814
c135304_g1_i5	-9.17339	2.87e-08	casein kinase i isoform gamma-1 isoform x1	1683	gi|597739420|ref|XP_007231899.1|PREDICTED: casein kinase I isoform gamma-1-like isoform X1 [Astyanax mexicanus] >gi|597739422|ref|XP_007231900.1| PREDICTED: casein kinase I isoform gamma-1-like isoform X2 [Astyanax mexicanus]	XP_007231899	0	94	878.626	457	434
c141299_g11_i7	7.41627	0.000290613	cyclin-related protein fam58a	3222	gi|113679003|ref|NP_001038883.1|protein Flattop [Danio rerio] >gi|123885785|sp|Q0P4F6.1|FLTOP_DANRE RecName: Full=Protein Flattop; AltName: Full=Cilia- and flagella-associated protein 126 [Danio rerio] >gi|112418772|gb|AAI22101.1| Zgc:152916 [Danio rerio]	NP_001038883	3.77769e-82	80	315.079	214	173
c143376_g1_i11	-10.0261	1.81e-10	ribosomal protein s6 kinase alpha-6 isoform x1	3237	gi|688584580|ref|XP_009305993.1|PREDICTED: ribosomal protein S6 kinase alpha-6 isoform X1 [Danio rerio]	XP_009305993	0	97	1071.23	544	530
c110695_g2_i1	8.32983	3.54e-06	microtubule-associated protein 6 homolog isoform x1	1595	gi|292621423|ref|XP_002664657.1|PREDICTED: microtubule-associated protein 6-like [Danio rerio]	XP_002664657	1.39906e-15	75	92.4337	68	51
c140598_g1_i3	-6.51219	0.00614931	probable domain-containing histone demethylation protein 2c isoform x1	3142	gi|688593742|ref|XP_700282.7|PREDICTED: probable JmjC domain-containing histone demethylation protein 2C [Danio rerio]	XP_700282	0	68	904.82	808	555
c122780_g1_i2	-6.71653	0.00286389	zinc finger protein 821-like isoform x3	2397	gi|528486367|ref|XP_700451.5|PREDICTED: zinc finger protein 821 isoform X1 [Danio rerio]	XP_700451	4.28487e-165	75	590.112	427	321
c137632_g1_i3	11.8857	1e-15	coiled-coil domain-containing protein 141	5612	gi|326670783|ref|XP_001921384.3|PREDICTED: coiled-coil domain-containing protein 141 [Danio rerio]	XP_001921384	0	87	2624.35	1678	1467
c142425_g3_i1	-12.0032	4.42e-16	teneurin-1	10444	gi|326667724|ref|XP_691552.5|PREDICTED: teneurin-1 isoform X1 [Danio rerio]	XP_691552	0	95	5240.63	2722	2586
c133702_g1_i3	-8.32392	2.94e-06	ubiquitin carboxyl-terminal hydrolase 32 isoform x1	5610	gi|528501827|ref|XP_686236.6|PREDICTED: ubiquitin carboxyl-terminal hydrolase 32 isoform X1 [Danio rerio]	XP_686236	0	94	3008.01	1600	1508
c138695_g1_i9	-8.94852	1.12e-07	arachidonate 15-lipoxygenase b-like	2817	gi|350529345|ref|NP_001070178.2|12-lipoxygenase [Danio rerio]	NP_001070178	0	88	1041.57	617	544
c128305_g1_i1	8.8557	2.23e-07	transmembrane anterior posterior transformation protein 1 homolog	1950	gi|181344429|ref|NP_001116722.1|transmembrane anterior posterior transformation protein 1 homolog [Danio rerio] >gi|182701374|sp|A2BIE7.1|TAPT1_DANRE RecName: Full=Transmembrane anterior posterior transformation protein 1 homolog [Danio rerio]	NP_001116722	0	92	870.922	483	446
c118446_g1_i2	-9.78617	7.51e-10	sodium-dependent phosphate transporter 1-a-like	3169	gi|528487995|ref|XP_005167207.1|PREDICTED: sodium-dependent phosphate transporter 1-A isoform X1 [Danio rerio]	XP_005167207	0	88	951.814	565	502
c133666_g1_i4	-4.72411	6.39e-08	yeats domain-containing protein 2 isoform x1	3765	gi|528471867|ref|XP_002660941.3|PREDICTED: YEATS domain-containing protein 2 isoform X1 [Danio rerio]	XP_002660941	0	69	1255.35	1062	743
c139649_g2_i8	-6.39803	0.00614931	hypothetical protein DAPPUDRAFT_314368	765	gi|321473867|gb|EFX84833.1|hypothetical protein DAPPUDRAFT_314368 [Daphnia pulex]	EFX84833	5.41657	37	38.891	93	35
c142912_g1_i2	6.84942	6.08e-09	structural maintenance of chromosomes protein 6-like	2045	gi|528505569|ref|XP_001337776.3|PREDICTED: structural maintenance of chromosomes protein 6 isoform X2 [Danio rerio]	XP_001337776	0	92	963.755	562	522
c138080_g11_i2	7.41627	0.000290613	histamine h2 receptor-like	1315	gi|157841254|ref|NP_001103208.1|uncharacterized protein LOC100005590 [Danio rerio] >gi|156230255|gb|AAI51926.1| Zgc:171684 protein [Danio rerio]	NP_001103208	1.87662e-12	86	81.6481	53	46
c138895_g1_i1	13.4752	2e-20	gtpase imap family member 4-like	1268	gi|528472777|ref|XP_005158041.1|PREDICTED: GTPase IMAP family member 4-like [Danio rerio]	XP_005158041	2.66229	52	41.2022	53	28
c137780_g7_i4	-7.38945	0.00021796	hypothetical protein, partial	1622	gi|703349706|ref|WP_033402608.1|hypothetical protein, partial [Endozoicomonas elysicola]	WP_033402608	6.46033	56	40.4318	51	29
c143871_g1_i1	-7.05467	0.000726851	fas-binding factor 1 isoform x1	1708	gi|597801266|ref|XP_007241996.1|PREDICTED: fas-binding factor 1 homolog [Astyanax mexicanus]	XP_007241996	0	83	656.366	485	403
c136807_g1_i2	7.56743	0.000125561	lrr and pyd domains-containing protein 3-like isoform x1	628	gi|688538906|ref|XP_009297058.1|PREDICTED: uncharacterized protein LOC100330518 [Danio rerio]	XP_009297058	2.9267e-57	73	228.409	212	156
c143045_g1_i6	-8.32392	2.94e-06	mitogen-activated protein kinase 14 isoform x3	2372	gi|573880567|ref|XP_006628487.1|PREDICTED: mitogen-activated protein kinase 14A-like isoform X1 [Lepisosteus oculatus]	XP_006628487	4.87494e-137	97	496.893	255	249
c140629_g1_i8	7.41627	0.000290613	alpha-mannosidase 2c1	3492	gi|528521880|ref|XP_698084.4|PREDICTED: alpha-mannosidase 2C1 isoform X2 [Danio rerio]	XP_698084	0	89	1714.12	990	887
c123993_g1_i3	7.70424	7.45e-05	nuclease harbi1	1424	gi|768943039|ref|XP_011611238.1|PREDICTED: putative nuclease HARBI1 isoform X1 [Takifugu rubripes]	XP_011611238	3.38735e-103	74	383.259	305	228
c134006_g2_i2	6.69263	1.49e-08	interferon- double-stranded rna-activated protein kinase-like	2962	gi|409182784|gb|AFV27009.1|double-stranded RNA-dependent protein kinase [Ctenopharyngodon idella]	AFV27009	0	79	954.51	689	546
c7556_g1_i1	-8.68201	4.66e-07	zinc finger e-box-binding homeobox 2-like isoform x3	1016	gi|350538815|ref|NP_001232895.1|zinc finger E-box-binding homeobox 2 [Danio rerio] >gi|166162240|gb|ABY83464.1| SIP1b [Danio rerio]	NP_001232895	2.80394e-113	95	416.001	220	210
c143423_g2_i1	8.19699	6.32e-06	golgin subfamily a member 7b-like	1477	gi|62955109|ref|NP_001017566.1|golgin A7 family, member Ba [Danio rerio] >gi|62185750|gb|AAH92359.1| Zgc:110549 [Danio rerio]	NP_001017566	7.7332e-82	99	312.383	156	155
c140949_g1_i1	7.88783	2.82e-05	olfactory receptor 2t1-like	1188	gi|312076194|ref|XP_003140752.1|hypothetical protein LOAG_05167 [Loa loa]	XP_003140752	0.0336597	54	47.3654	107	58
c141054_g1_i5	10.5057	9.12e-12	hypothetical protein	2119	gi|90103426|gb|ABD85557.1|hypothetical protein [Ictalurus punctatus]	ABD85557	2.3935	72	42.3578	37	27
c260343_g1_i1	-6.39803	0.00614931	hypothetical protein YYG_02803	570	gi|577149020|gb|EUD72102.1|hypothetical protein YYG_02803 [Plasmodium vinckei petteri]	EUD72102	7.10763	60	37.3502	60	36
c140082_g6_i3	6.95003	0.00140897	transmembrane protein 220	974	gi|326665769|ref|XP_003198110.1|PREDICTED: transmembrane protein 220 [Danio rerio]	XP_003198110	1.81815e-74	87	286.96	166	145
c122905_g1_i2	12.6044	7.79e-18	tyrosine-protein phosphatase auxilin-like isoform x1	5250	gi|688560717|ref|XP_009300747.1|PREDICTED: putative tyrosine-protein phosphatase auxilin isoform X1 [Danio rerio]	XP_009300747	0	79	1496.87	956	764
c113967_g1_i1	4.11516	3.6e-05	coiled-coil domain-containing protein 170	902	gi|688593533|ref|XP_003200359.3|PREDICTED: coiled-coil domain-containing protein 170 [Danio rerio]	XP_003200359	3.12452e-30	95	139.813	83	79
c142570_g1_i9	-9.08392	5.22e-08	calmodulin-regulated spectrin-associated protein 2 isoform x2	4784	gi|528516022|ref|XP_005170524.1|PREDICTED: calmodulin-regulated spectrin-associated protein 2 isoform X2 [Danio rerio]	XP_005170524	0	82	1881.69	1239	1018
c140842_g5_i5	-8.88637	1.47e-07	creb-regulated transcription coactivator 1-like isoform x1	2682	gi|688537030|ref|XP_009297474.1|PREDICTED: uncharacterized protein LOC768293 isoform X1 [Danio rerio]	XP_009297474	0	84	952.97	594	504
c140912_g1_i3	-7.84653	2.82e-05	myelin transcription factor 1	1119	gi|642041443|emb|CDQ93481.1|unnamed protein product, partial [Oncorhynchus mykiss]	CDQ93481	2.19531e-08	81	67.781	43	35
c141582_g1_i12	-9.00811	7.6e-08	diacylglycerol o-acyltransferase 1-like	3359	gi|41054343|ref|NP_956024.1|diacylglycerol O-acyltransferase 1 [Danio rerio] >gi|39645688|gb|AAH63970.1| Diacylglycerol O-acyltransferase homolog 1 (mouse) [Danio rerio]	NP_956024	1.19536e-179	83	639.032	396	331
c9504_g1_i1	-8.68201	4.66e-07	serine hydrolase-like protein 2	1038	gi|657760218|ref|XP_008315255.1|PREDICTED: serine hydrolase-like protein 2 [Cynoglossus semilaevis]	XP_008315255	5.62004	43	39.6614	110	48
c137792_g3_i1	2.02275	0.00542558	metalloreductase steap3	2543	gi|292617388|ref|XP_002663339.1|PREDICTED: metalloreductase STEAP3 [Danio rerio] >gi|688569852|ref|XP_009302682.1| PREDICTED: metalloreductase STEAP3 [Danio rerio]	XP_002663339	3.66593e-37	91	165.236	87	80
c121929_g1_i1	4.11013	5.51e-08	sumo-specific isopeptidase uspl1	3464	gi|159155870|gb|AAI54416.1|C13orf22 homolog (H. sapiens), like [Danio rerio]	AAI54416	0	63	736.873	811	511
c141332_g2_i3	8.73312	4e-07	ras-related protein rab-5b-like	3088	gi|47086269|ref|NP_998050.1|ras-related protein Rab-5B [Danio rerio] >gi|42744592|gb|AAH66634.1| RAB5B, member RAS oncogene family [Danio rerio]	NP_998050	8.46894e-116	100	426.787	214	214
c141272_g5_i4	-8.19311	6.32e-06	palmitoyltransferase zdhhc3	1494	gi|528504598|ref|XP_005158266.1|PREDICTED: palmitoyltransferase ZDHHC3 isoform X1 [Danio rerio]	XP_005158266	2.11873e-119	86	437.187	245	212
c140143_g1_i3	-3.3142	1.96e-05	dna-dependent protein kinase catalytic subunit	12715	gi|688565119|ref|XP_009301676.1|PREDICTED: DNA-dependent protein kinase catalytic subunit [Danio rerio]	XP_009301676	0	92	7223.63	4127	3825
c135659_g2_i1	2.89249	0.000201114	placenta-specific protein 9-like	1114	gi|597769505|ref|XP_007248568.1|PREDICTED: placenta-specific protein 9 [Astyanax mexicanus]	XP_007248568	7.73738e-06	71	59.3066	59	42
c107828_g1_i2	3.4463	4.47e-06	armadillo repeat-containing protein 5	4330	gi|326666005|ref|XP_698416.3|PREDICTED: armadillo repeat-containing protein 5 [Danio rerio]	XP_698416	0	80	772.696	551	446
c142410_g3_i1	6.57501	0.00614931	ubx domain-containing protein 8 isoform x1	1556	gi|66773122|ref|NP_001019583.1|UBX domain-containing protein 8 [Danio rerio] >gi|63102495|gb|AAH95657.1| Zgc:112045 [Danio rerio]	NP_001019583	8.59399e-79	84	302.368	195	165
c136373_g4_i5	4.69451	1.84e-07	kell blood group glyco	3396	gi|528503573|ref|XP_005157998.1|PREDICTED: kell blood group glycoprotein [Danio rerio]	XP_005157998	0	83	933.324	627	526
c142864_g5_i2	-8.7991	2.57e-07	tight junction protein zo-2-like isoform x2	2703	gi|50539792|ref|NP_001002366.1|tight junction protein 2b [Danio rerio] >gi|49902712|gb|AAH75890.1| Tight junction protein 2b (zona occludens 2) [Danio rerio]	NP_001002366	7.92017e-155	77	556.214	395	307
c139495_g7_i4	-2.90072	0.000102927	ras rap gtpase-activating protein isoform x6	4921	gi|688592663|ref|XP_009290916.1|PREDICTED: ras/Rap GTPase-activating protein SynGAP isoform X1 [Danio rerio]	XP_009290916	0	81	676.011	458	371
c90453_g1_i1	-8.52769	1.03e-06	trimeric intracellular cation channel type a	1530	gi|41053814|ref|NP_957194.1|trimeric intracellular cation channel type A [Danio rerio] >gi|82186212|sp|Q6P2T0.1|TM38A_DANRE RecName: Full=Trimeric intracellular cation channel type A; Short=TRIC-A; Short=TRICA; AltName: Full=Transmembrane protein 38A [Danio rerio] >gi|39850237|gb|AAH64309.1| Transmembrane protein 38A [Danio rerio]	NP_957194	1.6615e-135	86	490.73	295	256
c131498_g2_i1	-2.81225	0.000125791	prophage protein	612	gi|344246460|gb|EGW02564.1|hypothetical protein I79_014260 [Cricetulus griseus]	EGW02564	4.02407e-16	73	91.6633	76	56
c103463_g1_i2	-10.7451	1.81e-12	bisphosphoglycerate mutase	1456	gi|50540328|ref|NP_001002630.1|bisphosphoglycerate mutase [Danio rerio] >gi|49900430|gb|AAH75949.1| Zgc:92230 [Danio rerio]	NP_001002630	3.23184e-141	96	509.605	259	251
c143852_g3_i1	7.70424	7.45e-05	long-chain fatty acid transport protein 1-like	3371	gi|61806646|ref|NP_001013555.1|long-chain fatty acid transport protein 1 [Danio rerio] >gi|60551028|gb|AAH90824.1| Solute carrier family 27 (fatty acid transporter), member 1 [Danio rerio] >gi|182891094|gb|AAI65634.1| Slc27a1 protein [Danio rerio]	NP_001013555	0	84	1062.75	676	571
c115421_g1_i5	-8.04924	1.17e-05	slit homolog 1 partial	2440	gi|190339978|gb|AAI63568.1|Slit1b protein [Danio rerio]	AAI63568	0	87	746.888	427	373
c141447_g2_i5	-6.80878	0.00199605	leucine-rich repeat-containing protein 49	1074	gi|657539400|ref|XP_008275880.1|PREDICTED: leucine-rich repeat-containing protein 49 [Stegastes partitus]	XP_008275880	1.15123e-35	83	158.303	119	99
c143604_g1_i5	-8.32392	2.94e-06	ras-associated and pleckstrin homology domains-containing protein 1-like isoform x1	5935	gi|528489459|ref|XP_005167561.1|PREDICTED: ras-associated and pleckstrin homology domains-containing protein 1 isoform X1 [Danio rerio] >gi|528489461|ref|XP_685598.4| PREDICTED: ras-associated and pleckstrin homology domains-containing protein 1 isoform X1 [Danio rerio]	XP_005167561	0	62	1458.74	1363	854
c136201_g1_i2	12.4378	2.43e-17	general transcription factor iif subunit 1	3574	gi|62955187|ref|NP_001017609.1|alpha-ketoglutarate-dependent dioxygenase alkB homolog 7, mitochondrial [Danio rerio] >gi|62204928|gb|AAH93288.1| Zgc:112404 [Danio rerio]	NP_001017609	1.07506e-101	85	380.178	233	200
c138334_g1_i2	-9.38298	8.67e-09	acetyl- carboxylase alpha	5220	gi|688557207|ref|XP_009300133.1|PREDICTED: acetyl-CoA carboxylase 1 isoform X13 [Danio rerio]	XP_009300133	0	95	2535.75	1351	1295
c133141_g1_i3	9.8976	4.35e-10	eyes absent homolog 3	4299	gi|528509865|ref|XP_005170121.1|PREDICTED: eyes absent homolog 3 isoform X1 [Danio rerio]	XP_005170121	0	86	1053.51	642	558
c141390_g4_i1	-3.32529	0.00012685	retrovirus-related pol polyprotein line-1	1383	gi|642010544|emb|CDQ96729.1|unnamed protein product [Oncorhynchus mykiss]	CDQ96729	6.94466e-05	59	56.6102	52	31
c120418_g1_i2	-7.2647	0.000390825	protein mto1 mitochondrial	2262	gi|528495492|ref|XP_005156101.1|PREDICTED: protein MTO1 homolog, mitochondrial isoform X1 [Danio rerio] >gi|688579101|ref|XP_009304747.1| PREDICTED: protein MTO1 homolog, mitochondrial isoform X1 [Danio rerio]	XP_005156101	0	87	867.455	529	463
c136899_g1_i4	-11.154	1.28e-13	regulator of g-protein signaling 7-binding protein b	3703	gi|160333692|ref|NP_001103874.1|RING finger protein 180 [Danio rerio] >gi|159155242|gb|AAI54783.1| Rnf180 protein [Danio rerio]	NP_001103874	0	82	705.671	450	373
c142506_g1_i17	-2.94765	3.71e-05	neuronal cell adhesion molecule isoform x2	6398	gi|688546890|ref|XP_009298407.1|PREDICTED: neuronal cell adhesion molecule isoform X6 [Danio rerio]	XP_009298407	0	86	2111.26	1307	1134
c111657_g1_i1	-8.88637	1.47e-07	xk-related protein 7-like	1610	gi|59276038|ref|NP_001012252.1|XK-related protein 7 [Danio rerio] >gi|46948431|gb|AAT07127.1| XK-related protein 7a [Danio rerio] >gi|213627595|gb|AAI71644.1| XK-related protein 7a [Danio rerio] >gi|213627609|gb|AAI71672.1| XK-related protein 7a [Danio rerio]	NP_001012252	4.51591e-163	92	582.408	311	288
c143276_g10_i7	-2.51811	0.000362337	neurexin 3 isoform x1	5889	gi|347602367|sp|A1XQX8.1|NR3AA_DANRERecName: Full=Neurexin-3a; AltName: Full=Neurexin IIIa-alpha; AltName: Full=Neurexin-3a-alpha; Flags: Precursor [Danio rerio] >gi|109137028|gb|ABG25169.1| neurexin 3a alpha [Danio rerio]	A1XQX8	0	95	2654.01	1390	1331
c142956_g1_i7	-6.61797	0.00416566	tumor necrosis factor receptor superfamily member 14-like isoform x2	2378	gi|688567777|ref|XP_009302225.1|PREDICTED: tumor necrosis factor receptor superfamily member 14-like isoform X2 [Danio rerio]	XP_009302225	4.90442e-12	80	81.6481	52	42
c113502_g1_i1	2.20274	0.00142747	atp-dependent clp protease atp-binding subunit clpx- mitochondrial isoform x1	1785	gi|326680427|ref|XP_002667004.2|PREDICTED: ATP-dependent Clp protease ATP-binding subunit clpX-like, mitochondrial [Danio rerio]	XP_002667004	0	92	699.893	400	369
c138858_g2_i1	11.5421	1.03e-14	transformation system protein	2110	gi|353526365|ref|YP_004927438.1|ND2 gene product (mitochondrion) [Mnemiopsis leidyi] >gi|332347169|gb|AEE60339.1| NADH dehydrogenase subunit 2 (mitochondrion) [Mnemiopsis leidyi]	YP_004927438	0.215296	44	45.8246	174	77
c108691_g1_i1	-8.96866	9.84e-08	tpa_exp: polyprotein	2657	gi|46194168|tpg|DAA01994.1|TPA_exp: polyprotein [Danio rerio]	DAA01994	3.60449e-152	82	547.354	374	308
c140796_g1_i2	3.10062	3.15e-05	equilibrative nucleoside transporter 1	1559	gi|528494992|ref|XP_002667331.3|PREDICTED: equilibrative nucleoside transporter 1-like [Danio rerio] >gi|528494994|ref|XP_005172990.1| PREDICTED: equilibrative nucleoside transporter 1-like [Danio rerio] >gi|688578338|ref|XP_009304587.1| PREDICTED: equilibrative nucleoside transporter 1-like [Danio rerio]	XP_002667331	3.77961e-159	88	569.311	343	302
c133048_g1_i4	6.71114	0.00416566	gastrula zinc finger protein xfg20-1-like isoform x1	1668	gi|688599170|ref|XP_009292358.1|PREDICTED: uncharacterized protein LOC101886676 isoform X2 [Danio rerio]	XP_009292358	1.66624e-67	67	265.003	235	159
c121839_g2_i3	3.70972	9.51e-07	guanine nucleotide exchange factor dbs isoform x1	4335	gi|528490244|ref|XP_697695.5|PREDICTED: guanine nucleotide exchange factor DBS isoform X2 [Danio rerio]	XP_697695	0	94	1930.99	1093	1030
c142161_g1_i1	-3.65112	4.76e-05	sterile alpha motif domain-containing protein 3	1785	gi|542173800|ref|XP_005467635.1|PREDICTED: uncharacterized protein LOC102078279 [Oreochromis niloticus]	XP_005467635	5.88401e-66	88	259.996	164	145
c113865_g1_i3	7.3343	0.000390825	junction-mediating and -regulatory	975	gi|47086107|ref|NP_998437.1|junction-mediating and -regulatory protein [Danio rerio] >gi|82185655|sp|Q6NVC9.1|JMY_DANRE RecName: Full=Junction-mediating and -regulatory protein [Danio rerio] >gi|45829830|gb|AAH68186.1| Zgc:77377 [Danio rerio]	NP_998437	2.35812e-98	79	366.311	266	212
c95702_g1_i1	-4.75296	7.46e-06	cocaine- and amphetamine-regulated transcript	627	gi|556998214|ref|XP_006002380.1|PREDICTED: cocaine- and amphetamine-regulated transcript protein-like [Latimeria chalumnae]	XP_006002380	6.79427e-30	77	137.502	107	83
c171647_g1_i1	-6.51219	0.00614931	dual specificity protein phosphatase 10	769	gi|326677387|ref|XP_003200822.1|PREDICTED: dual specificity protein phosphatase 10 [Danio rerio]	XP_003200822	2.33591e-128	93	465.307	256	239
c100777_g1_i1	8.17993	4.84e-17	protein gtlf3b	1581	gi|597785783|ref|XP_007256368.1|PREDICTED: protein GTLF3B [Astyanax mexicanus]	XP_007256368	1.41208e-52	99	215.312	110	109
c116348_g1_i1	6.83552	0.00199605	protein nlrc3-like isoform x1	408	gi|688552303|ref|XP_009299307.1|PREDICTED: NACHT, LRR and PYD domains-containing protein 3-like, partial [Danio rerio]	XP_009299307	2.03508e-50	84	204.912	138	116
c142534_g1_i2	-9.30593	1.32e-08	neurexin-2-like isoform x3	1825	gi|121583792|ref|NP_001073439.1|neurexin 2a precursor [Danio rerio] >gi|109137020|gb|ABG25165.1| neurexin 2a alpha [Danio rerio]	NP_001073439	0	96	731.865	384	371
c72459_g1_i1	8.56362	1.03e-06	major facilitator superfamily	1788	gi|355746920|gb|EHH51534.1|hypothetical protein EGM_10925, partial [Macaca fascicularis]	EHH51534	0.102479	41	46.595	174	72
c134019_g2_i1	-7.38945	0.00021796	potassium voltage-gated channel subfamily h member 2-like	2661	gi|298569849|gb|ADI87440.1|potassium voltage-gated channel zerg2 [Danio rerio]	ADI87440	0	87	654.44	405	355
c131171_g3_i2	2.99368	0.000123016	fxyd domain-containing ion transport regulator 5-like	791	gi|189529058|ref|XP_706414.3|PREDICTED: FXYD domain-containing ion transport regulator 5-like isoform X1 [Danio rerio]	XP_706414	2.18896e-23	85	116.701	68	58
c143979_g4_i4	8.28689	4.28e-06	protein nlrc3-like	617	gi|742247236|ref|XP_010865276.1|PREDICTED: protein NLRC3-like [Esox lucius]	XP_010865276	0.00675328	60	47.7506	60	36
c104903_g1_i2	7.94418	2.25e-05	juxtaposed with another zinc finger protein 1-like	1028	gi|528509623|ref|XP_005159575.1|PREDICTED: juxtaposed with another zinc finger protein 1 isoform X1 [Danio rerio]	XP_005159575	5.18534e-22	80	112.849	68	55
c142468_g2_i9	-2.31863	0.00210676	kinesin-like protein kif21a isoform x4	5588	gi|688617876|ref|XP_009296480.1|PREDICTED: kinesin-like protein KIF21A isoform X4 [Danio rerio]	XP_009296480	0	83	2284.99	1562	1298
c84317_g1_i1	-6.39803	0.00614931	binding-protein-dependent transport systems inner membrane component	533	gi|655083943|ref|WP_028531988.1|ABC transporter permease [Paenibacillus sp. UNC217MF]	WP_028531988	2.05937	49	38.891	67	33
c136281_g1_i2	-8.26	4.28e-06	pdz and lim domain protein 7	3589	gi|41053541|ref|NP_957134.1|PDZ and LIM domain protein 7 [Danio rerio] >gi|82202428|sp|Q6P7E4.1|PDLI7_DANRE RecName: Full=PDZ and LIM domain protein 7 [Danio rerio] >gi|38197596|gb|AAH61704.1| PDZ and LIM domain 7 [Danio rerio]	NP_957134	5.28733e-149	95	537.339	269	256
c140084_g7_i3	9.28458	1.83e-08	dedicator of cytokinesis protein 8 isoform x1	8585	gi|528488072|ref|XP_001920107.4|PREDICTED: dedicator of cytokinesis protein 8 isoform X1 [Danio rerio]	XP_001920107	0	93	3771.47	2097	1969
c119792_g1_i1	-9.33724	1.19e-08	inositol polyphosphate 5-phosphatase k-like isoform x3	2500	gi|528492198|ref|XP_694550.5|PREDICTED: inositol polyphosphate 5-phosphatase K isoform X3 [Danio rerio]	XP_694550	0	93	862.062	468	436
c135853_g3_i4	8.94125	1.28e-07	transmembrane protein 47-like	1100	gi|642092192|emb|CDQ81353.1|unnamed protein product [Oncorhynchus mykiss]	CDQ81353	3.81178e-82	94	312.768	172	163
c115802_g1_i2	7.63745	9.64e-05	leucine-rich repeat-containing protein 24-like	2452	gi|688539425|ref|XP_009297158.1|PREDICTED: leucine-rich repeat-containing protein 24 isoform X1 [Danio rerio]	XP_009297158	0	85	987.252	602	512
c104778_g1_i1	14.3148	6.2e-23	serine threonine-protein phosphatase alpha-2 isoform-like	3155	gi|47551331|ref|NP_999976.1|protein phosphatase 1, catalytic subunit, alpha [Danio rerio] >gi|47124952|gb|AAH70008.1| Zgc:85729 [Danio rerio] >gi|159155263|gb|AAI54764.1| Zgc:85729 [Danio rerio]	NP_999976	0	97	668.692	331	322
c127388_g1_i3	2.15	0.00220989	conserved oligomeric golgi complex subunit 1 isoform x1	3630	gi|528474613|ref|XP_005164169.1|PREDICTED: conserved oligomeric Golgi complex subunit 1 isoform X2 [Danio rerio]	XP_005164169	0	86	1492.25	932	808
c138654_g1_i2	-9.93688	2.99e-10	zinc finger protein 281-like	797	gi|688541784|ref|XP_009297550.1|PREDICTED: uncharacterized protein LOC327500 isoform X3 [Danio rerio]	XP_009297550	2.52415e-51	72	209.534	165	120
c135126_g6_i1	-2.22652	0.00166973	proline-rich protein partial	1535	gi|355785806|gb|EHH65989.1|hypothetical protein EGM_02875, partial [Macaca fascicularis]	EHH65989	2.67527e-08	49	68.1662	112	55
c110409_g1_i2	-6.80878	0.00199605	sh2 domain-containing protein 4a-like isoform x1	2375	gi|57525945|ref|NP_001003543.1|uncharacterized protein LOC445149 [Danio rerio] >gi|50417072|gb|AAH78288.1| Zgc:100829 [Danio rerio]	NP_001003543	4.44702e-114	77	420.624	317	245
c81273_g1_i1	7.05611	0.00100641	e3 ubiquitin-protein ligase rnf5	850	gi|597747683|ref|XP_007235822.1|PREDICTED: E3 ubiquitin-protein ligase RNF5-like [Astyanax mexicanus]	XP_007235822	1.14959e-84	89	320.472	165	147
c98274_g2_i1	6.83552	0.00199605	histone-lysine n- h3 lysine-79 partial	677	gi|344307202|ref|XP_003422271.1|PREDICTED: glutamic acid-rich protein-like [Loxodonta africana]	XP_003422271	0.0570208	44	45.0542	129	58
c126725_g1_i4	-2.889	4.25e-05	cytochrome c oxidase subunit 4 isoform mitochondrial precursor	2620	gi|41387148|ref|NP_957097.1|cytochrome c oxidase subunit IV isoform 2 [Danio rerio] >gi|37589766|gb|AAH59669.1| Zgc:73355 [Danio rerio]	NP_957097	2.78501e-72	83	281.952	177	148
c94937_g1_i1	3.57533	1.12e-05	glutaminyl-peptide cyclotransferase-like	1720	gi|189533859|ref|XP_001921878.1|PREDICTED: glutaminyl-peptide cyclotransferase-like [Danio rerio]	XP_001921878	4.23943e-98	91	366.696	206	188
c139268_g1_i6	7.63745	9.64e-05	phosphatidylinositol 4-phosphate 5-kinase type-1 gamma-like isoform x1	2282	gi|688609274|ref|XP_009294612.1|PREDICTED: phosphatidylinositol 4-phosphate 5-kinase type-1 gamma isoform X1 [Danio rerio]	XP_009294612	0	93	1148.27	636	592
c141685_g3_i3	-12.0081	4.26e-16	v-type proton atpase 116 kda subunit a isoform 1-like isoform x4	5230	gi|597756121|ref|XP_007239826.1|PREDICTED: V-type proton ATPase 116 kDa subunit a isoform 1-like isoform X3 [Astyanax mexicanus]	XP_007239826	0	94	1551.95	840	793
c144484_g2_i3	3.90388	5.07e-07	olfactory receptor olr602	436	gi|47576735|ref|NP_001000333.1|olfactory receptor Olr602 [Rattus norvegicus]	NP_001000333	7.62971	53	36.965	78	42
c120395_g1_i3	-7.55842	9.64e-05	ras-related protein rab-4b	2171	gi|597798844|ref|XP_007260962.1|PREDICTED: ras-related protein Rab-4B-like [Astyanax mexicanus]	XP_007260962	8.34086e-65	99	256.529	130	129
c141702_g3_i5	7.49383	0.000164799	ubiquitin-40s ribosomal protein s27a	634	gi|509391728|gb|AGN29645.1|40S ribosomal protein S27a [Acartia pacifica] >gi|509391742|gb|AGN29652.1| ubiquitin-40S ribosomal protein S27a-like protein [Acartia pacifica]	AGN29645	6.37846e-07	55	61.2326	77	43
c39436_g1_i1	-7.19803	0.000530405	wd repeat-containing protein 1	2685	gi|37595360|gb|AAQ94566.1|WD repeat domain 1 [Danio rerio] >gi|44890716|gb|AAH66764.1| WD repeat domain 1 [Danio rerio]	AAQ94566	0	90	1071.23	606	546
c122703_g1_i1	-13.5358	1.31e-20	formin-like protein 1	2840	gi|528474696|ref|XP_685133.4|PREDICTED: formin-like protein 1 [Danio rerio]	XP_685133	3.25662e-90	78	341.658	239	187
c138682_g1_i2	-10.3284	2.72e-11	contactin-associated 5	4391	gi|688608758|ref|XP_009294485.1|PREDICTED: contactin-associated protein-like 5 isoform X1 [Danio rerio]	XP_009294485	0	92	1724.52	949	877
c138707_g3_i12	-6.89549	0.00140897	probable palmitoyltransferase zdhhc20 isoform x1	3298	gi|320043225|ref|NP_001077018.1|uncharacterized protein LOC561776 [Danio rerio]	NP_001077018	5.11631e-50	88	208.379	121	107
c126716_g1_i3	-9.02744	6.69e-08	methyltransferase ddb_g0268948-like	1366	gi|113677884|ref|NP_001038249.1|uncharacterized protein LOC555377 [Danio rerio] >gi|94732303|emb|CAK04943.1| novel protein [Danio rerio]	NP_001038249	8.56824e-133	91	481.485	274	250
c135751_g2_i6	-6.0239	1.68e-11	dedicator of cytokinesis protein 8 isoform x1	7208	gi|528488072|ref|XP_001920107.4|PREDICTED: dedicator of cytokinesis protein 8 isoform X1 [Danio rerio]	XP_001920107	0	93	3675.56	2037	1912
c136418_g1_i2	-7.32842	0.000290613	brain and acute leukemia cytoplasmic	957	gi|326677048|ref|XP_003200739.1|PREDICTED: brain and acute leukemia cytoplasmic protein-like [Danio rerio]	XP_003200739	3.9472e-42	77	179.489	120	93
c133259_g1_i6	-2.2071	0.00140413	mitogen-activated protein kinase 10 isoform x1	3519	gi|686604271|ref|XP_009278538.1|PREDICTED: mitogen-activated protein kinase 10 [Aptenodytes forsteri]	XP_009278538	0	96	875.544	456	439
c143257_g13_i3	7.15492	0.000726851	hypothetical protein Z519_11274	412	gi|759311801|gb|KIW88163.1|hypothetical protein Z519_11274 [Cladophialophora bantiana CBS 173.52]	KIW88163	9.86772	50	36.5798	83	42
c140210_g1_i5	2.92561	0.000334812	contactin-associated protein 1	5809	gi|528474691|ref|XP_694580.5|PREDICTED: contactin-associated protein 1 [Danio rerio]	XP_694580	0	96	2541.53	1254	1211
c106970_g1_i1	-8.12297	7.72e-06	symplekin	4300	gi|326668188|ref|XP_699475.5|PREDICTED: symplekin isoform X1 [Danio rerio]	XP_699475	0	87	1983.76	1250	1089
c130779_g1_i2	6.95003	0.00140897	zinc finger mynd domain-containing protein 12	1401	gi|55925540|ref|NP_001007305.1|zinc finger MYND domain-containing protein 12 [Danio rerio] >gi|55250692|gb|AAH85655.1| Zgc:92280 [Danio rerio]	NP_001007305	4.83324e-171	88	608.601	364	323
c144342_g2_i1	12.13	1.94e-16	matrix-remodeling-associated protein 5-like isoform x1	1487	gi|528523593|ref|XP_005174568.1|PREDICTED: uncharacterized protein LOC101883913 isoform X1 [Danio rerio]	XP_005174568	2.90017e-52	68	214.157	210	143
c141031_g3_i1	6.95003	0.00140897	histone h2b 1 2-like	262	gi|688566466|ref|XP_009301958.1|PREDICTED: nascent polypeptide-associated complex subunit alpha, muscle-specific form-like [Danio rerio]	XP_009301958	1.73003e-10	97	72.0182	36	35
c119144_g1_i4	-7.80233	3.57e-05	myotubularin-related protein 1 isoform x1	1518	gi|688563667|ref|XP_009301334.1|PREDICTED: myotubularin-related protein 1 isoform X1 [Danio rerio]	XP_009301334	0	92	706.057	385	356
c135305_g5_i1	2.12306	0.00360115	alpha- -sialyltransferase 8e-like isoform x1	2348	gi|64966488|emb|CAG29220.1|alpha-2,8-sialyltransferase [Danio rerio]	CAG29220	1.71586e-126	100	461.84	223	223
c109091_g1_i1	-6.80878	0.00199605	uap56-interacting factor-like	1689	gi|597733843|ref|XP_007229230.1|PREDICTED: UAP56-interacting factor-like [Astyanax mexicanus]	XP_007229230	6.19706e-86	65	326.25	338	220
c133210_g1_i1	7.49383	0.000164799	espin-like protein	2531	gi|528470861|ref|XP_003197899.2|PREDICTED: espin-like protein [Danio rerio]	XP_003197899	0	87	1091.64	683	596
c140261_g1_i2	7.88783	2.82e-05	forkhead box protein n1	7239	gi|688581809|ref|XP_009305353.1|PREDICTED: uncharacterized protein LOC100004621 isoform X1 [Danio rerio]	XP_009305353	0	72	893.264	764	551
c137168_g1_i4	-7.21446	2.63e-10	e3 ubiquitin-protein ligase mib1 isoform x1	2268	gi|597737873|ref|XP_007231167.1|PREDICTED: E3 ubiquitin-protein ligase mib1 [Astyanax mexicanus]	XP_007231167	5.54594e-51	88	210.69	114	101
c131198_g1_i2	-7.55842	9.64e-05	lysyl oxidase homolog 3 isoform x2	2964	gi|224589092|ref|NP_001139156.1|lysyl oxidase-like 3b precursor [Danio rerio]	NP_001139156	0	91	879.396	476	437
c102799_g1_i1	-9.79748	7.51e-10	peptidyl-prolyl cis-trans isomerase fkbp1a-like	2357	gi|53933246|ref|NP_001005594.1|FK506 binding protein 1-like [Danio rerio] >gi|597774259|ref|XP_007250851.1| PREDICTED: peptidyl-prolyl cis-trans isomerase FKBP1A-like [Astyanax mexicanus] >gi|51980434|gb|AAH81522.1| Zgc:103752 [Danio rerio]	NP_001005594	8.7372e-54	98	220.32	108	106
c135751_g2_i4	-6.89549	0.00140897	dedicator of cytokinesis protein 8 isoform x2	3402	gi|688568383|ref|XP_009302343.1|PREDICTED: dedicator of cytokinesis protein 8 isoform X2 [Danio rerio] >gi|688568386|ref|XP_009302344.1| PREDICTED: dedicator of cytokinesis protein 8 isoform X2 [Danio rerio]	XP_009302343	0	99	1476.07	756	749
c136109_g10_i1	12.0031	4.59e-16	mitochondrial rho gtpase 1-a-like isoform x1	5769	gi|207028743|ref|NP_001076295.2|mitochondrial Rho GTPase 1 [Danio rerio] >gi|190337258|gb|AAI63039.1| Ras homolog gene family, member T1b [Danio rerio]	NP_001076295	0	94	1242.25	660	624
c141287_g3_i1	-2.05753	0.00308758	transcription factor rfx3	3408	gi|121583926|ref|NP_001073517.1|transcription factor RFX3 [Danio rerio] >gi|292630872|sp|A0JMF8.1|RFX3_DANRE RecName: Full=Transcription factor RFX3; AltName: Full=Regulatory factor X 3 [Danio rerio] >gi|116487576|gb|AAI25863.1| Regulatory factor X, 3 (influences HLA class II expression) [Danio rerio] >gi|182890880|gb|AAI65663.1| Rfx3 protein [Danio rerio]	NP_001073517	2.07419e-62	84	249.595	163	137
c92778_g1_i1	9.52523	4.33e-09	n-acetyltransferase 14	1121	gi|113679563|ref|NP_001038809.1|N-acetyltransferase 14 [Danio rerio] >gi|123905834|sp|Q0P4A4.1|NAT14_DANRE RecName: Full=N-acetyltransferase 14 [Danio rerio] >gi|112418856|gb|AAI22199.1| Zgc:153234 [Danio rerio]	NP_001038809	2.01205e-94	70	353.599	282	198
c53979_g1_i1	-6.71653	0.00286389	wd repeat-containing protein 87-like isoform x2	714	gi|528515033|ref|XP_005161594.1|PREDICTED: WD repeat-containing protein 87-like isoform X2 [Danio rerio]	XP_005161594	0.022194	64	46.595	48	31
c122241_g1_i1	-2.1755	0.00156127	probable phospholipid-transporting atpase ia-like isoform x2	6119	gi|597744715|ref|XP_007234407.1|PREDICTED: probable phospholipid-transporting ATPase IA isoform X7 [Astyanax mexicanus]	XP_007234407	0	96	2223.74	1166	1126
c141140_g1_i9	10.134	9.87e-11	gamma-glutamylaminecyclotransferase c-like	831	gi|52218940|ref|NP_001004544.1|gamma-glutamylaminecyclotransferase B [Danio rerio] >gi|82181091|sp|Q66I06.1|GGACB_DANRE RecName: Full=Gamma-glutamylaminecyclotransferase B; Short=GGACT B; AltName: Full=AIG2-like domain-containing protein 1-B; AltName: Full=Gamma-glutamylamine cyclotransferase B; AltName: Full=Gamma-glutamylamine cyclotransferase, tandem duplicate 2 [Danio rerio] >gi|51858490|gb|A…	NP_001004544	1.00479e-45	73	191.045	148	109
c5737_g1_i1	11.2158	8.87e-14	neurofilament light polypeptide-like	2616	gi|688605386|ref|XP_009293645.1|PREDICTED: neurofilament light polypeptide-like [Danio rerio]	XP_009293645	0	87	719.153	451	395
c110068_g1_i1	8.28689	4.28e-06	lim domain transcription factor -like	2860	gi|29469078|ref|NP_817093.1|LIM domain only 4a [Danio rerio] >gi|19879278|gb|AAK26166.1| LIM only 4 protein [Danio rerio] >gi|28277424|gb|AAH45835.1| LIM domain only 4 [Danio rerio] >gi|182890324|gb|AAI64026.1| Lmo4 protein [Danio rerio]	NP_817093	6.40419e-86	91	327.405	167	153
c137910_g1_i8	-8.47235	1.45e-06	collagen alpha-1 chain	2761	gi|688565866|ref|XP_009301824.1|PREDICTED: collagen alpha-1(XXV) chain isoform X11 [Danio rerio]	XP_009301824	9.88976e-52	59	213.772	198	118
c128038_g1_i1	-3.23582	0.000209973	receptor tyrosine-protein kinase erbb-4-like isoform x1	1671	gi|688531394|ref|XP_009304355.1|PREDICTED: receptor tyrosine-protein kinase erbB-4-like isoform X1 [Danio rerio]	XP_009304355	0	78	650.973	449	351
c137451_g1_i2	8.66769	6.35e-07	elongation factor tu gtp-binding domain-containing protein 1 isoform x2	4488	gi|528484311|ref|XP_697184.5|PREDICTED: elongation factor Tu GTP-binding domain-containing protein 1 isoform X1 [Danio rerio]	XP_697184	0	90	1918.66	1135	1026
c143451_g2_i2	-12.037	3.52e-16	adenylate cyclase type 9-like	7139	gi|657555054|ref|XP_008282003.1|PREDICTED: adenylate cyclase type 9 [Stegastes partitus]	XP_008282003	0	74	1801.18	1415	1053
c140693_g1_i4	-2.73493	0.000252407	contactin-associated 5	5021	gi|528494624|ref|XP_001338473.5|PREDICTED: contactin-associated protein-like 5 [Danio rerio]	XP_001338473	0	92	1323.92	725	674
c97230_g1_i3	8.10112	1.17e-05	dna-directed rna polymerase iii subunit rpc7-like	1367	gi|54400416|ref|NP_001005959.1|DNA-directed RNA polymerase III subunit RPC7-like [Danio rerio] >gi|53734632|gb|AAH83309.1| Zgc:101891 [Danio rerio]	NP_001005959	5.84721e-81	76	309.301	212	163
c142584_g1_i1	-7.2647	0.000390825	hormone-sensitive lipase isoform x1	5974	gi|688591234|ref|XP_009290624.1|PREDICTED: hormone-sensitive lipase isoform X4 [Danio rerio]	XP_009290624	0	89	1493.4	884	793
c136294_g1_i10	10.9321	5.89e-13	map7 domain-containing protein 2 isoform x2	3901	gi|688553819|ref|XP_009299545.1|PREDICTED: MAP7 domain-containing protein 2 isoform X2 [Danio rerio]	XP_009299545	1.80701e-142	74	515.768	429	319
c140784_g2_i1	-2.69721	0.000443798	zinc finger protein 260-like	2462	gi|189519248|ref|XP_001921563.1|PREDICTED: B-cell CLL/lymphoma 6 member B protein [Danio rerio]	XP_001921563	0	82	916.761	573	475
c249386_g1_i1	7.41627	0.000290613	ubiquitin thioesterase partial	448	gi|826312286|ref|XP_012506316.1|PREDICTED: splicing factor 3A subunit 2-like [Propithecus coquereli]	XP_012506316	6.37563e-07	46	60.4622	132	62
c92823_g1_i1	-9.75172	9.59e-10	interleukin-1 receptor accessory 1-a isoform x1	1965	gi|117606157|ref|NP_001071044.1|interleukin-1 receptor accessory protein-like 1-A precursor [Danio rerio] >gi|115528074|gb|AAI24595.1| Interleukin 1 receptor accessory protein-like 1a [Danio rerio]	NP_001071044	9.96966e-54	100	219.55	104	104
c143300_g3_i1	-11.3472	3.6e-14	map microtubule affinity-regulating kinase 4-like isoform x2	1340	gi|528479939|ref|XP_005165425.1|PREDICTED: MAP/microtubule affinity-regulating kinase 4 isoform X2 [Danio rerio]	XP_005165425	4.0348e-127	98	462.611	237	234
c153908_g1_i1	-6.80878	0.00199605	bzip transcription factor	448	gi|818154286|gb|KKO96540.1|hypothetical protein THAR02_11355 [Trichoderma harzianum]	KKO96540	2.59448	44	38.5058	88	39
c108718_g1_i2	-6.61797	0.00416566	camp-specific 3 -cyclic phosphodiesterase 4d isoform x6	866	gi|742180211|ref|XP_010887915.1|PREDICTED: cAMP-specific 3',5'-cyclic phosphodiesterase 4D isoform X2 [Esox lucius]	XP_010887915	3.65849e-41	92	176.022	92	85
c139648_g1_i3	2.83027	0.000711427	host cell factor 2	3056	gi|528476018|ref|XP_005168581.1|PREDICTED: uncharacterized protein LOC550401 isoform X1 [Danio rerio]	XP_005168581	0	80	1132.86	763	616
c114050_g1_i1	8.52719	1.22e-06	xk-related protein 6-like	1694	gi|752868587|ref|XP_011251371.1|PREDICTED: XK-related protein 6-like [Camponotus floridanus] >gi|307185965|gb|EFN71767.1| XK-related protein 6 [Camponotus floridanus]	XP_011251371	8.91443	42	40.0466	136	58
c134903_g1_i4	2.92937	7.58e-05	cell division cycle and apoptosis regulator protein 1 isoform x2	5676	gi|528497613|ref|XP_005156709.1|PREDICTED: cell division cycle and apoptosis regulator protein 1 isoform X2 [Danio rerio]	XP_005156709	0	70	751.51	568	398
c143538_g1_i7	2.09964	0.00266553	serine threonine-protein phosphatase 6 regulatory ankyrin repeat subunit b isoform x1	3760	gi|528490319|ref|XP_005167842.1|PREDICTED: serine/threonine-protein phosphatase 6 regulatory ankyrin repeat subunit B isoform X3 [Danio rerio]	XP_005167842	0	92	841.647	471	438
c135793_g1_i3	3.52011	0.00133434	adp-ribosylation factor-like protein 13b-like isoform x2	389	gi|27545295|ref|NP_775379.1|ADP-ribosylation factor-like protein 13B [Danio rerio] >gi|82213403|sp|Q8JHI3.1|AR13B_DANRE RecName: Full=ADP-ribosylation factor-like protein 13B; AltName: Full=ADP-ribosylation factor-like protein 2-like 1; Short=ARL2-like protein 1; AltName: Full=Protein scorpion [Danio rerio] >gi|21105427|gb|AAM34657.1|AF506213_1 ADP-ribosylation factor-like 2 protein-like protein …	NP_775379	1.4881e-32	76	145.591	97	74
c142825_g3_i1	7.76807	5.79e-05	fanconi anemia group a protein	1002	gi|95147325|ref|NP_001035725.1|Fanconi anemia group A protein [Danio rerio] >gi|63409518|gb|AAY40839.1| Fanconi anemia A [Danio rerio]	NP_001035725	2.8574e-70	73	273.092	260	192
c41224_g1_i1	9.26259	2.04e-08	ermin	1369	gi|125818426|ref|XP_690135.2|PREDICTED: ermin [Danio rerio]	XP_690135	2.34241e-13	51	84.7297	138	71
c131672_g1_i1	2.39364	0.00401293	g-protein coupled receptor family c group 5 member c	2078	gi|528496569|ref|XP_005156439.1|PREDICTED: G-protein coupled receptor family C group 5 member C isoform X1 [Danio rerio]	XP_005156439	3.93757e-157	77	563.148	390	301
c132544_g1_i1	-8.22694	5.19e-06	dynein heavy chain axonemal	1156	gi|663267489|ref|XP_008493829.1|PREDICTED: dynein heavy chain 8, axonemal [Calypte anna]	XP_008493829	8.75146	47	39.2762	84	40
c138755_g1_i1	-2.34789	0.00673261	cmp-n-acetylneuraminate-beta- -galactoside alpha- -sialyltransferase-like	2885	gi|688558407|ref|XP_009300370.1|PREDICTED: CMP-N-acetylneuraminate-beta-1,4-galactoside alpha-2,3-sialyltransferase isoform X2 [Danio rerio] >gi|688558409|ref|XP_009300371.1| PREDICTED: CMP-N-acetylneuraminate-beta-1,4-galactoside alpha-2,3-sialyltransferase isoform X2 [Danio rerio]	XP_009300370	8.83066e-168	90	599.356	359	325
c133158_g1_i4	-7.05467	0.000726851	zinc fingers and homeoboxes protein 2-like	4202	gi|597740614|ref|XP_007232460.1|PREDICTED: zinc fingers and homeoboxes protein 2-like isoform X1 [Astyanax mexicanus] >gi|597740616|ref|XP_007232461.1| PREDICTED: zinc fingers and homeoboxes protein 2-like isoform X2 [Astyanax mexicanus]	XP_007232460	0	56	645.966	923	518
c143801_g2_i5	8.32983	3.54e-06	src kinase signaling inhibitor 1 isoform x3	1476	gi|76253716|ref|NP_001028920.1|uncharacterized protein LOC619267 [Danio rerio] >gi|66911036|gb|AAH97179.1| Zgc:114120 [Danio rerio]	NP_001028920	5.13924e-110	94	405.986	221	209
c94793_g2_i1	11.5915	7.35e-15	protein fam167a	1338	gi|116268059|ref|NP_001070803.1|uncharacterized protein LOC768193 [Danio rerio] >gi|115528064|gb|AAI24637.1| Zgc:153092 [Danio rerio]	NP_001070803	1.72502e-53	68	218.009	195	134
c122718_g1_i1	7.2474	0.000530405	rrp15-like protein	1287	gi|41054293|ref|NP_956056.1|RRP15-like protein [Danio rerio] >gi|82188565|sp|Q7ZV20.1|RRP15_DANRE RecName: Full=RRP15-like protein [Danio rerio] >gi|28279754|gb|AAH46037.1| Ribosomal RNA processing 15 homolog (S. cerevisiae) [Danio rerio]	NP_956056	1.32592e-63	61	251.521	267	165
c91658_g1_i1	-2.97659	0.000213161	conserved Plasmodium protein, unknown function	2090	gi|641578972|emb|CDO67027.1|conserved Plasmodium protein, unknown function [Plasmodium reichenowi]	CDO67027	6.84945	54	40.817	85	46
c92825_g1_i2	-8.15846	6.32e-06	thy-1 membrane glycoprotein	1018	gi|688554832|ref|XP_009299726.1|PREDICTED: thy-1 membrane glycoprotein isoform X2 [Danio rerio]	XP_009299726	6.81461e-43	76	182.185	143	109
c142391_g2_i2	8.8557	2.23e-07	junctional adhesion molecule-like	1006	gi|688541395|ref|XP_009297464.1|PREDICTED: uncharacterized protein LOC100537913 isoform X4 [Danio rerio]	XP_009297464	5.96287e-84	60	318.546	357	217
c137118_g1_i5	-6.38521	5.5e-10	sh3 and multiple ankyrin repeat domains protein 3 isoform x1	8237	gi|688547135|ref|XP_009298460.1|PREDICTED: SH3 and multiple ankyrin repeat domains protein 3 isoform X2 [Danio rerio]	XP_009298460	0	90	1327.77	742	672
c114234_g1_i3	-2.20397	0.00344995	diacylglycerol kinase eta isoform x2	1963	gi|688570713|ref|XP_009302859.1|PREDICTED: diacylglycerol kinase eta isoform X2 [Danio rerio]	XP_009302859	0	84	1052.35	635	538
c141616_g3_i1	-9.38298	8.67e-09	PREDICTED: uncharacterized protein wu:fi37e09	1216	gi|326678318|ref|XP_002666222.2|PREDICTED: uncharacterized protein wu:fi37e09 [Danio rerio]	XP_002666222	8.83556e-22	53	112.464	190	102
c273742_g1_i1	-3.94762	0.000405979	chromosome partition protein smc	720	gi|501240211|ref|WP_012283229.1|chromosome partition protein smc [Heliobacterium modesticaldum] >gi|167592981|gb|ABZ84729.1| chromosome partition protein smc, putative [Heliobacterium modesticaldum Ice1]	WP_012283229	8.0653	62	38.1206	45	28
c131842_g1_i2	-7.38945	0.00021796	zinc-binding protein a33-like	4355	gi|688538452|ref|XP_009296980.1|PREDICTED: paramyosin isoform X3 [Danio rerio] >gi|688538454|ref|XP_009296981.1| PREDICTED: paramyosin isoform X3 [Danio rerio]	XP_009296980	0	69	934.48	937	655
c119350_g1_i3	-7.55842	9.64e-05	nuclear factor 1 x-type-like isoform x2	920	gi|688541834|ref|XP_009297563.1|PREDICTED: nuclear factor 1 X-type isoform X6 [Danio rerio]	XP_009297563	1.23669e-138	80	499.975	318	256
c140144_g8_i1	-8.22694	5.19e-06	af442732_1 gag protein	1465	gi|17066694|gb|AAL35358.1|AF442732_1putative GAG protein [Tetraodon nigroviridis]	AAL35358	7.55742e-05	71	56.6102	46	33
c128176_g2_i2	10.3265	2.88e-11	lim and calponin homology domains-containing protein 1 isoform x6	3925	gi|528467797|ref|XP_005168415.1|PREDICTED: LIM and calponin homology domains-containing protein 1 isoform X3 [Danio rerio]	XP_005168415	0	76	1466.83	1062	816
c68899_g1_i3	6.03561	1.85e-10	transcription elongation factor a n-terminal and central domain-containing protein 2	1764	gi|688536238|ref|XP_009296295.1|PREDICTED: transcription elongation factor A N-terminal and central domain-containing protein 2 isoform X2 [Danio rerio]	XP_009296295	9.15849e-96	92	358.992	210	195
c135643_g1_i1	-3.35674	1.8e-05	rapamycin-insensitive companion of mtor isoform x2	3061	gi|688605467|ref|XP_009293661.1|PREDICTED: rapamycin-insensitive companion of mTOR isoform X1 [Danio rerio]	XP_009293661	0	97	1932.15	1019	995
c108119_g3_i1	10.2278	5.56e-11	somatolactin beta precursor	853	gi|2500857|sp|P79697.1|SOML_CARAURecName: Full=Somatolactin; Short=SL; Flags: Precursor [Carassius auratus] >gi|1763261|gb|AAC60098.1| somatolactin precursor [Carassius auratus]	P79697	2.74388e-102	90	379.022	230	209
c138662_g4_i3	8.82602	2.57e-07	serine threonine-protein kinase sgk2	1204	gi|165972389|ref|NP_001107094.1|serine/threonine-protein kinase Sgk2 [Danio rerio] >gi|159155903|gb|AAI54536.1| Sgk2 protein [Danio rerio] >gi|213624721|gb|AAI71486.1| Serum/glucocorticoid regulated kinase 2 [Danio rerio] >gi|213625863|gb|AAI71490.1| Serum/glucocorticoid regulated kinase 2 [Danio rerio]	NP_001107094	4.01112e-43	83	183.341	117	98
c139046_g1_i1	-6.71653	0.00286389	collagen alpha-6 chain	916	gi|688583909|ref|XP_009305855.1|PREDICTED: collagen alpha-6(VI) chain [Danio rerio]	XP_009305855	2.13146e-58	77	233.417	167	129
c119745_g1_i2	6.83552	0.00199605	probable trna guanylyltransferase	1346	gi|55925403|ref|NP_001007456.1|probable tRNA(His) guanylyltransferase [Danio rerio] >gi|55250290|gb|AAH85384.1| Zgc:101609 [Danio rerio] >gi|182891596|gb|AAI64839.1| Zgc:101609 protein [Danio rerio]	NP_001007456	1.17922e-134	91	487.649	269	245
c142164_g1_i2	8.45145	2.05e-06	eukaryotic translation initiation factor 2-alpha kinase 4	1792	gi|688619179|ref|XP_009301699.1|PREDICTED: eukaryotic translation initiation factor 2-alpha kinase 4 [Danio rerio]	XP_009301699	2.33934e-155	94	556.984	309	292
c132051_g1_i6	12.4451	2.29e-17	solute carrier family 26 member 10-like	3632	gi|528518213|ref|XP_001921766.4|PREDICTED: solute carrier family 26 member 10 [Danio rerio]	XP_001921766	0	93	1241.1	690	648
c119359_g1_i3	-9.74006	1.04e-09	wd repeat-containing protein kiaa1875-like isoform x1	1691	gi|688565025|ref|XP_009301651.1|PREDICTED: WD repeat-containing protein KIAA1875-like isoform X1 [Danio rerio] >gi|688565027|ref|XP_009301652.1| PREDICTED: WD repeat-containing protein KIAA1875-like isoform X1 [Danio rerio]	XP_009301651	6.33991e-131	84	475.707	319	269
c94072_g1_i1	-7.38945	0.00021796	homeobox-containing protein 1 isoform x2	2096	gi|688593811|ref|XP_009291169.1|PREDICTED: homeobox-containing protein 1 isoform X3 [Danio rerio]	XP_009291169	2.15588e-86	86	328.176	201	173
c143619_g2_i7	-5.26185	4.68e-09	poly(adp-ribose) glycohydrolase-like	2590	gi|189524735|ref|XP_001338257.2|PREDICTED: poly(ADP-ribose) glycohydrolase [Danio rerio]	XP_001338257	4.71659e-48	83	201.445	143	119
c130032_g1_i2	-9.72829	1.13e-09	junctophilin-1 isoform x1	3755	gi|113195560|ref|NP_001037813.1|junctophilin-1 [Danio rerio] >gi|528471147|ref|XP_005163490.1| PREDICTED: junctophilin-1 isoform X1 [Danio rerio] >gi|108742040|gb|AAI17664.1| Junctophilin 1b [Danio rerio]	NP_001037813	5.54816e-165	74	590.497	432	323
c19377_g1_i1	-6.71653	0.00286389	zinc finger protein 827 isoform x3	1118	gi|688533255|ref|XP_009290833.1|PREDICTED: zinc finger protein 827 isoform X3 [Danio rerio]	XP_009290833	1.8791e-84	68	320.472	260	177
c111541_g1_i2	7.3343	0.000390825	run domain-containing protein 3b	2200	gi|688592413|ref|XP_009290872.1|PREDICTED: RUN domain-containing protein 3B isoform X1 [Danio rerio]	XP_009290872	0	85	722.235	450	383
c126532_g1_i3	12.8305	1.66e-18	protein phosphatase ptc7 homolog	2666	gi|55925291|ref|NP_001007379.1|protein phosphatase PTC7 homolog [Danio rerio] >gi|82179924|sp|Q5U3N5.1|PPTC7_DANRE RecName: Full=Protein phosphatase PTC7 homolog [Danio rerio] >gi|55250230|gb|AAH85459.1| PTC7 protein phosphatase homolog (S. cerevisiae) [Danio rerio]	NP_001007379	1.67738e-157	95	565.074	297	284
c101209_g1_i2	-11.73	2.8e-15	voltage-dependent anion-selective channel protein 3 isoform x2	1675	gi|528486715|ref|XP_005166803.1|PREDICTED: voltage-dependent anion-selective channel protein 3 isoform X4 [Danio rerio]	XP_005166803	1.85907e-167	96	597.045	313	303
c121062_g1_i3	-10.1009	1.13e-10	fas-activated serine threonine kinase	4966	gi|282848143|ref|NP_001164290.1|fas-activated serine/threonine kinase [Danio rerio]	NP_001164290	0	88	1281.16	766	676
c143065_g1_i1	-10.4763	1.01e-11	disco-interacting protein 2 homolog c isoform x2	11395	gi|688614521|ref|XP_009295795.1|PREDICTED: disco-interacting protein 2 homolog C isoform X5 [Danio rerio]	XP_009295795	0	90	2812.33	1576	1426
c131292_g1_i1	2.31681	0.000804771	serine threonine-protein kinase lmtk1-like isoform x2	6901	gi|528496592|ref|XP_005156444.1|PREDICTED: serine/threonine-protein kinase LMTK1 isoform X2 [Danio rerio]	XP_005156444	0	83	2377.05	1529	1280
c123601_g1_i1	7.42443	4.63e-13	wash complex subunit 7	4192	gi|189537634|ref|XP_694117.3|PREDICTED: WASH complex subunit 7 [Danio rerio]	XP_694117	0	94	2149.01	1155	1097
c137986_g2_i2	-7.55842	9.64e-05	s-antigen protein	996	gi|762163182|ref|XP_011419879.1|PREDICTED: putative uncharacterized protein DDB_G0293878 isoform X2 [Crassostrea gigas]	XP_011419879	0.213518	42	44.2838	114	49
c120492_g1_i1	-9.65562	1.74e-09	cytidylyltransferase family protein	1631	gi|753003265|ref|WP_041485314.1|hypothetical protein [alpha proteobacterium HIMB59]	WP_041485314	6.51067	50	40.4318	110	56
c34641_g1_i1	6.57501	0.00614931	rna-directed dna polymerase from mobile element jockey-like	1053	gi|548553271|ref|XP_005755538.1|PREDICTED: RNA-directed DNA polymerase from mobile element jockey-like [Pundamilia nyererei]	XP_005755538	7.77342e-05	80	55.8398	42	34
c126813_g1_i2	-2.36613	0.000758441	protein phosphatase 1 regulatory subunit 15a	2858	gi|226358551|gb|ACO51128.1|unknown [Hypophthalmichthys nobilis]	ACO51128	1.14895e-26	94	130.568	69	65
c143559_g2_i9	-2.648	0.000663348	transcription factor sp3 isoform x1	1845	gi|528481788|ref|XP_005165855.1|PREDICTED: transcription factor Sp3 isoform X1 [Danio rerio]	XP_005165855	2.90481e-07	62	65.0846	61	38
c137176_g1_i2	8.32983	3.54e-06	double-stranded rna-specific editase 1-like isoform x1	2786	gi|528515806|ref|XP_005161744.1|PREDICTED: adenosine deaminase, RNA-specific, B1 isoform X1 [Danio rerio]	XP_005161744	0	87	1187.94	691	608
c244097_g1_i1	-2.68649	0.00254577	membrane protein	468	gi|651424541|ref|YP_009040639.1|NADH dehydrogenase subunit 2 (mitochondrion) [Meloidogyne graminicola] >gi|597711212|gb|AHN16443.1| NADH dehydrogenase subunit 2 (mitochondrion) (mitochondrion) [Meloidogyne graminicola] >gi|641689301|emb|CDI40115.1| NADH dehydrogenase respiratory chain subunit 2 (mitochondrion) (mitochondrion) [Meloidogyne graminicola]	YP_009040639	0.309925	44	41.5874	130	58
c133249_g1_i2	-10.0067	1.95e-10	dna-directed rna polymerase iii subunit rpc1	2688	gi|451770412|ref|NP_001263425.1|DNA-directed RNA polymerase III subunit RPC1 [Danio rerio]	NP_001263425	0	97	1317.75	697	679
c80377_g1_i1	14.9405	8.27e-25	contactin-1a-like	3982	gi|41323984|gb|AAS00058.1|contactin [Carassius auratus]	AAS00058	0	98	2035.38	1006	987
c96887_g1_i1	2.28841	0.00146615	protein phosphatase 1 regulatory subunit 3c-like	1317	gi|47085963|ref|NP_998345.1|uncharacterized protein LOC406459 [Danio rerio] >gi|45501373|gb|AAH67184.1| Zgc:77112 [Danio rerio]	NP_998345	2.63861e-115	88	423.32	253	224
c139111_g3_i2	-2.11035	0.00240197	e3 ubiquitin-protein ligase mgrn1 isoform x2	2404	gi|528475238|ref|XP_005164385.1|PREDICTED: probable E3 ubiquitin-protein ligase MGRN1 isoform X1 [Danio rerio]	XP_005164385	0	96	1009.98	525	507
c134118_g10_i1	-2.2251	0.00204355	schwannomin-interacting protein 1-like isoform x3	3925	gi|189442220|gb|AAI67442.1|Zgc:110585 protein [Danio rerio]	AAI67442	3.11843e-126	64	461.84	432	279
c104900_g1_i1	2.14314	0.00187823	fxyd domain-containing ion transport regulator 6-like isoform x2	1188	gi|319738671|ref|NP_001188347.1|FXYD domain containing ion transport regulator 6 like isoform 2 [Danio rerio] >gi|319738673|ref|NP_001188348.1| FXYD domain containing ion transport regulator 6 like isoform 2 [Danio rerio]	NP_001188347	9.39815e-29	86	135.576	84	73
c142222_g5_i4	11.8081	1.71e-15	myosin phosphatase rho-interacting protein isoform x1	3415	gi|528520515|ref|XP_005162963.1|PREDICTED: myosin phosphatase Rho-interacting protein isoform X6 [Danio rerio]	XP_005162963	0	69	706.827	615	428
c277892_g1_i1	-6.51219	0.00614931	bud site selection bud site morphogenesis serine threonine-protein bud family serine threonine-protein	572	gi|241955613|ref|XP_002420527.1|bud site selection protein, putative; bud site/morphogenesis serine/threonine-protein kinase, BUD family member, putative; serine/threonine-protein kinase, putative [Candida dubliniensis CD36] >gi|223643869|emb|CAX41606.1| bud site selection protein, putative [Candida dubliniensis CD36]	XP_002420527	7.2557	44	37.3502	128	57
c133320_g1_i5	-7.19803	0.000530405	protein c3orf33 homolog	1131	gi|221307504|ref|NP_001138268.1|c3orf33 homolog [Danio rerio]	NP_001138268	2.31051e-98	90	366.696	216	196
c133136_g1_i1	-2.04655	0.00443585	unconventional myosin-xvi isoform x2	7999	gi|528489268|ref|XP_005167486.1|PREDICTED: unconventional myosin-XVI isoform X4 [Danio rerio]	XP_005167486	0	90	3238.36	1864	1696
c106591_g1_i1	-9.12038	4.09e-08	cytoplasmic polyadenylation element-binding protein 4 isoform x1	2040	gi|688584998|ref|XP_005173170.2|PREDICTED: cytoplasmic polyadenylation element-binding protein 4 isoform X1 [Danio rerio] >gi|688585000|ref|XP_009289296.1| PREDICTED: cytoplasmic polyadenylation element-binding protein 4 isoform X1 [Danio rerio]	XP_005173170	0	81	777.319	490	400
c142900_g1_i8	3.31961	0.0014195	zgc:171731 protein	700	gi|157841213|ref|NP_001103182.1|uncharacterized protein LOC563034 [Danio rerio] >gi|156230272|gb|AAI51949.1| Zgc:171731 protein [Danio rerio]	NP_001103182	1.18624e-13	48	83.9593	122	59
c252056_g1_i1	4.003	5.78e-05	hypothetical protein CYLTODRAFT_373449	1157	gi|761949367|gb|KIY69058.1|hypothetical protein CYLTODRAFT_373449 [Cylindrobasidium torrendii FP15055 ss-10]	KIY69058	2.31295	50	41.2022	46	23
c139570_g1_i5	-10.2317	4.92e-11	polyhomeotic-like protein 3 isoform x1	6645	gi|688538216|ref|XP_009296931.1|PREDICTED: polyhomeotic-like protein 3 isoform X3 [Danio rerio]	XP_009296931	0	63	896.73	919	585
c64002_g1_i1	2.50166	0.00043027	homocysteine-responsive endoplasmic reticulum-resident ubiquitin-like domain member 2 protein	1897	gi|82185931|sp|Q6NYI0.1|HERP2_DANRERecName: Full=Homocysteine-responsive endoplasmic reticulum-resident ubiquitin-like domain member 2 protein [Danio rerio] >gi|46362545|gb|AAH66585.1| HERPUD family member 2 [Danio rerio]	Q6NYI0	4.73828e-154	71	552.747	397	283
c143397_g1_i13	7.56743	0.000125561	cell division cycle protein 23 homolog	1855	gi|41055558|ref|NP_957227.1|cell division cycle protein 23 homolog [Danio rerio] >gi|28277797|gb|AAH45861.1| CDC23 (cell division cycle 23, yeast, homolog) [Danio rerio] >gi|160773372|gb|AAI55284.1| CDC23 (cell division cycle 23, yeast, homolog) [Danio rerio]	NP_957227	0	99	1162.13	579	577
c254936_g1_i1	6.95003	0.00140897	gap junction beta-4	1208	gi|55742009|ref|NP_001007213.1|connexin 28.6 [Danio rerio] >gi|27447558|gb|AAN08574.1| connexin 28.6 [Danio rerio] >gi|190337112|gb|AAI62878.1| Connexin 28.6 [Danio rerio]	NP_001007213	3.97835e-99	79	369.392	253	200
c122126_g1_i4	11.5052	1.3e-14	beta-actin	1446	gi|620942379|ref|XP_001512727.2|PREDICTED: LOW QUALITY PROTEIN: actin, cytoplasmic 1 [Ornithorhynchus anatinus]	XP_001512727	0	98	765.377	384	379
c124321_g1_i2	3.17108	0.000851461	eukaryotic translation initiation factor 2d	2347	gi|41055586|ref|NP_957456.1|eukaryotic translation initiation factor 2D [Danio rerio] >gi|32766669|gb|AAH55196.1| Ligatin [Danio rerio]	NP_957456	6.67436e-155	76	556.214	407	311
c126493_g1_i2	9.92586	3.74e-10	puromycin-sensitive aminopeptidase	4990	gi|255683531|ref|NP_001157499.1|puromycin-sensitive aminopeptidase [Danio rerio]	NP_001157499	0	95	1164.06	604	576
c109033_g2_i1	-7.19803	0.000530405	atpase family aaa domain-containing protein 2-like isoform x1	563	gi|542259772|ref|XP_005465037.1|PREDICTED: ATPase family AAA domain-containing protein 2-like isoform X1 [Oreochromis niloticus]	XP_005465037	0.616072	57	40.817	52	30
c141542_g8_i2	-8.08657	9.48e-06	gastrula zinc finger	424	gi|528515012|ref|XP_005161585.1|PREDICTED: uncharacterized protein LOC100006266 isoform X1 [Danio rerio]	XP_005161585	1.64645e-39	84	168.703	99	84
c134424_g1_i15	-8.12297	7.72e-06	fgfr1 oncogene partner isoform x4	1494	gi|528511665|ref|XP_005160721.1|PREDICTED: FGFR1 oncogene partner isoform X5 [Danio rerio]	XP_005160721	0	79	657.522	487	385
c7137_g1_i1	6.57501	0.00614931	hypothetical protein	973	gi|145476109|ref|XP_001424077.1|hypothetical protein [Paramecium tetraurelia strain d4-2] >gi|124391139|emb|CAK56679.1| unnamed protein product [Paramecium tetraurelia]	XP_001424077	6.56505	63	39.2762	41	26
c116055_g1_i1	-7.97154	1.8e-05	ropporin-1-like protein	1036	gi|52219096|ref|NP_001004624.1|ropporin-1-like protein [Danio rerio] >gi|82181151|sp|Q66IC9.1|ROP1L_DANRE RecName: Full=Ropporin-1-like protein [Danio rerio] >gi|51859012|gb|AAH81402.1| Si:rp71-1f1.7 [Danio rerio] >gi|156230901|gb|AAI52163.1| Si:rp71-1f1.7 [Danio rerio] >gi|182889400|gb|AAI65043.1| Si:rp71-1f1.7 protein [Danio rerio]	NP_001004624	2.60781e-98	90	366.311	213	193
c141477_g1_i1	-11.626	5.58e-15	glutamate receptor kainate 5 isoform x1	5945	gi|688590100|ref|XP_009290380.1|PREDICTED: glutamate receptor ionotropic, kainate 5 isoform X1 [Danio rerio] >gi|688590103|ref|XP_009290381.1| PREDICTED: glutamate receptor ionotropic, kainate 5 isoform X1 [Danio rerio]	XP_009290380	0	92	1952.18	1067	991
c133996_g1_i1	3.3407	5.24e-05	bone morphogenetic protein receptor type-2-like	5889	gi|528481884|ref|XP_005165892.1|PREDICTED: bone morphogenetic protein receptor, type II a (serine/threonine kinase) isoform X1 [Danio rerio]	XP_005165892	0	79	1516.52	1028	820
c134024_g1_i4	7.99841	1.8e-05	rab gtpase-activating protein 1-like isoform x1	5578	gi|528516094|ref|XP_003201082.2|PREDICTED: rab GTPase-activating protein 1-like isoform X1 [Danio rerio]	XP_003201082	0	86	1303.12	794	690
c140370_g2_i1	-4.04248	0.000247831	leucine rich repeat family protein	818	gi|118359597|ref|XP_001013038.1|Leucine Rich Repeat family protein [Tetrahymena thermophila]	XP_001013038	6.2507	46	38.891	96	45
c134358_g1_i1	4.32365	1.71e-08	angiopoietin-related protein 3	2609	gi|822885194|ref|NP_571893.2|angiopoietin-related protein 3 precursor [Danio rerio]	NP_571893	0	92	801.201	450	417
c96342_g2_i1	-8.01091	1.45e-05	hypothetical protein	772	gi|547596770|ref|WP_022115803.1|hypothetical protein [Clostridium sp. CAG:524] >gi|524300334|emb|CDA60777.1| putative uncharacterized protein [Clostridium sp. CAG:524]	WP_022115803	9.29733	61	38.1206	55	34
c142112_g2_i4	9.24026	2.29e-08	rna-directed dna polymerase from mobile element jockey-like	1401	gi|557010543|ref|XP_006005988.1|PREDICTED: uncharacterized protein LOC102357907 [Latimeria chalumnae]	XP_006005988	1.0201e-11	69	79.337	69	48
c152767_g1_i1	-8.82141	2.23e-07	family protein	474	gi|503601592|ref|WP_013835668.1|hypothetical protein [Thioalkalimicrobium cyclicum] >gi|333965125|gb|AEG31891.1| ErfK/YbiS/YcfS/YnhG family protein [Thioalkalimicrobium cyclicum ALM1]	WP_013835668	4.45094	55	37.7354	47	26
c74971_g1_i1	-3.05813	0.00396476	patched domain-containing protein 4	1142	gi|71834514|ref|NP_001025356.1|patched domain-containing protein 1 [Danio rerio] >gi|82078608|sp|Q5RIV7.1|PTHD1_DANRE RecName: Full=Patched domain-containing protein 1 [Danio rerio]	NP_001025356	2.09883e-30	67	140.969	109	74
c138261_g2_i3	-2.32235	0.00165427	mbd1 protein	3091	gi|688566777|ref|XP_009302033.1|PREDICTED: uncharacterized protein si:dkey-242k1.6 isoform X1 [Danio rerio]	XP_009302033	0	65	771.541	771	507
c134510_g1_i10	9.54359	3.94e-09	ectonucleotide pyrophosphatase phosphodiesterase family member 2 isoform x1	2317	gi|41054802|ref|NP_956897.1|ectonucleotide pyrophosphatase/phosphodiesterase family member 2 precursor [Danio rerio] >gi|34783766|gb|AAH56781.1| Ectonucleotide pyrophosphatase/phosphodiesterase 2 [Danio rerio]	NP_956897	0	93	732.635	400	373
c122642_g1_i1	3.35751	3.77e-06	receptor-type tyrosine-protein kinase flt3	4002	gi|528519857|ref|XP_001921760.2|PREDICTED: receptor-type tyrosine-protein kinase FLT3 [Danio rerio]	XP_001921760	0	80	1330.47	939	758
c137389_g1_i4	-10.8465	9.54e-13	maguk p55 subfamily member 3-like isoform x1	2245	gi|189525845|ref|XP_001340190.2|PREDICTED: MAGUK p55 subfamily member 3-like isoform X3 [Danio rerio]	XP_001340190	8.83267e-126	90	459.144	265	240
c257224_g1_i1	-7.50426	0.000125561	fructose -bisphosphatase	480	gi|512868430|ref|XP_002932503.2|PREDICTED: uncharacterized protein LOC100492104 [Xenopus (Silurana) tropicalis]	XP_002932503	7.55056	46	36.965	50	23
c108098_g1_i5	-9.39791	7.83e-09	vascular endothelial growth factor receptor 1-like	3715	gi|46401446|gb|AAS92271.1|receptor tyrosine kinase Flt1b [Danio rerio]	AAS92271	0	91	1811.19	1039	947
c132375_g5_i3	7.99841	1.8e-05	catenin beta-1 isoform x1	3646	gi|528503059|ref|XP_005157888.1|PREDICTED: catenin beta-1 isoform X1 [Danio rerio]	XP_005157888	0	98	1530.77	789	774
c72644_g1_i1	-8.12297	7.72e-06	microtubule-associated protein futsch-like	2134	gi|528473075|ref|XP_697084.4|PREDICTED: mucin-2-like [Danio rerio]	XP_697084	1.71102e-38	57	169.088	184	106
c133517_g8_i3	-10.5383	7.07e-12	elks rab6-interacting cast family member 1 isoform x5	3150	gi|688616906|ref|XP_009296282.1|PREDICTED: ELKS/Rab6-interacting/CAST family member 1 isoform X5 [Danio rerio] >gi|213624864|gb|AAI71689.1| LOC548606 protein [Danio rerio]	XP_009296282	0	82	893.264	596	489
c135191_g1_i4	12.0456	3.46e-16	golgin subfamily b member 1-like isoform x1	11650	gi|326666641|ref|XP_001920325.3|PREDICTED: golgin subfamily B member 1 isoform X2 [Danio rerio]	XP_001920325	0	72	3370.48	2996	2167
c135305_g2_i4	5.59165	4.81e-08	alpha- -sialyltransferase 8e-like isoform x1	2478	gi|323462170|ref|NP_001191083.1|alpha-2,8-sialyltransferase 8E isoform 1 [Danio rerio] >gi|112182845|emb|CAL18612.1| alpha 2,8-sialyltransferase ST8Sia V [Danio rerio]	NP_001191083	0	99	671.774	331	330
c135349_g2_i1	-9.22453	2.29e-08	repressor of the inhibitor of the protein kinase	4434	gi|528492561|ref|XP_002663621.3|PREDICTED: uncharacterized protein si:dkey-250d21.1 [Danio rerio]	XP_002663621	0	88	2300.01	1411	1250
c91640_g1_i3	-12.4632	1.99e-17	calcium calmodulin-dependent protein kinase type 1g-like	2382	gi|688612588|ref|XP_005174188.2|PREDICTED: calcium/calmodulin-dependent protein kinase IG isoform X2 [Danio rerio]	XP_005174188	0	95	836.254	447	426
c136294_g1_i3	-3.17476	1.48e-05	map7 domain-containing protein 2 isoform x2	4482	gi|688553819|ref|XP_009299545.1|PREDICTED: MAP7 domain-containing protein 2 isoform X2 [Danio rerio]	XP_009299545	1.8687e-98	72	369.777	333	240
c136308_g5_i2	7.15492	0.000726851	lim domain only protein 7 isoform x12	4795	gi|688570874|ref|XP_009302896.1|PREDICTED: LIM domain only protein 7 isoform X12 [Danio rerio]	XP_009302896	0	79	1266.91	926	732
c141411_g1_i4	-2.02172	0.00545432	formin-like protein 3 isoform x1	3807	gi|528518055|ref|XP_005162273.1|PREDICTED: formin-like protein 3 isoform X1 [Danio rerio]	XP_005162273	0	79	687.952	471	375
c133260_g1_i8	6.95003	0.00140897	pro-neuregulin- membrane-bound isoform isoform 1	2363	gi|459352732|ref|NP_001038376.2|pro-neuregulin-1, membrane-bound isoform isoform 1 [Danio rerio] >gi|190338557|gb|AAI63772.1| Nrg1 protein [Danio rerio] >gi|222138154|gb|ACM45579.1| neuregulin 1 type I isoform [Danio rerio]	NP_001038376	0	75	803.897	589	447
c125153_g1_i1	-10.4622	1.12e-11	microtubule-associated tumor suppressor 1 homolog isoform x1	4629	gi|528467808|ref|XP_001919969.4|PREDICTED: microtubule-associated tumor suppressor 1 isoform X1 [Danio rerio]	XP_001919969	0	68	910.983	833	568
c144310_g4_i4	-10.1009	1.13e-10	gtpase imap family member 8-like	1422	gi|688540612|ref|XP_009297333.1|PREDICTED: interferon-induced very large GTPase 1-like [Danio rerio] >gi|688540616|ref|XP_009297334.1| PREDICTED: interferon-induced very large GTPase 1-like [Danio rerio] >gi|688540620|ref|XP_009297335.1| PREDICTED: interferon-induced very large GTPase 1-like [Danio rerio]	XP_009297333	1.76673e-35	85	158.303	105	90
c140180_g1_i8	-6.51219	0.00614931	apoptosis-inducing factor 3-like	3547	gi|528501779|ref|XP_005157647.1|PREDICTED: uncharacterized protein LOC791218 isoform X1 [Danio rerio] >gi|528501781|ref|XP_005157648.1| PREDICTED: uncharacterized protein LOC791218 isoform X1 [Danio rerio]	XP_005157647	8.87598e-157	88	563.148	348	307
c96840_g1_i2	-7.38945	0.00021796	tubulin delta chain	1796	gi|50344840|ref|NP_001002093.1|tubulin delta chain [Danio rerio] >gi|47938062|gb|AAH71532.1| Tubulin, delta 1 [Danio rerio]	NP_001002093	0	92	804.283	446	413
c140830_g1_i1	-3.16825	0.00100519	gastrula zinc finger	702	gi|667308003|ref|XP_008583564.1|PREDICTED: LOW QUALITY PROTEIN: zinc finger protein 345-like [Galeopterus variegatus]	XP_008583564	5.96876e-05	73	55.0694	45	33
c136469_g2_i2	3.06819	0.00068133	small acidic protein	722	gi|41055670|ref|NP_956488.1|small acidic protein [Danio rerio] >gi|82188628|sp|Q7ZVC9.1|SMAP_DANRE RecName: Full=Small acidic protein [Danio rerio] >gi|28279163|gb|AAH45914.1| Zgc:56106 [Danio rerio]	NP_956488	1.71917e-26	95	126.716	64	61
c140098_g2_i3	-9.53926	3.58e-09	potassium voltage-gated channel subfamily kqt member 2-like	5245	gi|528487880|ref|XP_001344807.2|PREDICTED: tanabin isoform X1 [Danio rerio]	XP_001344807	3.73216e-146	53	528.48	845	454
c82209_g1_i2	8.10112	1.17e-05	proteasome subunit beta type-7-like	2178	gi|597779031|ref|XP_007253136.1|PREDICTED: proteasome subunit beta type-7-like [Astyanax mexicanus]	XP_007253136	3.15137e-96	77	360.918	277	215
c138040_g2_i1	-6.80878	0.00199605	fintrim family protein	993	gi|326665159|ref|XP_700123.5|PREDICTED: tripartite motif-containing protein 16-like [Danio rerio]	XP_700123	4.26856e-10	61	73.1738	83	51
c143714_g1_i4	7.56743	0.000125561	rna-directed dna polymerase from mobile element jockey-like	2709	gi|125901787|gb|ABN58714.1|pol-like protein [Biomphalaria glabrata]	ABN58714	5.95829e-110	55	407.142	697	390
c68176_g1_i1	-2.0378	0.00495419	ephrin type-a receptor 3-like isoform x1	4318	gi|190339262|gb|AAI62500.1|Eph-like kinase 1 [Danio rerio]	AAI62500	0	96	1712.2	884	850
c137937_g7_i1	-2.06453	0.00381591	potassium voltage-gated channel subfamily a member 3-like	1968	gi|528517173|ref|XP_005174156.1|PREDICTED: potassium voltage-gated channel subfamily A member 3-like [Danio rerio]	XP_005174156	0	82	817.379	517	429
c126191_g1_i2	-4.27776	0.000488131	rac gtpase-activating protein 1	3290	gi|528518271|ref|XP_005162355.1|PREDICTED: rac GTPase-activating protein 1 isoform X1 [Danio rerio]	XP_005162355	0	93	1127.46	634	592
c141596_g1_i3	8.63383	7.45e-07	antigen peptide transporter 2-like	819	gi|55961761|emb|CAI11509.1|ATP-binding cassette, sub-family B (MDR/TAP), member 3, like 2 [Danio rerio] >gi|55961850|emb|CAI11510.1| ATP-binding cassette, sub-family B (MDR/TAP), member 3, like 2 [Danio rerio]	CAI11509	7.21445e-81	83	307.76	209	174
c129077_g1_i4	-8.7534	2.97e-07	guanine nucleotide-binding protein g g g subunit gamma-8	784	gi|295293163|ref|NP_001171214.1|guanine nucleotide-binding protein G(I)/G(S)/G(O) subunit gamma-8 [Danio rerio] >gi|63101835|gb|AAH95223.1| Zgc:110316 protein [Danio rerio]	NP_001171214	1.37895e-30	100	140.584	70	70
c121784_g1_i2	12.9016	1.02e-18	mitochondrial fission 1 protein	2158	gi|528484657|ref|XP_005172294.1|PREDICTED: mitochondrial fission 1 protein [Danio rerio]	XP_005172294	3.71953e-57	81	231.106	153	125
c140884_g1_i11	6.71114	0.00416566	kn motif and ankyrin repeat domain-containing protein 3	5602	gi|380420366|ref|NP_001244078.1|KN motif and ankyrin repeat domain-containing protein 3 [Danio rerio] >gi|302136984|gb|ADK94438.1| NBP [Danio rerio]	NP_001244078	0	80	1304.66	942	757
c142147_g1_i7	-11.8943	9.22e-16	nesprin-1 isoform x2	18936	gi|688602275|ref|XP_009301325.1|PREDICTED: nesprin-1 isoform X2 [Danio rerio]	XP_009301325	0	87	9411.18	5860	5109
c139541_g1_i5	-2.21696	0.00679774	zinc finger protein xfin	1017	gi|189233785|ref|XP_001814704.1|PREDICTED: zinc finger protein Xfin [Tribolium castaneum] >gi|270014956|gb|EFA11404.1| hypothetical protein TcasGA2_TC013578 [Tribolium castaneum]	XP_001814704	5.46252	43	39.6614	98	43
c107028_g1_i1	8.41204	2.45e-06	arrestin domain-containing protein 2 isoform x2	2566	gi|528493869|ref|XP_005155999.1|PREDICTED: arrestin domain-containing protein 2 isoform X1 [Danio rerio]	XP_005155999	0	95	749.969	402	382
c51985_g1_i1	7.2474	0.000530405	o-antigen polymerase	548	gi|738229570|ref|WP_036185001.1|polymerase, partial [Marinobacter sp. ELB17]	WP_036185001	2.14371	54	38.891	70	38
c130340_g1_i3	-7.70965	5.79e-05	atrial natriuretic peptide receptor 1-like	3858	gi|113678661|ref|NP_001038402.1|atrial natriuretic peptide receptor 1 precursor [Danio rerio] >gi|528509835|ref|XP_005170107.1| PREDICTED: atrial natriuretic peptide receptor 1 isoform X1 [Danio rerio] >gi|94732800|emb|CAK10930.1| novel protein similar to vertebrate natriuretic peptide receptor A/guanylate cyclase A (atrionatriuretic peptide receptor A) (NPR1) [Danio rerio]	NP_001038402	0	90	855.129	480	434
c102148_g2_i1	10.0972	1.29e-10	gtpase imap family member 8-like	2931	gi|548383008|ref|XP_005734756.1|PREDICTED: GTPase IMAP family member 8-like [Pundamilia nyererei]	XP_005734756	1.48627e-162	60	582.022	781	474
c112841_g1_i1	7.56743	0.000125561	antibiotic transporter	1056	gi|499288694|ref|WP_010979984.1|antibiotic transporter [Sulfolobus tokodaii] >gi|15922229|ref|NP_377898.1| antibiotic transport-associated protein [Sulfolobus tokodaii str. 7] >gi|15623018|dbj|BAB67007.1| hypothetical protein STK_19140 [Sulfolobus tokodaii str. 7]	WP_010979984	0.893863	53	42.3578	93	50
c140655_g3_i3	7.05611	0.00100641	retrotransposon-derived protein peg10	1343	gi|297274663|ref|XP_002800846.1|PREDICTED: hypothetical protein LOC100428451 [Macaca mulatta]	XP_002800846	0.000114156	57	55.8398	76	44
c137761_g1_i6	-9.70447	1.23e-09	diacylglycerol kinase zeta-like	5025	gi|528521049|ref|XP_005174347.1|PREDICTED: diacylglycerol kinase zeta-like isoform X4 [Danio rerio]	XP_005174347	0	85	1466.44	900	766
c133099_g1_i3	-6.71653	0.00286389	protein-tyrosine kinase 2-beta	2677	gi|528505536|ref|XP_005158634.1|PREDICTED: protein-tyrosine kinase 2-beta isoform X1 [Danio rerio] >gi|688593417|ref|XP_009291069.1| PREDICTED: protein-tyrosine kinase 2-beta isoform X1 [Danio rerio]	XP_005158634	0	87	1304.66	794	698
c128885_g1_i3	-9.8954	4.03e-10	protein mto1 mitochondrial	2341	gi|688579097|ref|XP_009304746.1|PREDICTED: protein MTO1 homolog, mitochondrial isoform X2 [Danio rerio]	XP_009304746	0	89	1097.8	666	593
c132348_g1_i3	-9.12038	4.09e-08	receptor-type tyrosine-protein phosphatase t-like isoform x5	4011	gi|658848043|ref|XP_008406527.1|PREDICTED: receptor-type tyrosine-protein phosphatase T isoform X2 [Poecilia reticulata]	XP_008406527	0	90	2152.1	1244	1124
c242766_g1_i1	2.06005	0.00241588	60s ribosomal protein l23	507	gi|470620201|ref|XP_004318392.1|PREDICTED: 60S ribosomal protein L23 [Tursiops truncatus]	XP_004318392	4.34056e-67	94	260.381	140	132
c137601_g1_i8	-8.82141	2.23e-07	pleckstrin homology-like domain family b member 2 isoform x4	3246	gi|688614305|ref|XP_009295718.1|PREDICTED: pleckstrin homology-like domain family B member 2 isoform X5 [Danio rerio]	XP_009295718	0	87	645.58	379	330
c117628_g1_i4	-6.51219	0.00614931	mediator of rna polymerase ii transcription subunit 13-like	1939	gi|573905555|ref|XP_006640498.1|PREDICTED: mediator of RNA polymerase II transcription subunit 13-like [Lepisosteus oculatus]	XP_006640498	2.34624e-31	88	145.206	85	75
c142918_g3_i6	-10.1894	6.3e-11	histone-lysine n- h3 lysine-36 and h4 lysine-20 specific-like isoform x1	6782	gi|528514303|ref|XP_005173941.1|PREDICTED: histone-lysine N-methyltransferase, H3 lysine-36 and H4 lysine-20 specific isoform X2 [Danio rerio]	XP_005173941	0	81	2851.23	1901	1548
c247653_g1_i1	-3.39728	0.00383276	potassium voltage-gated channel subfamily kqt member 2-like isoform x1	1330	gi|688567923|ref|XP_009302255.1|PREDICTED: uncharacterized protein LOC100141342 isoform X1 [Danio rerio]	XP_009302255	2.74966e-136	90	493.041	286	258
c49785_g1_i1	2.04279	0.00261717	60s ribosomal protein l36	449	gi|533185573|ref|XP_005405818.1|PREDICTED: 60S ribosomal protein L36 [Chinchilla lanigera]	XP_005405818	5.49338e-51	93	206.838	117	109
c105737_g1_i1	-8.01091	1.45e-05	anaphase-promoting complex subunit cdc26	934	gi|57524532|ref|NP_001004005.1|anaphase-promoting complex subunit CDC26 [Danio rerio] >gi|82181687|sp|Q68EK9.1|CDC26_DANRE RecName: Full=Anaphase-promoting complex subunit CDC26; AltName: Full=Cell division cycle protein 26 homolog [Danio rerio] >gi|51328169|gb|AAH80217.1| Cell division cycle 26 homolog [Danio rerio] >gi|87128442|gb|ABD22986.1| cell division cycle 26 [Danio rerio] >gi|123232992|e…	NP_001004005	4.63787e-40	97	172.555	88	86
c260102_g1_i1	-6.89549	0.00140897	endonuclease-reverse transcriptase	1205	gi|584029928|ref|XP_006809461.1|PREDICTED: protein NLRC3-like [Neolamprologus brichardi]	XP_006809461	1.06722e-19	71	105.531	102	73
c6667_g1_i1	-2.56948	0.000329616	slit and ntrk-like protein 1	3757	gi|528524106|ref|XP_005174686.1|PREDICTED: SLIT and NTRK-like protein 1 [Danio rerio]	XP_005174686	0	96	1348.57	695	668
c126944_g1_i5	7.56743	0.000125561	hypothetical protein COCC4DRAFT_125945	921	gi|477592772|gb|ENI09842.1|hypothetical protein COCC4DRAFT_125945 [Bipolaris maydis ATCC 48331]	ENI09842	7.80444	36	38.891	104	38
c139092_g1_i6	-2.28684	0.000926725	somatostatin-1b-like	1421	gi|113679579|ref|NP_001038896.1|cortistatin precursor [Danio rerio] >gi|112419194|gb|AAI22389.1| Zgc:153708 [Danio rerio]	NP_001038896	3.67533e-41	100	177.178	88	88
c4450_g1_i1	-3.01706	0.000423146	integrin beta-3-like	2614	gi|190337291|gb|AAI63266.1|Integrin beta 3a [Danio rerio]	AAI63266	0	84	1285.78	785	660
c143915_g3_i1	-7.97154	1.8e-05	hypothetical protein RFI_05400	1100	gi|569427285|gb|ETO31721.1|hypothetical protein RFI_05400 [Reticulomyxa filosa]	ETO31721	8.13453	45	39.2762	109	50
c118663_g1_i6	7.49383	0.000164799	pci domain-containing protein 2	3053	gi|148745164|gb|AAI42858.1|LOC558106 protein [Danio rerio]	AAI42858	5.50547e-176	82	626.706	401	332
c109414_g1_i2	-11.3394	3.71e-14	phd finger protein 12	2684	gi|292621498|ref|XP_002664670.1|PREDICTED: PHD finger protein 12 [Danio rerio]	XP_002664670	0	83	1321.22	849	707
c135982_g1_i9	-7.19803	0.000530405	serine threonine-protein kinase nek8	1387	gi|597769734|ref|XP_007248676.1|PREDICTED: serine/threonine-protein kinase Nek8 [Astyanax mexicanus]	XP_007248676	3.37859e-84	94	320.087	168	158
c167784_g1_i1	-2.02846	0.00700953	gamma-soluble nsf attachment	657	gi|61806530|ref|NP_001013498.1|gamma-soluble NSF attachment protein [Danio rerio] >gi|60552799|gb|AAH91448.1| Zgc:110177 [Danio rerio] >gi|182890570|gb|AAI64747.1| Zgc:110177 protein [Danio rerio]	NP_001013498	2.69889e-83	92	315.079	182	168
c135821_g1_i1	3.35724	9.13e-06	nuclear factor interleukin-3-regulated protein	1934	gi|635544241|gb|AHZ89835.1|interleukin 3 regulated nuclear factor [Ctenopharyngodon idella]	AHZ89835	0	90	805.053	468	425
c48132_g1_i1	2.29712	0.000804195	early growth response protein 1-like	3335	gi|167555067|ref|NP_001107925.1|uncharacterized protein LOC795099 [Danio rerio] >gi|160774208|gb|AAI55327.1| Zgc:175128 protein [Danio rerio]	NP_001107925	9.23675e-132	75	479.945	368	278
c132962_g1_i4	7.56743	0.000125561	serine dehydratase-like	1816	gi|326675522|ref|XP_692090.3|PREDICTED: serine dehydratase-like [Danio rerio] >gi|528505871|ref|XP_005169900.1| PREDICTED: serine dehydratase-like [Danio rerio]	XP_692090	4.64851e-151	89	542.732	322	287
c141378_g4_i3	-2.67524	0.000451043	glutamate receptor 4-like isoformx2	2237	gi|47086545|ref|NP_997917.1|glutamate receptor, ionotropic, AMPA 4b precursor [Danio rerio] >gi|33327166|gb|AAQ08961.1| AMPA receptor subunit GluR4B [Danio rerio]	NP_997917	1.71093e-20	100	109.383	55	55
c135175_g1_i4	8.45145	2.05e-06	tnf receptor-associated factor 5-like	2365	gi|528516862|ref|XP_692341.6|PREDICTED: TNF receptor-associated factor 5, partial [Danio rerio]	XP_692341	1.03964e-155	88	558.91	334	296
c144297_g1_i1	-9.97719	2.41e-10	cationic amino acid transporter 4	2612	gi|147907022|ref|NP_919408.2|cationic amino acid transporter 4 [Danio rerio] >gi|134026296|gb|AAI34893.1| Slc7a4 protein [Danio rerio]	NP_919408	0	89	1144.8	677	605
c129800_g1_i1	7.47049	3.1e-15	sodium calcium exchanger 1 isoform x1	5247	gi|85362713|ref|NP_001034233.1|sodium/calcium exchanger 1 precursor [Danio rerio] >gi|528506060|ref|XP_005158753.1| PREDICTED: sodium/calcium exchanger 1 isoform X1 [Danio rerio] >gi|688594310|ref|XP_009291300.1| PREDICTED: sodium/calcium exchanger 1 isoform X1 [Danio rerio] >gi|688594312|ref|XP_009291301.1| PREDICTED: sodium/calcium exchanger 1 isoform X1 [Danio rerio] >gi|688594314|ref|XP_00929…	NP_001034233	1.78274e-164	90	589.341	336	303
c136806_g1_i5	-6.61797	0.00416566	receptor tyrosine-protein kinase erbb-3-like	1792	gi|528517904|ref|XP_005162227.1|PREDICTED: erbB-3b isoform X1 [Danio rerio]	XP_005162227	0	93	1106.66	596	556
c125674_g1_i2	8.28689	4.28e-06	arf-gap with dual ph domain-containing protein 1-like	1681	gi|50540504|ref|NP_001002715.1|uncharacterized protein LOC436988 [Danio rerio] >gi|49901314|gb|AAH76512.1| Zgc:92360 [Danio rerio] >gi|182890384|gb|AAI64208.1| Zgc:92360 protein [Danio rerio]	NP_001002715	0	95	724.546	377	359
c93399_g1_i2	7.2474	0.000530405	cklf-like marvel transmembrane domain-containing protein 7	2628	gi|156616390|ref|NP_001096119.1|sialic acid binding Ig-like lectin 15, like precursor [Danio rerio] >gi|94315256|gb|ABF14474.1| siglec-like protein 2 [Danio rerio]	NP_001096119	3.0799e-71	61	278.485	321	197
c124098_g1_i2	-8.7991	2.57e-07	hypothetical protein PFNF135_00867	655	gi|574983069|gb|ETW44812.1|hypothetical protein PFNF135_00867 [Plasmodium falciparum NF135/5.C10]	ETW44812	0.568173	60	41.5874	40	24
c139324_g1_i4	10.939	5.44e-13	hypothetical protein EH28_15411	3968	gi|808868135|gb|KKF18551.1|hypothetical protein EH28_15411 [Larimichthys crocea]	KKF18551	4.29975e-99	90	371.703	203	184
c143365_g4_i10	-2.98954	0.000115063	echinoderm microtubule-associated 5-like isoform x1	3980	gi|688595495|ref|XP_009291520.1|PREDICTED: echinoderm microtubule-associated protein-like 5 isoform X3 [Danio rerio]	XP_009291520	0	96	2450.63	1247	1202
c136431_g3_i2	-10.064	1.38e-10	ino80 complex subunit c	970	gi|225690542|ref|NP_001002108.2|INO80 complex subunit C [Danio rerio]	NP_001002108	3.86011e-85	82	322.398	210	174
c142204_g3_i2	7.88783	2.82e-05	4fe-4s ferredoxin	786	gi|497524968|ref|WP_009839166.1|4Fe-4S ferredoxin [Pseudoalteromonas tunicata] >gi|88817104|gb|EAR26923.1| putative iron-sulfur cluster-binding protein FixG [Pseudoalteromonas tunicata D2]	WP_009839166	4.36482	52	39.2762	71	37
c118104_g2_i1	-11.5344	1.03e-14	plasma membrane calcium-transporting atpase 3-like isoform x2	1897	gi|528517637|ref|XP_005162134.1|PREDICTED: plasma membrane calcium-transporting ATPase 3 isoform X5 [Danio rerio]	XP_005162134	1.33531e-148	84	534.643	341	287
c140689_g2_i2	-10.5782	5.51e-12	ubiquitin carboxyl-terminal hydrolase 34 isoform x1	4202	gi|688534298|ref|XP_009292973.1|PREDICTED: ubiquitin carboxyl-terminal hydrolase 34-like, partial [Danio rerio]	XP_009292973	0	84	1743.78	1071	906
c137852_g1_i3	7.76807	5.79e-05	myelin-oligodendrocyte glyco	477	gi|528520366|ref|XP_005170684.1|PREDICTED: uncharacterized protein LOC101882128 isoform X1 [Danio rerio] >gi|528520368|ref|XP_005170685.1| PREDICTED: uncharacterized protein LOC101882128 isoform X1 [Danio rerio] >gi|688615029|ref|XP_009295893.1| PREDICTED: uncharacterized protein LOC101882128 isoform X1 [Danio rerio] >gi|688615032|ref|XP_009295894.1| PREDICTED: uncharacterized protein LOC10188212…	XP_005170684	1.11835e-35	69	155.992	149	104
c67163_g1_i1	-8.01091	1.45e-05	proline-rich transmembrane protein 2-like	2036	gi|528495409|ref|XP_002663950.2|PREDICTED: proline-rich transmembrane protein 2-like [Danio rerio]	XP_002663950	9.7141e-76	71	292.738	228	164
c76551_g1_i1	5.92335	1.24e-06	#NAME?	645	gi|562816738|gb|AHB35435.1|SecY-independent transporter protein (mitochondrion) [Pyropia perforata] >gi|645928528|gb|AIB08242.1| SecY-independent transporter protein (mitochondrion) (mitochondrion) [Pyropia perforata]	AHB35435	7.86724	51	37.7354	62	32
c137055_g1_i7	-8.7062	4e-07	beta-galactosidase-1-like protein 2	1420	gi|688575340|ref|XP_009303874.1|PREDICTED: beta-galactosidase-1-like protein 2 isoform X2 [Danio rerio]	XP_009303874	1.00007e-30	88	142.51	80	71
c142285_g1_i1	-8.19311	6.32e-06	x-linked retinitis pigmentosa gtpase regulator isoform x1	1413	gi|326671858|ref|XP_685964.5|PREDICTED: X-linked retinitis pigmentosa GTPase regulator isoform X1 [Danio rerio]	XP_685964	0.0742145	48	46.595	62	30
c141208_g1_i1	8.91329	1.47e-07	major histocompatibility complex class i-related gene isoform x2	564	gi|62955779|ref|NP_001017904.1|uncharacterized protein LOC550603 [Danio rerio] >gi|62202913|gb|AAH93422.1| Zgc:113060 [Danio rerio]	NP_001017904	2.1125e-09	54	68.9366	84	46
c258997_g1_i1	-6.39803	0.00614931	tyrosine-sulfated glycopeptide receptor 1	976	gi|470140087|ref|XP_004305776.1|PREDICTED: tyrosine-sulfated glycopeptide receptor 1 [Fragaria vesca subsp. vesca]	XP_004305776	8.62378	55	38.891	70	39
c125498_g1_i2	-4.27776	0.000488131	mitochondrial thiamine pyrophosphate carrier	501	gi|45387845|ref|NP_991278.1|mitochondrial thiamine pyrophosphate carrier [Danio rerio] >gi|37595384|gb|AAQ94578.1| solute carrier family 25 member 19 [Danio rerio]	NP_991278	9.21529e-38	85	162.925	96	82
c143015_g1_i1	-3.33131	0.000499278	protocadherin alpha-3-like	1148	gi|688584354|ref|XP_009305938.1|PREDICTED: protocadherin alpha-8-like isoform X2 [Danio rerio]	XP_009305938	1.61274e-163	91	583.178	336	307
c133318_g2_i1	7.81388	1.87e-17	vasodilator-stimulated phospho	1895	gi|160333859|ref|NP_001103922.1|vasodilator-stimulated phosphoprotein [Danio rerio] >gi|141795901|gb|AAI34962.1| Zgc:162320 protein [Danio rerio]	NP_001103922	3.7564e-34	77	154.451	131	102
c142194_g2_i2	7.99841	1.8e-05	neuron navigator 2 isoform x3	4511	gi|688616602|ref|XP_009296209.1|PREDICTED: neuron navigator 2 isoform X7 [Danio rerio]	XP_009296209	0	89	1597.02	943	848
c134873_g1_i4	7.70424	7.45e-05	trna wybutosine-synthesizing protein 4	3074	gi|190570240|ref|NP_001122029.1|tRNA wybutosine-synthesizing protein 4 [Danio rerio] >gi|688571270|ref|XP_009302991.1| PREDICTED: tRNA wybutosine-synthesizing protein 4 isoform X1 [Danio rerio]	NP_001122029	0	88	832.787	476	422
c121375_g1_i2	6.57501	0.00614931	vitellogenin partial	1536	gi|688609513|ref|XP_009294676.1|PREDICTED: vitellogenin [Danio rerio]	XP_009294676	1.34559e-76	72	295.049	265	192
c150122_g1_i1	3.59767	0.00102803	e3 ubiquitin-protein ligase trim39-like	216	gi|542244747|ref|XP_003454743.2|PREDICTED: E3 ubiquitin-protein ligase TRIM39-like [Oreochromis niloticus]	XP_003454743	1.04732e-12	75	79.337	73	55
c103138_g1_i1	6.95003	0.00140897	raftlin-like isoform x1	1668	gi|688600038|ref|XP_009292523.1|PREDICTED: raftlin isoform X1 [Danio rerio]	XP_009292523	4.82557e-83	69	316.62	262	183
c141915_g2_i4	9.95357	2.99e-10	nitrogen permease regulator 3-like protein isoform x2	3062	gi|256017188|ref|NP_001020705.2|nitrogen permease regulator 3-like protein [Danio rerio]	NP_001020705	0	93	1074.69	596	555
c125872_g1_i1	2.42521	0.00403307	h aca ribonucleoprotein complex subunit 2-like	1038	gi|597781218|ref|XP_007254184.1|PREDICTED: H/ACA ribonucleoprotein complex subunit 2-like protein-like [Astyanax mexicanus]	XP_007254184	6.56221e-41	95	175.637	95	91
c138773_g1_i6	-13.1623	1.69e-19	signal-induced proliferation-associated 1-like protein 1	8372	gi|688602672|ref|XP_009293037.1|PREDICTED: signal-induced proliferation-associated 1-like protein 1 isoform X5 [Danio rerio]	XP_009293037	0	84	2831.2	1743	1470
c46033_g1_i2	-11.433	2.02e-14	zinc finger protein 319-like	2767	gi|292616365|ref|XP_001923338.2|PREDICTED: zinc finger protein 319-like [Danio rerio]	XP_001923338	0	95	1201.81	590	563
c136157_g1_i2	-7.38945	0.00021796	e3 ubiquitin-protein ligase rnf213-like	1587	gi|688545101|ref|XP_009298094.1|PREDICTED: E3 ubiquitin-protein ligase RNF213 isoform X4 [Danio rerio]	XP_009298094	1.38715e-132	71	481.1	423	303
c126174_g1_i4	-8.01091	1.45e-05	ectonucleoside triphosphate diphosphohydrolase 4 isoform x1	1905	gi|528488798|ref|XP_005167275.1|PREDICTED: ectonucleoside triphosphate diphosphohydrolase 4 isoform X1 [Danio rerio]	XP_005167275	1.26064e-138	84	501.516	300	254
c107187_g1_i3	-8.63238	6.35e-07	peroxisomal coenzyme a diphosphatase nudt7	1241	gi|528522283|ref|XP_005163269.1|PREDICTED: peroxisomal coenzyme A diphosphatase NUDT7 [Danio rerio]	XP_005163269	7.58771e-69	70	268.855	224	159
c135801_g1_i6	8.91329	1.47e-07	protein kinase c zeta type isoform x1	6274	gi|190339794|gb|AAI63349.1|Protein kinase C, zeta [Danio rerio]	AAI63349	0	96	1122.46	575	554
c133459_g1_i1	-9.5791	2.71e-09	cysteine protease atg4d-like	2515	gi|688541239|ref|XP_009297433.1|PREDICTED: cysteine protease ATG4D-like [Danio rerio]	XP_009297433	2.50628e-147	78	531.176	378	296
c134181_g1_i2	-10.3284	2.72e-11	kinesin heavy chain isoform 5c	2671	gi|181342078|ref|NP_001116747.1|kinesin heavy chain isoform 5C [Danio rerio] >gi|528489728|ref|XP_005167631.1| PREDICTED: kinesin heavy chain isoform 5C isoform X1 [Danio rerio]	NP_001116747	0	93	802.357	471	440
c116372_g1_i1	-6.89549	0.00140897	x-ray repair cross-complementing protein 5	2743	gi|133777834|gb|AAI15209.1|Xrcc5 protein [Danio rerio]	AAI15209	0	90	1190.25	697	634
c141623_g2_i4	-8.12297	7.72e-06	pol-like protein	1294	gi|34392560|dbj|BAC82609.1|pol-like protein [Danio rerio]	BAC82609	2.18111e-98	65	367.081	366	240
c133845_g1_i2	-8.29232	3.54e-06	leucine-rich repeat-containing protein 4c	5070	gi|66472218|ref|NP_001018583.1|leucine rich repeat containing 4C precursor [Danio rerio] >gi|63102407|gb|AAH95314.1| Zgc:110565 [Danio rerio]	NP_001018583	0	88	1130.16	647	571
c162670_g1_i1	-7.19803	0.000530405	reverse transcriptase	640	gi|77403696|dbj|BAE46430.1|reverse transcriptase [Danio rerio]	BAE46430	6.14827e-05	42	54.6842	130	55
c195494_g1_i1	-6.71653	0.00286389	salicylate carboxymethyltransferase-like	539	gi|659080359|ref|XP_008440749.1|PREDICTED: salicylate carboxymethyltransferase-like [Cucumis melo]	XP_008440749	7.78066	53	36.965	63	34
c140092_g1_i1	2.53778	0.00109496	centrosomal protein of 120 kda-like isoform x1	2896	gi|326669786|ref|XP_002663091.2|PREDICTED: centrosomal protein of 120 kDa [Danio rerio]	XP_002663091	0	79	1170.99	851	676
c140700_g10_i3	-7.38945	0.00021796	signal transducer and activator of transcription 3 isoform x1	4793	gi|530891834|gb|AGT55824.1|STAT3 isoform 1 [Ctenopharyngodon idella]	AGT55824	0	97	1586.24	806	784
c136996_g3_i1	-9.44179	6.4e-09	triple functional domain protein isoform x4	5581	gi|688600738|ref|XP_009292695.1|PREDICTED: triple functional domain protein isoform X6 [Danio rerio]	XP_009292695	0	83	1285.4	797	668
c115577_g1_i1	9.14731	4.09e-08	ring finger protein 122-like	1091	gi|26788040|emb|CAD52126.2|novel protein [Danio rerio]	CAD52126	2.47039e-33	98	150.599	68	67
c138189_g2_i1	6.79001	4.43e-12	transposon ty3-i gag-pol polyprotein	3718	gi|317419154|emb|CBN81191.1|Pol polyprotein [Dicentrarchus labrax]	CBN81191	2.29909e-54	59	223.016	260	155
c125596_g1_i2	-7.88941	2.25e-05	ring finger and transmembrane domain-containing protein 1	1819	gi|528492420|ref|XP_005172716.1|PREDICTED: RING finger and transmembrane domain-containing protein 1 isoform X1 [Danio rerio] >gi|190358868|sp|Q6NZ21.2|RNFT1_DANRE RecName: Full=RING finger and transmembrane domain-containing protein 1 [Danio rerio]	XP_005172716	2.45892e-168	75	600.127	419	318
c116129_g1_i4	-9.61787	2.07e-09	chromobox protein homolog 6-like	2285	gi|94734003|emb|CAK05336.1|novel protein similar to vertebrate chromobox homolog 6 (CBX6) (zgc:101049) [Danio rerio]	CAK05336	1.48706e-136	69	494.967	405	281
c130315_g1_i2	-6.51219	0.00614931	phd finger protein 20 isoform x1	643	gi|126631979|gb|AAI34106.1|LOC563332 protein [Danio rerio]	AAI34106	1.01862e-39	93	170.244	88	82
c7455_g1_i2	7.05611	0.00100641	gap junction	1295	gi|71834542|ref|NP_001025371.1|connexin 34.5 [Danio rerio] >gi|92097615|gb|AAI15045.1| Connexin 34.5 [Danio rerio] >gi|182888812|gb|AAI64246.1| Cx34.5 protein [Danio rerio]	NP_001025371	8.0009e-117	85	428.328	265	226
c10459_g1_i1	-11.2143	8.59e-14	gamma-glutamyl hydrolase-like	1587	gi|162287324|ref|NP_001104645.1|uncharacterized protein LOC563836 precursor [Danio rerio] >gi|158253810|gb|AAI53968.1| Zgc:171566 protein [Danio rerio]	NP_001104645	4.56451e-168	96	598.971	314	303
c143555_g1_i4	9.34861	1.19e-08	thioredoxin domain-containing protein 11	2465	gi|688535338|ref|XP_009294521.1|PREDICTED: thioredoxin domain-containing protein 11 isoform X3 [Danio rerio]	XP_009294521	2.1438e-143	80	518.079	376	303
c143325_g5_i4	-6.39803	0.00614931	amino acid partial	573	gi|567450719|gb|ETK08343.1|hypothetical protein T231_13290 [Tannerella sp. oral taxon BU063 isolate Cell 6/7/9]	ETK08343	9.47624	49	36.965	63	31
c141373_g1_i7	2.88794	0.00014853	pecanex-like protein 2	5477	gi|528498226|ref|XP_690089.4|PREDICTED: pecanex-like protein 2 isoform X1 [Danio rerio]	XP_690089	0	91	2663.64	1491	1362
c137566_g2_i7	-6.51219	0.00614931	sugar abc transporter permease	484	gi|740120857|ref|WP_037969513.1|sugar ABC transporter permease [Sulfitobacter noctilucicola] >gi|751941763|gb|KIN62715.1| ABC-2 type transporter [Sulfitobacter noctilucicola]	WP_037969513	4.54619	47	37.7354	98	47
c74086_g1_i1	-7.75674	4.53e-05	ribosomal protein s3	534	gi|301088585|ref|NP_852625.2|ribosomal protein S3 [Eimeria tenella strain Penn State] >gi|301078342|gb|AAO40226.2| ribosomal protein S3 [Eimeria tenella]	NP_852625	4.58781	41	37.7354	134	56
c110067_g1_i1	-9.66799	1.59e-09	rna-binding protein 27 isoform x1	3594	gi|528491090|ref|XP_005167991.1|PREDICTED: RNA-binding protein 27 isoform X1 [Danio rerio]	XP_005167991	0	81	900.582	600	488
c98076_g1_i2	4.16498	0.00406644	matrix gla protein	845	gi|45387693|ref|NP_991203.1|matrix Gla protein precursor [Danio rerio] >gi|37543026|gb|AAL68967.1| matrix Gla protein [Danio rerio] >gi|190337075|gb|AAI62742.1| Matrix Gla protein [Danio rerio] >gi|190338687|gb|AAI62748.1| Matrix Gla protein [Danio rerio]	NP_991203	1.32685e-24	80	120.939	84	68
c141884_g3_i8	7.82919	4.53e-05	tyrosine-protein kinase jak1	6502	gi|573894471|ref|XP_006634985.1|PREDICTED: tyrosine-protein kinase JAK1-like [Lepisosteus oculatus]	XP_006634985	0	71	1274.61	1159	826
c138951_g2_i1	-7.97154	1.8e-05	acetylcholinesterase collagenic tail peptide-like	3495	gi|326676611|ref|XP_001343145.4|PREDICTED: acetylcholinesterase collagenic tail peptide [Danio rerio]	XP_001343145	3.95429e-125	57	457.988	455	261
c125840_g1_i1	-12.4382	2.36e-17	basal cell adhesion molecule isoform x2	5289	gi|115495543|ref|NP_001070095.1|basal cell adhesion molecule precursor [Danio rerio] >gi|115313708|gb|AAI24518.1| Basal cell adhesion molecule (Lutheran blood group) [Danio rerio]	NP_001070095	0	75	658.677	559	420
c134122_g2_i3	7.76807	5.79e-05	ryanodine receptor 1-like	4184	gi|688574960|ref|XP_009303777.1|PREDICTED: ryanodine receptor 1 isoform X2 [Danio rerio]	XP_009303777	0	81	1995.32	1294	1055
c134328_g1_i15	9.02201	8.64e-08	amphiphysin isoform x4	2092	gi|688537511|ref|XP_009296881.1|PREDICTED: amphiphysin isoform X5 [Danio rerio]	XP_009296881	2.71079e-89	93	337.806	192	180
c137375_g1_i1	11.9	9.22e-16	max gene-associated protein isoform x2	10332	gi|528505690|ref|XP_005158676.1|PREDICTED: MAX gene-associated protein isoform X2 [Danio rerio] >gi|528505692|ref|XP_005158677.1| PREDICTED: MAX gene-associated protein isoform X2 [Danio rerio]	XP_005158676	0	66	1919.05	1933	1284
c139958_g10_i1	-6.97727	0.00100641	fe-s cluster assembly protein	1593	gi|547178985|ref|WP_021921404.1|Fe-S cluster assembly protein SufD [Acholeplasma sp. CAG:878] >gi|524046371|emb|CCY27957.1| feS assembly protein SufD [Acholeplasma sp. CAG:878]	WP_021921404	8.2183	43	40.0466	141	62
c141128_g2_i1	6.83552	0.00199605	phenylalanine-trna alpha subunit	379	gi|296004488|ref|XP_002808610.1|phosphatidate cytidylyltransferase, putative [Plasmodium falciparum 3D7] >gi|224591376|emb|CAX51192.1| phosphatidate cytidylyltransferase, putative [Plasmodium falciparum 3D7]	XP_002808610	1.60964	50	38.891	63	32
c75904_g1_i1	7.70424	7.45e-05	kinesin-like protein kif14	1337	gi|528516018|ref|XP_005170522.1|PREDICTED: kinesin-like protein KIF14 isoform X1 [Danio rerio]	XP_005170522	1.30861e-85	70	324.709	305	215
c139391_g1_i3	-10.1721	7.15e-11	leukemia inhibitory factor receptor-like	3867	gi|62122793|ref|NP_001014328.1|leukemia inhibitory factor receptor alpha a precursor [Danio rerio] >gi|61403566|gb|AAH91862.1| Leukemia inhibitory factor receptor alpha [Danio rerio] >gi|182890026|gb|AAI65177.1| Lifra protein [Danio rerio]	NP_001014328	0	81	1366.67	941	771
c136420_g1_i4	-8.77643	2.57e-07	ataxin-7-like protein 2	2491	gi|528494689|ref|XP_005172962.1|PREDICTED: ataxin-7-like protein 2 isoform X1 [Danio rerio]	XP_005172962	0	79	1060.44	728	579
c96888_g1_i1	-2.78235	0.000481756	arg8-vasotocin receptor-like	1479	gi|663070893|ref|NP_001284605.1|arginine vasopressin receptor 1B [Danio rerio] >gi|636630729|gb|AIA09340.1| arginine vasotocin receptor 1a1 [Danio rerio]	NP_001284605	5.8295e-146	91	525.398	283	259
c122313_g1_i3	-8.12297	7.72e-06	tubby-related protein 3 isoform x1	1671	gi|528475671|ref|XP_005164515.1|PREDICTED: tubby-related protein 3-like isoform X1 [Danio rerio]	XP_005164515	0	84	754.207	476	402
c136464_g1_i5	-2.57898	0.000515221	cell surface glycoprotein muc18-like isoform x1	2883	gi|528480684|ref|XP_005172072.1|PREDICTED: cell surface glycoprotein MUC18 isoform X4 [Danio rerio]	XP_005172072	0	88	1024.23	629	554
c138334_g1_i1	-10.1721	7.15e-11	acetyl- carboxylase alpha	8350	gi|528480567|ref|XP_005165611.1|PREDICTED: acetyl-CoA carboxylase 1 isoform X12 [Danio rerio]	XP_005165611	0	95	4459.83	2371	2267
c132377_g1_i2	9.26259	2.04e-08	forkhead box protein p1-b isoform x2	2553	gi|212656619|gb|ACJ36222.1|forkhead box P1b [Ctenopharyngodon idella]	ACJ36222	0	83	829.706	509	427
c116299_g3_i1	10.6051	5e-12	adp-ribosylation factor gtpase-activating protein 2-like isoform x2	3152	gi|82658298|ref|NP_001032507.1|ADP-ribosylation factor GTPase-activating protein 2 [Danio rerio] >gi|81294194|gb|AAI08015.1| Zgc:123303 [Danio rerio]	NP_001032507	0	85	860.522	536	459
c133887_g2_i1	8.48982	1.45e-06	angiogenic factor with g patch and fha domains 1-like isoform x1	1554	gi|121583762|ref|NP_001073451.1|angiogenic factor with G patch and FHA domains 1 [Danio rerio] >gi|115313165|gb|AAI24194.1| Zgc:152959 [Danio rerio]	NP_001073451	2.68753e-165	96	589.726	313	301
c132333_g1_i2	-8.55458	8.76e-07	phospholipid-transporting atpase id	4804	gi|528478961|ref|XP_002662029.3|PREDICTED: phospholipid-transporting ATPase ID [Danio rerio] >gi|688554340|ref|XP_009299649.1| PREDICTED: phospholipid-transporting ATPase ID [Danio rerio]	XP_002662029	0	91	1839.31	1042	950
c116131_g1_i2	-7.97154	1.8e-05	transcription activator brg1-like isoform x1	3841	gi|617398570|ref|XP_007551646.1|PREDICTED: transcription activator BRG1-like isoform X1 [Poecilia formosa]	XP_007551646	0	92	797.734	441	409
c125974_g1_i1	-3.4689	3.93e-06	1-phosphatidylinositol -bisphosphate phosphodiesterase eta-1-like isoform x4	6466	gi|688597685|ref|XP_009292042.1|PREDICTED: 1-phosphatidylinositol 4,5-bisphosphate phosphodiesterase eta-1 isoform X2 [Danio rerio]	XP_009292042	0	93	1800.41	980	913
c140656_g1_i4	-2.57808	0.000239123	syntaphilin-like isoform x2	6332	gi|528517670|ref|XP_005162149.1|PREDICTED: syntaphilin isoform X3 [Danio rerio]	XP_005162149	0	71	805.438	639	460
c142206_g9_i1	-6.61797	0.00416566	syntaxin-1a isoform x2	1456	gi|292621199|ref|XP_001345316.3|PREDICTED: syntaxin-1A isoform X1 [Danio rerio]	XP_001345316	3.47087e-10	95	74.3294	42	40
c79641_g1_i1	-9.13827	3.63e-08	coiled-coil domain-containing protein 126	1846	gi|113679068|ref|NP_001038868.1|coiled-coil domain-containing protein 126 [Danio rerio] >gi|112418966|gb|AAI22383.1| Coiled-coil domain containing 126 [Danio rerio]	NP_001038868	2.25931e-68	86	268.085	168	145
c143451_g1_i3	-8.35486	2.45e-06	adenylate cyclase type 9-like	2260	gi|688609609|ref|XP_003201145.2|PREDICTED: adenylate cyclase type 9 [Danio rerio]	XP_003201145	0	81	927.161	610	499
c102415_g1_i2	8.58825	8.32e-14	mitogen-activated protein kinase kinase kinase kinase 5-like	2043	gi|597743910|ref|XP_007234019.1|PREDICTED: mitogen-activated protein kinase kinase kinase kinase 5-like [Astyanax mexicanus]	XP_007234019	1.6252e-155	74	557.755	463	343
c126671_g1_i1	7.2474	0.000530405	transcription factor sp1 isoform x1	3097	gi|597914213|gb|AHN49664.1|transcription factor Sp1 [Ctenopharyngodon idella]	AHN49664	0	78	725.317	527	415
c136019_g2_i1	-10.565	5.79e-12	transcription factor 20-like	3187	gi|125822045|ref|XP_689373.2|PREDICTED: uncharacterized protein LOC560882 [Danio rerio]	XP_689373	0	67	764.222	708	480
c141386_g3_i1	-6.97727	0.00100641	voltage-dependent t-type calcium channel subunit alpha-1h-like	3691	gi|688544237|ref|XP_009297959.1|PREDICTED: voltage-dependent T-type calcium channel subunit alpha-1H-like isoform X1 [Danio rerio]	XP_009297959	0	85	1913.66	1214	1033
c127362_g1_i1	-10.137	8.67e-11	ribosomal protein s6 kinase alpha-3 isoform x2	3759	gi|597770443|ref|XP_007249018.1|PREDICTED: ribosomal protein S6 kinase alpha-3-like isoform X4 [Astyanax mexicanus]	XP_007249018	0	96	1385.16	739	710
c139994_g1_i6	-10.8519	9.16e-13	protein fam179b isoform x1	5155	gi|742134311|ref|XP_010877218.1|PREDICTED: protein FAM179B isoform X1 [Esox lucius]	XP_010877218	0	66	1400.19	1529	1010
c136922_g5_i2	-9.52573	3.58e-09	serine threonine-protein phosphatase 2b catalytic subunit alpha isoform-like isoform x2	2805	gi|309951092|ref|NP_001185479.1|protein phosphatase 3, catalytic subunit, alpha isozyme [Danio rerio]	NP_001185479	0	96	1019.61	521	502
c122206_g1_i1	-10.419	1.47e-11	filamin-a-interacting protein 1 isoform x1	5155	gi|688603646|ref|XP_685522.7|PREDICTED: filamin-A-interacting protein 1, partial [Danio rerio]	XP_685522	0	90	1581.62	971	878
c142055_g3_i1	-8.98852	8.64e-08	zgc:66474 protein	1620	gi|528473448|ref|XP_005163859.1|PREDICTED: uncharacterized protein LOC327500 isoform X5 [Danio rerio]	XP_005163859	1.85646e-148	70	533.872	478	337
c101622_g1_i3	8.66769	6.35e-07	casein kinase ii subunit alpha-like	818	gi|597769123|ref|XP_007248383.1|PREDICTED: casein kinase II subunit alpha-like [Astyanax mexicanus]	XP_007248383	1.30033e-05	78	57.7658	42	33
c42582_g1_i1	-11.5174	1.14e-14	kinesin heavy chain isoform 5a-like	955	gi|688562333|ref|XP_009301044.1|PREDICTED: kinesin heavy chain isoform 5A isoform X1 [Danio rerio]	XP_009301044	2.84317e-117	98	429.098	218	214
c80386_g1_i1	-6.80878	0.00199605	ribosome biogenesis gtpase a	469	gi|641583880|emb|CDO62199.1|bromodomain protein, putative [Plasmodium reichenowi]	CDO62199	0.0280316	45	45.0542	82	37
c109777_g1_i2	3.51506	7.86e-06	fibroblast growth factor 13 isoform x3	1911	gi|758818330|dbj|BAQ36095.1|fibroblast growth factor 13b [Cyprinus carpio]	BAQ36095	1.61258e-109	100	404.831	200	200
c137659_g1_i1	-10.2646	3.86e-11	protein fam126b	2087	gi|410897022|ref|XP_003961998.1|PREDICTED: protein FAM126B [Takifugu rubripes]	XP_003961998	1.31511e-160	67	574.704	558	378
c124815_g1_i2	10.5697	6.08e-12	vasohibin-2	2446	gi|528511817|ref|XP_005160797.1|PREDICTED: vasohibin-2 isoform X1 [Danio rerio] >gi|528511819|ref|XP_005160798.1| PREDICTED: vasohibin-2 isoform X1 [Danio rerio]	XP_005160797	3.03462e-174	86	620.542	357	310
c100919_g1_i2	7.49383	0.000164799	zinc finger protein 148	3903	gi|215277037|sp|A0MS83.2|ZN148_DANRERecName: Full=Zinc finger protein 148; AltName: Full=Transcription factor ZBP-89; AltName: Full=Zinc finger DNA-binding protein 89 [Danio rerio]	A0MS83	0	88	1358.2	808	712
c142479_g4_i1	2.49223	0.00034256	leukocyte surface antigen cd53	1597	gi|41055122|ref|NP_956665.1|leukocyte surface antigen CD53 [Danio rerio] >gi|31419512|gb|AAH53225.1| Zgc:64051 [Danio rerio] >gi|182889402|gb|AAI65048.1| Zgc:64051 protein [Danio rerio]	NP_956665	3.74866e-69	68	270.396	225	155
c144692_g1_i1	2.73482	0.00341955	cd2 family receptor	381	gi|378735273|dbj|BAL63126.1|CD2 family receptor [Carassius auratus langsdorfii]	BAL63126	5.85193e-27	73	126.716	109	80
c137853_g4_i4	-9.9871	2.24e-10	potassium channel subfamily t member 1-like isoform x2	2426	gi|688604379|ref|XP_009293403.1|PREDICTED: potassium channel subfamily T member 1 isoform X1 [Danio rerio]	XP_009293403	0	94	1462.59	768	728
c83992_g1_i1	-7.88941	2.25e-05	serine threonine-protein kinase chk1 isoform x1	1501	gi|635018905|ref|XP_008019585.1|PREDICTED: serine/threonine-protein kinase Chk1 isoform X1 [Chlorocebus sabaeus] >gi|635018907|ref|XP_008019586.1| PREDICTED: serine/threonine-protein kinase Chk1 isoform X1 [Chlorocebus sabaeus]	XP_008019585	9.90467	45	39.6614	66	30
c141968_g5_i1	-8.01091	1.45e-05	ribosomal protein l22	971	gi|551561336|ref|XP_005767529.1|hypothetical protein EMIHUDRAFT_119501 [Emiliania huxleyi CCMP1516] >gi|485617994|gb|EOD15100.1| hypothetical protein EMIHUDRAFT_119501 [Emiliania huxleyi CCMP1516]	XP_005767529	0.0916077	52	45.4394	53	28
c128299_g1_i1	11.4958	1.38e-14	40s ribosomal protein s26	398	gi|431896410|gb|ELK05822.1|Glycogen debranching enzyme [Pteropus alecto]	ELK05822	4.47714e-05	78	54.299	42	33
c142019_g2_i8	-12.2224	1.01e-16	dedicator of cytokinesis protein 3-like	8224	gi|688609831|ref|XP_009294759.1|PREDICTED: dedicator of cytokinesis protein 3 isoform X6 [Danio rerio]	XP_009294759	0	93	3176.73	1711	1601
c116968_g1_i1	-7.84369	4.57e-12	phosphatidylinositol 3-kinase regulatory subunit alpha isoform x1	3180	gi|529367266|ref|NP_001268773.1|phosphatidylinositol 3-kinase regulatory subunit alpha [Danio rerio]	NP_001268773	0	91	1317.37	727	667
c68620_g1_i1	-7.88941	2.25e-05	transmembrane protein 169	1440	gi|292618930|ref|XP_686653.3|PREDICTED: transmembrane protein 169 isoform X1 [Danio rerio] >gi|528494587|ref|XP_005169441.1| PREDICTED: transmembrane protein 169 isoform X1 [Danio rerio]	XP_686653	3.29376e-138	89	499.59	290	260
c139307_g14_i1	-7.19803	0.000530405	pol polyprotein	2139	gi|688604209|ref|XP_009293363.1|PREDICTED: uncharacterized protein LOC103909404 [Danio rerio]	XP_009293363	4.66561e-44	55	187.578	345	193
c133982_g1_i1	-7.66098	7.45e-05	protein fam189b	1882	gi|688591049|ref|XP_009290571.1|PREDICTED: protein FAM189B isoform X2 [Danio rerio]	XP_009290571	9.23504e-118	87	432.18	258	226
c133572_g1_i4	-9.47031	5.26e-09	collagen alpha-1 chain-like isoform x2	4178	gi|597742814|ref|XP_007233505.1|PREDICTED: collagen alpha-1(XV) chain-like [Astyanax mexicanus]	XP_007233505	3.52984e-176	53	627.861	801	429
c141307_g1_i1	-6.51219	0.00614931	lrr and pyd domains-containing protein 3-like isoform x1	1191	gi|375153506|gb|AFA36652.1|cryopyrin-like protein [Danio rerio]	AFA36652	5.30907e-56	82	226.098	149	123
c140320_g1_i6	-2.4529	0.000514131	protein unc-80 homolog isoform x5	8526	gi|688559579|ref|XP_009300568.1|PREDICTED: protein unc-80 homolog isoform X5 [Danio rerio]	XP_009300568	0	89	4732.93	2761	2467
c144141_g5_i1	9.17111	3.63e-08	n-alpha-acetyltransferase 30	1879	gi|348604841|ref|NP_001129721.2|N-alpha-acetyltransferase 30 [Danio rerio]	NP_001129721	3.93296e-177	89	629.402	364	325
c21244_g1_i1	-6.39803	0.00614931	hypothetical protein, partial	583	gi|497783769|ref|WP_010097953.1|hypothetical protein, partial [Ornithinibacillus scapharcae]	WP_010097953	7.69993	52	37.3502	70	37
c133737_g2_i6	-6.51219	0.00614931	zinc finger rna-binding protein	1579	gi|162416261|sp|Q6PCR6.2|ZFR_DANRERecName: Full=Zinc finger RNA-binding protein [Danio rerio]	Q6PCR6	2.17266e-53	86	218.009	130	113
c142462_g7_i2	-8.68201	4.66e-07	exonuclease 3 -5 domain-containing protein 2 isoform x1	2140	gi|167555226|ref|NP_001107878.1|exonuclease 3'-5' domain-containing protein 2 [Danio rerio] >gi|166796362|gb|AAI59254.1| Zgc:175195 protein [Danio rerio]	NP_001107878	0	80	786.563	553	444
c149648_g1_i1	-6.89549	0.00140897	cyclic nucleotide-gated cation channel alpha-4	914	gi|528490339|ref|XP_002663442.3|PREDICTED: cyclic nucleotide-gated cation channel alpha-4 [Danio rerio]	XP_002663442	2.39388e-118	90	432.565	255	232
c127319_g1_i3	-10.1808	6.71e-11	tbc1 domain family member 25	4054	gi|190194299|ref|NP_001121708.1|TBC1 domain family member 25 [Danio rerio]	NP_001121708	0	86	1404.81	846	731
c142093_g3_i3	-7.448	0.000164799	voltage-dependent l-type calcium channel subunit alpha-1d-like	2486	gi|27801609|emb|CAD60650.1|novel protein similar to human voltage-dependent calcium channel L type, alpha 1D subunit (CACNA1D) [Danio rerio]	CAD60650	1.82554e-158	83	568.155	354	295
c74108_g1_i1	7.05611	0.00100641	adenosylhomocysteinase	2098	gi|40363541|ref|NP_954688.1|adenosylhomocysteinase [Danio rerio] >gi|28278417|gb|AAH44200.1| S-adenosylhomocysteine hydrolase [Danio rerio] >gi|37681725|gb|AAQ97740.1| S-adenosylhomocysteine hydrolase [Danio rerio] >gi|182890144|gb|AAI64526.1| Ahcy protein [Danio rerio]	NP_954688	0	98	853.973	433	427
c137609_g1_i2	9.02201	8.64e-08	interleukin-10 receptor 1	3046	gi|353703737|gb|AER13455.1|interleukin-10 receptor 1 [Carassius auratus]	AER13455	0	78	759.599	551	434
c128789_g1_i3	8.48982	1.45e-06	nucleolysin tiar isoform x6	3469	gi|528497949|ref|XP_005156857.1|PREDICTED: nucleolysin TIAR isoform X5 [Danio rerio]	XP_005156857	2.00796e-129	99	472.241	222	220
c45255_g1_i1	2.37546	0.000888699	chromatin modification-related protein meaf6 isoform x1	1069	gi|528508997|ref|XP_005173801.1|PREDICTED: chromatin modification-related protein MEAF6 isoform X1 [Danio rerio]	XP_005173801	1.41566e-94	89	353.984	202	180
c125403_g1_i3	-2.57817	0.000425567	multiple c2 and transmembrane domain-containing protein 1-like isoform x1	2050	gi|528493112|ref|XP_002663716.2|PREDICTED: multiple C2 and transmembrane domain-containing protein 1-like isoform X1 [Danio rerio]	XP_002663716	8.32061e-176	86	625.165	387	335
c135902_g2_i1	-12.345	4.44e-17	transcription factor hivep2 isoform x1	7803	gi|528511797|ref|XP_005160787.1|PREDICTED: transcription factor HIVEP2 isoform X1 [Danio rerio] >gi|528511799|ref|XP_005160788.1| PREDICTED: transcription factor HIVEP2 isoform X1 [Danio rerio] >gi|528511801|ref|XP_005160789.1| PREDICTED: transcription factor HIVEP2 isoform X1 [Danio rerio] >gi|528511803|ref|XP_005160790.1| PREDICTED: transcription factor HIVEP2 isoform X1 [Danio rerio] >gi|52851…	XP_005160787	0	85	3767.24	2328	1995
c122371_g1_i4	7.36467	6.9e-13	choline transporter-like protein 5-b-like isoform x1	3414	gi|688567285|ref|XP_009302126.1|PREDICTED: choline transporter-like protein 5-B isoform X2 [Danio rerio]	XP_009302126	0	93	1333.55	715	665
c138752_g2_i3	-2.91256	0.000520354	brachyury protein	2421	gi|326672779|ref|XP_001343633.3|PREDICTED: brachyury protein isoform X3 [Danio rerio]	XP_001343633	0	87	730.709	431	379
c102971_g1_i1	-9.27392	1.64e-08	regulator of microtubule dynamics protein 3	1992	gi|131889753|ref|NP_001076519.1|regulator of microtubule dynamics protein 3 [Danio rerio] >gi|163914365|tpd|FAA00423.1| TPA: microtubule-associated protein [Danio rerio]	NP_001076519	4.55374e-171	72	609.372	476	344
c144016_g8_i1	-10.2007	6.05e-19	keratin-associated protein 10-8-like	2256	gi|671035195|ref|XP_008708448.1|PREDICTED: keratin-associated protein 10-8-like [Ursus maritimus]	XP_008708448	5.78058	47	41.2022	78	37
c118816_g1_i4	-2.95082	0.000605395	polyamine-modulated factor 1-binding protein 1	4067	gi|688566118|ref|XP_009301888.1|PREDICTED: polyamine-modulated factor 1-binding protein 1, partial [Danio rerio]	XP_009301888	0	74	1041.18	924	690
c140982_g1_i1	-9.48437	4.77e-09	piggybac transposable element-derived protein 4-like	4979	gi|688531856|ref|XP_005159909.2|PREDICTED: piggyBac transposable element-derived protein 4-like isoform X1 [Danio rerio]	XP_005159909	0	82	723.391	479	397
c242379_g1_i1	4.50171	3.8e-09	beta globin	660	gi|165971813|emb|CAP69821.1|hemoglobin beta [Carassius auratus]	CAP69821	1.55323e-78	97	299.286	148	145
c242866_g1_i1	-9.56594	2.98e-09	endonuclease mitochondrial	1405	gi|66730555|ref|NP_001019385.1|endonuclease G, mitochondrial [Danio rerio] >gi|63101797|gb|AAH95134.1| Zgc:110020 [Danio rerio] >gi|182890400|gb|AAI64258.1| Zgc:110020 protein [Danio rerio]	NP_001019385	9.18682e-154	91	551.206	310	285
c110041_g1_i2	-2.6151	0.00357514	protein tanc2 isoform x2	1165	gi|688578757|ref|XP_009298933.1|PREDICTED: protein TANC2 [Danio rerio]	XP_009298933	8.03196e-110	76	404.831	291	224
c198922_g1_i1	-2.88189	0.000994699	reticulon-4 receptor-like 2-like	514	gi|157676685|emb|CAP07977.1|rtn4rl2b [Danio rerio]	CAP07977	1.33552e-84	97	318.546	161	157
c132898_g1_i3	10.146	9.25e-11	microtubule-associated protein futsch-like	2950	gi|528468908|ref|XP_689188.4|PREDICTED: mucin-17 [Danio rerio]	XP_689188	1.96102e-37	53	166.392	202	109
c144514_g4_i1	-11.1931	9.79e-14	tom1-like protein 2 isoform x1	1707	gi|688545530|ref|XP_009298168.1|PREDICTED: TOM1-like protein 2 isoform X1 [Danio rerio]	XP_009298168	7.09957e-13	65	83.5741	72	47
c134878_g1_i4	-6.71653	0.00286389	alpha-actinin-2	1310	gi|269148250|gb|ACZ28496.1|Actn2 [Danio rerio]	ACZ28496	7.58802e-131	97	474.937	245	240
c122261_g2_i1	11.2608	6.65e-14	n-acetyltransferase 16	4093	gi|125820897|ref|XP_001342856.1|PREDICTED: putative N-acetyltransferase 16 [Danio rerio]	XP_001342856	6.71077e-180	96	640.188	334	322
c121087_g2_i1	3.45734	2.29e-06	oligosaccharyl transferase subunit	2267	gi|730181304|gb|KHJ33583.1|putative oligosaccharyl transferase subunit [Erysiphe necator]	KHJ33583	9.92669	45	40.4318	148	68
c142770_g1_i1	-8.47235	1.45e-06	g2 m phase-specific e3 ubiquitin-protein ligase-like	1625	gi|542244871|ref|XP_005459292.1|PREDICTED: uncharacterized protein LOC100695424, partial [Oreochromis niloticus]	XP_005459292	1.15335e-81	54	311.997	482	264
c144622_g1_i1	2.23785	0.00146585	nadh dehydrogenase subunit 5	864	gi|302151395|gb|ADK97622.1|NADH dehydrogenase subunit 5 [Heterodera glycines]	ADK97622	5.30628	48	39.2762	70	34
c139655_g1_i2	-8.50028	1.22e-06	thyroid adenoma	408	gi|471228430|ref|XP_004035096.1|thyroid adenoma associated, putative [Ichthyophthirius multifiliis] >gi|340505261|gb|EGR31610.1| thyroid adenoma associated, putative [Ichthyophthirius multifiliis]	XP_004035096	0.663837	59	40.4318	69	41
c136329_g1_i1	-4.25217	4.12e-08	pancreatic alpha-amylase-like	1578	gi|611434974|ref|NP_998176.2|amylase-3 protein precursor [Danio rerio] >gi|38571651|gb|AAH62867.1| Amylase, alpha 2A; pancreatic [Danio rerio]	NP_998176	0	93	979.163	512	477
c141482_g1_i1	3.89628	2.3e-06	protein nlrc3	4367	gi|688615103|ref|XP_009295904.1|PREDICTED: protein NLRC3 [Danio rerio]	XP_009295904	0	88	1841.63	1138	1005
c138931_g3_i5	-3.07297	2.36e-05	glutamate receptor nmda 1-like isoform x1	4245	gi|688604823|ref|XP_009293494.1|PREDICTED: glutamate receptor, ionotropic, N-methyl D-aspartate 1a isoform X4 [Danio rerio]	XP_009293494	1.02256e-21	100	114.775	57	57
c142521_g4_i6	10.3475	2.56e-11	e3 ubiquitin isg15 ligase trim25-like isoform x1	2330	gi|399571598|gb|AFP48364.1|tripartite motif protein 25 [Rhodeus uyekii]	AFP48364	0	89	1146.72	673	604
c10486_g1_i1	-6.39803	0.00614931	mrm1_dicdi ame: full=rrna methyltransferase mitochondrial ame: full=rrna (guanosine-2 -o)-methyltransferase flags: precursor	403	gi|66817954|ref|XP_642670.1|hypothetical protein DDB_G0277479 [Dictyostelium discoideum AX4] >gi|74876335|sp|Q76NT0.1|MRM1_DICDI RecName: Full=rRNA methyltransferase 1, mitochondrial; AltName: Full=rRNA (guanosine-2'-O)-methyltransferase; Flags: Precursor [Dictyostelium discoideum] >gi|60470728|gb|EAL68702.1| hypothetical protein DDB_G0277479 [Dictyostelium discoideum AX4]	XP_642670	4.32527	45	37.7354	75	34
c137190_g1_i2	-10.5111	8.23e-12	mediator of dna damage checkpoint protein 1-like	3225	gi|528503303|ref|XP_698304.5|PREDICTED: mediator of DNA damage checkpoint protein 1 [Danio rerio]	XP_698304	0	64	734.947	866	561
c134575_g1_i2	-8.08657	9.48e-06	lyr motif-containing protein 2	1154	gi|229577080|ref|NP_001153303.1|LYR motif-containing protein 2 [Danio rerio] >gi|82078542|sp|Q5RIM0.1|LYRM2_DANRE RecName: Full=LYR motif-containing protein 2 [Danio rerio] >gi|116284204|gb|AAI24396.1| Si:dkey-181i3.3 protein [Danio rerio]	NP_001153303	1.2127e-25	91	125.176	74	68
c144672_g1_i14	8.14985	9.48e-06	PREDICTED: uncharacterized protein LOC104958501	2888	gi|736239607|ref|XP_010784546.1|PREDICTED: uncharacterized protein LOC104958501 [Notothenia coriiceps]	XP_010784546	8.86704e-43	54	184.111	244	132
c121749_g1_i1	-4.77958	4.5e-08	dynein heavy chain axonemal	7076	gi|688615274|ref|XP_009295934.1|PREDICTED: dynein heavy chain 3, axonemal isoform X1 [Danio rerio]	XP_009295934	0	95	4258.75	2294	2180
c124228_g1_i1	-11.9736	5.47e-16	btb poz domain-containing protein 3	2550	gi|326673059|ref|XP_003199784.1|PREDICTED: BTB/POZ domain-containing protein 3 [Danio rerio] >gi|688583368|ref|XP_009305723.1| PREDICTED: BTB/POZ domain-containing protein 3 [Danio rerio]	XP_003199784	0	90	918.302	517	470
c138511_g3_i4	-10.0918	1.2e-10	transmembrane protein 150b-like	2028	gi|82658200|ref|NP_001032458.1|transmembrane protein 150B precursor [Danio rerio] >gi|123899038|sp|Q32PK2.1|T150B_DANRE RecName: Full=Transmembrane protein 150B; AltName: Full=Transmembrane protein 224; Flags: Precursor [Danio rerio] >gi|79151910|gb|AAI08084.1| Zgc:123244 [Danio rerio]	NP_001032458	7.75986e-25	93	123.635	64	60
c141031_g1_i1	-6.61797	0.00416566	torsin-1a-interacting protein 2-like	1412	gi|62955081|ref|NP_001017552.1|lamina-associated polypeptide 1B [Danio rerio] >gi|62089566|gb|AAH92171.1| Zgc:112962 [Danio rerio] >gi|182888896|gb|AAI64353.1| Zgc:112962 protein [Danio rerio]	NP_001017552	2.1732e-94	90	353.984	218	197
c138418_g3_i1	-6.71653	0.00286389	inhibitor of nuclear factor kappa-b kinase subunit beta	3093	gi|181344605|ref|NP_001116737.1|inhibitor of nuclear factor kappa-B kinase subunit beta [Danio rerio]	NP_001116737	0	88	1269.6	736	652
c141258_g2_i9	-6.51219	0.00614931	nischarin isoform x1	5571	gi|326678416|ref|XP_002666276.2|PREDICTED: nischarin isoform X1 [Danio rerio]	XP_002666276	0	89	1522.68	913	816
c135264_g1_i6	2.59594	0.000414456	glucose -bisphosphate synthase	3950	gi|148596920|ref|NP_001091955.1|glucose 1,6-bisphosphate synthase [Danio rerio] >gi|213625895|gb|AAI71558.1| Im:7140576 [Danio rerio]	NP_001091955	0	90	1100.12	620	559
c143177_g3_i6	-2.37627	0.00100418	calcium uptake protein mitochondrial-like isoform x2	2639	gi|688532107|ref|XP_009305672.1|PREDICTED: calcium uptake protein 3, mitochondrial isoform X3 [Danio rerio]	XP_009305672	1.15796e-126	99	462.611	233	231
c158697_g1_i1	6.57501	0.00614931	transcription regulator protein bach2-like isoform x1	1397	gi|326675530|ref|XP_685315.5|PREDICTED: transcription regulator protein BACH2-like isoform X1 [Danio rerio]	XP_685315	6.3361e-147	82	528.48	367	302
c109133_g1_i2	2.27119	0.00116258	complement decay-accelerating factor-like isoform x1	831	gi|688561826|ref|XP_009300950.1|PREDICTED: sushi, von Willebrand factor type A, EGF and pentraxin domain-containing protein 1 isoform X1 [Danio rerio]	XP_009300950	7.2008e-44	67	184.882	169	114
c118743_g1_i2	-6.39803	0.00614931	frizzled-9	2498	gi|169154023|emb|CAQ14916.1|frizzled homolog 9 [Danio rerio]	CAQ14916	0	92	1076.23	583	540
c127226_g1_i3	-3.02572	1.86e-05	microtubule-associated protein 1b	9140	gi|326667820|ref|XP_003198677.1|PREDICTED: microtubule-associated protein 1B [Danio rerio] >gi|189339115|dbj|BAG48173.1| hypothetical microtubule-associated protein 1b [Danio rerio]	XP_003198677	0	74	1772.67	1364	1014
c107665_g1_i9	8.19699	6.32e-06	sugar (and other) transporter family protein	1870	gi|558599354|gb|EST46248.1|Sugar (and other) transporter family protein [Spironucleus salmonicida]	EST46248	2.66552	50	41.9726	100	50
c133828_g3_i8	6.95003	0.00140897	cohesin subunit sa-1-like isoform x5	1684	gi|742228653|ref|XP_010900448.1|PREDICTED: cohesin subunit SA-1-like [Esox lucius]	XP_010900448	4.39879e-100	69	373.244	407	282
c105953_g1_i1	3.74779	2.91e-07	protein tar1	748	gi|770745394|ref|WP_045133398.1|hypothetical protein, partial [Escherichia coli] >gi|767813249|gb|KJG94335.1| hypothetical protein UC40_25285, partial [Escherichia coli]	WP_045133398	3.75881e-27	92	129.028	66	61
c135674_g5_i5	11.3831	2.93e-14	dynamin-2 isoform x1	3583	gi|528475019|ref|XP_005164298.1|PREDICTED: dynamin-2 isoform X2 [Danio rerio]	XP_005164298	0	83	779.63	493	414
c107653_g1_i6	-6.39803	0.00614931	tau-tubulin kinase 1	5848	gi|528506088|ref|XP_001340575.3|PREDICTED: tau-tubulin kinase 1 isoform X1 [Danio rerio]	XP_001340575	0	78	1768.82	1230	971
c133691_g1_i5	-2.39673	0.00486298	potassium voltage-gated channel subfamily kqt member 2 isoform x3	2030	gi|688562328|ref|XP_009301043.1|PREDICTED: potassium voltage-gated channel subfamily KQT member 2 isoform X2 [Danio rerio]	XP_009301043	0	90	1182.93	676	613
c20316_g1_i1	-7.38945	0.00021796	voltage-dependent calcium channel gamma-2 subunit	3618	gi|41055317|ref|NP_956935.1|voltage-dependent calcium channel gamma-2 subunit [Danio rerio] >gi|34783835|gb|AAH57439.1| Calcium channel, voltage-dependent, gamma subunit 2 [Danio rerio]	NP_956935	8.79957e-152	86	546.584	326	283
c123050_g1_i1	12.2716	7.43e-17	solute carrier organic anion transporter family member 4a1	3937	gi|528517267|ref|XP_696263.3|PREDICTED: solute carrier organic anion transporter family member 4A1 [Danio rerio]	XP_696263	0	86	1254.58	744	642
c124999_g1_i2	8.56362	1.03e-06	nuclear pore complex protein nup54-like isoform x3	783	gi|573876777|ref|XP_006626654.1|PREDICTED: nucleoporin p54-like [Lepisosteus oculatus]	XP_006626654	7.51407e-53	82	214.542	141	117
c64197_g2_i1	3.49671	2.9e-06	protein fam46c	1469	gi|45544634|ref|NP_956801.2|protein FAM46C [Danio rerio] >gi|82209575|sp|Q7ZUP1.1|FA46C_DANRE RecName: Full=Protein FAM46C [Danio rerio] >gi|28856244|gb|AAH48046.1| Family with sequence similarity 46, member C [Danio rerio]	NP_956801	0	97	716.457	372	363
c112263_g1_i1	6.71114	0.00416566	olfactomedin-like protein 2b-like	1479	gi|528470749|ref|XP_005163682.1|PREDICTED: olfactomedin-like protein 2B isoform X2 [Danio rerio]	XP_005163682	1.57652e-167	78	597.045	404	318
c157182_g1_i1	-7.70965	5.79e-05	probable g-protein coupled receptor 82	1783	gi|688571774|ref|XP_005167850.2|PREDICTED: probable G-protein coupled receptor 82 [Danio rerio]	XP_005167850	1.36843e-139	78	504.597	368	289
c140084_g7_i6	12.8674	1.29e-18	dedicator of cytokinesis protein 8 isoform x1	7177	gi|528488072|ref|XP_001920107.4|PREDICTED: dedicator of cytokinesis protein 8 isoform X1 [Danio rerio]	XP_001920107	0	94	3675.56	2037	1917
c107181_g1_i1	11.1394	1.46e-13	zinc finger protein 318-like	2682	gi|189530862|ref|XP_001922611.1|PREDICTED: serine/arginine repetitive matrix protein 2 [Danio rerio]	XP_001922611	3.09939e-135	72	491.115	407	296
c135611_g1_i1	-8.04924	1.17e-05	papilin isoform x1	4379	gi|528507126|ref|XP_005169942.1|PREDICTED: papilin isoform X1 [Danio rerio] >gi|528507128|ref|XP_005169943.1| PREDICTED: papilin isoform X1 [Danio rerio] >gi|528507132|ref|XP_005169945.1| PREDICTED: papilin isoform X1 [Danio rerio] >gi|688595805|ref|XP_009291602.1| PREDICTED: papilin isoform X1 [Danio rerio]	XP_005169942	0	88	2098.94	1182	1049
c144460_g1_i1	7.41627	0.000290613	hypothetical protein	481	gi|499678229|ref|WP_011358963.1|hypothetical protein [Synechococcus sp. CC9902] >gi|78167999|gb|ABB25096.1| hypothetical protein Syncc9902_0121 [Synechococcus sp. CC9902]	WP_011358963	1.52139	51	39.2762	58	30
c117442_g1_i4	-8.22694	5.19e-06	myb-related transcription partner of profilin-like isoform x1	3033	gi|528504016|ref|XP_005158215.1|PREDICTED: myb-related transcription factor, partner of profilin-like isoform X2 [Danio rerio]	XP_005158215	4.93877e-177	79	630.172	410	327
c141297_g4_i2	7.63745	9.64e-05	transmembrane and immunoglobulin domain-containing protein 1-like	566	gi|688607754|ref|XP_005161706.2|PREDICTED: uncharacterized protein LOC101884151 [Danio rerio]	XP_005161706	1.18163e-15	68	89.7373	102	70
c136295_g1_i4	-12.3717	3.71e-17	and ph domain-containing protein 5-like isoform x2	6630	gi|326671800|ref|XP_001919894.2|PREDICTED: FYVE, RhoGEF and PH domain-containing protein 5-like isoform X1 [Danio rerio]	XP_001919894	0	86	2385.53	1477	1278
c96632_g1_i2	-9.97719	2.41e-10	von willebrand factor c domain-containing protein 2-like	2845	gi|190570228|ref|NP_001122036.1|von Willebrand factor C domain-containing protein 2-like precursor [Danio rerio] >gi|205830828|sp|B0UZC8.1|VWC2L_DANRE RecName: Full=von Willebrand factor C domain-containing protein 2-like; Flags: Precursor [Danio rerio] >gi|219565546|dbj|BAH04287.1| brorin-like [Danio rerio]	NP_001122036	2.90848e-139	100	504.597	223	223
c130218_g1_i2	9.07344	5.9e-08	trafficking protein particle complex subunit 9 isoform x2	3925	gi|742109591|ref|XP_010871894.1|PREDICTED: trafficking protein particle complex subunit 9 isoform X2 [Esox lucius]	XP_010871894	0	90	1920.59	1146	1036
c198181_g1_i1	-9.08392	5.22e-08	protein quaking-a-like isoform x1	673	gi|542257158|ref|XP_005464024.1|PREDICTED: protein quaking-A-like isoform X1 [Oreochromis niloticus]	XP_005464024	0.0191139	61	46.595	68	42
c134817_g6_i1	-2.27615	0.00275319	pou class transcription factor 1	1511	gi|18859253|ref|NP_571236.1|POU domain, class 3, transcription factor 1 [Danio rerio] >gi|2495312|sp|Q90482.1|PO3F1_DANRE RecName: Full=POU domain, class 3, transcription factor 1; AltName: Full=POU domain protein 50; Short=ZP-50 [Danio rerio] >gi|1418692|emb|CAA65282.1| POU domain protein [Danio rerio] >gi|37194658|gb|AAH58306.1| POU domain gene 50 [Danio rerio]	NP_571236	0	99	773.081	368	367
c144285_g1_i4	9.02201	8.64e-08	PREDICTED: uncharacterized protein LOC563995 isoform X1	666	gi|528519576|ref|XP_005164493.1|PREDICTED: uncharacterized protein LOC563995 isoform X1 [Danio rerio]	XP_005164493	0.0243315	64	46.2098	45	29
c133263_g2_i2	3.0179	0.000110627	n -(beta-n-acetylglucosaminyl)-l-asparaginase	1635	gi|160333330|ref|NP_001103751.1|N(4)-(beta-N-acetylglucosaminyl)-L-asparaginase precursor [Danio rerio] >gi|158253903|gb|AAI54307.1| Aga protein [Danio rerio]	NP_001103751	4.31552e-161	89	575.859	336	300
c11110_g1_i1	-7.70965	5.79e-05	collagen alpha-1 chain-like	1350	gi|688567236|ref|XP_009302112.1|PREDICTED: collagen alpha-2(XI) chain-like [Danio rerio]	XP_009302112	1.1282e-68	49	268.47	360	177
c69217_g1_i1	3.43375	2.33e-06	prothymosin alpha-like	1428	gi|528494897|ref|XP_005155974.1|PREDICTED: prothymosin alpha [Danio rerio]	XP_005155974	1.46449e-13	52	85.5001	108	57
c142387_g2_i11	10.7225	2.26e-12	microtubule-associated protein rp eb family member 1-like	2830	gi|530677939|ref|NP_001268962.1|microtubule-associated protein, RP/EB family, member 1 isoform 2 [Danio rerio] >gi|41351128|gb|AAH65871.1| Mapre1l protein [Danio rerio]	NP_001268962	1.11101e-98	79	369.777	249	198
c127773_g1_i1	7.70424	7.45e-05	zinc finger protein 462 isoform x1	2972	gi|528512714|ref|XP_002665876.3|PREDICTED: zinc finger protein 462 isoform X2 [Danio rerio]	XP_002665876	3.04332e-38	76	169.088	122	93
c136536_g1_i6	-8.22694	5.19e-06	protein soga3-like isoform x4	5666	gi|808847617|gb|KKF08655.1|Hypothetical protein EH28_20071 [Larimichthys crocea]	KKF08655	0	63	1302.73	1455	925
c130319_g2_i1	-10.9715	4.16e-13	serine threonine-protein kinase 25	1690	gi|50811830|ref|NP_998473.1|serine/threonine-protein kinase 25 [Danio rerio] >gi|28277803|gb|AAH45867.1| Serine/threonine kinase 25 (STE20 homolog, yeast) [Danio rerio] >gi|42542863|gb|AAH66512.1| Serine/threonine kinase 25 (STE20 homolog, yeast) [Danio rerio] >gi|182891546|gb|AAI64728.1| Stk25 protein [Danio rerio]	NP_998473	0	86	718.768	420	363
c114058_g1_i1	-7.05467	0.000726851	gtpase imap family member 8- partial	440	gi|688541228|ref|XP_003198085.3|PREDICTED: GTPase IMAP family member 2-like [Danio rerio]	XP_003198085	1.33034e-20	64	105.916	117	76
c128549_g1_i1	2.46256	0.000433099	cholesterol 25-hydroxylase-like protein 2	1505	gi|167621506|ref|NP_001108042.1|cholesterol 25-hydroxylase-like protein 2 [Danio rerio] >gi|306531050|sp|A8WGT1.1|C25L2_DANRE RecName: Full=Cholesterol 25-hydroxylase-like protein 2 [Danio rerio] >gi|159155732|gb|AAI54838.1| Zgc:175201 protein [Danio rerio]	NP_001108042	4.78009e-95	96	356.295	163	158
c94603_g1_i1	9.02201	8.64e-08	ap-2 complex subunit sigma	1680	gi|642111774|emb|CDQ70504.1|unnamed protein product [Oncorhynchus mykiss]	CDQ70504	8.33299e-75	99	289.271	143	142
c59491_g1_i1	7.15492	0.000726851	transportin-1 isoform x1	396	gi|125816519|ref|XP_691079.2|PREDICTED: transportin-1 [Danio rerio]	XP_691079	1.32667e-65	100	255.373	124	124
c105953_g2_i1	3.01908	3.07e-05	rrna promoter binding protein	1810	gi|576691690|gb|EUB55374.1|rRNA promoter binding protein [Echinococcus granulosus]	EUB55374	3.41007e-53	80	217.624	139	112
c133188_g1_i1	14.5883	9.42e-24	nktr protein	5144	gi|528519808|ref|XP_005162782.1|PREDICTED: NK-tumor recognition protein isoform X2 [Danio rerio]	XP_005162782	3.41241e-152	69	548.51	509	352
c130761_g1_i3	10.0206	2.09e-10	mitogen-activated protein kinase kinase kinase mlt isoform x1	3090	gi|125825487|ref|XP_687660.2|PREDICTED: mitogen-activated protein kinase kinase kinase MLT [Danio rerio]	XP_687660	0	83	1232.62	782	656
c139099_g1_i3	-11.2269	7.8e-14	doublecortin domain-containing protein 2-like	2494	gi|658895098|ref|XP_008430402.1|PREDICTED: doublecortin domain-containing protein 2 [Poecilia reticulata]	XP_008430402	1.78999e-121	77	445.277	361	279
c133825_g1_i2	-2.58513	0.00101181	ran-binding protein 3 isoform x1	2659	gi|41053770|ref|NP_957434.1|ran-binding protein 3 [Danio rerio] >gi|33115181|gb|AAH55272.1| Zgc:63485 [Danio rerio]	NP_957434	0	78	694.501	508	401
c141822_g3_i3	-8.01091	1.45e-05	arylsulfatase g	1461	gi|147902800|ref|NP_001082874.1|arylsulfatase G precursor [Danio rerio] >gi|141795358|gb|AAI39703.1| Si:dkey-220f10.7 protein [Danio rerio]	NP_001082874	1.72006e-150	94	540.421	289	272
c113955_g1_i1	8.94125	1.28e-07	xyloglucan endotransglucosylase hydrolase protein 6	1361	gi|558695800|gb|AHA84254.1|putative xyloglucan endotransglucosylase/hydrolase protein 6 [Phaseolus vulgaris]	AHA84254	3.85321	47	40.817	71	34
c120117_g1_i5	9.92586	3.74e-10	elongator complex protein 2	3302	gi|528510233|ref|XP_005159715.1|PREDICTED: elongator complex protein 2 isoform X1 [Danio rerio]	XP_005159715	0	92	1077.39	578	536
c118112_g1_i2	-2.46226	0.00230957	hypothetical protein Anapl_05370	592	gi|483514661|gb|EOB02195.1|hypothetical protein Anapl_05370 [Anas platyrhynchos]	EOB02195	2.74023	46	38.891	50	23
c253270_g1_i1	-7.55842	9.64e-05	fos-related antigen 2	934	gi|688601460|ref|XP_689915.3|PREDICTED: fos-related antigen 2 [Danio rerio]	XP_689915	8.16765e-45	66	188.348	196	130
c136469_g13_i1	-6.51219	0.00614931	flavone synthase ii	515	gi|62086549|dbj|BAD91809.1|flavone synthase II [Gentiana triflora]	BAD91809	5.92597	60	37.3502	40	24
c128058_g1_i1	-2.88286	0.00291167	collagen alpha-1 chain-like isoform x1	3163	gi|657542416|ref|XP_008276962.1|PREDICTED: collagen alpha-1(XIX) chain [Stegastes partitus]	XP_008276962	6.1186e-69	42	271.166	523	223
c92174_g1_i3	-8.12297	7.72e-06	run domain-containing protein 3b isoform x1	1664	gi|688592413|ref|XP_009290872.1|PREDICTED: RUN domain-containing protein 3B isoform X1 [Danio rerio]	XP_009290872	0	87	672.159	403	351
c124870_g1_i1	6.57501	0.00614931	receptor expression-enhancing protein 6-like isoform x1	1306	gi|688576194|ref|XP_009304084.1|PREDICTED: receptor expression-enhancing protein 6 isoform X2 [Danio rerio]	XP_009304084	4.30816e-102	92	379.407	204	188
c125845_g1_i5	2.56592	0.000549448	leucine-rich repeat flightless-interacting protein 2-like isoform x8	2275	gi|528498693|ref|XP_005169577.1|PREDICTED: leucine-rich repeat flightless-interacting protein 2 isoform X2 [Danio rerio]	XP_005169577	3.10884e-102	98	380.948	202	199
c135459_g2_i2	-15.5144	1.56e-26	spectrin alpha non-erythrocytic 1 isoform x3	7879	gi|688604730|ref|XP_009293476.1|PREDICTED: spectrin alpha chain, non-erythrocytic 1 isoform X4 [Danio rerio]	XP_009293476	0	97	4668.6	2469	2408
c139335_g3_i5	-7.12813	0.000726851	girdin isoform x6	6054	gi|742097210|ref|XP_010868142.1|PREDICTED: girdin isoform X5 [Esox lucius]	XP_010868142	0	79	1913.27	1470	1169
c135361_g1_i2	6.71114	0.00416566	retrovirus-related pol polyprotein line-1	1027	gi|808876925|gb|KKF25510.1|Sterile alpha motif domain-containing protein 3 [Larimichthys crocea]	KKF25510	0.00914765	47	48.9062	87	41
c135508_g5_i2	-2.21524	0.00348353	glutamate receptor 2 isoform x1	593	gi|655856050|ref|XP_008265502.1|PREDICTED: glutamate receptor 2 isoform X4 [Oryctolagus cuniculus]	XP_008265502	8.916e-23	98	113.62	54	53
c134976_g1_i1	11.1273	1.62e-13	chromodomain-helicase-dna-binding protein 5	3339	gi|528494496|ref|XP_003199545.2|PREDICTED: chromodomain-helicase-DNA-binding protein 5 isoform X3 [Danio rerio]	XP_003199545	0	88	1369.37	800	709
c130326_g1_i1	8.10112	1.17e-05	butyrophilin-like protein 2	1801	gi|688554432|ref|XP_005165291.2|PREDICTED: butyrophilin-like protein 2 [Danio rerio]	XP_005165291	1.8836e-120	77	441.039	355	274
c130493_g1_i3	6.71114	0.00416566	radial spoke head protein 3 homolog	814	gi|94574357|gb|AAI16600.1|Rsph3 protein [Danio rerio]	AAI16600	2.36872e-68	86	266.159	166	143
c140409_g3_i7	8.28689	4.28e-06	sodium- and chloride-dependent gaba transporter ine-like	2086	gi|160333865|ref|NP_001103931.1|uncharacterized protein LOC561694 [Danio rerio] >gi|141795496|gb|AAI39546.1| Si:ch211-225b11.1 protein [Danio rerio]	NP_001103931	0	93	855.899	475	442
c143227_g2_i3	2.53876	0.000781942	hypothetical protein CaO19.12381	588	gi|68467157|ref|XP_722240.1|hypothetical protein CaO19.12381 [Candida albicans SC5314] >gi|68467386|ref|XP_722126.1| hypothetical protein CaO19.4915 [Candida albicans SC5314] >gi|46444075|gb|EAL03352.1| hypothetical protein CaO19.4915 [Candida albicans SC5314] >gi|46444199|gb|EAL03475.1| hypothetical protein CaO19.12381 [Candida albicans SC5314] >gi|238878325|gb|EEQ41963.1| predicted protein [Can…	XP_722240	7.8252	54	37.3502	44	24
c137533_g5_i3	-7.70965	5.79e-05	serine-rich coiled-coil domain-containing protein 2 isoform x2	4462	gi|688579400|ref|XP_009304812.1|PREDICTED: serine-rich coiled-coil domain-containing protein 2-like isoform X1 [Danio rerio]	XP_009304812	0	71	1134.01	1009	719
c142240_g1_i2	9.28458	1.83e-08	nilt2 leucocyte receptor	781	gi|63024881|emb|CAH19215.1|NILT2 leucocyte receptor [Cyprinus carpio]	CAH19215	1.149e-53	78	217.238	150	118
c143582_g1_i4	3.29606	1.71e-05	interferon-induced guanylate-binding protein 1	2987	gi|125806831|ref|XP_699217.2|PREDICTED: interferon-induced guanylate-binding protein 1 [Danio rerio]	XP_699217	0	86	956.822	627	543
c127499_g2_i4	-8.38514	2.05e-06	dimethylglycine mitochondrial	3384	gi|688604004|ref|XP_009299856.1|PREDICTED: dimethylglycine dehydrogenase, mitochondrial [Danio rerio]	XP_009299856	0	91	1530.77	862	791
c142196_g4_i5	12.0711	2.87e-16	gtpase imap family member 8- partial	3359	gi|642104639|emb|CDQ74532.1|unnamed protein product [Oncorhynchus mykiss]	CDQ74532	1.13713e-121	58	446.432	709	413
c141106_g1_i3	-9.81982	6.41e-10	ef-hand calcium-binding domain-containing protein 6-like	3115	gi|528467821|ref|XP_005168423.1|PREDICTED: EF-hand calcium-binding domain-containing protein 6 isoform X2 [Danio rerio]	XP_005168423	0	90	1466.83	879	794
c82978_g1_i1	-2.07211	0.00296961	cap-gly domain-containing linker protein 1 isoform x1	1704	gi|688557934|ref|XP_009300267.1|PREDICTED: CAP-Gly domain-containing linker protein 1 isoform X1 [Danio rerio]	XP_009300267	1.22433e-81	82	311.997	195	161
c44945_g1_i1	-8.32392	2.94e-06	probable glycolate oxidase	611	gi|367009686|ref|XP_003679344.1|hypothetical protein TDEL_0A08010 [Torulaspora delbrueckii] >gi|359747001|emb|CCE90133.1| hypothetical protein TDEL_0A08010 [Torulaspora delbrueckii]	XP_003679344	1.38948	50	40.0466	77	39
c141878_g2_i1	-7.55842	9.64e-05	seed storage protein ara h1	1381	gi|46560478|gb|AAT00597.1|conarachin [Arachis hypogaea]	AAT00597	0	85	724.161	432	370
c146111_g1_i1	-4.90909	2.69e-05	fez family zinc finger protein 1	949	gi|167234142|ref|NP_001107820.1|fez family zinc finger protein 1 [Danio rerio] >gi|123891644|sp|Q25C93.1|FEZF1_DANRE RecName: Full=Fez family zinc finger protein 1 [Danio rerio] >gi|90074667|dbj|BAE87036.1| zinc finger protein [Danio rerio] >gi|115313359|gb|AAI24440.1| Fezf1 protein [Danio rerio]	NP_001107820	2.41077e-100	95	372.859	192	183
c135417_g1_i2	8.76475	3.45e-07	rna-directed dna polymerase from mobile element jockey	853	gi|642126959|emb|CDQ60495.1|unnamed protein product [Oncorhynchus mykiss]	CDQ60495	3.93682e-08	56	66.2402	86	49
c82755_g1_i1	14.2631	8.87e-23	peptidyl-prolyl cis-trans isomerase fkbp3	3795	gi|295815591|gb|ADG36303.1|collagen type V alpha-1 [Danio rerio]	ADG36303	1.40551e-107	47	399.823	509	242
c131440_g3_i3	3.26718	1.07e-05	v-type proton atpase subunit s1-like	2466	gi|55250102|gb|AAH85541.1|ATPase, H+ transporting, lysosomal accessory protein 1 [Danio rerio] >gi|197247011|gb|AAI64542.1| Atp6ap1 protein [Danio rerio]	AAH85541	0	88	728.783	460	408
c141594_g4_i22	2.56441	0.00547185	voltage-dependent p q-type calcium channel subunit alpha-1a isoform x7	1378	gi|688577666|ref|XP_009304416.1|PREDICTED: voltage-dependent P/Q-type calcium channel subunit alpha-1A isoform X8 [Danio rerio]	XP_009304416	0	93	722.62	394	367
c142923_g2_i4	2.63924	0.00147798	nuclear gtpase slip-gc-like	854	gi|528509315|ref|XP_005159535.1|PREDICTED: uncharacterized protein si:dkeyp-85e10.1 isoform X1 [Danio rerio]	XP_005159535	3.69487e-22	61	112.849	149	91
c126740_g1_i2	-8.58099	7.45e-07	metal transporter cnnm1-like	2716	gi|688583704|ref|XP_009305811.1|PREDICTED: metal transporter CNNM1 isoform X3 [Danio rerio]	XP_009305811	0	91	1462.97	827	756
c125240_g1_i1	7.41627	0.000290613	PREDICTED: uncharacterized protein LOC101886552	2831	gi|528480377|ref|XP_005165592.1|PREDICTED: uncharacterized protein LOC101886552 [Danio rerio]	XP_005165592	0	85	736.873	455	390
c93319_g1_i1	2.78544	0.00396476	cytochrome c oxidase subunit partial	621	gi|333032623|gb|AEF12313.1|cytochrome oxidase subunit I [Pseudococcus viburni]	AEF12313	9.27455	56	37.3502	65	37
c109582_g1_i1	-11.4	2.54e-14	fas-activated serine threonine kinase	5068	gi|282848143|ref|NP_001164290.1|fas-activated serine/threonine kinase [Danio rerio]	NP_001164290	0	81	1415.21	922	755
c142398_g3_i1	-2.5329	0.00638213	histone acetyltransferase p300-like	2343	gi|688579975|ref|XP_009304974.1|PREDICTED: histone acetyltransferase p300 isoform X6 [Danio rerio]	XP_009304974	0	68	808.52	729	498
c144382_g3_i1	-7.50426	0.000125561	septin-2-like isoform x2	468	gi|125854139|ref|XP_001344050.1|PREDICTED: uncharacterized protein LOC100004848 [Danio rerio]	XP_001344050	2.12156e-42	74	178.333	143	106
c38730_g1_i2	7.88783	2.82e-05	centrosomal protein of 135 kda isoform x2	3217	gi|688602123|ref|XP_009298992.1|PREDICTED: centrosomal protein of 135 kDa isoform X3 [Danio rerio]	XP_009298992	0	88	894.804	559	495
c131395_g2_i1	-7.38945	0.00021796	bromodomain-containing protein 1-like isoform x1	3303	gi|528476939|ref|XP_698063.5|PREDICTED: bromodomain-containing protein 1 isoform X1 [Danio rerio]	XP_698063	0	80	1332.39	928	744
c142466_g3_i5	-6.80878	0.00199605	upf0606 protein kiaa1549l-like isoform x1	2037	gi|688597254|ref|XP_009291916.1|PREDICTED: UPF0606 protein KIAA1549L isoform X2 [Danio rerio]	XP_009291916	0	72	675.241	548	400
c141024_g2_i6	7.82919	4.53e-05	rna-directed dna polymerase from mobile element jockey-like	4131	gi|542212917|ref|XP_005479097.1|PREDICTED: uncharacterized protein LOC102081579 isoform X1 [Oreochromis niloticus] >gi|542212919|ref|XP_005479098.1| PREDICTED: uncharacterized protein LOC102081579 isoform X2 [Oreochromis niloticus]	XP_005479097	9.42688e-81	65	310.842	333	219
c139461_g2_i4	-8.94852	1.12e-07	probable e3 ubiquitin-protein ligase mid2 isoform x1	5131	gi|688585296|ref|XP_009289348.1|PREDICTED: probable E3 ubiquitin-protein ligase MID2 isoform X1 [Danio rerio] >gi|688585299|ref|XP_009289349.1| PREDICTED: probable E3 ubiquitin-protein ligase MID2 isoform X1 [Danio rerio] >gi|688585301|ref|XP_009289350.1| PREDICTED: probable E3 ubiquitin-protein ligase MID2 isoform X1 [Danio rerio]	XP_009289348	0	95	1378.62	718	689
c123427_g1_i5	7.05611	0.00100641	low quality protein: shc-transforming protein 2	870	gi|440902532|gb|ELR53315.1|hypothetical protein M91_20997, partial [Bos mutus]	ELR53315	0.486839	51	42.743	82	42
c133510_g1_i4	3.80808	0.000488131	glypican- partial	703	gi|565321091|gb|ETE71946.1|Glypican-4, partial [Ophiophagus hannah]	ETE71946	4.42652	42	38.891	78	33
c133896_g1_i9	-7.448	0.000164799	cdk5 regulatory subunit-associated protein 1	2652	gi|160333602|ref|NP_001103849.1|CDK5 regulatory subunit-associated protein 1 [Danio rerio] >gi|159155698|gb|AAI54732.1| Zgc:162738 protein [Danio rerio]	NP_001103849	1.14362e-73	91	286.574	167	153
c131964_g1_i2	-7.61061	9.64e-05	sodium bicarbonate transporter-like protein 11	2525	gi|597790714|ref|XP_007258648.1|PREDICTED: sodium bicarbonate transporter-like protein 11-like, partial [Astyanax mexicanus]	XP_007258648	0	89	1202.96	732	652
c127559_g1_i5	-11.2883	5.18e-14	protein polybromo-1-like isoform x1	6405	gi|528483214|ref|XP_005168819.1|PREDICTED: polybromo 1, like isoform X1 [Danio rerio]	XP_005168819	0	87	2386.68	1435	1254
c116085_g1_i6	-11.0726	2.15e-13	pci domain-containing protein 2	3493	gi|528467162|ref|XP_005168057.1|PREDICTED: PCI domain-containing protein 2 isoform X1 [Danio rerio]	XP_005168057	0	97	776.933	399	390
c138395_g1_i5	6.83552	0.00199605	acyl-coenzyme a thioesterase 11	1928	gi|348505008|ref|XP_003440053.1|PREDICTED: acyl-coenzyme A thioesterase 11-like isoform X1 [Oreochromis niloticus] >gi|542213114|ref|XP_005479172.1| PREDICTED: acyl-coenzyme A thioesterase 11-like isoform X2 [Oreochromis niloticus]	XP_003440053	0	92	853.203	490	452
c117489_g1_i1	10.4868	1.07e-11	glutamate-rich wd repeat-containing protein 1	1516	gi|51011101|ref|NP_001003509.1|glutamate-rich WD repeat-containing protein 1 [Danio rerio] >gi|50417916|gb|AAH78350.1| Glutamate-rich WD repeat containing 1 [Danio rerio] >gi|182889962|gb|AAI65871.1| Grwd1 protein [Danio rerio]	NP_001003509	0	90	726.087	409	372
c132700_g1_i1	9.48781	5.26e-09	serta domain-containing protein 2	1520	gi|326664336|ref|XP_003197790.1|PREDICTED: SERTA domain-containing protein 2 [Danio rerio]	XP_003197790	1.38571e-41	48	178.718	310	149
c139541_g2_i8	-6.39803	0.00614931	tbc1 domain family member 22b	3216	gi|688566860|ref|XP_009302051.1|PREDICTED: TBC1 domain family member 22B isoform X1 [Danio rerio]	XP_009302051	0	89	874.004	499	447
c115962_g1_i1	7.15492	0.000726851	cytokine receptor common subunit gamma	1373	gi|176866337|ref|NP_001116522.1|cytokine receptor common subunit gamma precursor [Danio rerio] >gi|159885697|tpe|CAJ27980.1| TPA: interleukin 2 receptor gamma common.b [Danio rerio]	NP_001116522	1.18875e-73	71	285.034	221	159
c89772_g1_i1	-2.16993	0.00155877	fxyd domain-containing ion transport regulator 6 isoform x3	1092	gi|41054135|ref|NP_956141.1|FXYD domain-containing ion transport regulator 6 precursor [Danio rerio] >gi|32450000|gb|AAH54135.1| FXYD domain containing ion transport regulator 6 [Danio rerio]	NP_956141	1.71875e-18	68	101.293	80	55
c138721_g5_i3	-8.82141	2.23e-07	low quality protein: cadherin-23	727	gi|18157526|dbj|BAB83841.1|ReO_6 [Oryzias latipes]	BAB83841	0.0509052	71	45.4394	45	32
c144039_g3_i6	-7.93106	2.25e-05	involucrin- partial	1235	gi|528523862|ref|XP_005174623.1|PREDICTED: involucrin-like, partial [Danio rerio]	XP_005174623	4.94877e-20	87	106.686	70	61
c128207_g1_i1	9.36934	1.07e-08	dehydrogenase reductase sdr family member 12	1323	gi|115495051|ref|NP_001070025.1|dehydrogenase/reductase SDR family member 12 [Danio rerio] >gi|115291989|gb|AAI22378.1| Zgc:153679 [Danio rerio]	NP_001070025	2.07627e-160	94	573.163	317	299
c140527_g1_i5	-10.6422	3.57e-12	si:ch211- protein	2177	gi|688600562|ref|XP_009292637.1|PREDICTED: zinc finger MYM-type protein 4 isoform X3 [Danio rerio]	XP_009292637	3.33586e-130	69	473.781	432	302
c131739_g4_i1	-10.198	5.92e-11	dual specificity protein phosphatase 8 isoform x1	4259	gi|41053722|ref|NP_957174.1|dual specificity protein phosphatase 8 [Danio rerio] >gi|39645521|gb|AAH63941.1| Zgc:77593 [Danio rerio]	NP_957174	0	88	1084.32	629	558
c132675_g1_i7	-10.4693	1.07e-11	anoctamin-1-like isoform x1	2979	gi|573910000|ref|XP_006642718.1|PREDICTED: anoctamin-1-like [Lepisosteus oculatus]	XP_006642718	0	82	1351.27	896	741
c143599_g1_i7	6.95003	0.00140897	butyrophilin subfamily 2 member a2-like	277	gi|688541398|ref|XP_009297465.1|PREDICTED: uncharacterized protein LOC556776 [Danio rerio]	XP_009297465	1.29747e-34	84	152.14	93	79
c108249_g1_i3	7.70424	7.45e-05	maguk p55 subfamily member 6-like isoform x1	3700	gi|371874685|ref|NP_001243118.1|membrane protein, palmitoylated 6a (MAGUK p55 subfamily member 6) [Danio rerio]	NP_001243118	0	92	972.615	540	498
c5435_g1_i2	-10.1634	7.62e-11	ctage family member 5 isoform x1	2756	gi|41053471|ref|NP_956605.1|cTAGE family member 5 [Danio rerio] >gi|29791556|gb|AAH50489.1| CTAGE family, member 5 [Danio rerio]	NP_956605	0	82	876.7	580	478
c80428_g1_i1	-7.70965	5.79e-05	tubulin beta-6 chain	292	gi|683888769|ref|XP_009100210.1|PREDICTED: tubulin beta-6 chain isoform X2 [Serinus canaria]	XP_009100210	5.35077e-49	100	199.904	97	97
c141947_g2_i7	-2.8201	0.000390942	receptor-type tyrosine-protein phosphatase kappa	2804	gi|688601151|ref|XP_009292789.1|PREDICTED: receptor-type tyrosine-protein phosphatase kappa [Danio rerio]	XP_009292789	0	98	1263.06	621	611
c108677_g1_i4	-3.51226	0.00744743	transmembrane protein 178b-like	744	gi|597731840|ref|XP_007228277.1|PREDICTED: transmembrane protein 178B-like [Astyanax mexicanus]	XP_007228277	7.21349e-47	77	194.512	132	102
c127243_g2_i1	-7.19803	0.000530405	transmembrane protein c5orf28 homolog	1814	gi|52218892|ref|NP_001004514.1|transmembrane protein C5orf28 homolog isoform 2 [Danio rerio] >gi|27801590|emb|CAD60648.1| SI:dZ79M10.4 (novel protein) [Danio rerio]	NP_001004514	2.11096e-111	87	410.994	235	206
c140974_g1_i5	7.70424	7.45e-05	regulator of g-protein signaling 9	628	gi|115496212|ref|NP_001070045.1|regulator of G-protein signaling 9 [Danio rerio] >gi|115313019|gb|AAI24117.1| Zgc:152760 [Danio rerio]	NP_001070045	0.0120767	61	46.9802	55	34
c140239_g1_i2	-10.0261	1.81e-10	protein fam193b	4640	gi|326673831|ref|XP_697699.4|PREDICTED: protein FAM193B [Danio rerio]	XP_697699	0	74	1290.79	966	720
c133810_g2_i1	-7.12813	0.000726851	growth factor receptor-bound protein 10 isoform x3	4077	gi|528503168|ref|XP_005157931.1|PREDICTED: growth factor receptor-bound protein 10 isoform X3 [Danio rerio]	XP_005157931	3.6755e-170	94	607.831	319	300
c95183_g1_i1	7.63745	9.64e-05	pi-plc x domain-containing protein 1-like	1496	gi|68362256|ref|XP_691942.1|PREDICTED: PI-PLC X domain-containing protein 1-like [Danio rerio]	XP_691942	1.50608e-40	96	175.252	91	88
c67089_g1_i1	4.15069	3.09e-05	alpha-n-acetylgalactosaminide alpha- -sialyltransferase 3	1735	gi|57526814|ref|NP_997790.1|alpha-N-acetylgalactosaminide alpha-2,6-sialyltransferase 3 [Danio rerio] >gi|40974923|emb|CAF06584.1| beta-galactosamide alpha-2,6-sialyltransferase [Danio rerio] >gi|64966420|emb|CAG29203.1| alpha-2,6-sialyltransferase [Danio rerio] >gi|190336652|gb|AAI62117.1| ST6 (alpha-N-acetyl-neuraminyl-2,3-beta-galactosyl-1,3)-N-acetylgalactosaminide alpha-2,6-sialyltransferase…	NP_997790	3.80033e-171	97	609.372	306	297
c142697_g7_i1	3.52011	0.00133434	serine threonine-protein kinase nek1 isoform x1	764	gi|528483840|ref|XP_003198911.2|PREDICTED: serine/threonine-protein kinase Nek4 isoform X1 [Danio rerio]	XP_003198911	4.66874e-52	78	211.846	160	125
c65789_g1_i1	-8.77643	2.57e-07	pyruvate dehydrogenase	760	gi|125853524|ref|XP_688551.2|PREDICTED: pyruvate dehydrogenase kinase, isozyme 3 isoform X2 [Danio rerio]	XP_688551	8.83976e-88	98	330.487	167	165
c125264_g1_i1	7.56743	0.000125561	f11 partial	1368	gi|514483121|gb|AGO58846.1|F11 receptor, partial [Carassius auratus]	AGO58846	0.0186031	70	48.521	41	29
c140472_g6_i12	-11.006	3.32e-13	son of sevenless homolog 1 isoform x2	6059	gi|642130956|emb|CDQ57586.1|unnamed protein product [Oncorhynchus mykiss]	CDQ57586	0	90	2059.26	1205	1085
c83413_g1_i1	5.00847	0.000127312	conserved Plasmodium protein, unknown function	745	gi|675219116|emb|CDR11193.1|conserved Plasmodium protein, unknown function [Plasmodium chabaudi chabaudi]	CDR11193	8.64044	49	38.1206	65	32
c39784_g1_i1	-7.80233	3.57e-05	zinc finger protein zfpm2-like isoform x2	1944	gi|87299590|ref|NP_001034613.1|zinc finger protein, FOG family member 2b [Danio rerio] >gi|67773323|gb|AAY81930.1| Fog2b [Danio rerio]	NP_001034613	0	85	945.651	564	485
c138686_g1_i2	6.11608	1.81e-12	gtpase imap family member 4-like	1264	gi|528472777|ref|XP_005158041.1|PREDICTED: GTPase IMAP family member 4-like [Danio rerio]	XP_005158041	2.6425	52	41.2022	53	28
c64424_g1_i2	8.32983	3.54e-06	chitinase-like protein	2077	gi|597787637|ref|XP_007257254.1|PREDICTED: uncharacterized protein LOC103037439 [Astyanax mexicanus]	XP_007257254	1.30944e-51	67	212.616	218	148
c141200_g4_i8	-2.53988	0.000661047	band -like protein 2	4206	gi|742153308|ref|XP_010881234.1|PREDICTED: band 4.1-like protein 2 isoform X3 [Esox lucius]	XP_010881234	4.03286e-87	53	332.028	454	244
c119432_g1_i1	-8.32392	2.94e-06	transcription elongation regulator 1-like protein	1893	gi|742096779|ref|XP_010867408.1|PREDICTED: transcription elongation regulator 1-like protein isoform X2 [Esox lucius]	XP_010867408	9.59368e-131	69	475.322	436	304
c50299_g1_i1	2.0049	0.00315789	guanine nucleotide-binding protein subunit beta-2-like 1	593	gi|584044107|ref|XP_006766909.1|PREDICTED: guanine nucleotide-binding protein subunit beta-2-like 1 [Myotis davidii]	XP_006766909	1.22125e-88	98	332.413	165	162
c78020_g1_i1	-7.19803	0.000530405	tetratricopeptide repeat protein 7a-like	2824	gi|326672864|ref|XP_001921229.3|PREDICTED: tetratricopeptide repeat protein 7A isoform X1 [Danio rerio]	XP_001921229	0	88	1424.45	864	762
c192679_g1_i1	3.27151	8.52e-05	phosphatidylinositol 3-kinase	343	gi|577150203|gb|EUD73261.1|phosphatidylinositol 3-kinase [Plasmodium vinckei petteri]	EUD73261	1.61292	52	38.891	84	44
c109003_g1_i2	8.45145	2.05e-06	semaphorin-4e-like	1632	gi|528472102|ref|XP_005168486.1|PREDICTED: semaphorin-4E isoform X1 [Danio rerio]	XP_005168486	2.31438e-114	76	420.624	328	252
c142139_g4_i3	-3.24604	0.00728936	gamma-aminobutyric acid receptor subunit beta-2-like isoform x1	838	gi|597740067|ref|XP_007232204.1|PREDICTED: gamma-aminobutyric acid receptor subunit beta-2-like isoform X1 [Astyanax mexicanus]	XP_007232204	3.1576e-63	98	249.21	125	123
c142343_g7_i2	-6.61797	0.00416566	intersectin-2 isoform x1	3758	gi|238637318|ref|NP_001003547.2|intersectin-2 [Danio rerio]	NP_001003547	0	95	651.744	351	336
c134146_g2_i3	10.939	5.44e-13	homeobox protein pknox1	1997	gi|125804420|ref|XP_707868.2|PREDICTED: homeobox protein PKNOX1 [Danio rerio] >gi|528469024|ref|XP_005171069.1| PREDICTED: homeobox protein PKNOX1 [Danio rerio] >gi|688533956|ref|XP_009292275.1| PREDICTED: homeobox protein PKNOX1 [Danio rerio] >gi|688533958|ref|XP_009292277.1| PREDICTED: homeobox protein PKNOX1 [Danio rerio]	XP_707868	4.39978e-73	58	283.878	286	166
c140574_g5_i8	-8.38514	2.05e-06	influenza virus ns1a-binding protein	2862	gi|41393123|ref|NP_958891.1|influenza virus NS1A-binding protein homolog B [Danio rerio] >gi|82188684|sp|Q7ZVQ8.1|NS1BB_DANRE RecName: Full=Influenza virus NS1A-binding protein homolog B; Short=NS1-BP homolog B; Short=NS1-binding protein homolog B [Danio rerio] >gi|28279598|gb|AAH45449.1| Influenza virus NS1A binding protein b [Danio rerio]	NP_958891	0	95	744.577	385	369
c131451_g1_i13	8.45145	2.05e-06	rho-related btb domain-containing protein 1 isoform x1	1345	gi|688579095|ref|XP_009298975.1|PREDICTED: rho-related BTB domain-containing protein 1 isoform X2 [Danio rerio]	XP_009298975	6.7983e-66	93	259.225	131	122
c123061_g1_i1	-7.12813	0.000726851	protein vprbp	5010	gi|597750255|ref|XP_007237050.1|PREDICTED: protein VPRBP isoform X1 [Astyanax mexicanus] >gi|597750257|ref|XP_007237051.1| PREDICTED: protein VPRBP isoform X2 [Astyanax mexicanus]	XP_007237050	0	88	1950.64	1178	1045
c124897_g1_i1	-8.68201	4.66e-07	transmembrane protein 74-like	1604	gi|528509917|ref|XP_005170142.1|PREDICTED: transmembrane protein 74-like [Danio rerio] >gi|688600074|ref|XP_009292529.1| PREDICTED: transmembrane protein 74-like [Danio rerio]	XP_005170142	2.83338e-141	91	509.99	284	259
c122339_g1_i1	-6.71653	0.00286389	mitochondrial import inner membrane translocase subunit tim21	884	gi|125853402|ref|XP_688866.2|PREDICTED: mitochondrial import inner membrane translocase subunit Tim21 [Danio rerio]	XP_688866	8.99205e-43	76	181.415	138	106
c142788_g3_i3	6.83552	0.00199605	rna-binding protein with multiple splicing-like isoform x2	1077	gi|41053746|ref|NP_956553.1|RNA binding protein with multiple splicing 2b [Danio rerio] >gi|528485772|ref|XP_005166522.1| PREDICTED: RNA binding protein with multiple splicing 2b isoform X1 [Danio rerio] >gi|688565245|ref|XP_009301690.1| PREDICTED: RNA binding protein with multiple splicing 2b isoform X1 [Danio rerio] >gi|29124508|gb|AAH48876.1| RNA binding protein with multiple splicing 2 [Danio…	NP_956553	4.7931e-82	94	312.383	159	150
c131453_g1_i3	-7.88941	2.25e-05	ral gtpase-activating protein subunit beta isoform x1	5194	gi|688562316|ref|XP_009301040.1|PREDICTED: ral GTPase-activating protein subunit beta isoform X4 [Danio rerio]	XP_009301040	0	92	2309.64	1273	1174
c138089_g5_i2	-11.1229	1.57e-13	isoform cra_a	1100	gi|820157373|gb|KKX19279.1|hypothetical protein Z043_4406 [Scleropages formosus]	KKX19279	7.09322e-12	93	79.337	46	43
c133878_g1_i2	-10.4042	1.64e-11	forkhead box protein p2 isoform x2	2724	gi|212656621|gb|ACJ36223.1|forkhead box P2 [Ctenopharyngodon idella]	ACJ36223	0	86	818.15	476	413
c142440_g2_i4	-7.2647	0.000390825	novel protein	431	gi|187608418|ref|NP_001119930.1|uncharacterized protein LOC796378 [Danio rerio]	NP_001119930	1.95205	58	38.891	50	29
c143689_g2_i2	7.82919	4.53e-05	PREDICTED: uncharacterized protein LOC564237	1098	gi|688541439|ref|XP_009297470.1|PREDICTED: uncharacterized protein LOC564237 [Danio rerio]	XP_009297470	3.60924e-24	74	120.168	83	62
c121492_g2_i6	8.73312	4e-07	n -dimethylarginine dimethylaminohydrolase 2	3744	gi|153792519|ref|NP_001093535.1|N(G),N(G)-dimethylarginine dimethylaminohydrolase 2 [Danio rerio] >gi|528509635|ref|XP_005159581.1| PREDICTED: N(G),N(G)-dimethylarginine dimethylaminohydrolase 2 isoform X1 [Danio rerio] >gi|528509637|ref|XP_005159582.1| PREDICTED: N(G),N(G)-dimethylarginine dimethylaminohydrolase 2 isoform X1 [Danio rerio] >gi|528509639|ref|XP_005159583.1| PREDICTED: N(G),N(G)-di…	NP_001093535	5.20997e-139	92	504.212	286	265
c127723_g1_i3	-8.4148	1.72e-06	zinc finger protein 90 homolog	1882	gi|326664137|ref|XP_687655.4|PREDICTED: zinc finger protein 90 homolog [Danio rerio]	XP_687655	6.91268e-81	89	309.686	195	175
c128896_g1_i4	-8.19311	6.32e-06	lysosomal pro-x carboxypeptidase	3795	gi|50540452|ref|NP_001002694.1|lysosomal Pro-X carboxypeptidase precursor [Danio rerio] >gi|49903247|gb|AAH76507.1| Prolylcarboxypeptidase (angiotensinase C) [Danio rerio]	NP_001002694	2.44667e-152	92	548.51	306	284
c135131_g1_i4	7.94418	2.25e-05	nephrocystin-3 isoform x1	2373	gi|320461737|ref|NP_001189370.1|nephrocystin-3 [Danio rerio] >gi|688613660|ref|XP_009295568.1| PREDICTED: nephrocystin-3 isoform X1 [Danio rerio] >gi|317411792|sp|P0CI65.1|NPHP3_DANRE RecName: Full=Nephrocystin-3 [Danio rerio]	NP_001189370	0	98	1080.86	566	555
c140960_g2_i1	7.2474	0.000530405	lim homeobox transcription factor 1-alpha-like	971	gi|688544897|ref|XP_009298058.1|PREDICTED: LIM homeobox transcription factor 1-alpha-like isoform X1 [Danio rerio]	XP_009298058	1.54458e-41	98	177.563	87	86
c10058_g1_i1	-7.12813	0.000726851	kinesin-like protein kif17	1921	gi|189525431|ref|XP_001919146.1|PREDICTED: kinesin-like protein KIF17 isoform X1 [Danio rerio]	XP_001919146	0	87	1036.56	640	560
c143881_g1_i10	-8.04924	1.17e-05	basement membrane-specific heparan sulfate proteoglycan core protein isoform x1	4242	gi|688612001|ref|XP_009295216.1|PREDICTED: basement membrane-specific heparan sulfate proteoglycan core protein isoform X1 [Danio rerio]	XP_009295216	0	92	2427.9	1354	1247
c126839_g1_i5	-7.12813	0.000726851	bh3-interacting domain death agonist-like isoform x2	517	gi|112418392|gb|ABI18126.1|Bid [Danio rerio]	ABI18126	1.71224e-23	65	115.546	120	78
c138413_g1_i3	-8.44386	1.72e-06	lish domain-containing protein armc9 isoform x1	3184	gi|597786802|ref|XP_007256858.1|PREDICTED: lisH domain-containing protein ARMC9 isoform X1 [Astyanax mexicanus]	XP_007256858	0	78	1064.68	807	635
c141275_g1_i3	-8.72999	3.45e-07	contactin-5-like isoform x2	2917	gi|134054436|emb|CAM73212.1|zgc:55318 [Danio rerio]	CAM73212	0	93	1077.39	587	546
c141411_g2_i6	8.37152	2.94e-06	formin-like protein 3 isoform x1	5753	gi|528518055|ref|XP_005162273.1|PREDICTED: formin-like protein 3 isoform X1 [Danio rerio]	XP_005162273	0	78	687.952	471	369
c97355_g1_i1	-8.7062	4e-07	olfactomedin-like protein 3a-like	2077	gi|89130452|gb|AAI14288.1|Olfactomedin-like 3 [Danio rerio]	AAI14288	0	93	731.865	409	381
c144461_g1_i9	7.05611	0.00100641	pol polyprotein	3678	gi|688587244|ref|XP_009289811.1|PREDICTED: uncharacterized protein LOC103908814 [Danio rerio]	XP_009289811	0	68	1025	951	654
c130031_g1_i1	-8.82141	2.23e-07	ras gtpase-activating protein-binding protein 2 isoform x2	4320	gi|123703665|ref|NP_001074032.1|ras GTPase-activating protein-binding protein 2 [Danio rerio] >gi|120537623|gb|AAI29214.1| Zgc:158370 [Danio rerio]	NP_001074032	0	77	739.569	507	394
c140820_g9_i1	8.79571	2.97e-07	map7 domain-containing protein 1	3555	gi|189515403|ref|XP_001340046.2|PREDICTED: uncharacterized protein si:ch73-109d9.1 [Danio rerio] >gi|688533610|ref|XP_009291523.1| PREDICTED: uncharacterized protein si:ch73-109d9.1 [Danio rerio]	XP_001340046	6.39449e-147	78	530.406	391	307
c130114_g1_i2	3.02827	3.93e-05	prostate androgen-regulated mucin-like protein 1 homolog	1929	gi|528491769|ref|XP_003199359.2|PREDICTED: prostate androgen-regulated mucin-like protein 1 [Danio rerio]	XP_003199359	8.03296e-24	92	120.168	68	63
c138850_g3_i12	-2.23973	0.00134493	ring1 and yy1-binding protein	1753	gi|820867036|ref|NP_958474.2|RING1 and YY1-binding protein A [Danio rerio]	NP_958474	1.12993e-29	68	139.428	114	78
c128976_g1_i1	-8.12297	7.72e-06	semaphorin-5b isoform x1	2098	gi|528490649|ref|XP_005167923.1|PREDICTED: semaphorin-5B isoform X2 [Danio rerio]	XP_005167923	1.18847e-68	99	269.24	125	124
c138599_g1_i2	-2.75953	0.000136348	glutamate receptor kainate 2-like isoform x2	2607	gi|688589564|ref|XP_009299107.1|PREDICTED: glutamate receptor ionotropic, kainate 2 [Danio rerio]	XP_009299107	5.09128e-159	100	570.081	286	286
c127831_g1_i2	9.09849	5.22e-08	mitogen-activated protein kinase kinase kinase 15	6425	gi|688614403|ref|XP_009295756.1|PREDICTED: mitogen-activated protein kinase kinase kinase 15 isoform X2 [Danio rerio]	XP_009295756	0	94	2368.19	1277	1207
c76927_g1_i1	-6.51219	0.00614931	serine threonine-protein kinase wnk2 isoform x1	846	gi|688615582|ref|XP_005174286.2|PREDICTED: serine/threonine-protein kinase WNK3-like [Danio rerio]	XP_005174286	2.46775e-71	79	276.174	201	159
c144099_g1_i5	-3.13919	0.00116281	hypothetical protein BRAFLDRAFT_126259	771	gi|260826367|ref|XP_002608137.1|hypothetical protein BRAFLDRAFT_126259 [Branchiostoma floridae] >gi|229293487|gb|EEN64147.1| hypothetical protein BRAFLDRAFT_126259 [Branchiostoma floridae]	XP_002608137	0.221292	46	43.5134	84	39
c121076_g1_i1	-7.38945	0.00021796	transforming growth factor beta-1-like	4460	gi|692656871|gb|AIS23633.1|transforming growth factor beta [Culter alburnus]	AIS23633	2.89968e-176	87	628.246	372	326
c137976_g5_i6	-2.83298	0.000122304	protein quaking-a-like isoform x9	3067	gi|557024732|ref|XP_006012538.1|PREDICTED: protein quaking-A-like isoform X9 [Latimeria chalumnae]	XP_006012538	0.0163656	76	50.447	34	26
c91695_g1_i1	2.7522	0.000684203	upf0501 protein kiaa1430 homolog isoform x1	3027	gi|47086491|ref|NP_997943.1|UPF0501 protein KIAA1430 homolog [Danio rerio] >gi|45709924|gb|AAH67688.1| Zgc:85910 [Danio rerio]	NP_997943	5.36278e-115	60	424.091	492	298
c132788_g4_i2	8.73312	4e-07	golgi apparatus protein 1-like isoform x1	3473	gi|688618038|ref|XP_001332484.4|PREDICTED: LOW QUALITY PROTEIN: Golgi apparatus protein 1 [Danio rerio]	XP_001332484	0	97	2100.86	1077	1045
c137648_g3_i3	-2.62182	0.00181213	pi-plc x domain-containing protein 1-like	3343	gi|688558745|ref|XP_009300432.1|PREDICTED: PI-PLC X domain-containing protein 1 isoform X1 [Danio rerio]	XP_009300432	4.18393e-108	90	401.364	232	209
c11190_g1_i1	-8.47235	1.45e-06	sciellin isoform x1	625	gi|768443565|ref|XP_011563603.1|PREDICTED: A disintegrin and metalloproteinase with thrombospondin motifs 7 [Plutella xylostella]	XP_011563603	1.45357	50	40.0466	88	44
c67214_g1_i1	2.43358	0.00175018	mitoferrin-1-like	1176	gi|90652793|ref|NP_001035060.1|mitoferrin-1 [Danio rerio] >gi|97072617|sp|Q287T7.1|MFRN1_DANRE RecName: Full=Mitoferrin-1; AltName: Full=Mitochondrial iron transporter 1; AltName: Full=Protein frascati; AltName: Full=Solute carrier family 25 member 37 [Danio rerio] >gi|75991512|gb|ABA33608.1| erythroid-specific mitochondrial mitoferrin [Danio rerio] >gi|75991514|gb|ABA33609.1| erythroid-specific …	NP_001035060	2.31811e-80	88	306.99	181	160
c38504_g1_i1	12.0031	4.59e-16	golgi integral membrane protein 4-like	3671	gi|597775852|ref|XP_007251618.1|PREDICTED: Golgi integral membrane protein 4 [Astyanax mexicanus]	XP_007251618	1.63133e-153	61	552.362	633	389
c126899_g2_i3	-7.448	0.000164799	protein diaphanous homolog 2-like	6322	gi|688586031|ref|XP_009289507.1|PREDICTED: protein diaphanous homolog 2 [Danio rerio]	XP_009289507	0	93	884.789	490	457
c105925_g1_i1	-6.61797	0.00416566	hairy enhancer-of-split related with yrpw motif-like protein	782	gi|597771208|ref|XP_007249387.1|PREDICTED: hairy/enhancer-of-split related with YRPW motif-like protein-like [Astyanax mexicanus]	XP_007249387	1.4767e-24	79	120.553	77	61
c103759_g1_i1	-6.89549	0.00140897	ferm domain-containing protein 5	956	gi|68363526|ref|XP_698481.1|PREDICTED: FERM domain-containing protein 5 [Danio rerio]	XP_698481	1.54416e-171	99	609.372	300	298
c97981_g1_i1	-3.70239	1e-06	inositol-trisphosphate 3-kinase c	2605	gi|189533862|ref|XP_686458.2|PREDICTED: inositol-trisphosphate 3-kinase C isoform X1 [Danio rerio]	XP_686458	0	88	722.235	423	376
c143368_g1_i1	-8.08657	9.48e-06	chromobox protein homolog 2-like	1898	gi|35902802|ref|NP_919354.1|chromobox protein homolog 2 [Danio rerio] >gi|21668471|dbj|BAC01267.1| pc1 [Danio rerio]	NP_919354	2.51192e-163	67	583.563	530	358
c139732_g1_i7	9.93978	3.47e-10	small conductance calcium-activated potassium channel protein 2-like isoform x1	4263	gi|528470900|ref|XP_005171293.1|PREDICTED: small conductance calcium-activated potassium channel protein 1 isoform X2 [Danio rerio]	XP_005171293	0	91	955.666	536	489
c71268_g1_i2	-3.58872	3.86e-05	wd repeat-containing protein 16	2285	gi|94733718|emb|CAK10954.1|novel protein [Danio rerio]	CAK10954	0	97	1191.79	617	603
c137280_g1_i2	2.94353	0.000367677	tnf receptor-associated factor 3	2368	gi|326368646|gb|ADZ55454.1|TNF receptor-associated factor 3 [Cyprinus carpio]	ADZ55454	0	88	655.981	383	338
c48282_g1_i1	8.37152	2.94e-06	transmembrane protein 74-like	1928	gi|528504673|ref|XP_005158296.1|PREDICTED: transmembrane protein 74 [Danio rerio] >gi|528504675|ref|XP_005158297.1| PREDICTED: transmembrane protein 74 [Danio rerio] >gi|688592214|ref|XP_009290839.1| PREDICTED: transmembrane protein 74 [Danio rerio]	XP_005158296	6.59833e-127	86	462.611	281	243
c141725_g3_i1	-7.84653	2.82e-05	proteolipid protein 1b isoform x2	484	gi|528478826|ref|XP_005165180.1|PREDICTED: proteolipid protein 1b isoform X2 [Danio rerio] >gi|18175525|gb|AAL59888.1| DMalpha2b [Danio rerio]	XP_005165180	0.00978691	79	46.595	34	27
c137645_g1_i1	-10.3592	2.16e-11	semaphorin-4c	5467	gi|528478662|ref|XP_005168672.1|PREDICTED: semaphorin-4C isoform X1 [Danio rerio]	XP_005168672	0	93	1621.29	865	813
c139241_g4_i5	2.3815	0.000735598	protein-tyrosine sulfotransferase 2	2037	gi|41056257|ref|NP_956713.1|protein-tyrosine sulfotransferase 2 [Danio rerio] >gi|32493374|gb|AAH54637.1| Zgc:64196 [Danio rerio]	NP_956713	6.15215e-155	87	555.829	354	308
c140915_g2_i3	-6.80878	0.00199605	gastrula zinc finger protein xfg20-1-like isoform x1	2297	gi|528517137|ref|XP_002666452.2|PREDICTED: uncharacterized protein si:ch211-10d23.5 [Danio rerio]	XP_002666452	2.24205e-124	82	454.521	299	248
c51903_g1_i1	7.41627	0.000290613	armadillo repeat-containing protein 10	1863	gi|688616754|ref|XP_009296248.1|PREDICTED: armadillo repeat-containing protein 10 [Danio rerio]	XP_009296248	1.30735e-140	81	508.064	347	283
c142350_g1_i3	10.515	8.66e-12	protein soga2-like isoform x3	4961	gi|542206593|ref|XP_005476723.1|PREDICTED: protein SOGA2-like isoform X3 [Oreochromis niloticus] >gi|542206595|ref|XP_005476724.1| PREDICTED: protein SOGA2-like isoform X4 [Oreochromis niloticus]	XP_005476723	0	64	964.14	1028	658
c126662_g1_i2	5.20233	4.54e-07	chemokine xc receptor 1-like	1370	gi|125852477|ref|XP_001332348.1|PREDICTED: chemokine XC receptor 1 [Danio rerio]	XP_001332348	2.50959e-132	81	479.945	332	269
c125859_g1_i1	7.15492	0.000726851	coiled-coil domain-containing protein 150	929	gi|688589114|ref|XP_009290192.1|PREDICTED: coiled-coil domain-containing protein 150 isoform X1 [Danio rerio]	XP_009290192	1.80826e-44	85	187.193	120	103
c144642_g1_i3	6.27265	1.82e-07	hypothetical protein SPRG_08193	586	gi|813163535|ref|XP_012202828.1|hypothetical protein SPRG_08193 [Saprolegnia parasitica CBS 223.65] >gi|641532359|gb|KDO26390.1| hypothetical protein SPRG_08193 [Saprolegnia parasitica CBS 223.65]	XP_012202828	2.69732	40	38.891	83	34
c94328_g1_i2	-8.44386	1.72e-06	wd repeat-containing protein 41	3064	gi|269846796|ref|NP_001025432.2|WD repeat-containing protein 41 [Danio rerio]	NP_001025432	0	90	674.855	396	357
c137821_g3_i6	-8.82141	2.23e-07	arf-gap with sh3 ank repeat and ph domain-containing protein 1 isoform x2	1520	gi|688613761|ref|XP_009295585.1|PREDICTED: arf-GAP with SH3 domain, ANK repeat and PH domain-containing protein 1 isoform X2 [Danio rerio]	XP_009295585	1.2761e-95	69	358.221	283	197
c127481_g1_i1	9.21758	2.56e-08	f-box lrr-repeat protein 8	1575	gi|347800715|ref|NP_001032499.2|F-box/LRR-repeat protein 8 [Danio rerio]	NP_001032499	4.36355e-171	89	608.986	359	321
c123641_g1_i2	-8.90739	1.28e-07	mannan-binding lectin serine protease 1-like	3088	gi|6407538|dbj|BAA86866.1|mannose-binding protein-associated serine protease [Cyprinus carpio]	BAA86866	0	89	683.715	375	337
c126180_g2_i3	9.34861	1.19e-08	eukaryotic translation initiation factor 3 subunit j	2015	gi|41055012|ref|NP_957508.1|eukaryotic translation initiation factor 3 subunit J-A [Danio rerio] >gi|82187665|sp|Q7SXU0.1|EI3JA_DANRE RecName: Full=Eukaryotic translation initiation factor 3 subunit J-A; Short=eIF3j-A; AltName: Full=Eukaryotic translation initiation factor 3 subunit 1-A; AltName: Full=eIF-3-alpha-A; AltName: Full=eIF3 p35-A [Danio rerio] >gi|32766433|gb|AAH55247.1| Eukaryotic tra…	NP_957508	4.61753e-62	86	247.284	158	136
c252329_g1_i1	-7.2647	0.000390825	peptidyl-prolyl cis-trans isomerase d	510	gi|50344784|ref|NP_001002065.1|peptidyl-prolyl cis-trans isomerase D [Danio rerio] >gi|47939378|gb|AAH71388.1| Peptidylprolyl isomerase D (cyclophilin D) [Danio rerio]	NP_001002065	4.62447e-69	96	266.929	133	129
c131797_g2_i1	-8.82141	2.23e-07	probable rna-binding protein 19	1664	gi|190337757|gb|AAI63877.1|RNA binding motif protein 19 [Danio rerio]	AAI63877	3.55644e-110	92	406.757	231	213
c97900_g1_i1	6.57501	0.00614931	cell division cycle-associated protein 2 isoform x1	2740	gi|130487579|ref|NP_001076292.1|cell division cycle-associated protein 2 [Danio rerio]	NP_001076292	0	70	918.687	828	581
c138591_g1_i2	-10.6106	4.32e-12	serine threonine-protein kinase atr isoform x1	8154	gi|528470635|ref|XP_696163.5|PREDICTED: serine/threonine-protein kinase ATR isoform X1 [Danio rerio]	XP_696163	0	95	4847.34	2637	2518
c141943_g2_i10	4.21698	2.97e-06	general transcription factor ii-i repeat domain-containing protein 1 isoform x1	3455	gi|528480696|ref|XP_003198753.2|PREDICTED: general transcription factor II-I repeat domain-containing protein 1 isoform X2 [Danio rerio]	XP_003198753	0	94	1795.02	973	923
c144398_g6_i1	-9.45612	5.8e-09	protocadherin gamma-c5-like	1848	gi|50881530|gb|AAT85345.1|protocadherin cluster 1 gamma 22 [Danio rerio]	AAT85345	0	90	975.311	568	513
c110676_g1_i4	6.71114	0.00416566	fructose- -bisphosphatase isozyme 2-like	1331	gi|57524507|ref|NP_001004008.1|fructose-1,6-bisphosphatase isozyme 2 [Danio rerio] >gi|51328552|gb|AAH80232.1| Fructose-1,6-bisphosphatase 2 [Danio rerio]	NP_001004008	2.06531e-99	97	370.548	197	192
c251211_g1_i1	-7.05467	0.000726851	adenylate cyclase type 1	828	gi|545213817|ref|XP_005614918.1|PREDICTED: LOW QUALITY PROTEIN: adenylate cyclase 1 (brain) [Equus caballus]	XP_005614918	8.26976	50	38.5058	72	36
c139160_g1_i6	-9.15594	3.23e-08	zinc finger protein 516 isoform x1	5851	gi|528509717|ref|XP_005170048.1|PREDICTED: zinc finger protein 516 isoform X2 [Danio rerio]	XP_005170048	0	83	1677.14	1041	868
c106774_g1_i1	3.44133	2.84e-05	apolipoprotein f	1538	gi|326668783|ref|XP_003198870.1|PREDICTED: apolipoprotein F [Danio rerio]	XP_003198870	8.62552e-124	70	451.825	403	284
c142199_g3_i1	7.3343	0.000390825	tpa: transposase domain-containing protein	1687	gi|449669701|ref|XP_004207092.1|PREDICTED: uncharacterized protein LOC100207625 [Hydra vulgaris]	XP_004207092	8.80314e-133	66	481.871	526	350
c93659_g1_i1	7.2474	0.000530405	n-lysine methyltransferase setd6	2080	gi|41054567|ref|NP_955894.1|N-lysine methyltransferase setd6 [Danio rerio] >gi|82177062|sp|Q803K4.1|SETD6_DANRE RecName: Full=N-lysine methyltransferase setd6; AltName: Full=SET domain-containing protein 6 [Danio rerio] >gi|27882107|gb|AAH44440.1| SET domain containing 6 [Danio rerio]	NP_955894	2.02228e-153	79	550.821	379	301
c140704_g6_i2	-8.90739	1.28e-07	low-density lipoprotein receptor-related protein 2	3734	gi|303304950|ref|NP_001181916.1|low-density lipoprotein receptor-related protein 2 precursor [Danio rerio] >gi|302176489|gb|ADK98421.1| low-density lipoprotein receptor-related protein 2 [Danio rerio]	NP_001181916	0	76	1706.42	1126	864
c115893_g1_i2	7.2474	0.000530405	dynein heavy chain axonemal	1797	gi|688577803|ref|XP_009304459.1|PREDICTED: dynein heavy chain 1, axonemal, partial [Danio rerio]	XP_009304459	0	94	1080.86	592	560
c126684_g1_i3	8.24264	5.19e-06	atp-binding cassette sub-family d member 1	2974	gi|528486909|ref|XP_005166771.1|PREDICTED: ATP-binding cassette sub-family D member 1 isoform X1 [Danio rerio]	XP_005166771	0	96	1228.77	673	648
c133857_g1_i1	-11.2802	5.51e-14	protein tweety homolog 3	4210	gi|528474837|ref|XP_684174.3|PREDICTED: protein tweety homolog 3 isoform X2 [Danio rerio]	XP_684174	0	90	936.791	525	477
c168583_g1_i1	-6.89549	0.00140897	peptidase inhibitor 15	1446	gi|229606081|ref|NP_001153449.1|peptidase inhibitor 15-A precursor [Danio rerio] >gi|147720799|sp|Q7T141.2|PI15A_DANRE RecName: Full=Peptidase inhibitor 15-A; Flags: Precursor [Danio rerio]	NP_001153449	8.68078e-155	98	554.673	260	256
c140905_g1_i1	8.91329	1.47e-07	dis3-like exonuclease 1	3812	gi|160333118|ref|NP_001103928.1|DIS3-like exonuclease 1 [Danio rerio] >gi|166201902|sp|A2RV18.1|DI3L1_DANRE RecName: Full=DIS3-like exonuclease 1 [Danio rerio] >gi|124481655|gb|AAI33137.1| DIS3 mitotic control homolog (S. cerevisiae)-like [Danio rerio]	NP_001103928	0	90	1865.12	1080	980
c115942_g1_i1	-9.04651	5.9e-08	fatty acid synthase	9676	gi|530453440|gb|AGT29869.1|fatty acid synthase [Hypophthalmichthys nobilis]	AGT29869	0	93	4582.32	2514	2361
c109573_g1_i2	-7.80233	3.57e-05	cytosolic phospholipase a2 zeta-like	1181	gi|292623146|ref|XP_693755.4|PREDICTED: cytosolic phospholipase A2 zeta-like [Danio rerio]	XP_693755	5.28979e-141	80	508.449	360	290
c135667_g3_i16	2.75137	0.000736227	phosphatidylinositol-binding clathrin assembly protein	2453	gi|688574528|ref|XP_009303655.1|PREDICTED: phosphatidylinositol-binding clathrin assembly protein isoform X13 [Danio rerio]	XP_009303655	0	86	1043.88	636	550
c164821_g1_i1	10.337	2.72e-11	adp atp translocase 1	466	gi|47550717|ref|NP_999867.1|ADP/ATP translocase 1 [Danio rerio] >gi|45501166|gb|AAH67329.1| Solute carrier family 25 (mitochondrial carrier; adenine nucleotide translocator), member 4 [Danio rerio]	NP_999867	1.78427e-73	91	281.567	155	142
c72515_g1_i1	9.04795	6.69e-08	hypothetical protein OOU_Y34scaffold00262g12	1486	gi|440472793|gb|ELQ41630.1|hypothetical protein OOU_Y34scaffold00262g12 [Magnaporthe oryzae Y34] >gi|440484318|gb|ELQ64405.1| hypothetical protein OOW_P131scaffold00626g24 [Magnaporthe oryzae P131]	ELQ41630	1.9668	41	41.9726	118	49
c38785_g1_i2	-7.05467	0.000726851	hmg domain-containing protein 3-like	4777	gi|554882058|ref|XP_005950767.1|PREDICTED: uncharacterized protein LOC102314156 [Haplochromis burtoni]	XP_005950767	0	56	844.729	1234	695
c129682_g1_i4	2.1377	0.00298909	speckle-type poz	1572	gi|61806466|ref|NP_001013465.1|speckle-type POZ protein-like A [Danio rerio] >gi|82178674|sp|Q5BL35.1|SPOLA_DANRE RecName: Full=Speckle-type POZ protein-like A; AltName: Full=HIB homolog 2 [Danio rerio] >gi|60551014|gb|AAH90815.1| Zgc:101524 [Danio rerio]	NP_001013465	3.93811e-55	96	223.787	114	110
c132728_g1_i3	-7.70965	5.79e-05	protein fam35a	821	gi|528497802|ref|XP_005156784.1|PREDICTED: protein FAM35A isoform X1 [Danio rerio]	XP_005156784	4.26619e-41	95	175.637	96	92
c144392_g1_i7	3.66944	7.17e-06	nxpe family member 3-like	1432	gi|688588709|ref|XP_009290094.1|PREDICTED: NXPE family member 3-like isoform X2 [Danio rerio]	XP_009290094	1.52294e-119	79	437.573	310	246
c144599_g2_i3	4.98378	3.3e-08	poly	758	gi|688573978|ref|XP_009303533.1|PREDICTED: poly [ADP-ribose] polymerase 14 [Danio rerio]	XP_009303533	1.41129e-85	88	323.168	195	172
c108985_g1_i2	-6.97727	0.00100641	hypothetical protein	1212	gi|499340205|ref|WP_011029913.1|hypothetical protein [Streptomyces coelicolor] >gi|21223240|ref|NP_629019.1| hypothetical protein SCO4865 [Streptomyces coelicolor A3(2)] >gi|11544750|emb|CAC17653.1| hypothetical protein SCK20.06 [Streptomyces coelicolor A3(2)]	WP_011029913	3.25417	38	40.817	113	43
c140680_g1_i7	-7.32842	0.000290613	neurofascin isoform x1	1824	gi|688577208|ref|XP_009304287.1|PREDICTED: neurofascin isoform X1 [Danio rerio] >gi|688577210|ref|XP_009304288.1| PREDICTED: neurofascin isoform X1 [Danio rerio]	XP_009304287	1.34348e-81	89	311.997	175	157
c137285_g1_i6	9.44939	7.08e-09	potassium voltage-gated channel subfamily c member 3 isoform x3	1396	gi|688543551|ref|XP_009297824.1|PREDICTED: potassium voltage-gated channel subfamily C member 3 isoform X5 [Danio rerio]	XP_009297824	2.8548e-123	93	449.899	233	219
c95430_g1_i1	-6.39803	0.00614931	pancreas transcription factor 1 subunit alpha	1226	gi|46518518|ref|NP_997524.1|pancreas transcription factor 1 subunit alpha [Danio rerio] >gi|82209427|sp|Q7ZSX3.1|PTF1A_DANRE RecName: Full=Pancreas transcription factor 1 subunit alpha; AltName: Full=Pancreas-specific transcription factor 1a; AltName: Full=bHLH transcription factor p48 [Danio rerio] >gi|29825686|gb|AAO92259.1| pancreas-specific transcription factor 1a [Danio rerio] >gi|62204638|g…	NP_997524	3.43275e-114	80	419.468	265	212
c141795_g7_i2	7.63745	9.64e-05	mgc81162 protein	1758	gi|115495237|ref|NP_001070129.1|uncharacterized protein C16orf52 homolog precursor [Danio rerio] >gi|122063372|sp|Q0D289.1|CP052_DANRE RecName: Full=Uncharacterized protein C16orf52 homolog [Danio rerio] >gi|115292142|gb|AAI22344.1| Zgc:153595 [Danio rerio]	NP_001070129	2.11135e-76	88	294.664	167	147
c143018_g1_i10	6.57501	0.00614931	nephrocystin-1	946	gi|116004559|ref|NP_001070638.1|nephrocystin-1 [Danio rerio] >gi|115313157|gb|AAI24182.1| Im:7162391 [Danio rerio] >gi|182890872|gb|AAI65641.1| Im:7162391 protein [Danio rerio]	NP_001070638	6.76861e-87	92	328.176	193	179
c131100_g1_i3	-7.32842	0.000290613	copper homeostasis protein cutc homolog isoform x1	1246	gi|54400594|ref|NP_001006046.1|copper homeostasis protein cutC homolog [Danio rerio] >gi|53734634|gb|AAH83362.1| CutC copper transporter homolog (E. coli) [Danio rerio]	NP_001006046	7.95572e-34	95	152.525	85	81
c48659_g1_i1	2.51651	0.000300993	sentrin-specific protease	932	gi|641581801|emb|CDO63793.1|sentrin-specific protease 2, putative [Plasmodium reichenowi]	CDO63793	4.69197	52	39.6614	78	41
c107851_g1_i2	-8.15846	6.32e-06	wnt inhibitory factor 1	1941	gi|61402440|gb|AAH91959.1|Wnt inhibitory factor 1 [Danio rerio] >gi|182892098|gb|AAI65824.1| Wif1 protein [Danio rerio] >gi|751998209|gb|AJG06060.1| Wif1, partial [Danio rerio]	AAH91959	0	91	732.635	380	347
c140691_g1_i2	-8.65741	5.43e-07	kinesin-like protein kif26a isoform x1	7618	gi|528506949|ref|XP_005159020.1|PREDICTED: kinesin-like protein KIF26A isoform X4 [Danio rerio]	XP_005159020	0	77	2409.79	1716	1325
c99177_g1_i1	-9.56594	2.98e-09	adiponectin receptor protein 1	2564	gi|528494319|ref|XP_005169341.1|PREDICTED: adiponectin receptor 1a isoform X1 [Danio rerio]	XP_005169341	0	92	715.687	376	347
c130776_g1_i2	-10.6233	4.12e-12	serine threonine-protein kinase osr1-like	2219	gi|554802795|ref|XP_005912374.1|PREDICTED: serine/threonine-protein kinase OSR1-like isoform X1 [Haplochromis burtoni]	XP_005912374	0	91	667.152	384	352
c134174_g1_i3	-8.08657	9.48e-06	myocyte-specific enhancer factor 2b	1546	gi|523704478|ref|NP_001265785.1|myocyte-specific enhancer factor 2B [Danio rerio] >gi|401727582|gb|AFQ00673.1| myocyte enhancer factor 2B [Danio rerio]	NP_001265785	0	87	687.567	421	368
c106574_g1_i1	-3.02892	0.000174633	cugbp elav-like family member 4 isoform x2	874	gi|50540190|ref|NP_001002562.1|CUGBP Elav-like family member 4 [Danio rerio] >gi|82235921|sp|Q6DGV1.1|CELF4_DANRE RecName: Full=CUGBP Elav-like family member 4; Short=CELF-4; AltName: Full=Bruno-like protein 4; AltName: Full=CUG-BP- and ETR-3-like factor 4; AltName: Full=RNA-binding protein BRUNOL-4 [Danio rerio] >gi|49904554|gb|AAH76238.1| Zgc:92761 [Danio rerio]	NP_001002562	3.18362e-109	75	402.134	287	218
c142054_g2_i6	-6.89549	0.00140897	pol-like protein	1441	gi|34392560|dbj|BAC82609.1|pol-like protein [Danio rerio]	BAC82609	3.72713e-57	73	230.335	184	136
c118022_g1_i1	10.6566	3.57e-12	thyroid adenoma-associated protein homolog	6069	gi|528478996|ref|XP_005165257.1|PREDICTED: thyroid adenoma-associated protein homolog [Danio rerio]	XP_005165257	0	84	2824.27	1852	1570
c132013_g1_i1	-6.80878	0.00199605	breast cancer metastasis-suppressor 1-like protein-a	2114	gi|47222684|emb|CAG00118.1|unnamed protein product [Tetraodon nigroviridis]	CAG00118	1.15853e-79	58	305.834	368	217
c142428_g3_i2	-3.29823	0.00585897	receptor tyrosine-protein kinase erbb-4-like isoform x1	3100	gi|219555692|ref|NP_001137223.1|receptor tyrosine-protein kinase erbB-4 precursor [Danio rerio] >gi|144952756|gb|ABP04032.1| ErbB4 [Danio rerio]	NP_001137223	0	94	1819.67	940	884
c134417_g2_i2	-7.32842	0.000290613	sterol o-acyltransferase 2	3007	gi|742245945|ref|XP_010864570.1|PREDICTED: sterol O-acyltransferase 2-like [Esox lucius]	XP_010864570	0	76	663.685	489	372
c132094_g1_i2	6.57501	0.00614931	cytokine receptor-like factor 1-like	931	gi|165972447|ref|NP_001107074.1|cytokine receptor-like factor 1b [Danio rerio] >gi|159155927|gb|AAI54597.1| Crlf1b protein [Danio rerio]	NP_001107074	2.30752e-124	96	452.595	234	225
c106027_g1_i1	10.7779	1.58e-12	zinc finger protein zfpm2-like isoform x1	4642	gi|688592418|ref|XP_009290873.1|PREDICTED: zinc finger protein ZFPM2 isoform X1 [Danio rerio]	XP_009290873	0	95	2218.74	1145	1095
c132975_g1_i2	-3.60663	2.17e-05	fc receptor-like protein 5	731	gi|688541555|ref|XP_005163795.2|PREDICTED: Fc receptor-like protein 5 [Danio rerio]	XP_005163795	5.02271e-05	76	55.4546	42	32
c135455_g1_i3	-10.3439	2.42e-11	heterogeneous nuclear ribonucleoprotein d0-like	3463	gi|528491369|ref|XP_005155603.1|PREDICTED: heterogeneous nuclear ribonucleoprotein D0 isoform X2 [Danio rerio] >gi|528491371|ref|XP_005155604.1| PREDICTED: heterogeneous nuclear ribonucleoprotein D0 isoform X2 [Danio rerio]	XP_005155603	2.92062e-96	86	362.073	219	190
c131799_g1_i10	-2.32871	0.00598859	fibrous sheath cabyr-binding isoform x1	2795	gi|528488109|ref|XP_005167251.1|PREDICTED: calphotin isoform X2 [Danio rerio]	XP_005167251	8.86228e-24	55	120.939	178	98
c136115_g1_i1	-6.61797	0.00416566	a disintegrin and metalloproteinase with thrombospondin motifs partial	2562	gi|573881054|ref|XP_006628726.1|PREDICTED: A disintegrin and metalloproteinase with thrombospondin motifs 17-like [Lepisosteus oculatus]	XP_006628726	0	91	1014.22	542	498
c122260_g1_i1	-3.574	2.66e-05	protein npat	4710	gi|688588293|ref|XP_690976.4|PREDICTED: protein NPAT [Danio rerio]	XP_690976	0	73	1291.17	1079	793
c141927_g1_i1	-8.4148	1.72e-06	xylulose kinase isoform x1	2560	gi|41055207|ref|NP_956673.1|xylulose kinase [Danio rerio] >gi|31418939|gb|AAH53262.1| Zgc:64119 [Danio rerio]	NP_956673	0	90	880.167	528	479
c243396_g1_i1	-8.63238	6.35e-07	probable acetyltransferase	1145	gi|290964080|emb|CBG39920.1|putative probable acetyltransferase [Helicobacter mustelae 12198]	CBG39920	8.63829	41	39.2762	111	46
c41193_g2_i1	6.57501	0.00614931	zinc finger protein gfi-1b-like	1174	gi|597735211|ref|XP_007229885.1|PREDICTED: zinc finger protein Gfi-1b-like [Astyanax mexicanus]	XP_007229885	1.55199e-68	60	267.7	310	187
c141647_g2_i2	2.55973	0.000999061	low quality protein: nodal modulator 1-like	1798	gi|49257447|gb|AAH72700.1|LOC407704 protein [Danio rerio]	AAH72700	1.93134e-141	80	510.76	346	280
c137914_g1_i2	-7.05467	0.000726851	poliovirus receptor-related protein 2-like isoform x1	3562	gi|688590416|ref|XP_009290442.1|PREDICTED: poliovirus receptor-like [Danio rerio]	XP_009290442	0	84	809.675	500	424
c136238_g1_i1	-3.5198	4.96e-05	greb1-like protein	7835	gi|528470481|ref|XP_001344452.4|PREDICTED: GREB1-like protein [Danio rerio] >gi|688536250|ref|XP_009296315.1| PREDICTED: GREB1-like protein [Danio rerio] >gi|688536254|ref|XP_009296318.1| PREDICTED: GREB1-like protein [Danio rerio] >gi|688536256|ref|XP_009296322.1| PREDICTED: GREB1-like protein [Danio rerio]	XP_001344452	0	86	3204.85	1942	1675
c117494_g1_i1	-7.05467	0.000726851	ef-hand calcium-binding domain-containing protein 7	1598	gi|50344896|ref|NP_001002120.1|EF-hand calcium-binding domain-containing protein 7 [Danio rerio] >gi|47939438|gb|AAH71468.1| EF-hand calcium binding domain 7 [Danio rerio]	NP_001002120	0	87	756.133	470	409
c136651_g2_i7	-7.70965	5.79e-05	collagen alpha-1 chain-like isoform x1	5029	gi|742219458|ref|XP_010898791.1|PREDICTED: collagen alpha-1(XIV) chain-like isoform X5 [Esox lucius]	XP_010898791	0	68	1568.9	1390	957
c134548_g1_i4	7.49383	0.000164799	mitochondrial fission regulator 1	2287	gi|56693227|ref|NP_001008578.1|mitochondrial fission regulator 1 [Danio rerio] >gi|56269778|gb|AAH86966.1| Mitochondrial fission regulator 1 [Danio rerio]	NP_001008578	4.24945e-83	67	317.39	280	190
c144584_g1_i7	-7.50426	0.000125561	poly	764	gi|528492084|ref|XP_691115.6|PREDICTED: poly [ADP-ribose] polymerase 14 [Danio rerio]	XP_691115	3.18852e-101	84	375.17	254	214
c116766_g1_i2	-7.448	0.000164799	e3 ubiquitin-protein ligase ubr4-like	607	gi|762134177|ref|XP_011450311.1|PREDICTED: E3 ubiquitin-protein ligase UBR4-like [Crassostrea gigas]	XP_011450311	6.66983	44	37.7354	61	27
c135807_g2_i21	-8.63238	6.35e-07	guanine nucleotide exchange factor dbs-like isoform x6	3508	gi|688576388|ref|XP_009304128.1|PREDICTED: guanine nucleotide exchange factor DBS isoform X1 [Danio rerio]	XP_009304128	0	93	1587.39	879	824
c140270_g2_i3	-2.52701	0.000427387	nuclear export mediator factor nemf	5487	gi|159155700|gb|AAI54741.1|Zgc:153813 protein [Danio rerio]	AAI54741	0	77	1195.26	891	694
c136733_g1_i4	8.19699	6.32e-06	gtpase imap family member 7	1833	gi|742241236|ref|XP_010862036.1|PREDICTED: uncharacterized protein LOC105005652 isoform X1 [Esox lucius]	XP_010862036	9.26285e-06	54	60.077	115	63
c142540_g1_i1	-7.80233	3.57e-05	h-2 class ii histocompatibility a-q alpha chain isoform x1	1158	gi|688568653|ref|XP_009302401.1|PREDICTED: H-2 class II histocompatibility antigen, A-Q alpha chain isoform X1 [Danio rerio]	XP_009302401	0.0029191	80	50.8322	35	28
c144059_g1_i5	4.34726	1.12e-05	transient receptor potential cation channel subfamily v member 1-like	3038	gi|528479855|ref|XP_005165384.1|PREDICTED: transient receptor potential cation channel subfamily V member 1 isoform X1 [Danio rerio] >gi|172054193|gb|ACB71113.1| transient receptor potential cation channel subfamily V member 1 [Danio rerio]	XP_005165384	0	78	1119.38	823	650
c127522_g1_i2	-7.61061	9.64e-05	hermansky-pudlak syndrome 1 protein isoform x1	2620	gi|83415126|ref|NP_001032777.1|Hermansky-Pudlak syndrome 1 protein [Danio rerio] >gi|79158664|gb|AAI08058.1| Zgc:123240 [Danio rerio]	NP_001032777	0	90	1172.15	668	605
c47871_g2_i1	9.02201	8.64e-08	transferrin variant c	2303	gi|189473159|gb|ACD99639.1|transferrin variant C [Cyprinus carpio]	ACD99639	0	89	1124.77	671	601
c135029_g2_i3	8.24264	5.19e-06	inositol -trisphosphate receptor type 1 isoform x1	9934	gi|688561327|ref|XP_009300862.1|PREDICTED: inositol 1,4,5-trisphosphate receptor type 1 isoform X4 [Danio rerio]	XP_009300862	0	96	3198.3	1689	1630
c139614_g1_i11	-7.38945	0.00021796	si:ch211- protein	4266	gi|161611972|gb|AAI55855.1|Si:ch211-239h19.1 protein [Danio rerio]	AAI55855	0	82	747.273	515	423
c138570_g2_i3	12.8454	1.5e-18	protein furry homolog isoform x2	11243	gi|528502193|ref|XP_005157428.1|PREDICTED: protein furry homolog isoform X9 [Danio rerio]	XP_005157428	0	88	4757.2	2810	2482
c139708_g7_i1	-6.39803	0.00614931	predicted protein	438	gi|149245714|ref|XP_001527334.1|predicted protein [Lodderomyces elongisporus NRRL YB-4239] >gi|146449728|gb|EDK43984.1| predicted protein [Lodderomyces elongisporus NRRL YB-4239]	XP_001527334	0.89888	48	40.0466	80	39
c117673_g1_i2	11.4083	2.47e-14	epithelial membrane protein 2	1916	gi|688542901|ref|XP_009297720.1|PREDICTED: epithelial membrane protein 2 isoform X1 [Danio rerio] >gi|704000368|sp|F1QIK8.2|EMP2_DANRE RecName: Full=Epithelial membrane protein 2; Short=EMP-2 [Danio rerio]	XP_009297720	7.13905e-57	85	229.95	148	127
c112821_g2_i2	-6.89549	0.00140897	zinc finger and btb domain-containing protein 38	2217	gi|688597949|ref|XP_009292090.1|PREDICTED: zinc finger and BTB domain-containing protein 38 isoform X1 [Danio rerio] >gi|688597952|ref|XP_009292091.1| PREDICTED: zinc finger and BTB domain-containing protein 38 isoform X1 [Danio rerio]	XP_009292090	0	85	826.624	531	456
c11068_g1_i2	7.56743	0.000125561	alpha-tectorin-like	1502	gi|642082066|emb|CDQ85539.1|unnamed protein product, partial [Oncorhynchus mykiss]	CDQ85539	0	73	640.958	498	365
c139352_g1_i4	7.63745	9.64e-05	integral membrane protein gpr180-like	1741	gi|597760522|ref|XP_007244264.1|PREDICTED: integral membrane protein GPR180 [Astyanax mexicanus]	XP_007244264	4.85272e-150	90	539.265	316	286
c116386_g1_i1	-7.93106	2.25e-05	leucine-rich repeat and immunoglobulin-like domain-containing nogo receptor-interacting protein 1-b-like	1007	gi|157676667|emb|CAP07968.1|zgc:92338 [Danio rerio]	CAP07968	6.6132e-91	89	341.658	198	177
c22743_g1_i2	-7.50426	0.000125561	band -like protein 3 isoform x1	1489	gi|597748178|ref|XP_007236058.1|PREDICTED: band 4.1-like protein 3 isoform X5 [Astyanax mexicanus]	XP_007236058	1.0084e-12	47	82.8037	200	95
c136978_g1_i1	6.83552	0.00199605	dna-(apurinic or apyrimidinic site) lyase 2	1853	gi|160773435|gb|AAI55114.1|LOC797209 protein [Danio rerio]	AAI55114	2.29406e-153	82	550.436	342	282
c45759_g1_i1	-6.71653	0.00286389	odorant receptor 85d	866	gi|170057471|ref|XP_001864497.1|Odorant receptor 85d [Culex quinquefasciatus] >gi|170057488|ref|XP_001864505.1| odorant receptor [Culex quinquefasciatus] >gi|167876895|gb|EDS40278.1| Odorant receptor 85d [Culex quinquefasciatus] >gi|167876903|gb|EDS40286.1| odorant receptor [Culex quinquefasciatus]	XP_001864497	5.34446	51	39.2762	87	45
c134416_g1_i1	-8.68201	4.66e-07	dehydrogenase reductase sdr family member on chromosome x-like	2590	gi|375493481|ref|NP_001243648.1|dehydrogenase/reductase SDR family member on chromosome X precursor [Danio rerio] >gi|688532986|ref|XP_009290307.1| PREDICTED: dehydrogenase/reductase SDR family member on chromosome X isoform X1 [Danio rerio]	NP_001243648	3.16933e-153	90	550.821	324	292
c129165_g1_i4	-7.2647	0.000390825	leucine-rich repeat-containing protein 73	2018	gi|528497136|ref|XP_005156564.1|PREDICTED: leucine-rich repeat-containing protein 73 isoform X1 [Danio rerio]	XP_005156564	7.45114e-145	82	522.316	353	291
c134389_g1_i3	9.77867	8.83e-10	macrophage colony-stimulating factor 1 receptor isoform x2	3808	gi|688606861|ref|XP_009293978.1|PREDICTED: macrophage colony-stimulating factor 1 receptor isoform X1 [Danio rerio]	XP_009293978	0	78	1307.74	958	752
c153437_g1_i1	-10.1634	7.62e-11	d-tyrosyl-trna deacylase 1	1043	gi|51010963|ref|NP_001003440.1|D-tyrosyl-tRNA(Tyr) deacylase 1 [Danio rerio] >gi|50370069|gb|AAH76141.1| Histidyl-tRNA synthetase 2, mitochondrial (putative) [Danio rerio]	NP_001003440	9.74748e-93	89	347.821	207	185
c74767_g1_i1	3.0973	0.00171842	ankyrin repeat and mynd domain-containing protein 2	1722	gi|734631823|ref|XP_010744314.1|PREDICTED: ankyrin repeat and MYND domain-containing protein 2-like [Larimichthys crocea]	XP_010744314	3.18661e-170	86	606.29	386	335
c123268_g1_i3	3.58499	5.79e-05	tight junction protein zo-2-like isoform x2	1680	gi|688566940|ref|XP_009302062.1|PREDICTED: tight junction protein ZO-2-like [Danio rerio]	XP_009302062	0	98	709.523	370	366
c126816_g1_i6	-8.35486	2.45e-06	histone-lysine n- h3 lysine-79 specific isoform x2	3247	gi|688609358|ref|XP_009294626.1|PREDICTED: histone-lysine N-methyltransferase, H3 lysine-79 specific isoform X2 [Danio rerio]	XP_009294626	0	84	1618.21	1005	854
c130167_g1_i1	12.2068	1.16e-16	solute carrier family 41 member 1	3598	gi|292619083|ref|XP_002663867.1|PREDICTED: solute carrier family 41 member 1 [Danio rerio] >gi|688578067|ref|XP_009304534.1| PREDICTED: solute carrier family 41 member 1 [Danio rerio]	XP_002663867	0	93	995.342	544	511
c135041_g1_i7	8.14985	9.48e-06	kazrin-like isoform x1	3749	gi|688577350|ref|XP_009304317.1|PREDICTED: kazrin isoform X2 [Danio rerio]	XP_009304317	0	92	1213.36	686	634
c135918_g5_i3	-8.26	4.28e-06	mitogen-activated protein kinase kinase kinase kinase 4-like	1043	gi|597792229|ref|XP_007259129.1|PREDICTED: mitogen-activated protein kinase kinase kinase kinase 4-like [Astyanax mexicanus]	XP_007259129	4.47811e-13	90	83.1889	51	46
c130636_g1_i2	-10.4479	1.25e-11	dna mismatch repair protein mlh3 isoform x1	5755	gi|528518032|ref|XP_696739.4|PREDICTED: DNA mismatch repair protein Mlh3 isoform X2 [Danio rerio]	XP_696739	0	82	1505.73	1077	887
c104694_g1_i1	2.65551	0.00016427	melibiose carrier protein	1828	gi|757192830|ref|WP_042738006.1|melibiose carrier protein [Staphylococcus gallinarum]	WP_042738006	0.893228	46	43.5134	153	71
c131186_g3_i1	-10.1894	6.3e-11	amp deaminase 2-like isoform x1	1502	gi|326670074|ref|XP_700028.3|PREDICTED: AMP deaminase 2 isoform X2 [Danio rerio]	XP_700028	0	94	793.112	430	405
c63606_g1_i1	-7.12813	0.000726851	major histocompatibility complex class i uea gene	1390	gi|3769340|dbj|BAA33884.1|MHC class I antigen [Cyprinus carpio]	BAA33884	6.32223e-06	57	60.077	57	33
c144849_g1_i1	4.95495	2.57e-08	60s ribosomal protein l18a	1539	gi|55961761|emb|CAI11509.1|ATP-binding cassette, sub-family B (MDR/TAP), member 3, like 2 [Danio rerio] >gi|55961850|emb|CAI11510.1| ATP-binding cassette, sub-family B (MDR/TAP), member 3, like 2 [Danio rerio]	CAI11509	5.10388e-92	77	346.28	252	195
c141165_g1_i1	-9.51208	3.94e-09	x-linked retinitis pigmentosa gtpase regulator-like	2744	gi|528494506|ref|XP_005169405.1|PREDICTED: X-linked retinitis pigmentosa GTPase regulator isoform X2 [Danio rerio]	XP_005169405	0	80	1031.55	716	576
c95719_g1_i1	7.15492	0.000726851	l-threonine 3- mitochondrial-like	2013	gi|150378508|ref|NP_001092887.1|uncharacterized protein LOC556781 [Danio rerio] >gi|148744721|gb|AAI42843.1| Zgc:165525 protein [Danio rerio]	NP_001092887	9.85236e-89	94	335.88	171	162
c102821_g1_i2	-8.90739	1.28e-07	protein hira	3895	gi|84620808|gb|ABC59518.1|HIRA [Carassius auratus]	ABC59518	0	96	1513.82	792	764
c140852_g2_i4	6.95003	0.00140897	PREDICTED: uncharacterized protein LOC100006764	273	gi|688608055|ref|XP_001345427.5|PREDICTED: uncharacterized protein LOC100006764 [Danio rerio]	XP_001345427	1.54764e-11	64	75.485	90	58
c139189_g1_i1	8.41204	2.45e-06	protein sfi1 homolog isoform x1	4348	gi|528483098|ref|XP_688629.5|PREDICTED: protein SFI1 homolog [Danio rerio]	XP_688629	0	83	1637.47	1057	878
c129323_g1_i2	9.46873	5.8e-09	f-box only protein 30-like	4088	gi|41055140|ref|NP_956726.1|F-box protein 30b [Danio rerio] >gi|32822781|gb|AAH54894.1| Zgc:63466 [Danio rerio]	NP_956726	0	90	1471.83	844	760
c132694_g1_i3	-7.2647	0.000390825	breast cancer metastasis-suppressor 1-like protein-a	973	gi|326677029|ref|XP_003200736.1|PREDICTED: breast cancer metastasis-suppressor 1-like protein-A isoform X1 [Danio rerio]	XP_003200736	1.48223e-68	76	267.314	187	143
c141156_g2_i1	3.0973	0.00171842	fintrim family protein	349	gi|326665111|ref|XP_003197971.1|PREDICTED: tripartite motif-containing protein 16 [Danio rerio] >gi|159155527|gb|AAI54554.1| Si:ch211-220f13.2 protein [Danio rerio]	XP_003197971	3.41999e-35	72	154.066	116	84
c144147_g6_i1	-9.51208	3.94e-09	membrane-associated phosphatidylinositol transfer protein 2-like	7699	gi|542197920|ref|XP_005473451.1|PREDICTED: membrane-associated phosphatidylinositol transfer protein 2-like isoform X4 [Oreochromis niloticus]	XP_005473451	0	80	2004.18	1368	1096
c128906_g1_i5	8.37152	2.94e-06	la-related protein 4 isoform x2	2797	gi|688561310|ref|XP_009300859.1|PREDICTED: la-related protein 4 isoform X4 [Danio rerio]	XP_009300859	0	67	877.47	748	507
c128625_g1_i1	3.43814	0.00229484	rib43a-like with coiled-coils protein 2	425	gi|341926216|ref|NP_001230078.1|RIB43A-like with coiled-coils protein 2 [Danio rerio]	NP_001230078	4.51359e-05	77	54.299	36	28
c123280_g1_i8	-9.00811	7.6e-08	leukocyte receptor cluster member 1	1842	gi|52219028|ref|NP_001004591.1|leukocyte receptor cluster member 1 [Danio rerio] >gi|51859075|gb|AAH81609.1| Zgc:92155 [Danio rerio]	NP_001004591	1.7904e-57	47	231.876	322	154
c141639_g9_i1	-2.77893	0.000329516	PREDICTED: nischarin-like	586	gi|573885736|ref|XP_006630735.1|PREDICTED: nischarin-like [Lepisosteus oculatus]	XP_006630735	7.848	60	37.3502	46	28
c140665_g1_i2	-7.38945	0.00021796	tau-tubulin kinase 2-like isoform x2	4351	gi|688595575|ref|XP_009291538.1|PREDICTED: tau-tubulin kinase 2 isoform X2 [Danio rerio]	XP_009291538	0	78	1576.99	1098	864
c247584_g1_i1	-8.12297	7.72e-06	39s ribosomal protein mitochondrial	936	gi|528500352|ref|XP_005157378.1|PREDICTED: 39S ribosomal protein L18, mitochondrial isoform X1 [Danio rerio]	XP_005157378	6.22004e-85	88	321.627	188	167
c143263_g4_i5	11.5959	7.16e-15	si:ch211- protein	2288	gi|742199517|ref|XP_010893028.1|PREDICTED: uncharacterized protein LOC105024657 [Esox lucius]	XP_010893028	7.63224e-141	82	509.22	332	274
c93612_g1_i1	2.77488	0.000882874	hypothetical protein	594	gi|50311251|ref|XP_455650.1|hypothetical protein [Kluyveromyces lactis NRRL Y-1140] >gi|49644786|emb|CAG98358.1| KLLA0F12606p [Kluyveromyces lactis]	XP_455650	6.21764	55	37.7354	38	21
c126485_g1_i2	-3.88073	0.000571838	glipr1-like protein 1 isoform x1	956	gi|528507464|ref|XP_005159058.1|PREDICTED: GLIPR1-like protein 1 isoform X1 [Danio rerio]	XP_005159058	1.01312e-13	84	85.1149	51	43
c138674_g1_i4	6.57501	0.00614931	uv excision repair protein rad23 homolog b-like	912	gi|156914684|gb|AAI52591.1|Zgc:123349 [Danio rerio]	AAI52591	9.59457e-27	95	128.257	69	66
c15040_g1_i1	-2.35851	0.00192757	ras rap gtpase-activating protein isoform x4	1258	gi|528508797|ref|XP_005159374.1|PREDICTED: ras/Rap GTPase-activating protein SynGAP isoform X3 [Danio rerio]	XP_005159374	3.05363e-166	86	592.423	364	315
c96961_g1_i2	-4.1517	8.39e-06	hexosaminidase d-like	2034	gi|528473638|ref|XP_005163932.1|PREDICTED: hexosaminidase D isoform X1 [Danio rerio] >gi|528473640|ref|XP_005163933.1| PREDICTED: hexosaminidase D isoform X1 [Danio rerio] >gi|688542109|ref|XP_009297611.1| PREDICTED: hexosaminidase D isoform X1 [Danio rerio]	XP_005163932	0	89	822.387	493	442
c140517_g1_i4	-11.0445	2.57e-13	lysine-specific demethylase 4c-like isoform x1	5771	gi|139948237|ref|NP_001077320.1|lysine (K)-specific demethylase 4C [Danio rerio] >gi|124297129|gb|AAI31837.1| Zgc:153957 protein [Danio rerio]	NP_001077320	0	86	2369.35	1447	1246
c132053_g1_i2	-2.73289	0.00184089	s phase cyclin a-associated protein in the endoplasmic reticulum isoform x3	4285	gi|688617546|ref|XP_005163212.2|PREDICTED: S phase cyclin A-associated protein in the endoplasmic reticulum isoform X2 [Danio rerio]	XP_005163212	0	83	2063.5	1308	1096
c141724_g1_i2	6.71114	0.00416566	sterol 26- mitochondrial-like	2159	gi|33416423|gb|AAH55637.1|LOC402831 protein, partial [Danio rerio]	AAH55637	0	83	785.793	528	442
c88545_g1_i1	8.37152	2.94e-06	vacuolar protein sorting-associated protein 11 homolog	3449	gi|83423533|ref|NP_001032797.1|vacuolar protein sorting-associated protein 11 homolog [Danio rerio] >gi|71051666|gb|AAH98618.1| Zgc:112329 [Danio rerio]	NP_001032797	0	98	1862.81	927	916
c141154_g7_i6	-2.5905	0.00401293	hypothetical protein	2187	gi|90103426|gb|ABD85557.1|hypothetical protein [Ictalurus punctatus]	ABD85557	0.00184541	71	52.7582	42	30
c137350_g1_i3	-9.19064	2.56e-08	nhs-like protein 1 isoform x4	5976	gi|528511886|ref|XP_005160824.1|PREDICTED: NHS-like protein 1 isoform X4 [Danio rerio]	XP_005160824	0	74	1890.55	1472	1094
c64967_g2_i1	-2.38035	0.000812174	maturase k	486	gi|202073781|gb|ACH96341.1|maturase K [Podopterus cordifolius]	ACH96341	7.73328	53	36.965	63	34
c137080_g1_i3	8.19699	6.32e-06	tetratricopeptide repeat protein 40-like isoform x2	4121	gi|657586676|ref|XP_008297596.1|PREDICTED: tetratricopeptide repeat protein 40 [Stegastes partitus]	XP_008297596	0	58	940.258	1379	802
c122001_g1_i2	10.6566	3.57e-12	autophagy-related protein 9a	4164	gi|528481700|ref|XP_005165816.1|PREDICTED: autophagy-related protein 9A isoform X1 [Danio rerio] >gi|688558920|ref|XP_009300459.1| PREDICTED: autophagy-related protein 9A isoform X1 [Danio rerio]	XP_005165816	0	93	1571.21	846	793
c139446_g1_i3	7.70424	7.45e-05	at-rich interactive domain-containing protein 1b-like isoform x1	7255	gi|528510946|ref|XP_005160412.1|PREDICTED: AT-rich interactive domain-containing protein 1B isoform X2 [Danio rerio]	XP_005160412	0	76	3086.98	2130	1627
c141740_g3_i6	3.69695	6.77e-05	poly(adp-ribose) glycohydrolase-like	2188	gi|742096910|ref|XP_010867662.1|PREDICTED: poly(ADP-ribose) glycohydrolase isoform X2 [Esox lucius]	XP_010867662	2.27037e-94	76	354.755	283	217
c142682_g2_i11	2.4088	0.0021204	n-acetylgalactosaminyltransferase 7 isoform x1	2389	gi|66472462|ref|NP_001018477.1|N-acetylgalactosaminyltransferase 7 [Danio rerio] >gi|63100869|gb|AAH95642.1| UDP-N-acetyl-alpha-D-galactosamine: polypeptide N-acetylgalactosaminyltransferase 7 [Danio rerio]	NP_001018477	8.59318e-166	100	592.423	275	275
c128170_g1_i6	7.05611	0.00100641	calcium uptake protein mitochondrial	2371	gi|339895805|ref|NP_001017539.2|calcium uptake protein 2, mitochondrial [Danio rerio]	NP_001017539	9.89851e-106	91	392.889	233	214
c119565_g1_i3	-8.96866	9.84e-08	udp-n-acetylglucosamine--peptide n-acetylglucosaminyltransferase 110 kda subunit isoform x2	1266	gi|126631487|gb|AAI33855.1|Ogt protein [Danio rerio]	AAI33855	9.47246e-99	98	368.237	187	185
c126522_g1_i1	-9.17339	2.87e-08	brain and acute leukemia cytoplasmic protein	3430	gi|192451473|ref|NP_001122239.1|brain and acute leukemia cytoplasmic protein [Danio rerio] >gi|190337848|gb|AAI62163.1| Similar to BAALC [Danio rerio] >gi|190339294|gb|AAI62160.1| Similar to BAALC [Danio rerio]	NP_001122239	6.98691e-42	82	181.415	135	111
c133208_g1_i7	9.14731	4.09e-08	dna polymerase epsilon subunit 2	1804	gi|158254287|gb|AAI54198.1|Polymerase (DNA directed), epsilon 2 [Danio rerio]	AAI54198	0	97	952.584	504	492
c142383_g5_i3	-8.7062	4e-07	hypothetical protein	631	gi|730538674|ref|WP_034040287.1|hypothetical protein [Flaviramulus ichthyoenteri]	WP_034040287	7.43943	48	37.7354	122	59
c70158_g1_i1	7.94418	2.25e-05	nuclease harbi1	1370	gi|432877870|ref|XP_004073237.1|PREDICTED: uncharacterized protein LOC101165567 [Oryzias latipes]	XP_004073237	5.05666e-133	81	482.256	338	277
c129539_g1_i3	-10.3744	1.93e-11	surp and g-patch domain-containing protein 1-like	1551	gi|528472478|ref|XP_003198028.2|PREDICTED: SURP and G-patch domain-containing protein 1 isoform X1 [Danio rerio]	XP_003198028	1.58306e-24	69	122.094	104	72
c67623_g1_i4	7.49383	0.000164799	alpha-aminoadipic semialdehyde dehydrogenase	1981	gi|47086597|ref|NP_997889.1|alpha-aminoadipic semialdehyde dehydrogenase [Danio rerio] >gi|27882244|gb|AAH44367.1| Aldehyde dehydrogenase 7 family, member A1 [Danio rerio] >gi|182889874|gb|AAI65754.1| Aldh7a1 protein [Danio rerio]	NP_997889	0	98	729.169	366	361
c142273_g2_i5	-7.12813	0.000726851	PREDICTED: uncharacterized protein LOC103516479	1043	gi|662185947|ref|XP_008479668.1|PREDICTED: uncharacterized protein LOC103516479 [Diaphorina citri]	XP_008479668	2.54873	51	40.817	54	28
c141154_g16_i2	-6.51219	0.00614931	mannase e	388	gi|289655827|gb|ADD14025.1|mannase E [Flammeovirga yaeyamensis]	ADD14025	3.67216	54	37.7354	73	40
c106804_g2_i1	2.16425	0.00186621	tyrosine kinase-like	1382	gi|676490396|ref|XP_009065256.1|hypothetical protein LOTGIDRAFT_229624 [Lottia gigantea] >gi|556095477|gb|ESO84130.1| hypothetical protein LOTGIDRAFT_229624 [Lottia gigantea]	XP_009065256	1.77012	56	41.9726	60	34
c116871_g1_i2	10.0075	2.24e-10	sodium potassium-transporting atpase subunit beta-1-interacting protein 4-like isoform x1	1254	gi|213627571|gb|AAI71601.1|Zgc:172210 [Danio rerio]	AAI71601	5.44508e-115	97	422.165	208	202
c143316_g14_i3	10.8161	1.23e-12	type ii inositol -bisphosphate 4-phosphatase	3461	gi|528469234|ref|XP_005160208.1|PREDICTED: type II inositol 3,4-bisphosphate 4-phosphatase isoform X3 [Danio rerio]	XP_005160208	0	87	1322.76	806	702
c96440_g1_i3	10.6311	4.12e-12	pi-plc x domain-containing protein 1-like	3346	gi|688558745|ref|XP_009300432.1|PREDICTED: PI-PLC X domain-containing protein 1 isoform X1 [Danio rerio]	XP_009300432	4.18832e-108	90	401.364	232	209
c171384_g1_i1	-6.51219	0.00614931	receptor-type tyrosine-protein phosphatase mu-like isoform x4	253	gi|597790261|ref|XP_007258504.1|PREDICTED: receptor-type tyrosine-protein phosphatase mu-like [Astyanax mexicanus]	XP_007258504	9.76686e-43	100	179.104	84	84
c134770_g1_i2	-8.22694	5.19e-06	ankycorbin isoform x1	3689	gi|160774315|gb|AAI55173.1|LOC794796 protein [Danio rerio]	AAI55173	0	85	1279.23	869	742
c144561_g1_i6	-10.1547	8.12e-11	PREDICTED: uncharacterized protein LOC436879 isoform X1	1337	gi|528517588|ref|XP_005162110.1|PREDICTED: uncharacterized protein LOC436879 isoform X1 [Danio rerio]	XP_005162110	2.60777e-09	46	71.2478	114	53
c111020_g1_i2	3.0351	0.000773646	polyubiquitin 2	693	gi|642112845|emb|CDQ69824.1|unnamed protein product [Oncorhynchus mykiss]	CDQ69824	2.25663e-17	77	96.2857	79	61
c143418_g3_i3	7.2474	0.000530405	partitioning defective 3 homolog	1636	gi|46405829|gb|AAS93623.1|Pard3 180 kDa isoform [Danio rerio]	AAS93623	4.23849e-108	70	399.823	298	209
c138574_g4_i10	2.55308	0.000515221	receptor-type tyrosine-protein phosphatase s-like isoform x2	2526	gi|657572176|ref|XP_008289690.1|PREDICTED: receptor-type tyrosine-protein phosphatase delta-like isoform X2 [Stegastes partitus]	XP_008289690	0	89	1360.9	800	718
c127347_g1_i1	-8.53728	3.97e-19	ras-related protein rab-11a	3002	gi|55925277|ref|NP_001007360.1|ras-related protein Rab-11A [Danio rerio] >gi|597770858|ref|XP_007249220.1| PREDICTED: ras-related protein Rab-11A [Astyanax mexicanus] >gi|55250361|gb|AAH85585.1| RAB11a, member RAS oncogene family [Danio rerio] >gi|126541086|emb|CAM46852.1| novel protein similar to vertebrate Ras family [Danio rerio] >gi|182891330|gb|AAI64310.1| Rab11a protein [Danio rerio]	NP_001007360	1.82575e-115	100	425.631	215	215
c131527_g5_i3	10.5787	5.79e-12	bridging integrator 2-like isoform x1	3470	gi|528482842|ref|XP_005166068.1|PREDICTED: bridging integrator 2 isoform X1 [Danio rerio] >gi|528482844|ref|XP_005166069.1| PREDICTED: bridging integrator 2 isoform X1 [Danio rerio]	XP_005166068	0	83	685.256	459	381
c127419_g1_i1	6.57501	0.00614931	zinc finger protein 135-like	1722	gi|125832490|ref|XP_689880.2|PREDICTED: zinc finger protein 883-like [Danio rerio] >gi|528497125|ref|XP_005156559.1| PREDICTED: zinc finger protein 883-like [Danio rerio] >gi|528497127|ref|XP_005156560.1| PREDICTED: zinc finger protein 883-like [Danio rerio] >gi|528497129|ref|XP_005156561.1| PREDICTED: zinc finger protein 883-like [Danio rerio]	XP_689880	0	86	783.482	468	405
c135925_g1_i3	10.5964	5.25e-12	epsin-1-like isoform x2	3551	gi|528503387|ref|XP_005157942.1|PREDICTED: epsin 1 isoform X3 [Danio rerio]	XP_005157942	3.31148e-111	59	411.764	422	250
c130811_g1_i3	7.41627	0.000290613	extended synaptotagmin-2 isoform x2	3341	gi|528485636|ref|XP_002662901.2|PREDICTED: extended synaptotagmin-2 isoform X2 [Danio rerio]	XP_002662901	0	91	1244.95	723	662
c111941_g1_i1	-7.38945	0.00021796	protein bicaudal d homolog 2-like isoform x1	2926	gi|528494763|ref|XP_005155947.1|PREDICTED: protein bicaudal D homolog 2 isoform X1 [Danio rerio]	XP_005155947	1.53512e-42	81	183.341	121	99
c109262_g1_i1	-5.37017	1.12e-05	PREDICTED: uncharacterized protein KIAA2026 homolog isoform X2	1496	gi|597736832|ref|XP_007230667.1|PREDICTED: uncharacterized protein KIAA2026 homolog isoform X2 [Astyanax mexicanus]	XP_007230667	1.02382e-105	72	391.734	316	230
c157601_g1_i1	6.57501	0.00614931	serine protein kinase	687	gi|615466357|ref|XP_007599579.1|hypothetical protein CFIO01_05103 [Colletotrichum fioriniae PJ7] >gi|588894991|gb|EXF76809.1| hypothetical protein CFIO01_05103 [Colletotrichum fioriniae PJ7]	XP_007599579	4.17501	53	38.891	88	47
c136542_g1_i1	-9.52573	3.58e-09	dedicator of cytokinesis protein 7 isoform x15	5945	gi|688560772|ref|XP_009300759.1|PREDICTED: dedicator of cytokinesis protein 7 isoform X13 [Danio rerio]	XP_009300759	0	93	3298.45	1810	1693
c132190_g3_i1	3.00443	0.000785052	peroxisome proliferator-activated receptor beta	2001	gi|198282037|ref|NP_571543.1|peroxisome proliferator-activated receptor delta [Danio rerio] >gi|528487562|ref|XP_005167044.1| PREDICTED: peroxisome proliferator-activated receptor delta isoform X1 [Danio rerio] >gi|688567651|ref|XP_009302202.1| PREDICTED: peroxisome proliferator-activated receptor delta isoform X1 [Danio rerio] >gi|688567654|ref|XP_009302203.1| PREDICTED: peroxisome proliferator-…	NP_571543	0	89	912.909	528	471
c139325_g4_i1	6.71114	0.00416566	loc555678 protein	370	gi|92097822|gb|AAI15338.1|LOC555678 protein [Danio rerio]	AAI15338	2.5872e-06	54	58.151	88	48
c122922_g1_i5	-7.55842	9.64e-05	high affinity cgmp-specific 3 -cyclic phosphodiesterase 9a	1733	gi|808876646|gb|KKF25263.1|High affinity cGMP-specific 3',5'-cyclic phosphodiesterase 9A, partial [Larimichthys crocea]	KKF25263	0	70	684.871	557	395
c105833_g1_i1	-2.3141	0.00175043	glutamate receptor nmda 2b-like	2706	gi|190358411|ref|NP_001121809.1|glutamate [NMDA] receptor subunit epsilon-2 [Danio rerio]	NP_001121809	5.08414e-77	68	297.745	229	157
c90047_g1_i1	-10.8356	1.04e-12	synapse differentiation-inducing gene protein 1-like	2059	gi|113680167|ref|NP_001038246.1|synapse differentiation-inducing gene protein 1-like [Danio rerio] >gi|528511437|ref|XP_005160632.1| PREDICTED: synapse differentiation-inducing gene protein 1-like isoform X1 [Danio rerio] >gi|82079621|sp|Q5TZE2.1|SYN1L_DANRE RecName: Full=Synapse differentiation-inducing gene protein 1-like; AltName: Full=Capucin; AltName: Full=Dispanin subfamily C member 1; Shor…	NP_001038246	3.39928e-60	84	241.121	146	123
c143729_g3_i3	-9.15594	3.23e-08	fas-binding factor 1 isoform x1	1821	gi|597801266|ref|XP_007241996.1|PREDICTED: fas-binding factor 1 homolog [Astyanax mexicanus]	XP_007241996	0	81	733.406	561	460
c141098_g3_i1	-3.17803	7.77e-05	neuropathy target partial	1665	gi|676778871|gb|KFP05971.1|Neuropathy target esterase, partial [Calypte anna]	KFP05971	6.02758e-17	97	97.0561	44	43
c134186_g1_i1	-9.61787	2.07e-09	wd repeat-containing protein 47	3611	gi|319738599|ref|NP_001188350.1|WD repeat-containing protein 47-like [Danio rerio]	NP_001188350	0	83	825.854	530	444
c131925_g1_i3	8.66769	6.35e-07	meckelin isoform x2	3201	gi|292622342|ref|XP_700974.4|PREDICTED: meckelin isoform X2 [Danio rerio]	XP_700974	0	89	1434.85	841	756
c112893_g1_i1	-2.73531	0.00561969	gamma-aminobutyric acid receptor subunit gamma-3	2299	gi|688561237|ref|XP_009300844.1|PREDICTED: gamma-aminobutyric acid receptor subunit gamma-3 isoform X2 [Danio rerio]	XP_009300844	2.34722e-81	100	311.612	145	145
[truncated: 26,789 more rows]

## Sheet: IGA(PIT) vs. PSR(PIT)
Supplementary file 2: Blast Results and expression values of 4 sets of BPGL differential expressed genes
[truncated: 18,370 more rows]

[truncated: 2 more sheets: IGA(OVA) vs. PSR(OVA), IGA(LIV) vs. PSR(LIV)]
