# Supplementary material for: Revelation of candidate genes and molecular mechanism of reproductive seasonality in female rohu (Labeo rohita Ham.) by RNA sequencing
Source: BMC Genomics. 2021 Sep 22;22:685. doi: 10.1186/s12864-021-08001-6 (PMC8456608; doi:10.1186/s12864-021-08001-6)
Supplement: Supplementary file 4 — Additional file 4. [file 12864_2021_8001_MOESM4_ESM.xlsx]

## Sheet: Title and author details
Revelation of candidate genes and molecular mechanism of reproductive seasonality in female rohu (Labeo rohita Ham) by RNA sequencing
Sarika Jaiswal1#, Samiran Nandi2#*, Mir Asif Iquebal1, Rahul Singh Jasrotia1, Sunita Patra2, Gayatri Mishra2, Uday Kumar Udit2, Dinesh Kumar Sahu2, U.B. Angadi1, Prem Kumar Meher2, Padmanav Routray2, Jitendra Kumar Sundaray2, Dhananjay Kumar Verma2, Paramananda Das2, Pallipuram Jayasankar2, Anil Rai1 and Dinesh Kumar1*
1Centre for Agricultural Bioinformatics, ICAR-Indian Agricultural Statistics Research Institute, New Delhi
2ICAR- Central Institute of Freshwater Aquaculture, Bhubaneswar, Odhisa
*Joint Corresponding Author
Dinesh Kumar (dinesh.kumar@icar.gov.in); Samiran Nandi (eurekhain@yahoo.co.in)
#Authors Contributed Equally

## Sheet: IGA(BR) vs. PSR(BR)
Supplementary file 4: KEGG pathways identified from 4 sets of BPGL differential expressed genes.
Pathway	Seqs in Pathway	Enzyme	Ezyme ID	Seqs of Enzyme	Seqs	Pathway ID
Polyketide sugar unit biosynthesis	1	4,6-dehydratase	ec:4.2.1.46	1	c122372_g1_i3len=1598	map00523
Chloroalkane and chloroalkene degradation	25	epoxide hydrolase	ec:3.3.2.10	1	c243296_g1_i1len=2726	map00625
Chloroalkane and chloroalkene degradation	25	dehydrogenase	ec:1.1.1.1	1	c107167_g1_i1len=2410	map00625
Chloroalkane and chloroalkene degradation	25	dehydrogenase (NAD+)	ec:1.2.1.3	24	c92745_g1_i1len=2432, c67623_g1_i4len=1981, c118474_g1_i2len=3904, c79463_g2_i1len=3873, c142402_g2_i1len=1614, c142402_g2_i3len=1106, c123150_g1_i2len=3657, c130614_g1_i2len=2889, c96241_g1_i2len=2428, c47973_g1_i1len=2330, c143806_g3_i1len=1649, c120909_g1_i2len=2415, c67623_g1_i2len=1887, c133709_g1_i3len=1862, c107167_g1_i1len=2410, c96241_g1_i1len=2123, c143806_g3_i3len=1511, c124140_g1_i1le…	map00625
Chloroalkane and chloroalkene degradation	25	dehydrogenase	ec:1.2.1.46	1	c107167_g1_i1len=2410	map00625
Arachidonic acid metabolism	27	hydrolase	ec:3.3.2.6	2	c63987_g1_i1len=2325, c67952_g1_i1len=2291	map00590
Arachidonic acid metabolism	27	synthase	ec:5.3.99.4	1	c62021_g1_i1len=1547	map00590
Arachidonic acid metabolism	27	synthase	ec:5.3.99.3	5	c109420_g1_i2len=2183, c142826_g5_i4len=2134, c109420_g1_i1len=2198, c93182_g1_i1len=1510, c109420_g1_i4len=2174	map00590
Arachidonic acid metabolism	27	synthase	ec:5.3.99.2	2	c44761_g1_i2len=1117, c44253_g1_i1len=1164	map00590
Arachidonic acid metabolism	27	epoxide hydrolase	ec:3.3.2.10	1	c243296_g1_i1len=2726	map00590
Arachidonic acid metabolism	27	peroxidase	ec:1.11.1.9	6	c77500_g1_i1len=529, c93575_g1_i1len=1213, c39487_g1_i1len=1077, c110613_g1_i3len=1294, c100824_g2_i2len=2880, c39139_g1_i1len=1067	map00590
Arachidonic acid metabolism	27	synthase	ec:4.4.1.20	1	c39139_g1_i1len=1067	map00590
Arachidonic acid metabolism	27	synthase	ec:1.14.99.1	1	c105525_g1_i1len=2211	map00590
Arachidonic acid metabolism	27	12-lipoxygenase	ec:1.13.11.31	1	c123229_g1_i2len=3173	map00590
Arachidonic acid metabolism	27	monooxygenase	ec:1.14.14.1	4	c96059_g1_i1len=1216, c109138_g1_i1len=2593, c74462_g1_i1len=1306, c74462_g1_i2len=1212	map00590
Arachidonic acid metabolism	27	A2	ec:3.1.1.4	4	c128754_g1_i1len=1225, c142236_g1_i2len=1583, c247674_g1_i1len=2308, c126951_g1_i1len=4198	map00590
Streptomycin biosynthesis	8	4,6-dehydratase	ec:4.2.1.46	1	c122372_g1_i3len=1598	map00521
Streptomycin biosynthesis	8	glucokinase (phosphorylating)	ec:2.7.1.2	1	c108621_g1_i1len=3474	map00521
Streptomycin biosynthesis	8	hexokinase type IV glucokinase	ec:2.7.1.1	1	c108621_g1_i1len=3474	map00521
Streptomycin biosynthesis	8	phosphatase	ec:3.1.3.25	1	c88364_g1_i1len=1385	map00521
Streptomycin biosynthesis	8	(alpha-D-glucose-1,6-bisphosphate-dependent)	ec:5.4.2.2	5	c135264_g1_i6len=3950, c135264_g1_i5len=2853, c134324_g1_i2len=4171, c135264_g1_i2len=2050, c134324_g1_i5len=3073	map00521
Toluene degradation	4	dehydrogenase	ec:1.1.1.35	4	c53033_g1_i1len=3589, c247895_g1_i1len=1928, c120087_g1_i1len=3154, c114349_g1_i2len=3046	map00623
Amino sugar and nucleotide sugar metabolism	56	decarboxylase	ec:4.1.1.35	1	c71976_g1_i1len=3283	map00520
Amino sugar and nucleotide sugar metabolism	56	2-epimerase (non-hydrolysing)	ec:5.1.3.14	6	c136888_g1_i9len=2849, c136888_g1_i10len=2869, c136888_g1_i6len=1357, c135118_g1_i3len=2868, c135118_g1_i2len=1361, c136888_g1_i2len=2873	map00520
Amino sugar and nucleotide sugar metabolism	56	isomerase	ec:5.3.1.9	3	c4795_g1_i2len=1198, c276996_g1_i1len=923, c97555_g2_i2len=915	map00520
Amino sugar and nucleotide sugar metabolism	56	isomerase	ec:5.3.1.8	1	c143602_g3_i7len=3449	map00520
Amino sugar and nucleotide sugar metabolism	56	mannokinase (phosphorylating)	ec:2.7.1.7	1	c108621_g1_i1len=3474	map00520
Amino sugar and nucleotide sugar metabolism	56	fructokinase (phosphorylating)	ec:2.7.1.4	1	c108621_g1_i1len=3474	map00520
Amino sugar and nucleotide sugar metabolism	56	glucokinase (phosphorylating)	ec:2.7.1.2	1	c108621_g1_i1len=3474	map00520
Amino sugar and nucleotide sugar metabolism	56	hexokinase type IV glucokinase	ec:2.7.1.1	1	c108621_g1_i1len=3474	map00520
Amino sugar and nucleotide sugar metabolism	56	2-epimerase	ec:5.1.3.8	1	c137915_g1_i4len=1823	map00520
Amino sugar and nucleotide sugar metabolism	56	end alpha-L-arabinofuranosidase	ec:3.2.1.55	2	c142183_g2_i4len=9504, c140695_g1_i2len=6513	map00520
Amino sugar and nucleotide sugar metabolism	56	monooxygenase	ec:1.14.18.2	2	c143319_g6_i5len=1974, c144403_g2_i2len=2385	map00520
Amino sugar and nucleotide sugar metabolism	56	lyase	ec:4.1.3.3	2	c126464_g1_i1len=2190, c128784_g1_i8len=1942	map00520
Amino sugar and nucleotide sugar metabolism	56	chitodextrinase	ec:3.2.1.14	7	c246948_g1_i1len=1466, c68525_g1_i2len=1982, c126156_g1_i1len=2036, c138288_g2_i5len=1323, c117288_g1_i2len=747, c136757_g9_i2len=1611, c136757_g9_i3len=1521	map00520
Amino sugar and nucleotide sugar metabolism	56	uridylyltransferase	ec:2.7.7.9	3	c78877_g1_i1len=2818, c109017_g2_i2len=2837, c66346_g1_i1len=2788	map00520
Amino sugar and nucleotide sugar metabolism	56	uridylyltransferase	ec:2.7.7.64	3	c78877_g1_i1len=2818, c109017_g2_i2len=2837, c66346_g1_i1len=2788	map00520
Amino sugar and nucleotide sugar metabolism	56	cytidylyltransferase	ec:2.7.7.43	7	c144154_g1_i2len=1695, c143603_g1_i3len=2143, c38488_g1_i1len=1395, c85706_g1_i1len=224, c85706_g1_i2len=224, c40129_g1_i1len=1398, c143603_g1_i4len=2143	map00520
Amino sugar and nucleotide sugar metabolism	56	reductase	ec:1.6.2.2	2	c128274_g2_i3len=1375, c128552_g1_i3len=2854	map00520
Amino sugar and nucleotide sugar metabolism	56	guanylyltransferase	ec:2.7.7.13	5	c114966_g1_i2len=2288, c71066_g1_i2len=2055, c116166_g1_i2len=1229, c114966_g1_i1len=937, c116166_g1_i1len=2418	map00520
Amino sugar and nucleotide sugar metabolism	56	uridylyltransferase	ec:2.7.7.12	1	c125959_g1_i2len=1312	map00520
Amino sugar and nucleotide sugar metabolism	56	deacetylase	ec:3.5.1.25	1	c126084_g1_i2len=1812	map00520
Amino sugar and nucleotide sugar metabolism	56	synthase	ec:1.1.1.271	1	c143103_g1_i3len=2161	map00520
Amino sugar and nucleotide sugar metabolism	56	synthase	ec:2.5.1.57	2	c38488_g1_i1len=1395, c40129_g1_i1len=1398	map00520
Amino sugar and nucleotide sugar metabolism	56	synthase	ec:2.5.1.56	2	c38488_g1_i1len=1395, c40129_g1_i1len=1398	map00520
Amino sugar and nucleotide sugar metabolism	56	mannose phosphomutase	ec:5.4.2.8	1	c140065_g1_i1len=1939	map00520
Amino sugar and nucleotide sugar metabolism	56	(alpha-D-glucose-1,6-bisphosphate-dependent)	ec:5.4.2.2	5	c135264_g1_i6len=3950, c135264_g1_i5len=2853, c134324_g1_i2len=4171, c135264_g1_i2len=2050, c134324_g1_i5len=3073	map00520
Amino sugar and nucleotide sugar metabolism	56	transaminase (isomerizing)	ec:2.6.1.16	3	c146573_g1_i1len=2346, c46598_g1_i1len=2374, c100350_g1_i1len=2141	map00520
Amino sugar and nucleotide sugar metabolism	56	glucuronokinase (phosphorylating)	ec:2.7.1.43	1	c132357_g1_i7len=2364	map00520
Folate biosynthesis	13	synthase	ec:2.8.1.12	1	c123783_g1_i6len=1262	map00790
Folate biosynthesis	13	synthase	ec:4.2.3.12	1	c131075_g2_i1len=423	map00790
Folate biosynthesis	13	cyclohydrolase I	ec:3.5.4.16	3	c83245_g1_i1len=1718, c137720_g1_i3len=4098, c136541_g1_i3len=1463	map00790
Folate biosynthesis	13	synthase	ec:6.3.2.17	3	c127174_g1_i1len=2303, c127174_g1_i2len=2290, c119524_g1_i3len=2293	map00790
Folate biosynthesis	13	phosphatase	ec:3.1.3.1	1	c130870_g1_i3len=1660	map00790
Folate biosynthesis	13	hydrolase	ec:3.4.19.9	4	c131015_g1_i1len=1606, c131015_g1_i4len=1761, c119191_g2_i3len=1749, c131015_g1_i2len=1498	map00790
Ascorbate and aldarate metabolism	79	uridylyltransferase	ec:2.7.7.64	3	c78877_g1_i1len=2818, c109017_g2_i2len=2837, c66346_g1_i1len=2788	map00053
Ascorbate and aldarate metabolism	79	dehydrogenase (NAD+)	ec:1.2.1.3	24	c92745_g1_i1len=2432, c67623_g1_i4len=1981, c118474_g1_i2len=3904, c79463_g2_i1len=3873, c142402_g2_i1len=1614, c142402_g2_i3len=1106, c123150_g1_i2len=3657, c130614_g1_i2len=2889, c96241_g1_i2len=2428, c47973_g1_i1len=2330, c143806_g3_i1len=1649, c120909_g1_i2len=2415, c67623_g1_i2len=1887, c133709_g1_i3len=1862, c107167_g1_i1len=2410, c96241_g1_i1len=2123, c143806_g3_i3len=1511, c124140_g1_i1le…	map00053
Ascorbate and aldarate metabolism	79	1-naphthol glucuronyltransferase	ec:2.4.1.17	51	c142682_g2_i11len=2389, c134268_g1_i2len=4413, c140266_g8_i1len=5182, c143967_g2_i7len=1666, c121349_g1_i1len=2200, c39351_g1_i1len=1284, c133760_g1_i3len=2585, c132614_g1_i1len=2969, c143915_g2_i6len=2955, c121192_g1_i1len=2942, c136997_g1_i4len=5368, c114462_g1_i1len=2823, c121626_g1_i1len=2935, c116402_g1_i1len=3528, c138803_g3_i7len=3519, c143510_g1_i2len=2379, c116402_g1_i3len=3541, c136997_…	map00053
Ascorbate and aldarate metabolism	79	glucuronokinase (phosphorylating)	ec:2.7.1.43	1	c132357_g1_i7len=2364	map00053
Galactose metabolism	35	phosphohexokinase	ec:2.7.1.11	4	c48397_g1_i1len=364, c245251_g1_i1len=1806, c134650_g1_i1len=2335, c108680_g1_i1len=3458	map00052
Galactose metabolism	35	glucokinase (phosphorylating)	ec:2.7.1.2	1	c108621_g1_i1len=3474	map00052
Galactose metabolism	35	hexokinase type IV glucokinase	ec:2.7.1.1	1	c108621_g1_i1len=3474	map00052
Galactose metabolism	35	lactase (ambiguous)	ec:3.2.1.23	8	c137055_g1_i7len=1420, c121112_g1_i1len=2954, c129752_g2_i2len=2436, c137055_g2_i5len=3244, c132086_g2_i1len=1647, c129752_g1_i5len=2919, c137055_g1_i4len=2011, c106059_g1_i2len=2990	map00052
Galactose metabolism	35	melibiase	ec:3.2.1.22	3	c116286_g1_i1len=2820, c118002_g1_i2len=1871, c128195_g1_i1len=1878	map00052
Galactose metabolism	35	uridylyltransferase	ec:2.7.7.9	3	c78877_g1_i1len=2818, c109017_g2_i2len=2837, c66346_g1_i1len=2788	map00052
Galactose metabolism	35	uridylyltransferase	ec:2.7.7.64	3	c78877_g1_i1len=2818, c109017_g2_i2len=2837, c66346_g1_i1len=2788	map00052
Galactose metabolism	35	uridylyltransferase	ec:2.7.7.12	1	c125959_g1_i2len=1312	map00052
Galactose metabolism	35	deacetylase	ec:3.5.1.25	1	c126084_g1_i2len=1812	map00052
Galactose metabolism	35	glucose 6-phosphate phosphatase	ec:3.1.3.9	2	c55875_g1_i1len=1764, c144268_g1_i8len=1899	map00052
Galactose metabolism	35	synthase	ec:2.4.1.22	3	c116481_g2_i2len=2891, c66062_g1_i2len=1122, c116481_g2_i1len=3894	map00052
Galactose metabolism	35	reductase	ec:1.1.1.21	4	c21824_g1_i1len=603, c130521_g1_i1len=2059, c130751_g1_i1len=1470, c246580_g1_i1len=623	map00052
Galactose metabolism	35	(alpha-D-glucose-1,6-bisphosphate-dependent)	ec:5.4.2.2	5	c135264_g1_i6len=3950, c135264_g1_i5len=2853, c134324_g1_i2len=4171, c135264_g1_i2len=2050, c134324_g1_i5len=3073	map00052
Pyruvate metabolism	56	carboxykinase (GTP)	ec:4.1.1.32	2	c138229_g2_i6len=1772, c138229_g5_i1len=1669	map00620
Pyruvate metabolism	56	carboxylase	ec:6.4.1.2	13	c138334_g1_i2len=5220, c138334_g1_i1len=8350, c137855_g1_i3len=2306, c138334_g1_i5len=8563, c138334_g1_i6len=4058, c137662_g1_i5len=1557, c137662_g1_i4len=2247, c119476_g1_i5len=2842, c137855_g1_i4len=2240, c119476_g1_i4len=2713, c138334_g1_i3len=8548, c137662_g1_i2len=1641, c119476_g1_i6len=3234	map00620
Pyruvate metabolism	56	hydrolase	ec:3.1.2.6	1	c116301_g1_i1len=1573	map00620
Pyruvate metabolism	56	synthase	ec:2.3.3.9	3	c135800_g1_i1len=1549, c136544_g2_i2len=2888, c135800_g1_i5len=1548	map00620
Pyruvate metabolism	56	ligase	ec:6.2.1.1	2	c138622_g9_i3len=2240, c134414_g1_i2len=2530	map00620
Pyruvate metabolism	56	acetyltransferase	ec:2.3.1.12	1	c133160_g3_i1len=3383	map00620
Pyruvate metabolism	56	dehydrogenase (NAD+)	ec:1.2.1.3	24	c92745_g1_i1len=2432, c67623_g1_i4len=1981, c118474_g1_i2len=3904, c79463_g2_i1len=3873, c142402_g2_i1len=1614, c142402_g2_i3len=1106, c123150_g1_i2len=3657, c130614_g1_i2len=2889, c96241_g1_i2len=2428, c47973_g1_i1len=2330, c143806_g3_i1len=1649, c120909_g1_i2len=2415, c67623_g1_i2len=1887, c133709_g1_i3len=1862, c107167_g1_i1len=2410, c96241_g1_i1len=2123, c143806_g3_i3len=1511, c124140_g1_i1le…	map00620
Pyruvate metabolism	56	dehydrogenase (decarboxylating)	ec:1.1.1.39	2	c47419_g1_i1len=2847, c39183_g1_i1len=2256	map00620
Pyruvate metabolism	56	dehydrogenase (oxaloacetate-decarboxylating)	ec:1.1.1.38	2	c47419_g1_i1len=2847, c39183_g1_i1len=2256	map00620
Pyruvate metabolism	56	dehydrogenase	ec:1.1.1.37	1	c65534_g1_i1len=1690	map00620
Pyruvate metabolism	56	C-acetyltransferase	ec:2.3.1.9	1	c97481_g1_i1len=2004	map00620
Pyruvate metabolism	56	dehydrogenase (acetyl-transferring)	ec:1.2.4.1	4	c117485_g1_i3len=1536, c4650_g1_i2len=2355, c127360_g1_i3len=1641, c127360_g1_i1len=997	map00620
Pyruvate metabolism	56	kinase	ec:2.7.1.40	1	c140118_g6_i2len=2902	map00620
Pyruvate metabolism	56	hydratase	ec:4.2.1.2	1	c5357_g1_i1len=2164	map00620
Fructose and mannose metabolism	38	phosphohexokinase	ec:2.7.1.11	4	c48397_g1_i1len=364, c245251_g1_i1len=1806, c134650_g1_i1len=2335, c108680_g1_i1len=3458	map00051
Fructose and mannose metabolism	38	isomerase	ec:5.3.1.8	1	c143602_g3_i7len=3449	map00051
Fructose and mannose metabolism	38	isomerase	ec:5.3.1.1	1	c46406_g1_i1len=1379	map00051
Fructose and mannose metabolism	38	mannokinase (phosphorylating)	ec:2.7.1.7	1	c108621_g1_i1len=3474	map00051
Fructose and mannose metabolism	38	fructokinase (phosphorylating)	ec:2.7.1.4	1	c108621_g1_i1len=3474	map00051
Fructose and mannose metabolism	38	hexokinase type IV glucokinase	ec:2.7.1.1	1	c108621_g1_i1len=3474	map00051
Fructose and mannose metabolism	38	2-phosphatase	ec:3.1.3.46	1	c108680_g1_i1len=3458	map00051
Fructose and mannose metabolism	38	hexose diphosphatase	ec:3.1.3.11	5	c110676_g1_i4len=1331, c124454_g1_i4len=1035, c124454_g1_i1len=951, c110676_g1_i2len=1027, c110676_g1_i3len=1272	map00051
Fructose and mannose metabolism	38	guanylyltransferase	ec:2.7.7.13	5	c114966_g1_i2len=2288, c71066_g1_i2len=2055, c116166_g1_i2len=1229, c114966_g1_i1len=937, c116166_g1_i1len=2418	map00051
Fructose and mannose metabolism	38	synthase	ec:1.1.1.271	1	c143103_g1_i3len=2161	map00051
Fructose and mannose metabolism	38	aldolase	ec:4.1.2.13	2	c48312_g1_i1len=1725, c89400_g1_i1len=423	map00051
Fructose and mannose metabolism	38	phosphofructokinase 2	ec:2.7.1.105	13	c135815_g1_i3len=1495, c135633_g1_i3len=3299, c141698_g2_i8len=2544, c142552_g1_i8len=2821, c123942_g1_i4len=2950, c135815_g1_i1len=2378, c107665_g1_i4len=2988, c140119_g1_i1len=3227, c142552_g1_i9len=2764, c79633_g1_i4len=714, c135815_g1_i2len=2456, c141698_g2_i4len=3856, c142552_g1_i7len=2751	map00051
Fructose and mannose metabolism	38	reductase	ec:1.1.1.21	4	c21824_g1_i1len=603, c130521_g1_i1len=2059, c130751_g1_i1len=1470, c246580_g1_i1len=623	map00051
Fructose and mannose metabolism	38	mannose phosphomutase	ec:5.4.2.8	1	c140065_g1_i1len=1939	map00051
Aflatoxin biosynthesis	13	carboxylase	ec:6.4.1.2	13	c138334_g1_i2len=5220, c138334_g1_i1len=8350, c137855_g1_i3len=2306, c138334_g1_i5len=8563, c138334_g1_i6len=4058, c137662_g1_i5len=1557, c137662_g1_i4len=2247, c119476_g1_i5len=2842, c137855_g1_i4len=2240, c119476_g1_i4len=2713, c138334_g1_i3len=8548, c137662_g1_i2len=1641, c119476_g1_i6len=3234	map00254
Carbon fixation pathways in prokaryotes	38	ligase	ec:6.3.4.3	5	c126117_g1_i1len=3947, c140541_g1_i7len=4152, c140541_g1_i6len=3347, c130825_g1_i1len=1393, c140541_g1_i3len=4072	map00720
Carbon fixation pathways in prokaryotes	38	mutase	ec:5.4.99.2	1	c124270_g1_i2len=3162	map00720
Carbon fixation pathways in prokaryotes	38	reductase [NAD(P)H]	ec:1.5.1.20	1	c91950_g1_i1len=2688	map00720
Carbon fixation pathways in prokaryotes	38	hydratase	ec:4.2.1.17	1	c53033_g1_i1len=3589	map00720
Carbon fixation pathways in prokaryotes	38	carboxylase	ec:6.4.1.3	1	c107666_g1_i2len=3787	map00720
Carbon fixation pathways in prokaryotes	38	carboxylase	ec:6.4.1.2	13	c138334_g1_i2len=5220, c138334_g1_i1len=8350, c137855_g1_i3len=2306, c138334_g1_i5len=8563, c138334_g1_i6len=4058, c137662_g1_i5len=1557, c137662_g1_i4len=2247, c119476_g1_i5len=2842, c137855_g1_i4len=2240, c119476_g1_i4len=2713, c138334_g1_i3len=8548, c137662_g1_i2len=1641, c119476_g1_i6len=3234	map00720
Carbon fixation pathways in prokaryotes	38	cyclohydrolase	ec:3.5.4.9	5	c126117_g1_i1len=3947, c140541_g1_i7len=4152, c140541_g1_i6len=3347, c130825_g1_i1len=1393, c140541_g1_i3len=4072	map00720
Carbon fixation pathways in prokaryotes	38	citrate synthase	ec:2.3.3.8	3	c129870_g1_i1len=4437, c41538_g1_i1len=4149, c141420_g2_i1len=2084	map00720
Carbon fixation pathways in prokaryotes	38	ligase (ADP-forming)	ec:6.2.1.5	3	c129870_g1_i1len=4437, c41538_g1_i1len=4149, c141420_g2_i1len=2084	map00720
Carbon fixation pathways in prokaryotes	38	ligase	ec:6.2.1.1	2	c138622_g9_i3len=2240, c134414_g1_i2len=2530	map00720
Carbon fixation pathways in prokaryotes	38	dehydrogenase	ec:1.3.5.1	1	c47595_g1_i1len=1285	map00720
Carbon fixation pathways in prokaryotes	38	dehydrogenase (NADP+)	ec:1.1.1.42	2	c106832_g1_i1len=2233, c107433_g1_i1len=2118	map00720
Carbon fixation pathways in prokaryotes	38	dehydrogenase	ec:1.1.1.37	1	c65534_g1_i1len=1690	map00720
Carbon fixation pathways in prokaryotes	38	C-acetyltransferase	ec:2.3.1.9	1	c97481_g1_i1len=2004	map00720
Carbon fixation pathways in prokaryotes	38	dehydrogenase	ec:1.1.1.35	4	c53033_g1_i1len=3589, c247895_g1_i1len=1928, c120087_g1_i1len=3154, c114349_g1_i2len=3046	map00720
Carbon fixation pathways in prokaryotes	38	dehydrogenase (NADP+)	ec:1.5.1.5	5	c126117_g1_i1len=3947, c140541_g1_i7len=4152, c140541_g1_i6len=3347, c130825_g1_i1len=1393, c140541_g1_i3len=4072	map00720
Carbon fixation pathways in prokaryotes	38	hydratase	ec:4.2.1.3	2	c96665_g1_i1len=3683, c131847_g2_i1len=4028	map00720
Carbon fixation pathways in prokaryotes	38	hydratase	ec:4.2.1.2	1	c5357_g1_i1len=2164	map00720
Tetracycline biosynthesis	13	carboxylase	ec:6.4.1.2	13	c138334_g1_i2len=5220, c138334_g1_i1len=8350, c137855_g1_i3len=2306, c138334_g1_i5len=8563, c138334_g1_i6len=4058, c137662_g1_i5len=1557, c137662_g1_i4len=2247, c119476_g1_i5len=2842, c137855_g1_i4len=2240, c119476_g1_i4len=2713, c138334_g1_i3len=8548, c137662_g1_i2len=1641, c119476_g1_i6len=3234	map00253
Alanine, aspartate and glutamate metabolism	55	synthase	ec:6.3.4.4	1	c126490_g1_i1len=3150	map00250
Alanine, aspartate and glutamate metabolism	55	decarboxylase	ec:4.1.1.15	2	c106652_g1_i1len=1362, c49930_g1_i1len=2474	map00250
Alanine, aspartate and glutamate metabolism	55	oxidase	ec:1.4.3.1	1	c142707_g1_i14len=1856	map00250
Alanine, aspartate and glutamate metabolism	55	alpha-keto acid-omega-amidase	ec:3.5.1.3	1	c39441_g1_i1len=1271	map00250
Alanine, aspartate and glutamate metabolism	55	glutaminase I	ec:3.5.1.2	9	c132345_g1_i3len=2766, c138866_g2_i6len=1629, c131112_g1_i1len=1248, c135140_g3_i4len=3264, c141284_g1_i4len=2303, c138866_g2_i5len=2789, c135452_g1_i2len=666, c130037_g7_i4len=1500, c138866_g2_i2len=1905	map00250
Alanine, aspartate and glutamate metabolism	55	asparaginase II	ec:3.5.1.1	7	c138669_g1_i4len=1785, c143459_g2_i4len=2002, c134892_g2_i1len=1059, c134892_g2_i4len=1549, c134892_g2_i2len=1091, c126026_g1_i1len=673, c134892_g2_i3len=930	map00250
Alanine, aspartate and glutamate metabolism	55	synthase (glutamine-hydrolysing)	ec:6.3.5.5	4	c134559_g1_i2len=8014, c137273_g1_i3len=8026, c137273_g1_i1len=8334, c137273_g1_i4len=7987	map00250
Alanine, aspartate and glutamate metabolism	55	synthase (glutamine-hydrolysing)	ec:6.3.5.4	12	c141588_g1_i3len=1262, c143324_g3_i4len=727, c137006_g5_i5len=3371, c143324_g3_i5len=2103, c137006_g5_i4len=1820, c138238_g1_i5len=3145, c143324_g2_i1len=869, c143324_g3_i2len=775, c137006_g5_i7len=2989, c143324_g3_i1len=1233, c141180_g3_i4len=2126, c138238_g1_i4len=2890	map00250
Alanine, aspartate and glutamate metabolism	55	lyase	ec:4.3.2.2	3	c141005_g3_i1len=2109, c138511_g5_i3len=2177, c138511_g5_i4len=856	map00250
Alanine, aspartate and glutamate metabolism	55	synthase (ammonia)	ec:6.3.4.16	4	c134559_g1_i2len=8014, c137273_g1_i3len=8026, c137273_g1_i1len=8334, c137273_g1_i4len=7987	map00250
Alanine, aspartate and glutamate metabolism	55	carbamoyltransferase	ec:2.1.3.2	4	c134559_g1_i2len=8014, c137273_g1_i3len=8026, c137273_g1_i1len=8334, c137273_g1_i4len=7987	map00250
Alanine, aspartate and glutamate metabolism	55	transaminase	ec:2.6.1.2	1	c140137_g13_i8len=1330	map00250
Alanine, aspartate and glutamate metabolism	55	transaminase	ec:2.6.1.1	2	c96794_g1_i1len=2298, c243191_g1_i1len=2468	map00250
Alanine, aspartate and glutamate metabolism	55	transaminase	ec:2.6.1.44	2	c141841_g2_i1len=3480, c141841_g2_i2len=3401	map00250
Alanine, aspartate and glutamate metabolism	55	dehydrogenase (NAD+)	ec:1.2.1.24	5	c142402_g2_i1len=1614, c142402_g2_i3len=1106, c143806_g3_i1len=1649, c143806_g3_i3len=1511, c142402_g2_i2len=2485	map00250
Alanine, aspartate and glutamate metabolism	55	ligase	ec:6.3.1.2	1	c139958_g9_i2len=1352	map00250
Alanine, aspartate and glutamate metabolism	55	dehydrogenase [NAD(P)+]	ec:1.2.1.16	5	c142402_g2_i1len=1614, c142402_g2_i3len=1106, c143806_g3_i1len=1649, c143806_g3_i3len=1511, c142402_g2_i2len=2485	map00250
Alanine, aspartate and glutamate metabolism	55	transaminase	ec:2.6.1.19	1	c115958_g1_i1len=3694	map00250
Alanine, aspartate and glutamate metabolism	55	transaminase (isomerizing)	ec:2.6.1.16	3	c146573_g1_i1len=2346, c46598_g1_i1len=2374, c100350_g1_i1len=2141	map00250
Alanine, aspartate and glutamate metabolism	55	transaminase	ec:2.6.1.12	1	c140137_g13_i8len=1330	map00250
Sulfur metabolism	13	adenylyltransferase	ec:2.7.7.4	4	c4576_g1_i1len=1171, c4576_g1_i2len=1244, c149774_g1_i1len=1244, c135694_g1_i1len=2092	map00920
Sulfur metabolism	13	sulfurtransferase	ec:2.8.1.1	9	c140228_g2_i10len=1850, c137025_g1_i1len=1848, c49961_g1_i1len=1109, c79432_g1_i1len=1096, c129665_g7_i2len=3411, c49961_g1_i2len=1032, c140228_g2_i5len=1605, c137025_g1_i5len=1512, c140228_g2_i11len=1147	map00920
Sulfur metabolism	13	kinase	ec:2.7.1.25	4	c4576_g1_i1len=1171, c4576_g1_i2len=1244, c149774_g1_i1len=1244, c135694_g1_i1len=2092	map00920
Tyrosine metabolism	30	O-methyltransferase	ec:2.1.1.6	1	c18893_g1_i1len=1294	map00350
Tyrosine metabolism	30	oxidase	ec:1.4.3.21	4	c97716_g1_i1len=2665, c87965_g1_i2len=1569, c87965_g1_i3len=2660, c97716_g1_i2len=1569	map00350
Tyrosine metabolism	30	dehydrogenase	ec:1.1.1.1	1	c107167_g1_i1len=2410	map00350
Tyrosine metabolism	30	3-monooxygenase	ec:1.14.16.2	7	c127369_g2_i3len=2034, c127369_g2_i5len=2005, c133135_g1_i2len=1012, c127369_g2_i1len=1805, c117023_g1_i3len=532, c133135_g1_i6len=1495, c133135_g1_i4len=1413	map00350
Tyrosine metabolism	30	dehydrogenase [NAD(P)+]	ec:1.2.1.5	6	c96241_g1_i2len=2428, c133709_g1_i3len=1862, c96241_g1_i1len=2123, c124140_g1_i1len=2106, c132138_g1_i1len=1539, c131246_g1_i1len=1864	map00350
Tyrosine metabolism	30	dioxygenase	ec:1.13.11.27	3	c125694_g1_i5len=601, c125694_g1_i1len=1814, c125072_g1_i2len=1792	map00350
Tyrosine metabolism	30	transaminase	ec:2.6.1.57	2	c96794_g1_i1len=2298, c243191_g1_i1len=2468	map00350
Tyrosine metabolism	30	transaminase	ec:2.6.1.9	2	c96794_g1_i1len=2298, c243191_g1_i1len=2468	map00350
Tyrosine metabolism	30	transaminase	ec:2.6.1.5	3	c96794_g1_i1len=2298, c243191_g1_i1len=2468, c142864_g1_i1len=3423	map00350
Tyrosine metabolism	30	transaminase	ec:2.6.1.1	2	c96794_g1_i1len=2298, c243191_g1_i1len=2468	map00350
Tyrosine metabolism	30	dehydrogenase [NAD(P)+]	ec:1.2.1.16	5	c142402_g2_i1len=1614, c142402_g2_i3len=1106, c143806_g3_i1len=1649, c143806_g3_i3len=1511, c142402_g2_i2len=2485	map00350
Selenocompound metabolism	9	adenylyltransferase	ec:2.7.7.4	4	c4576_g1_i1len=1171, c4576_g1_i2len=1244, c149774_g1_i1len=1244, c135694_g1_i1len=2092	map00450
Selenocompound metabolism	9	synthase	ec:2.1.1.13	2	c122847_g1_i1len=4977, c127447_g1_i1len=4954	map00450
Selenocompound metabolism	9	ligase	ec:6.1.1.10	2	c140470_g3_i3len=3128, c140470_g3_i2len=3101	map00450
Selenocompound metabolism	9	reductase	ec:1.8.1.9	1	c135969_g1_i2len=3572	map00450
Peptidoglycan biosynthesis	1	MraY transferase	ec:2.7.8.13	1	c110148_g1_i4len=2742	map00550
Butanoate metabolism	21	decarboxylase	ec:4.1.1.15	2	c106652_g1_i1len=1362, c49930_g1_i1len=2474	map00650
Butanoate metabolism	21	hydratase	ec:4.2.1.17	1	c53033_g1_i1len=3589	map00650
Butanoate metabolism	21	CoA-transferase	ec:2.8.3.5	2	c122587_g1_i2len=2113, c122587_g1_i1len=2773	map00650
Butanoate metabolism	21	synthase	ec:2.2.1.6	1	c104628_g1_i1len=1123	map00650
Butanoate metabolism	21	ligase	ec:6.2.1.2	3	c118865_g1_i1len=3247, c118865_g1_i2len=3073, c122532_g1_i1len=3204	map00650
Butanoate metabolism	21	dehydrogenase	ec:1.3.5.1	1	c47595_g1_i1len=1285	map00650
Butanoate metabolism	21	C-acetyltransferase	ec:2.3.1.9	1	c97481_g1_i1len=2004	map00650
Butanoate metabolism	21	dehydrogenase	ec:1.1.1.35	4	c53033_g1_i1len=3589, c247895_g1_i1len=1928, c120087_g1_i1len=3154, c114349_g1_i2len=3046	map00650
Butanoate metabolism	21	dehydrogenase	ec:1.1.1.30	1	c143950_g2_i2len=920	map00650
Butanoate metabolism	21	dehydrogenase (NAD+)	ec:1.2.1.24	5	c142402_g2_i1len=1614, c142402_g2_i3len=1106, c143806_g3_i1len=1649, c143806_g3_i3len=1511, c142402_g2_i2len=2485	map00650
Butanoate metabolism	21	dehydrogenase [NAD(P)+]	ec:1.2.1.16	5	c142402_g2_i1len=1614, c142402_g2_i3len=1106, c143806_g3_i1len=1649, c143806_g3_i3len=1511, c142402_g2_i2len=2485	map00650
Butanoate metabolism	21	transaminase	ec:2.6.1.19	1	c115958_g1_i1len=3694	map00650
Vitamin B6 metabolism	4	synthase	ec:4.2.3.1	1	c137348_g4_i1len=1691	map00750
Vitamin B6 metabolism	4	kinase	ec:2.7.1.35	3	c55127_g1_i1len=1326, c55299_g1_i1len=1452, c140537_g4_i4len=967	map00750
T cell receptor signaling pathway	352	phosphatase	ec:3.1.3.16	291	c135399_g3_i10len=4676, c143379_g1_i13len=3374, c144673_g5_i4len=1321, c122557_g1_i1len=2331, c90594_g1_i1len=1920, c133915_g1_i14len=5398, c129830_g2_i1len=1753, c131735_g1_i4len=753, c103948_g1_i1len=3378, c138256_g1_i4len=5175, c138574_g4_i2len=2491, c122905_g1_i2len=5250, c133141_g1_i3len=4299, c171647_g1_i1len=769, c104778_g1_i1len=3155, c119144_g1_i4len=1518, c126532_g1_i3len=2666, c132348_…	map04660
T cell receptor signaling pathway	352	protein-tyrosine kinase	ec:2.7.10.2	61	c109389_g1_i1len=2539, c121797_g1_i2len=1056, c133099_g1_i3len=2677, c141884_g3_i8len=6502, c143068_g9_i3len=3179, c140519_g12_i3len=2320, c109358_g1_i1len=2171, c106779_g1_i1len=2553, c136232_g2_i3len=4204, c144262_g3_i1len=367, c132876_g1_i2len=3265, c141884_g3_i18len=6709, c116487_g4_i1len=1810, c96072_g1_i1len=2490, c6973_g1_i1len=903, c137288_g3_i2len=759, c141884_g3_i5len=6675, c80236_g1_i2…	map04660
Glycolysis / Gluconeogenesis	76	phosphohexokinase	ec:2.7.1.11	4	c48397_g1_i1len=364, c245251_g1_i1len=1806, c134650_g1_i1len=2335, c108680_g1_i1len=3458	map00010
Glycolysis / Gluconeogenesis	76	carboxykinase (GTP)	ec:4.1.1.32	2	c138229_g2_i6len=1772, c138229_g5_i1len=1669	map00010
Glycolysis / Gluconeogenesis	76	isomerase	ec:5.3.1.9	3	c4795_g1_i2len=1198, c276996_g1_i1len=923, c97555_g2_i2len=915	map00010
Glycolysis / Gluconeogenesis	76	isomerase	ec:5.3.1.1	1	c46406_g1_i1len=1379	map00010
Glycolysis / Gluconeogenesis	76	glucokinase (phosphorylating)	ec:2.7.1.2	1	c108621_g1_i1len=3474	map00010
Glycolysis / Gluconeogenesis	76	hexokinase type IV glucokinase	ec:2.7.1.1	1	c108621_g1_i1len=3474	map00010
Glycolysis / Gluconeogenesis	76	hydratase	ec:4.2.1.11	11	c139339_g1_i12len=1485, c139339_g1_i4len=2224, c122039_g1_i2len=1973, c139339_g1_i7len=2466, c116052_g1_i1len=2670, c136863_g2_i3len=1826, c139339_g1_i5len=1640, c139339_g1_i6len=2336, c139339_g1_i15len=1047, c136863_g2_i7len=1504, c68826_g1_i1len=1775	map00010
Glycolysis / Gluconeogenesis	76	dehydrogenase (NADP+)	ec:1.1.1.2	5	c21824_g1_i1len=603, c130521_g1_i1len=2059, c130751_g1_i1len=1470, c104731_g1_i1len=1679, c246580_g1_i1len=623	map00010
Glycolysis / Gluconeogenesis	76	dehydrogenase	ec:1.1.1.1	1	c107167_g1_i1len=2410	map00010
Glycolysis / Gluconeogenesis	76	phosphatase	ec:3.1.3.13	1	c147431_g1_i1len=2642	map00010
Glycolysis / Gluconeogenesis	76	hexose diphosphatase	ec:3.1.3.11	5	c110676_g1_i4len=1331, c124454_g1_i4len=1035, c124454_g1_i1len=951, c110676_g1_i2len=1027, c110676_g1_i3len=1272	map00010
Glycolysis / Gluconeogenesis	76	ligase	ec:6.2.1.1	2	c138622_g9_i3len=2240, c134414_g1_i2len=2530	map00010
Glycolysis / Gluconeogenesis	76	glucose 6-phosphate phosphatase	ec:3.1.3.9	2	c55875_g1_i1len=1764, c144268_g1_i8len=1899	map00010
Glycolysis / Gluconeogenesis	76	acetyltransferase	ec:2.3.1.12	1	c133160_g3_i1len=3383	map00010
Glycolysis / Gluconeogenesis	76	dehydrogenase [NAD(P)+]	ec:1.2.1.5	6	c96241_g1_i2len=2428, c133709_g1_i3len=1862, c96241_g1_i1len=2123, c124140_g1_i1len=2106, c132138_g1_i1len=1539, c131246_g1_i1len=1864	map00010
Glycolysis / Gluconeogenesis	76	dehydrogenase (NAD+)	ec:1.2.1.3	24	c92745_g1_i1len=2432, c67623_g1_i4len=1981, c118474_g1_i2len=3904, c79463_g2_i1len=3873, c142402_g2_i1len=1614, c142402_g2_i3len=1106, c123150_g1_i2len=3657, c130614_g1_i2len=2889, c96241_g1_i2len=2428, c47973_g1_i1len=2330, c143806_g3_i1len=1649, c120909_g1_i2len=2415, c67623_g1_i2len=1887, c133709_g1_i3len=1862, c107167_g1_i1len=2410, c96241_g1_i1len=2123, c143806_g3_i3len=1511, c124140_g1_i1le…	map00010
Glycolysis / Gluconeogenesis	76	aldolase	ec:4.1.2.13	2	c48312_g1_i1len=1725, c89400_g1_i1len=423	map00010
Glycolysis / Gluconeogenesis	76	dehydrogenase (acetyl-transferring)	ec:1.2.4.1	4	c117485_g1_i3len=1536, c4650_g1_i2len=2355, c127360_g1_i3len=1641, c127360_g1_i1len=997	map00010
Glycolysis / Gluconeogenesis	76	dehydrogenase (phosphorylating)	ec:1.2.1.12	2	c81604_g1_i2len=1296, c100647_g3_i1len=1360	map00010
Glycolysis / Gluconeogenesis	76	mutase	ec:5.4.2.4	1	c147431_g1_i1len=2642	map00010
Glycolysis / Gluconeogenesis	76	(alpha-D-glucose-1,6-bisphosphate-dependent)	ec:5.4.2.2	5	c135264_g1_i6len=3950, c135264_g1_i5len=2853, c134324_g1_i2len=4171, c135264_g1_i2len=2050, c134324_g1_i5len=3073	map00010
Glycolysis / Gluconeogenesis	76	kinase	ec:2.7.1.40	1	c140118_g6_i2len=2902	map00010
Geraniol degradation	5	hydratase	ec:4.2.1.17	1	c53033_g1_i1len=3589	map00281
Geraniol degradation	5	C-acyltransferase	ec:2.3.1.16	1	c97481_g1_i1len=2004	map00281
Geraniol degradation	5	dehydrogenase	ec:1.1.1.35	4	c53033_g1_i1len=3589, c247895_g1_i1len=1928, c120087_g1_i1len=3154, c114349_g1_i2len=3046	map00281
Isoquinoline alkaloid biosynthesis	14	oxidase	ec:1.4.3.21	4	c97716_g1_i1len=2665, c87965_g1_i2len=1569, c87965_g1_i3len=2660, c97716_g1_i2len=1569	map00950
Isoquinoline alkaloid biosynthesis	14	3-monooxygenase	ec:1.14.16.2	7	c127369_g2_i3len=2034, c127369_g2_i5len=2005, c133135_g1_i2len=1012, c127369_g2_i1len=1805, c117023_g1_i3len=532, c133135_g1_i6len=1495, c133135_g1_i4len=1413	map00950
Isoquinoline alkaloid biosynthesis	14	transaminase	ec:2.6.1.57	2	c96794_g1_i1len=2298, c243191_g1_i1len=2468	map00950
Isoquinoline alkaloid biosynthesis	14	transaminase	ec:2.6.1.5	3	c96794_g1_i1len=2298, c243191_g1_i1len=2468, c142864_g1_i1len=3423	map00950
Isoquinoline alkaloid biosynthesis	14	transaminase	ec:2.6.1.1	2	c96794_g1_i1len=2298, c243191_g1_i1len=2468	map00950
Valine, leucine and isoleucine degradation	37	mutase	ec:5.4.99.2	1	c124270_g1_i2len=3162	map00280
Valine, leucine and isoleucine degradation	37	hydratase	ec:4.2.1.17	1	c53033_g1_i1len=3589	map00280
Valine, leucine and isoleucine degradation	37	carboxylase	ec:6.4.1.3	1	c107666_g1_i2len=3787	map00280
Valine, leucine and isoleucine degradation	37	hydrolase	ec:3.1.2.4	1	c128749_g1_i1len=2266	map00280
Valine, leucine and isoleucine degradation	37	CoA-transferase	ec:2.8.3.5	2	c122587_g1_i2len=2113, c122587_g1_i1len=2773	map00280
Valine, leucine and isoleucine degradation	37	C-acyltransferase	ec:2.3.1.16	1	c97481_g1_i1len=2004	map00280
Valine, leucine and isoleucine degradation	37	dehydrogenase (NAD+)	ec:1.2.1.3	24	c92745_g1_i1len=2432, c67623_g1_i4len=1981, c118474_g1_i2len=3904, c79463_g2_i1len=3873, c142402_g2_i1len=1614, c142402_g2_i3len=1106, c123150_g1_i2len=3657, c130614_g1_i2len=2889, c96241_g1_i2len=2428, c47973_g1_i1len=2330, c143806_g3_i1len=1649, c120909_g1_i2len=2415, c67623_g1_i2len=1887, c133709_g1_i3len=1862, c107167_g1_i1len=2410, c96241_g1_i1len=2123, c143806_g3_i3len=1511, c124140_g1_i1le…	map00280
Valine, leucine and isoleucine degradation	37	C-acetyltransferase	ec:2.3.1.9	1	c97481_g1_i1len=2004	map00280
Valine, leucine and isoleucine degradation	37	dehydrogenase	ec:1.1.1.35	4	c53033_g1_i1len=3589, c247895_g1_i1len=1928, c120087_g1_i1len=3154, c114349_g1_i2len=3046	map00280
Valine, leucine and isoleucine degradation	37	transaminase	ec:2.6.1.42	3	c129145_g2_i2len=2059, c102709_g1_i2len=1721, c102709_g1_i3len=2205	map00280
Valine, leucine and isoleucine degradation	37	dehydrogenase (CoA-acylating)	ec:1.2.1.27	1	c130614_g1_i2len=2889	map00280
Biosynthesis of antibiotics	220	phosphohexokinase	ec:2.7.1.11	4	c48397_g1_i1len=364, c245251_g1_i1len=1806, c134650_g1_i1len=2335, c108680_g1_i1len=3458	map01130
Biosynthesis of antibiotics	220	diphosphokinase	ec:2.7.6.1	5	c117079_g1_i2len=2269, c122325_g1_i3len=1906, c117079_g1_i4len=2317, c122428_g1_i2len=2198, c132346_g1_i2len=1158	map01130
Biosynthesis of antibiotics	220	carboxylase	ec:4.1.1.39	1	c158987_g1_i1len=742	map01130
Biosynthesis of antibiotics	220	decarboxylase	ec:4.1.1.33	1	c128020_g2_i5len=2307	map01130
Biosynthesis of antibiotics	220	carboxykinase (GTP)	ec:4.1.1.32	2	c138229_g2_i6len=1772, c138229_g5_i1len=1669	map01130
Biosynthesis of antibiotics	220	decarboxylase	ec:4.1.1.17	4	c96407_g1_i1len=2375, c144858_g1_i1len=3015, c143414_g5_i2len=2445, c140788_g1_i1len=2263	map01130
Biosynthesis of antibiotics	220	4,6-dehydratase	ec:4.2.1.46	1	c122372_g1_i3len=1598	map01130
Biosynthesis of antibiotics	220	oxidase	ec:1.4.3.3	2	c142707_g1_i14len=1856, c139472_g1_i1len=2164	map01130
Biosynthesis of antibiotics	220	isomerase	ec:5.3.1.9	3	c4795_g1_i2len=1198, c276996_g1_i1len=923, c97555_g2_i2len=915	map01130
Biosynthesis of antibiotics	220	isomerase	ec:5.3.1.1	1	c46406_g1_i1len=1379	map01130
Biosynthesis of antibiotics	220	beta-synthase	ec:4.2.1.22	8	c137324_g1_i8len=780, c144015_g7_i1len=2015, c135103_g1_i9len=1106, c123375_g1_i2len=3167, c144015_g7_i2len=2038, c137324_g1_i12len=1107, c135103_g1_i3len=778, c129943_g1_i1len=3294	map01130
Biosynthesis of antibiotics	220	glucokinase (phosphorylating)	ec:2.7.1.2	1	c108621_g1_i1len=3474	map01130
Biosynthesis of antibiotics	220	hexokinase type IV glucokinase	ec:2.7.1.1	1	c108621_g1_i1len=3474	map01130
Biosynthesis of antibiotics	220	hydratase	ec:4.2.1.17	1	c53033_g1_i1len=3589	map01130
Biosynthesis of antibiotics	220	hydratase	ec:4.2.1.11	11	c139339_g1_i12len=1485, c139339_g1_i4len=2224, c122039_g1_i2len=1973, c139339_g1_i7len=2466, c116052_g1_i1len=2670, c136863_g2_i3len=1826, c139339_g1_i5len=1640, c139339_g1_i6len=2336, c139339_g1_i15len=1047, c136863_g2_i7len=1504, c68826_g1_i1len=1775	map01130
Biosynthesis of antibiotics	220	3-epimerase	ec:5.1.3.1	1	c104971_g1_i1len=2286	map01130
Biosynthesis of antibiotics	220	O-methyltransferase	ec:2.1.1.100	1	c88456_g1_i1len=2140	map01130
Biosynthesis of antibiotics	220	carboxylase	ec:6.4.1.3	1	c107666_g1_i2len=3787	map01130
Biosynthesis of antibiotics	220	carboxylase	ec:6.4.1.2	13	c138334_g1_i2len=5220, c138334_g1_i1len=8350, c137855_g1_i3len=2306, c138334_g1_i5len=8563, c138334_g1_i6len=4058, c137662_g1_i5len=1557, c137662_g1_i4len=2247, c119476_g1_i5len=2842, c137855_g1_i4len=2240, c119476_g1_i4len=2713, c138334_g1_i3len=8548, c137662_g1_i2len=1641, c119476_g1_i6len=3234	map01130
Biosynthesis of antibiotics	220	phosphogluconolactonase	ec:3.1.1.31	3	c128518_g1_i6len=3026, c128518_g1_i2len=998, c62850_g1_i1len=1099	map01130
Biosynthesis of antibiotics	220	equilase	ec:1.11.1.6	1	c134734_g2_i1len=1650	map01130
Biosynthesis of antibiotics	220	ammonia-lyase	ec:4.3.1.17	4	c132962_g1_i4len=1816, c135691_g1_i5len=1895, c135691_g1_i4len=1818, c135691_g1_i1len=1820	map01130
Biosynthesis of antibiotics	220	cyclodeaminase	ec:4.3.1.12	1	c116899_g1_i3len=1151	map01130
Biosynthesis of antibiotics	220	kinase	ec:2.7.4.6	6	c137806_g2_i3len=5187, c97085_g1_i1len=1128, c92312_g1_i1len=1899, c48196_g1_i1len=671, c110645_g1_i2len=1402, c140094_g4_i1len=2238	map01130
Biosynthesis of antibiotics	220	kinase	ec:2.7.4.3	4	c137806_g2_i3len=5187, c97085_g1_i1len=1128, c103128_g1_i1len=1681, c110645_g1_i2len=1402	map01130
Biosynthesis of antibiotics	220	dehydrogenase (NADP+)	ec:1.1.1.2	5	c21824_g1_i1len=603, c130521_g1_i1len=2059, c130751_g1_i1len=1470, c104731_g1_i1len=1679, c246580_g1_i1len=623	map01130
Biosynthesis of antibiotics	220	dehydrogenase	ec:1.1.1.1	1	c107167_g1_i1len=2410	map01130
Biosynthesis of antibiotics	220	synthase	ec:6.3.5.3	1	c139690_g1_i2len=4499	map01130
Biosynthesis of antibiotics	220	synthase	ec:2.2.1.6	1	c104628_g1_i1len=1123	map01130
Biosynthesis of antibiotics	220	glycolaldehydetransferase	ec:2.2.1.1	3	c137174_g1_i5len=1349, c48353_g1_i1len=2727, c137174_g1_i6len=919	map01130
Biosynthesis of antibiotics	220	formyltransferase	ec:2.1.2.3	2	c109268_g1_i1len=2318, c103680_g1_i1len=2278	map01130
Biosynthesis of antibiotics	220	formyltransferase	ec:2.1.2.2	1	c137189_g1_i2len=3465	map01130
Biosynthesis of antibiotics	220	hydroxymethyltransferase	ec:2.1.2.1	1	c99600_g1_i1len=1687	map01130
Biosynthesis of antibiotics	220	cyclohydrolase	ec:3.5.4.10	2	c109268_g1_i1len=2318, c103680_g1_i1len=2278	map01130
Biosynthesis of antibiotics	220	uridylyltransferase	ec:2.7.7.9	3	c78877_g1_i1len=2818, c109017_g2_i2len=2837, c66346_g1_i1len=2788	map01130
Biosynthesis of antibiotics	220	adenylyltransferase	ec:2.7.7.4	4	c4576_g1_i1len=1171, c4576_g1_i2len=1244, c149774_g1_i1len=1244, c135694_g1_i1len=2092	map01130
Biosynthesis of antibiotics	220	uridylyltransferase	ec:2.7.7.64	3	c78877_g1_i1len=2818, c109017_g2_i2len=2837, c66346_g1_i1len=2788	map01130
Biosynthesis of antibiotics	220	deaminase	ec:3.5.4.6	9	c131186_g3_i1len=1502, c144552_g1_i3len=5553, c144552_g1_i2len=838, c120511_g1_i1len=1227, c144552_g1_i9len=3544, c131186_g3_i4len=1926, c144552_g1_i7len=5816, c138823_g3_i8len=4141, c138823_g3_i2len=4091	map01130
Biosynthesis of antibiotics	220	4-phosphate cytidylyltransferase	ec:2.7.7.60	1	c142572_g1_i3len=1471	map01130
Biosynthesis of antibiotics	220	phosphatase	ec:3.1.3.25	1	c88364_g1_i1len=1385	map01130
Biosynthesis of antibiotics	220	hexose diphosphatase	ec:3.1.3.11	5	c110676_g1_i4len=1331, c124454_g1_i4len=1035, c124454_g1_i1len=951, c110676_g1_i2len=1027, c110676_g1_i3len=1272	map01130
Biosynthesis of antibiotics	220	citrate synthase	ec:2.3.3.8	3	c129870_g1_i1len=4437, c41538_g1_i1len=4149, c141420_g2_i1len=2084	map01130
Biosynthesis of antibiotics	220	ligase (ADP-forming)	ec:6.2.1.5	3	c129870_g1_i1len=4437, c41538_g1_i1len=4149, c141420_g2_i1len=2084	map01130
Biosynthesis of antibiotics	220	ligase	ec:6.2.1.1	2	c138622_g9_i3len=2240, c134414_g1_i2len=2530	map01130
Biosynthesis of antibiotics	220	dehydrogenase	ec:1.3.5.1	1	c47595_g1_i1len=1285	map01130
Biosynthesis of antibiotics	220	oxidase	ec:1.8.3.5	1	c124963_g1_i1len=2544	map01130
Biosynthesis of antibiotics	220	5-kinase	ec:2.7.2.11	1	c141748_g8_i1len=3712	map01130
Biosynthesis of antibiotics	220	deacetylase	ec:3.5.1.25	1	c126084_g1_i2len=1812	map01130
Biosynthesis of antibiotics	220	cyclo-ligase	ec:6.3.3.1	1	c137189_g1_i2len=3465	map01130
Biosynthesis of antibiotics	220	acid amidohydrolase	ec:3.5.1.14	1	c137582_g1_i2len=2068	map01130
Biosynthesis of antibiotics	220	C-acyltransferase	ec:2.3.1.16	1	c97481_g1_i1len=2004	map01130
Biosynthesis of antibiotics	220	acetyltransferase	ec:2.3.1.12	1	c133160_g3_i1len=3383	map01130
Biosynthesis of antibiotics	220	reductase	ec:1.1.1.88	1	c143683_g1_i1len=3801	map01130
Biosynthesis of antibiotics	220	lyase	ec:4.3.2.2	3	c141005_g3_i1len=2109, c138511_g5_i3len=2177, c138511_g5_i4len=856	map01130
Biosynthesis of antibiotics	220	dehydrogenase (NAD+)	ec:1.2.1.3	24	c92745_g1_i1len=2432, c67623_g1_i4len=1981, c118474_g1_i2len=3904, c79463_g2_i1len=3873, c142402_g2_i1len=1614, c142402_g2_i3len=1106, c123150_g1_i2len=3657, c130614_g1_i2len=2889, c96241_g1_i2len=2428, c47973_g1_i1len=2330, c143806_g3_i1len=1649, c120909_g1_i2len=2415, c67623_g1_i2len=1887, c133709_g1_i3len=1862, c107167_g1_i1len=2410, c96241_g1_i1len=2123, c143806_g3_i3len=1511, c124140_g1_i1le…	map01130
Biosynthesis of antibiotics	220	monooxygenase	ec:1.14.13.132	1	c114349_g1_i2len=3046	map01130
Biosynthesis of antibiotics	220	synthase	ec:4.2.3.4	1	c45782_g1_i1len=1534	map01130
Biosynthesis of antibiotics	220	aldolase	ec:4.1.2.13	2	c48312_g1_i1len=1725, c89400_g1_i1len=423	map01130
Biosynthesis of antibiotics	220	ligase	ec:6.3.4.13	1	c137189_g1_i2len=3465	map01130
Biosynthesis of antibiotics	220	14alpha-demethylase	ec:1.14.13.70	1	c127844_g1_i1len=2122	map01130
Biosynthesis of antibiotics	220	dehydrogenase (NADP+)	ec:1.1.1.49	2	c128518_g1_i6len=3026, c128518_g1_i2len=998	map01130
Biosynthesis of antibiotics	220	dehydrogenase (NADP+-dependent, decarboxylating)	ec:1.1.1.44	5	c97937_g1_i2len=2338, c97937_g1_i1len=2422, c255025_g1_i1len=1984, c118764_g2_i3len=2205, c97937_g1_i3len=2476	map01130
Biosynthesis of antibiotics	220	dehydrogenase (NADP+)	ec:1.1.1.42	2	c106832_g1_i1len=2233, c107433_g1_i1len=2118	map01130
Biosynthesis of antibiotics	220	dehydrogenase (NAD+)	ec:1.1.1.41	4	c77684_g2_i2len=1800, c109899_g1_i1len=1533, c111394_g2_i1len=1353, c110700_g1_i3len=1577	map01130
Biosynthesis of antibiotics	220	dehydrogenase	ec:1.1.1.37	1	c65534_g1_i1len=1690	map01130
Biosynthesis of antibiotics	220	C-acetyltransferase	ec:2.3.1.9	1	c97481_g1_i1len=2004	map01130
Biosynthesis of antibiotics	220	dehydrogenase	ec:1.1.1.35	4	c53033_g1_i1len=3589, c247895_g1_i1len=1928, c120087_g1_i1len=3154, c114349_g1_i2len=3046	map01130
Biosynthesis of antibiotics	220	reductase (NADPH)	ec:1.1.1.34	1	c143683_g1_i1len=3801	map01130
Biosynthesis of antibiotics	220	dehydrogenase (NAD+, L-glutamate-forming)	ec:1.5.1.9	1	c130418_g2_i1len=1924	map01130
Biosynthesis of antibiotics	220	reductase	ec:1.5.1.2	1	c128963_g1_i2len=1511	map01130
Biosynthesis of antibiotics	220	kinase	ec:2.7.4.10	1	c137806_g2_i3len=5187	map01130
Biosynthesis of antibiotics	220	synthase (NADPH)	ec:1.14.13.39	5	c140241_g1_i1len=2525, c137631_g1_i1len=5343, c108380_g1_i1len=1992, c140241_g1_i3len=1471, c140241_g1_i2len=5272	map01130
Biosynthesis of antibiotics	220	diphosphate synthase	ec:2.5.1.29	2	c108380_g1_i1len=1992, c126403_g1_i1len=1899	map01130
Biosynthesis of antibiotics	220	synthase	ec:2.5.1.21	1	c126403_g1_i1len=1899	map01130
Biosynthesis of antibiotics	220	dehydrogenase (succinyl-transferring)	ec:1.2.4.2	8	c67560_g1_i1len=1735, c116843_g1_i1len=2616, c116843_g1_i4len=4412, c116843_g1_i3len=2729, c116843_g1_i2len=1943, c141930_g7_i3len=4194, c124909_g1_i2len=4021, c138953_g1_i4len=2716	map01130
Biosynthesis of antibiotics	220	dehydrogenase (acetyl-transferring)	ec:1.2.4.1	4	c117485_g1_i3len=1536, c4650_g1_i2len=2355, c127360_g1_i3len=1641, c127360_g1_i1len=997	map01130
Biosynthesis of antibiotics	220	diphosphate synthase	ec:2.5.1.10	1	c108380_g1_i1len=1992	map01130
Biosynthesis of antibiotics	220	transaminase	ec:2.6.1.57	2	c96794_g1_i1len=2298, c243191_g1_i1len=2468	map01130
Biosynthesis of antibiotics	220	dehydrogenase	ec:1.2.1.41	1	c141748_g8_i1len=3712	map01130
Biosynthesis of antibiotics	220	transaminase	ec:2.6.1.9	2	c96794_g1_i1len=2298, c243191_g1_i1len=2468	map01130
Biosynthesis of antibiotics	220	transaminase	ec:2.6.1.5	3	c96794_g1_i1len=2298, c243191_g1_i1len=2468, c142864_g1_i1len=3423	map01130
Biosynthesis of antibiotics	220	transaminase	ec:2.6.1.1	2	c96794_g1_i1len=2298, c243191_g1_i1len=2468	map01130
Biosynthesis of antibiotics	220	transaminase	ec:2.6.1.42	3	c129145_g2_i2len=2059, c102709_g1_i2len=1721, c102709_g1_i3len=2205	map01130
Biosynthesis of antibiotics	220	dehydrogenase (phosphorylating)	ec:1.2.1.12	2	c81604_g1_i2len=1296, c100647_g3_i1len=1360	map01130
Biosynthesis of antibiotics	220	(alpha-D-glucose-1,6-bisphosphate-dependent)	ec:5.4.2.2	5	c135264_g1_i6len=3950, c135264_g1_i5len=2853, c134324_g1_i2len=4171, c135264_g1_i2len=2050, c134324_g1_i5len=3073	map01130
Biosynthesis of antibiotics	220	transaminase (isomerizing)	ec:2.6.1.16	3	c146573_g1_i1len=2346, c46598_g1_i1len=2374, c100350_g1_i1len=2141	map01130
Biosynthesis of antibiotics	220	kinase	ec:2.7.1.40	1	c140118_g6_i2len=2902	map01130
Biosynthesis of antibiotics	220	kinase	ec:2.7.1.36	4	c124555_g1_i1len=1766, c123389_g1_i2len=1775, c123389_g1_i1len=1801, c124555_g1_i2len=1792	map01130
Biosynthesis of antibiotics	220	3-kinase	ec:2.7.1.31	2	c118098_g1_i2len=3393, c106664_g1_i2len=3465	map01130
Biosynthesis of antibiotics	220	hydratase	ec:4.2.1.3	2	c96665_g1_i1len=3683, c131847_g2_i1len=4028	map01130
Biosynthesis of antibiotics	220	hydratase	ec:4.2.1.2	1	c5357_g1_i1len=2164	map01130
Biosynthesis of antibiotics	220	aldolase	ec:4.1.2.5	1	c142178_g1_i7len=1471	map01130
Tryptophan metabolism	50	O-methyltransferase	ec:2.1.1.4	1	c132389_g1_i3len=2029	map00380
Tryptophan metabolism	50	ec:3.7.1.3 kynureninase	ec:3.7.1.3	1	c141522_g2_i3len=1408	map00380
Tryptophan metabolism	50	hydratase	ec:4.2.1.17	1	c53033_g1_i1len=3589	map00380
Tryptophan metabolism	50	equilase	ec:1.11.1.6	1	c134734_g2_i1len=1650	map00380
Tryptophan metabolism	50	3-monooxygenase	ec:1.14.13.9	1	c142713_g1_i3len=2333	map00380
Tryptophan metabolism	50	5-monooxygenase	ec:1.14.16.4	4	c133135_g1_i2len=1012, c117023_g1_i3len=532, c133135_g1_i6len=1495, c133135_g1_i4len=1413	map00380
Tryptophan metabolism	50	dehydrogenase (NAD+)	ec:1.2.1.3	24	c92745_g1_i1len=2432, c67623_g1_i4len=1981, c118474_g1_i2len=3904, c79463_g2_i1len=3873, c142402_g2_i1len=1614, c142402_g2_i3len=1106, c123150_g1_i2len=3657, c130614_g1_i2len=2889, c96241_g1_i2len=2428, c47973_g1_i1len=2330, c143806_g3_i1len=1649, c120909_g1_i2len=2415, c67623_g1_i2len=1887, c133709_g1_i3len=1862, c107167_g1_i1len=2410, c96241_g1_i1len=2123, c143806_g3_i3len=1511, c124140_g1_i1le…	map00380
Tryptophan metabolism	50	C-acetyltransferase	ec:2.3.1.9	1	c97481_g1_i1len=2004	map00380
Tryptophan metabolism	50	dehydrogenase	ec:1.1.1.35	4	c53033_g1_i1len=3589, c247895_g1_i1len=1928, c120087_g1_i1len=3154, c114349_g1_i2len=3046	map00380
Tryptophan metabolism	50	dehydrogenase (succinyl-transferring)	ec:1.2.4.2	8	c67560_g1_i1len=1735, c116843_g1_i1len=2616, c116843_g1_i4len=4412, c116843_g1_i3len=2729, c116843_g1_i2len=1943, c141930_g7_i3len=4194, c124909_g1_i2len=4021, c138953_g1_i4len=2716	map00380
Tryptophan metabolism	50	transaminase	ec:2.6.1.7	1	c137882_g1_i1len=2184	map00380
Tryptophan metabolism	50	monooxygenase	ec:1.14.14.1	4	c96059_g1_i1len=1216, c109138_g1_i1len=2593, c74462_g1_i1len=1306, c74462_g1_i2len=1212	map00380
Penicillin and cephalosporin biosynthesis	2	oxidase	ec:1.4.3.3	2	c142707_g1_i14len=1856, c139472_g1_i1len=2164	map00311
Glutathione metabolism	46	decarboxylase	ec:4.1.1.17	4	c96407_g1_i1len=2375, c144858_g1_i1len=3015, c143414_g5_i2len=2445, c140788_g1_i1len=2263	map00480
Glutathione metabolism	46	gamma-glutamyl-amino acid cyclotransferase	ec:2.3.2.4	7	c141140_g1_i9len=831, c141140_g1_i3len=970, c141140_g1_i7len=1138, c133677_g1_i5len=607, c141140_g1_i5len=1290, c133677_g1_i4len=1162, c141140_g1_i6len=1127	map00480
Glutathione metabolism	46	glutamyl transpeptidase	ec:2.3.2.2	12	c144262_g1_i7len=513, c144262_g4_i2len=345, c123125_g1_i3len=2363, c144262_g1_i6len=1077, c131831_g2_i3len=2566, c144262_g4_i1len=436, c144644_g1_i4len=272, c120913_g1_i2len=3103, c122609_g1_i4len=965, c144262_g1_i5len=1141, c137595_g2_i1len=340, c105213_g1_i1len=375	map00480
Glutathione metabolism	46	synthase	ec:6.3.2.3	2	c129842_g1_i2len=2006, c131490_g1_i2len=1859	map00480
Glutathione metabolism	46	peroxidase	ec:1.11.1.9	6	c77500_g1_i1len=529, c93575_g1_i1len=1213, c39487_g1_i1len=1077, c110613_g1_i3len=1294, c100824_g2_i2len=2880, c39139_g1_i1len=1067	map00480
Glutathione metabolism	46	thioredoxin peroxidase	ec:1.11.1.15	1	c120104_g1_i4len=1358	map00480
Glutathione metabolism	46	reductase	ec:1.17.4.1	1	c143560_g7_i3len=1394	map00480
Glutathione metabolism	46	dehydrogenase (NADP+)	ec:1.1.1.49	2	c128518_g1_i6len=3026, c128518_g1_i2len=998	map00480
Glutathione metabolism	46	dehydrogenase (NADP+-dependent, decarboxylating)	ec:1.1.1.44	5	c97937_g1_i2len=2338, c97937_g1_i1len=2422, c255025_g1_i1len=1984, c118764_g2_i3len=2205, c97937_g1_i3len=2476	map00480
Glutathione metabolism	46	dehydrogenase (NADP+)	ec:1.1.1.42	2	c106832_g1_i1len=2233, c107433_g1_i1len=2118	map00480
Glutathione metabolism	46	transferase	ec:2.5.1.18	4	c140440_g3_i2len=1688, c71378_g1_i2len=1716, c39139_g1_i1len=1067, c244631_g1_i1len=1430	map00480
Glutathione metabolism	46	reductase	ec:1.8.1.7	1	c108604_g1_i1len=2685	map00480
Lysine degradation	109	hydratase	ec:4.2.1.17	1	c53033_g1_i1len=3589	map00310
Lysine degradation	109	N-methyltransferase	ec:2.1.1.43	62	c129746_g1_i3len=2400, c140406_g3_i2len=6767, c142918_g3_i6len=6782, c126816_g1_i6len=3247, c132002_g1_i2len=3573, c133376_g2_i3len=4781, c125914_g1_i3len=2424, c127281_g1_i1len=3225, c110748_g1_i1len=2158, c118064_g1_i1len=1792, c144129_g4_i8len=3743, c137212_g1_i3len=2502, c107690_g1_i3len=2007, c111078_g1_i2len=631, c129746_g1_i2len=2382, c125914_g1_i1len=2406, c129322_g1_i2len=3432, c132002_g…	map00310
Lysine degradation	109	dehydrogenase (NAD+)	ec:1.2.1.3	24	c92745_g1_i1len=2432, c67623_g1_i4len=1981, c118474_g1_i2len=3904, c79463_g2_i1len=3873, c142402_g2_i1len=1614, c142402_g2_i3len=1106, c123150_g1_i2len=3657, c130614_g1_i2len=2889, c96241_g1_i2len=2428, c47973_g1_i1len=2330, c143806_g3_i1len=1649, c120909_g1_i2len=2415, c67623_g1_i2len=1887, c133709_g1_i3len=1862, c107167_g1_i1len=2410, c96241_g1_i1len=2123, c143806_g3_i3len=1511, c124140_g1_i1le…	map00310
Lysine degradation	109	dioxygenase	ec:1.14.11.8	1	c248694_g1_i1len=2602	map00310
Lysine degradation	109	5-dioxygenase	ec:1.14.11.4	8	c79645_g1_i1len=2402, c134765_g3_i5len=2187, c136706_g7_i1len=2121, c136240_g4_i4len=3371, c136706_g7_i10len=2420, c136240_g4_i2len=3966, c134765_g3_i2len=3317, c136240_g7_i3len=3027	map00310
Lysine degradation	109	C-acetyltransferase	ec:2.3.1.9	1	c97481_g1_i1len=2004	map00310
Lysine degradation	109	dehydrogenase	ec:1.1.1.35	4	c53033_g1_i1len=3589, c247895_g1_i1len=1928, c120087_g1_i1len=3154, c114349_g1_i2len=3046	map00310
Lysine degradation	109	dehydrogenase (NAD+, L-glutamate-forming)	ec:1.5.1.9	1	c130418_g2_i1len=1924	map00310
Lysine degradation	109	dehydrogenase (succinyl-transferring)	ec:1.2.4.2	8	c67560_g1_i1len=1735, c116843_g1_i1len=2616, c116843_g1_i4len=4412, c116843_g1_i3len=2729, c116843_g1_i2len=1943, c141930_g7_i3len=4194, c124909_g1_i2len=4021, c138953_g1_i4len=2716	map00310
Other types of O-glycan biosynthesis	26	3-beta-glucuronosyltransferase	ec:2.4.1.135	8	c133760_g1_i3len=2585, c116402_g1_i1len=3528, c116402_g1_i3len=3541, c125906_g1_i4len=3705, c133760_g1_i1len=1617, c125906_g1_i3len=3533, c96057_g1_i1len=2558, c141012_g1_i3len=801	map00514
Other types of O-glycan biosynthesis	26	mannosyltransferase	ec:2.4.1.109	6	c141278_g1_i6len=1958, c143783_g1_i7len=472, c141278_g1_i14len=565, c143783_g1_i12len=2028, c141278_g1_i15len=2841, c143783_g1_i8len=3042	map00514
Other types of O-glycan biosynthesis	26	glucosyltransferase	ec:2.4.1.66	1	c79645_g1_i1len=2402	map00514
Other types of O-glycan biosynthesis	26	alpha-2,3-sialyltransferase	ec:2.4.99.6	3	c138755_g1_i1len=2885, c138755_g1_i6len=880, c138755_g1_i3len=3254	map00514
Other types of O-glycan biosynthesis	26	alpha-2,6-sialyltransferase	ec:2.4.99.1	4	c142966_g17_i2len=3055, c142966_g17_i4len=2845, c142966_g17_i1len=3265, c130491_g1_i2len=4100	map00514
Other types of O-glycan biosynthesis	26	3-beta-N-acetylglucosaminyltransferase	ec:2.4.1.222	3	c102538_g1_i1len=1961, c242732_g1_i1len=2824, c101641_g1_i1len=1979	map00514
Other types of O-glycan biosynthesis	26	GDP-L-fucose:polypeptide fucosyltransferase	ec:2.4.1.221	1	c127472_g1_i3len=2094	map00514
Lipoic acid metabolism	1	synthase	ec:2.8.1.8	1	c124358_g1_i1len=513	map00785
Various types of N-glycan biosynthesis	29	2-beta-N-acetylglucosaminyltransferase	ec:2.4.1.143	1	c106437_g1_i1len=2511	map00513
Various types of N-glycan biosynthesis	29	alpha-1,2-mannosyltransferase	ec:2.4.1.131	1	c123799_g2_i1len=2093	map00513
Various types of N-glycan biosynthesis	29	1,2-alpha-mannosidase	ec:3.2.1.113	20	c126147_g1_i1len=1543, c118237_g1_i3len=742, c64197_g2_i1len=1469, c136581_g1_i2len=3870, c131747_g1_i1len=3794, c110261_g1_i1len=4748, c86075_g1_i1len=1012, c110261_g1_i2len=4827, c135088_g1_i2len=4564, c44559_g1_i2len=2236, c132964_g1_i1len=4824, c136581_g1_i1len=2437, c125450_g1_i1len=4852, c141037_g4_i2len=4434, c131747_g1_i2len=3840, c125450_g1_i2len=4774, c135088_g1_i3len=1887, c126130_g1_i…	map00513
Various types of N-glycan biosynthesis	29	6-alpha-L-fucosyltransferase	ec:2.4.1.68	3	c82489_g1_i1len=3264, c118622_g1_i1len=1085, c64839_g1_i1len=3270	map00513
Various types of N-glycan biosynthesis	29	alpha-2,3-sialyltransferase	ec:2.4.99.6	3	c138755_g1_i1len=2885, c138755_g1_i6len=880, c138755_g1_i3len=3254	map00513
Various types of N-glycan biosynthesis	29	beta-1,4-galactosyltransferase	ec:2.4.1.38	1	c66062_g1_i2len=1122	map00513
beta-Alanine metabolism	38	dehydrogenase (NADP+)	ec:1.3.1.2	5	c138173_g1_i1len=3712, c136010_g2_i3len=3135, c136010_g2_i1len=4484, c136463_g1_i1len=3571, c134745_g2_i3len=4707	map00410
beta-Alanine metabolism	38	decarboxylase	ec:4.1.1.15	2	c106652_g1_i1len=1362, c49930_g1_i1len=2474	map00410
beta-Alanine metabolism	38	hydratase	ec:4.2.1.17	1	c53033_g1_i1len=3589	map00410
beta-Alanine metabolism	38	oxidase	ec:1.4.3.21	4	c97716_g1_i1len=2665, c87965_g1_i2len=1569, c87965_g1_i3len=2660, c97716_g1_i2len=1569	map00410
beta-Alanine metabolism	38	hydrolase	ec:3.1.2.4	1	c128749_g1_i1len=2266	map00410
beta-Alanine metabolism	38	dehydrogenase [NAD(P)+]	ec:1.2.1.5	6	c96241_g1_i2len=2428, c133709_g1_i3len=1862, c96241_g1_i1len=2123, c124140_g1_i1len=2106, c132138_g1_i1len=1539, c131246_g1_i1len=1864	map00410
beta-Alanine metabolism	38	dehydrogenase (NAD+)	ec:1.2.1.3	24	c92745_g1_i1len=2432, c67623_g1_i4len=1981, c118474_g1_i2len=3904, c79463_g2_i1len=3873, c142402_g2_i1len=1614, c142402_g2_i3len=1106, c123150_g1_i2len=3657, c130614_g1_i2len=2889, c96241_g1_i2len=2428, c47973_g1_i1len=2330, c143806_g3_i1len=1649, c120909_g1_i2len=2415, c67623_g1_i2len=1887, c133709_g1_i3len=1862, c107167_g1_i1len=2410, c96241_g1_i1len=2123, c143806_g3_i3len=1511, c124140_g1_i1le…	map00410
beta-Alanine metabolism	38	dehydrogenase (acetylating)	ec:1.2.1.18	1	c130614_g1_i2len=2889	map00410
beta-Alanine metabolism	38	transaminase	ec:2.6.1.19	1	c115958_g1_i1len=3694	map00410
Mucin type O-Glycan biosynthesis	18	beta-1,6-N-acetylglucosaminyltransferase	ec:2.4.1.148	2	c65126_g1_i1len=546, c141353_g1_i5len=2763	map00512
Mucin type O-Glycan biosynthesis	18	3-beta-galactosyltransferase	ec:2.4.1.122	1	c110574_g1_i3len=1795	map00512
Mucin type O-Glycan biosynthesis	18	beta-1,6-N-acetylglucosaminyltransferase	ec:2.4.1.102	2	c65126_g1_i1len=546, c68458_g1_i1len=1905	map00512
Mucin type O-Glycan biosynthesis	18	alpha-2,3-sialyltransferase	ec:2.4.99.4	13	c63454_g1_i1len=748, c126247_g1_i3len=2572, c121737_g1_i6len=1980, c126247_g1_i5len=2199, c126247_g1_i2len=2716, c266586_g1_i1len=620, c119321_g1_i1len=1705, c108860_g1_i1len=2256, c126247_g1_i4len=2455, c141961_g2_i1len=2800, c141961_g2_i3len=3071, c124856_g1_i3len=2517, c125176_g2_i1len=2267	map00512
Mucin type O-Glycan biosynthesis	18	N-acetylgalactosaminyltransferase	ec:2.4.1.41	1	c142682_g2_i2len=1222	map00512
Other glycan degradation	60	endo-beta-N-acetylglucosaminidase	ec:3.2.1.96	1	c53564_g1_i2len=2382	map00511
Other glycan degradation	60	alpha-fucosidase	ec:3.2.1.51	3	c144740_g1_i2len=2540, c144561_g2_i1len=3203, c144561_g2_i5len=3216	map00511
Other glycan degradation	60	psychosine hydrolase	ec:3.2.1.45	1	c122479_g1_i1len=3035	map00511
Other glycan degradation	60	mannanase	ec:3.2.1.25	1	c123394_g1_i1len=2941	map00511
Other glycan degradation	60	alpha-D-mannosidase	ec:3.2.1.24	36	c126147_g1_i1len=1543, c118237_g1_i3len=742, c126333_g1_i1len=3730, c140629_g1_i8len=3492, c64197_g2_i1len=1469, c132305_g1_i2len=7332, c136581_g1_i2len=3870, c117656_g1_i3len=3586, c131747_g1_i1len=3794, c137030_g1_i2len=4609, c110261_g1_i1len=4748, c86075_g1_i1len=1012, c117656_g1_i2len=2620, c110261_g1_i2len=4827, c135088_g1_i2len=4564, c140629_g1_i2len=2481, c124375_g1_i1len=2363, c44559_g1_i…	map00511
Other glycan degradation	60	lactase (ambiguous)	ec:3.2.1.23	8	c137055_g1_i7len=1420, c121112_g1_i1len=2954, c129752_g2_i2len=2436, c137055_g2_i5len=3244, c132086_g2_i1len=1647, c129752_g1_i5len=2919, c137055_g1_i4len=2011, c106059_g1_i2len=2990	map00511
Other glycan degradation	60	neuraminidase	ec:3.2.1.18	4	c142495_g3_i8len=798, c274631_g1_i1len=969, c142495_g3_i5len=805, c143523_g1_i2len=1406	map00511
Other glycan degradation	60	aspartylglucosylamine deaspartylase	ec:3.5.1.26	6	c133263_g2_i2len=1635, c138669_g1_i4len=1785, c134892_g2_i1len=1059, c134892_g2_i4len=1549, c134892_g2_i2len=1091, c134892_g2_i3len=930	map00511
Methane metabolism	29	phosphohexokinase	ec:2.7.1.11	4	c48397_g1_i1len=364, c245251_g1_i1len=1806, c134650_g1_i1len=2335, c108680_g1_i1len=3458	map00680
Methane metabolism	29	hydratase	ec:4.2.1.11	11	c139339_g1_i12len=1485, c139339_g1_i4len=2224, c122039_g1_i2len=1973, c139339_g1_i7len=2466, c116052_g1_i1len=2670, c136863_g2_i3len=1826, c139339_g1_i5len=1640, c139339_g1_i6len=2336, c139339_g1_i15len=1047, c136863_g2_i7len=1504, c68826_g1_i1len=1775	map00680
Methane metabolism	29	hydroxymethyltransferase	ec:2.1.2.1	1	c99600_g1_i1len=1687	map00680
Methane metabolism	29	hexose diphosphatase	ec:3.1.3.11	5	c110676_g1_i4len=1331, c124454_g1_i4len=1035, c124454_g1_i1len=951, c110676_g1_i2len=1027, c110676_g1_i3len=1272	map00680
Methane metabolism	29	ligase	ec:6.2.1.1	2	c138622_g9_i3len=2240, c134414_g1_i2len=2530	map00680
Methane metabolism	29	dehydrogenase	ec:1.1.1.284	1	c107167_g1_i1len=2410	map00680
Methane metabolism	29	aldolase	ec:4.1.2.13	2	c48312_g1_i1len=1725, c89400_g1_i1len=423	map00680
Methane metabolism	29	dehydrogenase	ec:1.1.1.37	1	c65534_g1_i1len=1690	map00680
Methane metabolism	29	dehydrogenase	ec:1.2.1.46	1	c107167_g1_i1len=2410	map00680
Methane metabolism	29	hydrolase	ec:3.1.2.12	1	c92923_g1_i1len=1274	map00680
Methane metabolism	29	kinase	ec:2.7.1.29	1	c93171_g1_i3len=2456	map00680
N-Glycan biosynthesis	38	N-acetylglucosaminephosphotransferase	ec:2.7.8.15	2	c110148_g1_i1len=3112, c110148_g1_i4len=2742	map00510
N-Glycan biosynthesis	38	6-beta-N-acetylglucosaminyltransferase	ec:2.4.1.155	1	c79641_g1_i1len=1846	map00510
N-Glycan biosynthesis	38	4-beta-N-acetylglucosaminyltransferase	ec:2.4.1.144	2	c99110_g1_i1len=2714, c141532_g1_i1len=3290	map00510
N-Glycan biosynthesis	38	2-beta-N-acetylglucosaminyltransferase	ec:2.4.1.143	1	c106437_g1_i1len=2511	map00510
N-Glycan biosynthesis	38	alpha-1,2-mannosyltransferase	ec:2.4.1.131	1	c123799_g2_i1len=2093	map00510
N-Glycan biosynthesis	38	1,2-alpha-mannosidase	ec:3.2.1.113	20	c126147_g1_i1len=1543, c118237_g1_i3len=742, c64197_g2_i1len=1469, c136581_g1_i2len=3870, c131747_g1_i1len=3794, c110261_g1_i1len=4748, c86075_g1_i1len=1012, c110261_g1_i2len=4827, c135088_g1_i2len=4564, c44559_g1_i2len=2236, c132964_g1_i1len=4824, c136581_g1_i1len=2437, c125450_g1_i1len=4852, c141037_g4_i2len=4434, c131747_g1_i2len=3840, c125450_g1_i2len=4774, c135088_g1_i3len=1887, c126130_g1_i…	map00510
N-Glycan biosynthesis	38	beta-D-mannosyltransferase	ec:2.4.1.83	2	c22420_g1_i1len=1157, c44707_g1_i1len=1656	map00510
N-Glycan biosynthesis	38	6-alpha-L-fucosyltransferase	ec:2.4.1.68	3	c82489_g1_i1len=3264, c118622_g1_i1len=1085, c64839_g1_i1len=3270	map00510
N-Glycan biosynthesis	38	alpha-2,6-sialyltransferase	ec:2.4.99.1	4	c142966_g17_i2len=3055, c142966_g17_i4len=2845, c142966_g17_i1len=3265, c130491_g1_i2len=4100	map00510
N-Glycan biosynthesis	38	beta-1,4-galactosyltransferase	ec:2.4.1.38	1	c66062_g1_i2len=1122	map00510
N-Glycan biosynthesis	38	kinase	ec:2.7.1.108	1	c140302_g11_i4len=1200	map00510
Biotin metabolism	1	dehydratase	ec:4.2.1.59	1	c115942_g1_i1len=9676	map00780
Biotin metabolism	1	reductase	ec:1.1.1.100	1	c115942_g1_i1len=9676	map00780
Biotin metabolism	1	synthase I	ec:2.3.1.41	1	c115942_g1_i1len=9676	map00780
Biotin metabolism	1	reductase (NADPH, Si-specific)	ec:1.3.1.10	1	c115942_g1_i1len=9676	map00780
Steroid degradation	10	dehydrogenase	ec:1.1.1.145	7	c96871_g1_i1len=961, c104004_g1_i2len=1501, c113297_g1_i1len=1390, c115468_g1_i3len=1360, c104004_g1_i1len=780, c108396_g1_i2len=2507, c108396_g1_i1len=2419	map00984
Steroid degradation	10	4-dehydrogenase (acceptor)	ec:1.3.99.5	3	c125719_g1_i2len=2648, c107113_g1_i2len=1466, c103336_g1_i1len=1493	map00984
Drug metabolism - other enzymes	153	dehydrogenase (NADP+)	ec:1.3.1.2	5	c138173_g1_i1len=3712, c136010_g2_i3len=3135, c136010_g2_i1len=4484, c136463_g1_i1len=3571, c134745_g2_i3len=4707	map00983
Drug metabolism - other enzymes	153	oxidase	ec:1.17.3.2	4	c194660_g1_i1len=587, c144079_g1_i2len=4216, c144124_g2_i2len=4820, c145911_g1_i1len=997	map00983
Drug metabolism - other enzymes	153	deaminase	ec:3.5.4.5	1	c143964_g2_i2len=2912	map00983
Drug metabolism - other enzymes	153	phosphoribosyltransferase	ec:2.4.2.8	3	c149507_g1_i1len=1099, c112397_g1_i1len=485, c146704_g1_i1len=1135	map00983
Drug metabolism - other enzymes	153	phosphorylase	ec:2.4.2.3	2	c111507_g1_i1len=1632, c95160_g1_i2len=1840	map00983
Drug metabolism - other enzymes	153	diphosphatase	ec:3.6.1.19	8	c40174_g1_i1len=813, c142891_g1_i4len=2746, c46361_g1_i1len=1012, c129021_g1_i4len=1282, c122918_g1_i1len=1676, c130998_g1_i2len=1276, c129021_g1_i1len=1374, c130998_g1_i1len=1368	map00983
Drug metabolism - other enzymes	153	1-naphthol glucuronyltransferase	ec:2.4.1.17	51	c142682_g2_i11len=2389, c134268_g1_i2len=4413, c140266_g8_i1len=5182, c143967_g2_i7len=1666, c121349_g1_i1len=2200, c39351_g1_i1len=1284, c133760_g1_i3len=2585, c132614_g1_i1len=2969, c143915_g2_i6len=2955, c121192_g1_i1len=2942, c136997_g1_i4len=5368, c114462_g1_i1len=2823, c121626_g1_i1len=2935, c116402_g1_i1len=3528, c138803_g3_i7len=3519, c143510_g1_i2len=2379, c116402_g1_i3len=3541, c136997_…	map00983
Drug metabolism - other enzymes	153	N-acetyltransferase	ec:2.3.1.5	1	c163626_g1_i1len=766	map00983
Drug metabolism - other enzymes	153	dehydrogenase	ec:1.1.1.205	4	c122373_g1_i3len=3407, c141789_g2_i2len=7807, c141789_g2_i1len=7882, c120178_g1_i2len=2569	map00983
Drug metabolism - other enzymes	153	ali-esterase	ec:3.1.1.1	70	c98050_g1_i1len=1737, c137002_g1_i1len=6455, c134510_g1_i10len=2317, c153437_g1_i1len=1043, c141098_g3_i1len=1665, c128518_g1_i6len=3026, c134510_g1_i6len=4183, c142032_g5_i1len=5928, c106724_g1_i1len=1175, c119117_g1_i1len=4098, c141083_g2_i1len=1766, c132305_g1_i2len=7332, c138917_g3_i3len=2461, c136503_g1_i5len=1840, c125618_g1_i7len=3262, c128754_g1_i1len=1225, c128518_g1_i2len=998, c68477_g1…	map00983
Drug metabolism - other enzymes	153	kinase	ec:2.7.1.48	4	c129404_g1_i1len=2929, c135802_g1_i1len=3286, c134845_g1_i3len=1878, c104301_g1_i1len=1899	map00983
Drug metabolism - cytochrome P450	73	dehydrogenase	ec:1.1.1.1	1	c107167_g1_i1len=2410	map00982
Drug metabolism - cytochrome P450	73	monooxygenase	ec:1.14.13.8	7	c125954_g1_i3len=2171, c143730_g1_i2len=2847, c120743_g1_i2len=1813, c107888_g1_i1len=1874, c141894_g2_i1len=2264, c133334_g1_i3len=2796, c143730_g1_i11len=2741	map00982
Drug metabolism - cytochrome P450	73	dehydrogenase [NAD(P)+]	ec:1.2.1.5	6	c96241_g1_i2len=2428, c133709_g1_i3len=1862, c96241_g1_i1len=2123, c124140_g1_i1len=2106, c132138_g1_i1len=1539, c131246_g1_i1len=1864	map00982
Drug metabolism - cytochrome P450	73	1-naphthol glucuronyltransferase	ec:2.4.1.17	51	c142682_g2_i11len=2389, c134268_g1_i2len=4413, c140266_g8_i1len=5182, c143967_g2_i7len=1666, c121349_g1_i1len=2200, c39351_g1_i1len=1284, c133760_g1_i3len=2585, c132614_g1_i1len=2969, c143915_g2_i6len=2955, c121192_g1_i1len=2942, c136997_g1_i4len=5368, c114462_g1_i1len=2823, c121626_g1_i1len=2935, c116402_g1_i1len=3528, c138803_g3_i7len=3519, c143510_g1_i2len=2379, c116402_g1_i3len=3541, c136997_…	map00982
Drug metabolism - cytochrome P450	73	transferase	ec:2.5.1.18	4	c140440_g3_i2len=1688, c71378_g1_i2len=1716, c39139_g1_i1len=1067, c244631_g1_i1len=1430	map00982
Drug metabolism - cytochrome P450	73	monooxygenase	ec:1.14.14.1	4	c96059_g1_i1len=1216, c109138_g1_i1len=2593, c74462_g1_i1len=1306, c74462_g1_i2len=1212	map00982
Pentose and glucuronate interconversions	87	xylulokinase (phosphorylating)	ec:2.7.1.17	1	c141927_g1_i1len=2560	map00040
Pentose and glucuronate interconversions	87	3-epimerase	ec:5.1.3.1	1	c104971_g1_i1len=2286	map00040
Pentose and glucuronate interconversions	87	1-dehydrogenase (NADP+)	ec:1.1.1.179	1	c144052_g1_i2len=1477	map00040
Pentose and glucuronate interconversions	87	dehydrogenase (NADP+)	ec:1.1.1.2	5	c21824_g1_i1len=603, c130521_g1_i1len=2059, c130751_g1_i1len=1470, c104731_g1_i1len=1679, c246580_g1_i1len=623	map00040
Pentose and glucuronate interconversions	87	uridylyltransferase	ec:2.7.7.9	3	c78877_g1_i1len=2818, c109017_g2_i2len=2837, c66346_g1_i1len=2788	map00040
Pentose and glucuronate interconversions	87	uridylyltransferase	ec:2.7.7.64	3	c78877_g1_i1len=2818, c109017_g2_i2len=2837, c66346_g1_i1len=2788	map00040
Pentose and glucuronate interconversions	87	dehydrogenase (NAD+)	ec:1.2.1.3	24	c92745_g1_i1len=2432, c67623_g1_i4len=1981, c118474_g1_i2len=3904, c79463_g2_i1len=3873, c142402_g2_i1len=1614, c142402_g2_i3len=1106, c123150_g1_i2len=3657, c130614_g1_i2len=2889, c96241_g1_i2len=2428, c47973_g1_i1len=2330, c143806_g3_i1len=1649, c120909_g1_i2len=2415, c67623_g1_i2len=1887, c133709_g1_i3len=1862, c107167_g1_i1len=2410, c96241_g1_i1len=2123, c143806_g3_i3len=1511, c124140_g1_i1le…	map00040
Pentose and glucuronate interconversions	87	1-naphthol glucuronyltransferase	ec:2.4.1.17	51	c142682_g2_i11len=2389, c134268_g1_i2len=4413, c140266_g8_i1len=5182, c143967_g2_i7len=1666, c121349_g1_i1len=2200, c39351_g1_i1len=1284, c133760_g1_i3len=2585, c132614_g1_i1len=2969, c143915_g2_i6len=2955, c121192_g1_i1len=2942, c136997_g1_i4len=5368, c114462_g1_i1len=2823, c121626_g1_i1len=2935, c116402_g1_i1len=3528, c138803_g3_i7len=3519, c143510_g1_i2len=2379, c116402_g1_i3len=3541, c136997_…	map00040
Pentose and glucuronate interconversions	87	reductase	ec:1.1.1.21	4	c21824_g1_i1len=603, c130521_g1_i1len=2059, c130751_g1_i1len=1470, c246580_g1_i1len=623	map00040
Pentose and glucuronate interconversions	87	glucuronokinase (phosphorylating)	ec:2.7.1.43	1	c132357_g1_i7len=2364	map00040
Carbon fixation in photosynthetic organisms	22	heptulokinase	ec:2.7.1.14	1	c144059_g2_i1len=1012	map00710
Carbon fixation in photosynthetic organisms	22	carboxylase	ec:4.1.1.39	1	c158987_g1_i1len=742	map00710
Carbon fixation in photosynthetic organisms	22	isomerase	ec:5.3.1.1	1	c46406_g1_i1len=1379	map00710
Carbon fixation in photosynthetic organisms	22	3-epimerase	ec:5.1.3.1	1	c104971_g1_i1len=2286	map00710
Carbon fixation in photosynthetic organisms	22	glycolaldehydetransferase	ec:2.2.1.1	3	c137174_g1_i5len=1349, c48353_g1_i1len=2727, c137174_g1_i6len=919	map00710
Carbon fixation in photosynthetic organisms	22	hexose diphosphatase	ec:3.1.3.11	5	c110676_g1_i4len=1331, c124454_g1_i4len=1035, c124454_g1_i1len=951, c110676_g1_i2len=1027, c110676_g1_i3len=1272	map00710
Carbon fixation in photosynthetic organisms	22	aldolase	ec:4.1.2.13	2	c48312_g1_i1len=1725, c89400_g1_i1len=423	map00710
Carbon fixation in photosynthetic organisms	22	dehydrogenase (decarboxylating)	ec:1.1.1.39	2	c47419_g1_i1len=2847, c39183_g1_i1len=2256	map00710
Carbon fixation in photosynthetic organisms	22	dehydrogenase	ec:1.1.1.37	1	c65534_g1_i1len=1690	map00710
Carbon fixation in photosynthetic organisms	22	transaminase	ec:2.6.1.2	1	c140137_g13_i8len=1330	map00710
Carbon fixation in photosynthetic organisms	22	transaminase	ec:2.6.1.1	2	c96794_g1_i1len=2298, c243191_g1_i1len=2468	map00710
Carbon fixation in photosynthetic organisms	22	dehydrogenase (phosphorylating)	ec:1.2.1.12	2	c81604_g1_i2len=1296, c100647_g3_i1len=1360	map00710
Insect hormone biosynthesis	1	reductase	ec:1.3.1.21	1	c98015_g1_i1len=1905	map00981
Metabolism of xenobiotics by cytochrome P450	68	epoxide hydrolase	ec:3.3.2.9	2	c95236_g1_i1len=2285, c143563_g12_i1len=3262	map00980
Metabolism of xenobiotics by cytochrome P450	68	dehydrogenase	ec:1.1.1.1	1	c107167_g1_i1len=2410	map00980
Metabolism of xenobiotics by cytochrome P450	68	dehydrogenase [NAD(P)+]	ec:1.2.1.5	6	c96241_g1_i2len=2428, c133709_g1_i3len=1862, c96241_g1_i1len=2123, c124140_g1_i1len=2106, c132138_g1_i1len=1539, c131246_g1_i1len=1864	map00980
Metabolism of xenobiotics by cytochrome P450	68	1-naphthol glucuronyltransferase	ec:2.4.1.17	51	c142682_g2_i11len=2389, c134268_g1_i2len=4413, c140266_g8_i1len=5182, c143967_g2_i7len=1666, c121349_g1_i1len=2200, c39351_g1_i1len=1284, c133760_g1_i3len=2585, c132614_g1_i1len=2969, c143915_g2_i6len=2955, c121192_g1_i1len=2942, c136997_g1_i4len=5368, c114462_g1_i1len=2823, c121626_g1_i1len=2935, c116402_g1_i1len=3528, c138803_g3_i7len=3519, c143510_g1_i2len=2379, c116402_g1_i3len=3541, c136997_…	map00980
Metabolism of xenobiotics by cytochrome P450	68	transferase	ec:2.5.1.18	4	c140440_g3_i2len=1688, c71378_g1_i2len=1716, c39139_g1_i1len=1067, c244631_g1_i1len=1430	map00980
Metabolism of xenobiotics by cytochrome P450	68	monooxygenase	ec:1.14.14.1	4	c96059_g1_i1len=1216, c109138_g1_i1len=2593, c74462_g1_i1len=1306, c74462_g1_i2len=1212	map00980
Steroid hormone biosynthesis	94	O-methyltransferase	ec:2.1.1.6	1	c18893_g1_i1len=1294	map00140
Steroid hormone biosynthesis	94	monooxygenase (side-chain-cleaving)	ec:1.14.15.6	1	c139379_g1_i5len=1165	map00140
Steroid hormone biosynthesis	94	dehydrogenase	ec:1.1.1.145	7	c96871_g1_i1len=961, c104004_g1_i2len=1501, c113297_g1_i1len=1390, c115468_g1_i3len=1360, c104004_g1_i1len=780, c108396_g1_i2len=2507, c108396_g1_i1len=2419	map00140
Steroid hormone biosynthesis	94	17alpha-monooxygenase	ec:1.14.99.9	1	c68244_g1_i1len=1715	map00140
Steroid hormone biosynthesis	94	aldolase	ec:4.1.2.30	1	c68244_g1_i1len=1715	map00140
Steroid hormone biosynthesis	94	17beta-dehydrogenase (NADP+)	ec:1.1.1.64	2	c133698_g1_i2len=3337, c133698_g1_i9len=3396	map00140
Steroid hormone biosynthesis	94	17-dehydrogenase	ec:1.1.1.62	5	c129925_g2_i2len=2123, c75793_g1_i2len=1310, c133329_g1_i4len=945, c75793_g1_i1len=2119, c108078_g1_i2len=1307	map00140
Steroid hormone biosynthesis	94	1-naphthol glucuronyltransferase	ec:2.4.1.17	51	c142682_g2_i11len=2389, c134268_g1_i2len=4413, c140266_g8_i1len=5182, c143967_g2_i7len=1666, c121349_g1_i1len=2200, c39351_g1_i1len=1284, c133760_g1_i3len=2585, c132614_g1_i1len=2969, c143915_g2_i6len=2955, c121192_g1_i1len=2942, c136997_g1_i4len=5368, c114462_g1_i1len=2823, c121626_g1_i1len=2935, c116402_g1_i1len=3528, c138803_g3_i7len=3519, c143510_g1_i2len=2379, c116402_g1_i3len=3541, c136997_…	map00140
Steroid hormone biosynthesis	94	sulfatase	ec:3.1.6.1	8	c120283_g1_i4len=2528, c106693_g1_i3len=2557, c138955_g1_i5len=5074, c139745_g1_i6len=5013, c138955_g1_i3len=5309, c139745_g1_i3len=5231, c138955_g1_i9len=4986, c120283_g1_i2len=2474	map00140
Steroid hormone biosynthesis	94	dehydrogenase (NAD+)	ec:1.1.1.239	2	c129925_g2_i2len=2123, c133329_g1_i4len=945	map00140
Steroid hormone biosynthesis	94	7alpha-monooxygenase	ec:1.14.13.17	1	c112484_g1_i1len=1888	map00140
Steroid hormone biosynthesis	94	monooxygenase	ec:1.14.14.1	4	c96059_g1_i1len=1216, c109138_g1_i1len=2593, c74462_g1_i1len=1306, c74462_g1_i2len=1212	map00140
Steroid hormone biosynthesis	94	sulfotransferase	ec:2.8.2.4	2	c128746_g1_i2len=3805, c142804_g1_i1len=2662	map00140
Steroid hormone biosynthesis	94	sulfotransferase	ec:2.8.2.2	13	c137487_g2_i2len=3779, c178130_g1_i1len=646, c112287_g1_i2len=1822, c49236_g1_i1len=352, c141898_g8_i1len=1246, c136251_g1_i1len=2531, c93548_g2_i1len=1694, c138128_g2_i1len=3803, c244596_g1_i1len=2508, c107384_g1_i1len=2919, c128746_g1_i2len=3805, c124260_g1_i1len=2025, c142804_g1_i1len=2662	map00140
Pyrimidine metabolism	125	synthase (glutamine hydrolysing)	ec:6.3.4.2	2	c41243_g1_i1len=2350, c7038_g1_i1len=1132	map00240
Pyrimidine metabolism	125	dehydrogenase (NADP+)	ec:1.3.1.2	5	c138173_g1_i1len=3712, c136010_g2_i3len=3135, c136010_g2_i1len=4484, c136463_g1_i1len=3571, c134745_g2_i3len=4707	map00240
Pyrimidine metabolism	125	2'-phosphodiesterase	ec:3.1.4.16	1	c113123_g1_i1len=1402	map00240
Pyrimidine metabolism	125	kinase	ec:2.7.4.9	1	c127620_g1_i1len=3047	map00240
Pyrimidine metabolism	125	kinase	ec:2.7.4.6	6	c137806_g2_i3len=5187, c97085_g1_i1len=1128, c92312_g1_i1len=1899, c48196_g1_i1len=671, c110645_g1_i2len=1402, c140094_g4_i1len=2238	map00240
Pyrimidine metabolism	125	synthase (glutamine-hydrolysing)	ec:6.3.5.5	4	c134559_g1_i2len=8014, c137273_g1_i3len=8026, c137273_g1_i1len=8334, c137273_g1_i4len=7987	map00240
Pyrimidine metabolism	125	synthase	ec:2.1.1.45	1	c95126_g1_i1len=2145	map00240
Pyrimidine metabolism	125	nucleotidyltransferase	ec:2.7.7.8	5	c126829_g1_i1len=2834, c127506_g1_i3len=3098, c126829_g1_i3len=2755, c127506_g1_i2len=2879, c126829_g1_i4len=2827	map00240
Pyrimidine metabolism	125	DNA polymerase	ec:2.7.7.7	28	c133208_g1_i7len=1804, c118360_g1_i1len=3538, c142144_g2_i4len=713, c133559_g1_i1len=1153, c139150_g1_i1len=5724, c125284_g1_i2len=1886, c133208_g1_i10len=1528, c133208_g1_i9len=1493, c142144_g2_i5len=1493, c122200_g1_i2len=3559, c138934_g1_i2len=6956, c125284_g1_i3len=1006, c244790_g1_i1len=2270, c141812_g2_i1len=1300, c142144_g2_i7len=1313, c126616_g3_i7len=2052, c143559_g2_i3len=2995, c143559_…	map00240
Pyrimidine metabolism	125	RNA polymerase	ec:2.7.7.6	32	c97230_g1_i3len=1367, c133249_g1_i2len=2688, c109022_g1_i1len=1737, c79055_g1_i1len=3888, c133979_g1_i3len=2712, c142572_g1_i3len=1471, c139567_g1_i2len=3955, c123924_g1_i1len=1333, c107497_g1_i1len=3258, c134333_g1_i1len=1475, c119369_g1_i1len=1782, c39585_g1_i1len=1681, c144296_g4_i3len=3117, c107497_g1_i3len=3156, c137723_g1_i2len=2919, c93182_g1_i1len=1510, c129912_g1_i1len=3721, c117765_g1_i…	map00240
Pyrimidine metabolism	125	deaminase	ec:3.5.4.5	1	c143964_g2_i2len=2912	map00240
Pyrimidine metabolism	125	phosphorylase	ec:2.4.2.3	2	c111507_g1_i1len=1632, c95160_g1_i2len=1840	map00240
Pyrimidine metabolism	125	phosphorylase	ec:2.4.2.1	1	c7887_g1_i1len=1220	map00240
Pyrimidine metabolism	125	reductase	ec:1.17.4.1	1	c143560_g7_i3len=1394	map00240
Pyrimidine metabolism	125	dehydrogenase (quinone)	ec:1.3.5.2	6	c138173_g1_i1len=3712, c141256_g4_i2len=1443, c136010_g2_i3len=3135, c136010_g2_i1len=4484, c136463_g1_i1len=3571, c134745_g2_i3len=4707	map00240
Pyrimidine metabolism	125	uridine 5'-nucleotidase	ec:3.1.3.5	20	c129076_g1_i3len=2051, c143463_g7_i5len=3736, c47994_g1_i1len=2287, c105794_g1_i1len=2818, c122746_g1_i3len=3771, c131819_g1_i2len=1782, c117580_g1_i2len=1283, c140448_g3_i1len=713, c140448_g3_i2len=2018, c143463_g7_i4len=3771, c107948_g1_i4len=941, c117580_g1_i1len=1919, c129076_g1_i1len=2004, c122746_g1_i4len=3736, c109385_g1_i4len=1387, c132436_g1_i5len=830, c122746_g1_i2len=1440, c132436_g1_i…	map00240
Pyrimidine metabolism	125	diphosphate phosphatase	ec:3.6.1.6	7	c142891_g1_i4len=2746, c143549_g5_i2len=1680, c129021_g1_i4len=1282, c130998_g1_i2len=1276, c129021_g1_i1len=1374, c130998_g1_i1len=1368, c139962_g4_i3len=1892	map00240
Pyrimidine metabolism	125	carbamoylaspartic dehydrase	ec:3.5.2.3	4	c134559_g1_i2len=8014, c137273_g1_i3len=8026, c137273_g1_i1len=8334, c137273_g1_i4len=7987	map00240
Pyrimidine metabolism	125	diphosphatase	ec:3.6.1.23	1	c122918_g1_i1len=1676	map00240
Pyrimidine metabolism	125	diphosphatase	ec:3.6.1.19	8	c40174_g1_i1len=813, c142891_g1_i4len=2746, c46361_g1_i1len=1012, c129021_g1_i4len=1282, c122918_g1_i1len=1676, c130998_g1_i2len=1276, c129021_g1_i1len=1374, c130998_g1_i1len=1368	map00240
Pyrimidine metabolism	125	kinase	ec:2.7.4.14	1	c92312_g1_i1len=1899	map00240
Pyrimidine metabolism	125	carbamoyltransferase	ec:2.1.3.2	4	c134559_g1_i2len=8014, c137273_g1_i3len=8026, c137273_g1_i1len=8334, c137273_g1_i4len=7987	map00240
Pyrimidine metabolism	125	reductase	ec:1.8.1.9	1	c135969_g1_i2len=3572	map00240
Pyrimidine metabolism	125	kinase	ec:2.7.1.48	4	c129404_g1_i1len=2929, c135802_g1_i1len=3286, c134845_g1_i3len=1878, c104301_g1_i1len=1899	map00240
PI3K-Akt signaling pathway	2	3-kinase	ec:2.7.1.153	2	c139084_g1_i5len=5496, c139084_g1_i2len=5654	map04151
Nitrogen metabolism	12	synthase (ammonia)	ec:6.3.4.16	4	c134559_g1_i2len=8014, c137273_g1_i3len=8026, c137273_g1_i1len=8334, c137273_g1_i4len=7987	map00910
Nitrogen metabolism	12	ligase	ec:6.3.1.2	1	c139958_g9_i2len=1352	map00910
Nitrogen metabolism	12	dehydratase	ec:4.2.1.1	7	c96661_g1_i1len=2283, c242703_g1_i1len=1915, c138012_g4_i1len=2851, c64282_g1_i1len=2465, c78007_g1_i1len=2482, c136617_g3_i1len=2325, c119469_g1_i3len=2034	map00910
mTOR signaling pathway	27	protein kinase	ec:2.7.11.24	25	c143045_g1_i6len=2372, c133259_g1_i6len=3519, c132823_g2_i2len=3818, c25861_g1_i2len=1543, c82429_g1_i1len=1836, c123046_g1_i2len=3664, c133259_g1_i1len=3583, c143045_g9_i3len=2140, c142106_g1_i5len=3444, c85611_g1_i1len=2830, c133868_g1_i10len=3478, c132823_g2_i12len=3773, c247196_g1_i1len=733, c109884_g1_i1len=1847, c64076_g1_i1len=893, c143045_g1_i2len=1820, c143045_g2_i4len=2482, c132640_g1_i…	map04150
mTOR signaling pathway	27	3-kinase	ec:2.7.1.153	2	c139084_g1_i5len=5496, c139084_g1_i2len=5654	map04150
Histidine metabolism	27	ammonia-lyase	ec:4.3.1.3	1	c50096_g1_i1len=2763	map00340
Histidine metabolism	27	dehydrogenase [NAD(P)+]	ec:1.2.1.5	6	c96241_g1_i2len=2428, c133709_g1_i3len=1862, c96241_g1_i1len=2123, c124140_g1_i1len=2106, c132138_g1_i1len=1539, c131246_g1_i1len=1864	map00340
Histidine metabolism	27	dehydrogenase (NAD+)	ec:1.2.1.3	24	c92745_g1_i1len=2432, c67623_g1_i4len=1981, c118474_g1_i2len=3904, c79463_g2_i1len=3873, c142402_g2_i1len=1614, c142402_g2_i3len=1106, c123150_g1_i2len=3657, c130614_g1_i2len=2889, c96241_g1_i2len=2428, c47973_g1_i1len=2330, c143806_g3_i1len=1649, c120909_g1_i2len=2415, c67623_g1_i2len=1887, c133709_g1_i3len=1862, c107167_g1_i1len=2410, c96241_g1_i1len=2123, c143806_g3_i3len=1511, c124140_g1_i1le…	map00340
Histidine metabolism	27	transaminase	ec:2.6.1.9	2	c96794_g1_i1len=2298, c243191_g1_i1len=2468	map00340
Phosphonate and phosphinate metabolism	1	cholinephosphotransferase	ec:2.7.8.2	1	c109707_g1_i1len=2751	map00440
Ethylbenzene degradation	1	C-acyltransferase	ec:2.3.1.16	1	c97481_g1_i1len=2004	map00642
Cutin, suberine and wax biosynthesis	5	O-acyltransferase	ec:2.3.1.20	5	c141582_g1_i12len=3359, c141582_g1_i11len=3163, c142148_g4_i4len=1934, c62956_g1_i1len=2689, c141582_g1_i3len=1669	map00073
Propanoate metabolism	25	mutase	ec:5.4.99.2	1	c124270_g1_i2len=3162	map00640
Propanoate metabolism	25	hydratase	ec:4.2.1.17	1	c53033_g1_i1len=3589	map00640
Propanoate metabolism	25	carboxylase	ec:6.4.1.3	1	c107666_g1_i2len=3787	map00640
Propanoate metabolism	25	carboxylase	ec:6.4.1.2	13	c138334_g1_i2len=5220, c138334_g1_i1len=8350, c137855_g1_i3len=2306, c138334_g1_i5len=8563, c138334_g1_i6len=4058, c137662_g1_i5len=1557, c137662_g1_i4len=2247, c119476_g1_i5len=2842, c137855_g1_i4len=2240, c119476_g1_i4len=2713, c138334_g1_i3len=8548, c137662_g1_i2len=1641, c119476_g1_i6len=3234	map00640
Propanoate metabolism	25	hydrolase	ec:3.1.2.4	1	c128749_g1_i1len=2266	map00640
Propanoate metabolism	25	ligase (ADP-forming)	ec:6.2.1.5	3	c129870_g1_i1len=4437, c41538_g1_i1len=4149, c141420_g2_i1len=2084	map00640
Propanoate metabolism	25	ligase	ec:6.2.1.1	2	c138622_g9_i3len=2240, c134414_g1_i2len=2530	map00640
Propanoate metabolism	25	C-acetyltransferase	ec:2.3.1.9	1	c97481_g1_i1len=2004	map00640
Propanoate metabolism	25	dehydrogenase (CoA-acylating)	ec:1.2.1.27	1	c130614_g1_i2len=2889	map00640
Propanoate metabolism	25	dehydrogenase (acetylating)	ec:1.2.1.18	1	c130614_g1_i2len=2889	map00640
Propanoate metabolism	25	transaminase	ec:2.6.1.19	1	c115958_g1_i1len=3694	map00640
Synthesis and degradation of ketone bodies	4	CoA-transferase	ec:2.8.3.5	2	c122587_g1_i2len=2113, c122587_g1_i1len=2773	map00072
Synthesis and degradation of ketone bodies	4	C-acetyltransferase	ec:2.3.1.9	1	c97481_g1_i1len=2004	map00072
Synthesis and degradation of ketone bodies	4	dehydrogenase	ec:1.1.1.30	1	c143950_g2_i2len=920	map00072
Fatty acid degradation	40	hydratase	ec:4.2.1.17	1	c53033_g1_i1len=3589	map00071
Fatty acid degradation	40	dehydrogenase	ec:1.1.1.1	1	c107167_g1_i1len=2410	map00071
Fatty acid degradation	40	ligase	ec:6.2.1.3	5	c143852_g3_i1len=3371, c99070_g1_i2len=1425, c110715_g1_i1len=4214, c144087_g1_i1len=1040, c115772_g1_i2len=1975	map00071
Fatty acid degradation	40	O-palmitoyltransferase	ec:2.3.1.21	1	c122172_g1_i3len=2873	map00071
Fatty acid degradation	40	C-acyltransferase	ec:2.3.1.16	1	c97481_g1_i1len=2004	map00071
Fatty acid degradation	40	dehydrogenase (NAD+)	ec:1.2.1.3	24	c92745_g1_i1len=2432, c67623_g1_i4len=1981, c118474_g1_i2len=3904, c79463_g2_i1len=3873, c142402_g2_i1len=1614, c142402_g2_i3len=1106, c123150_g1_i2len=3657, c130614_g1_i2len=2889, c96241_g1_i2len=2428, c47973_g1_i1len=2330, c143806_g3_i1len=1649, c120909_g1_i2len=2415, c67623_g1_i2len=1887, c133709_g1_i3len=1862, c107167_g1_i1len=2410, c96241_g1_i1len=2123, c143806_g3_i3len=1511, c124140_g1_i1le…	map00071
Fatty acid degradation	40	C-acetyltransferase	ec:2.3.1.9	1	c97481_g1_i1len=2004	map00071
Fatty acid degradation	40	dehydrogenase	ec:1.1.1.35	4	c53033_g1_i1len=3589, c247895_g1_i1len=1928, c120087_g1_i1len=3154, c114349_g1_i2len=3046	map00071
Fatty acid degradation	40	oxidase	ec:1.3.3.6	1	c142943_g10_i5len=3507	map00071
Fatty acid degradation	40	monooxygenase	ec:1.14.14.1	4	c96059_g1_i1len=1216, c109138_g1_i1len=2593, c74462_g1_i1len=1306, c74462_g1_i2len=1212	map00071
Riboflavin metabolism	5	synthetase	ec:2.7.7.2	5	c140107_g1_i9len=3243, c140107_g1_i8len=3280, c140107_g1_i12len=1967, c140107_g1_i1len=1661, c140107_g1_i7len=2384	map00740
Phenylpropanoid biosynthesis	31	lactoperoxidase	ec:1.11.1.7	12	c77500_g1_i1len=529, c93575_g1_i1len=1213, c139710_g1_i2len=5468, c39487_g1_i1len=1077, c110613_g1_i3len=1294, c139710_g1_i1len=5164, c136326_g1_i1len=5163, c100824_g2_i2len=2880, c105525_g1_i1len=2211, c39139_g1_i1len=1067, c142665_g1_i2len=1702, c134734_g2_i1len=1650	map00940
Phenylpropanoid biosynthesis	31	gentiobiase	ec:3.2.1.21	19	c126147_g1_i1len=1543, c118237_g1_i3len=742, c140629_g1_i8len=3492, c136581_g1_i2len=3870, c117656_g1_i3len=3586, c131747_g1_i1len=3794, c86075_g1_i1len=1012, c117656_g1_i2len=2620, c140629_g1_i2len=2481, c132964_g1_i1len=4824, c136581_g1_i1len=2437, c141037_g4_i2len=4434, c131747_g1_i2len=3840, c140629_g1_i4len=2238, c134691_g1_i2len=721, c132215_g1_i1len=4957, c135013_g1_i2len=5977, c117656_g1_…	map00940
Cysteine and methionine metabolism	32	isomerase	ec:5.3.1.23	5	c89858_g1_i2len=762, c120797_g1_i3len=1851, c103316_g1_i1len=1592, c118374_g1_i3len=1630, c120828_g1_i3len=1663	map00270
Cysteine and methionine metabolism	32	beta-synthase	ec:4.2.1.22	8	c137324_g1_i8len=780, c144015_g7_i1len=2015, c135103_g1_i9len=1106, c123375_g1_i2len=3167, c144015_g7_i2len=2038, c137324_g1_i12len=1107, c135103_g1_i3len=778, c129943_g1_i1len=3294	map00270
Cysteine and methionine metabolism	32	ammonia-lyase	ec:4.3.1.17	4	c132962_g1_i4len=1816, c135691_g1_i5len=1895, c135691_g1_i4len=1818, c135691_g1_i1len=1820	map00270
Cysteine and methionine metabolism	32	synthase	ec:2.1.1.13	2	c122847_g1_i1len=4977, c127447_g1_i1len=4954	map00270
Cysteine and methionine metabolism	32	adenosyltransferase	ec:2.5.1.6	7	c51003_g1_i2len=1197, c152805_g1_i1len=1136, c85264_g1_i3len=2810, c119575_g2_i2len=1718, c51003_g1_i1len=799, c85264_g1_i4len=2989, c71473_g1_i2len=2585	map00270
Cysteine and methionine metabolism	32	S-adenosylhomocysteine synthase	ec:3.3.1.1	2	c74108_g1_i1len=2098, c60719_g1_i1len=735	map00270
Cysteine and methionine metabolism	32	dehydrogenase	ec:1.1.1.37	1	c65534_g1_i1len=1690	map00270
Cysteine and methionine metabolism	32	transaminase	ec:2.6.1.57	2	c96794_g1_i1len=2298, c243191_g1_i1len=2468	map00270
Cysteine and methionine metabolism	32	transaminase	ec:2.6.1.5	3	c96794_g1_i1len=2298, c243191_g1_i1len=2468, c142864_g1_i1len=3423	map00270
Cysteine and methionine metabolism	32	transaminase	ec:2.6.1.1	2	c96794_g1_i1len=2298, c243191_g1_i1len=2468	map00270
Steroid biosynthesis	11	O-acyltransferase	ec:2.3.1.26	5	c137015_g1_i6len=1092, c134947_g1_i3len=3124, c137015_g1_i3len=3158, c134947_g1_i4len=3066, c137015_g1_i2len=1579	map00100
Steroid biosynthesis	11	monooxygenase	ec:1.14.13.132	1	c114349_g1_i2len=3046	map00100
Steroid biosynthesis	11	14alpha-demethylase	ec:1.14.13.70	1	c127844_g1_i1len=2122	map00100
Steroid biosynthesis	11	synthase	ec:2.5.1.21	1	c126403_g1_i1len=1899	map00100
Steroid biosynthesis	11	Delta-isomerase	ec:5.3.3.5	2	c44623_g1_i1len=1410, c123215_g1_i1len=1277	map00100
Steroid biosynthesis	11	reductase	ec:1.3.1.21	1	c98015_g1_i1len=1905	map00100
D-Arginine and D-ornithine metabolism	2	oxidase	ec:1.4.3.3	2	c142707_g1_i14len=1856, c139472_g1_i1len=2164	map00472
D-Glutamine and D-glutamate metabolism	9	glutaminase I	ec:3.5.1.2	9	c132345_g1_i3len=2766, c138866_g2_i6len=1629, c131112_g1_i1len=1248, c135140_g3_i4len=3264, c141284_g1_i4len=2303, c138866_g2_i5len=2789, c135452_g1_i2len=666, c130037_g7_i4len=1500, c138866_g2_i2len=1905	map00471
Lysine biosynthesis	2	transaminase	ec:2.6.1.57	2	c96794_g1_i1len=2298, c243191_g1_i1len=2468	map00300
Novobiocin biosynthesis	3	transaminase	ec:2.6.1.57	2	c96794_g1_i1len=2298, c243191_g1_i1len=2468	map00401
Novobiocin biosynthesis	3	transaminase	ec:2.6.1.9	2	c96794_g1_i1len=2298, c243191_g1_i1len=2468	map00401
Novobiocin biosynthesis	3	transaminase	ec:2.6.1.5	3	c96794_g1_i1len=2298, c243191_g1_i1len=2468, c142864_g1_i1len=3423	map00401
Novobiocin biosynthesis	3	transaminase	ec:2.6.1.1	2	c96794_g1_i1len=2298, c243191_g1_i1len=2468	map00401
Phenylalanine, tyrosine and tryptophan biosynthesis	4	synthase	ec:4.2.3.4	1	c45782_g1_i1len=1534	map00400
Phenylalanine, tyrosine and tryptophan biosynthesis	4	transaminase	ec:2.6.1.57	2	c96794_g1_i1len=2298, c243191_g1_i1len=2468	map00400
Phenylalanine, tyrosine and tryptophan biosynthesis	4	transaminase	ec:2.6.1.9	2	c96794_g1_i1len=2298, c243191_g1_i1len=2468	map00400
Phenylalanine, tyrosine and tryptophan biosynthesis	4	transaminase	ec:2.6.1.5	3	c96794_g1_i1len=2298, c243191_g1_i1len=2468, c142864_g1_i1len=3423	map00400
Phenylalanine, tyrosine and tryptophan biosynthesis	4	transaminase	ec:2.6.1.1	2	c96794_g1_i1len=2298, c243191_g1_i1len=2468	map00400
Glycosphingolipid biosynthesis - ganglio series	34	lactase (ambiguous)	ec:3.2.1.23	8	c137055_g1_i7len=1420, c121112_g1_i1len=2954, c129752_g2_i2len=2436, c137055_g2_i5len=3244, c132086_g2_i1len=1647, c129752_g1_i5len=2919, c137055_g1_i4len=2011, c106059_g1_i2len=2990	map00604
Glycosphingolipid biosynthesis - ganglio series	34	alpha-2,3-sialyltransferase	ec:2.4.99.9	1	c136606_g1_i1len=3177	map00604
Glycosphingolipid biosynthesis - ganglio series	34	alpha-2,8-sialyltransferase	ec:2.4.99.8	9	c126112_g1_i1len=3202, c135305_g5_i1len=2348, c135305_g2_i4len=2478, c131794_g1_i1len=3274, c135305_g2_i6len=2776, c135305_g5_i3len=2603, c131794_g1_i3len=2256, c135305_g5_i5len=2376, c135305_g5_i7len=2050	map00604
Glycosphingolipid biosynthesis - ganglio series	34	6-alpha-sialyltransferase	ec:2.4.99.7	3	c67089_g1_i1len=1735, c66391_g1_i1len=1749, c66391_g1_i2len=1263	map00604
Glycosphingolipid biosynthesis - ganglio series	34	alpha-2,3-sialyltransferase	ec:2.4.99.4	13	c63454_g1_i1len=748, c126247_g1_i3len=2572, c121737_g1_i6len=1980, c126247_g1_i5len=2199, c126247_g1_i2len=2716, c266586_g1_i1len=620, c119321_g1_i1len=1705, c108860_g1_i1len=2256, c126247_g1_i4len=2455, c141961_g2_i1len=2800, c141961_g2_i3len=3071, c124856_g1_i3len=2517, c125176_g2_i1len=2267	map00604
Biosynthesis of vancomycin group antibiotics	1	4,6-dehydratase	ec:4.2.1.46	1	c122372_g1_i3len=1598	map01055
Glycosphingolipid biosynthesis - globo series	25	melibiase	ec:3.2.1.22	3	c116286_g1_i1len=2820, c118002_g1_i2len=1871, c128195_g1_i1len=1878	map00603
Glycosphingolipid biosynthesis - globo series	25	alpha-2,8-sialyltransferase	ec:2.4.99.8	9	c126112_g1_i1len=3202, c135305_g5_i1len=2348, c135305_g2_i4len=2478, c131794_g1_i1len=3274, c135305_g2_i6len=2776, c135305_g5_i3len=2603, c131794_g1_i3len=2256, c135305_g5_i5len=2376, c135305_g5_i7len=2050	map00603
Glycosphingolipid biosynthesis - globo series	25	alpha-2,3-sialyltransferase	ec:2.4.99.4	13	c63454_g1_i1len=748, c126247_g1_i3len=2572, c121737_g1_i6len=1980, c126247_g1_i5len=2199, c126247_g1_i2len=2716, c266586_g1_i1len=620, c119321_g1_i1len=1705, c108860_g1_i1len=2256, c126247_g1_i4len=2455, c141961_g2_i1len=2800, c141961_g2_i3len=3071, c124856_g1_i3len=2517, c125176_g2_i1len=2267	map00603
One carbon pool by folate	20	ligase	ec:6.3.4.3	5	c126117_g1_i1len=3947, c140541_g1_i7len=4152, c140541_g1_i6len=3347, c130825_g1_i1len=1393, c140541_g1_i3len=4072	map00670
One carbon pool by folate	20	S-aminomethyldihydrolipoylprotein:(6S)-tetrahydrofolate aminomethyltransferase (ammonia-forming)	ec:2.1.2.10	1	c118536_g1_i1len=3511	map00670
One carbon pool by folate	20	reductase [NAD(P)H]	ec:1.5.1.20	1	c91950_g1_i1len=2688	map00670
One carbon pool by folate	20	dehydrogenase (NAD+)	ec:1.5.1.15	1	c130825_g1_i1len=1393	map00670
One carbon pool by folate	20	synthase	ec:2.1.1.45	1	c95126_g1_i1len=2145	map00670
One carbon pool by folate	20	formyltransferase	ec:2.1.2.9	2	c146051_g1_i1len=1643, c148715_g1_i1len=1641	map00670
One carbon pool by folate	20	formyltransferase	ec:2.1.2.3	2	c109268_g1_i1len=2318, c103680_g1_i1len=2278	map00670
One carbon pool by folate	20	formyltransferase	ec:2.1.2.2	1	c137189_g1_i2len=3465	map00670
One carbon pool by folate	20	hydroxymethyltransferase	ec:2.1.2.1	1	c99600_g1_i1len=1687	map00670
One carbon pool by folate	20	cyclohydrolase	ec:3.5.4.9	5	c126117_g1_i1len=3947, c140541_g1_i7len=4152, c140541_g1_i6len=3347, c130825_g1_i1len=1393, c140541_g1_i3len=4072	map00670
One carbon pool by folate	20	synthase	ec:2.1.1.13	2	c122847_g1_i1len=4977, c127447_g1_i1len=4954	map00670
One carbon pool by folate	20	dehydrogenase	ec:1.5.1.6	4	c118474_g1_i2len=3904, c79463_g2_i1len=3873, c123150_g1_i2len=3657, c118474_g1_i3len=3756	map00670
One carbon pool by folate	20	dehydrogenase (NADP+)	ec:1.5.1.5	5	c126117_g1_i1len=3947, c140541_g1_i7len=4152, c140541_g1_i6len=3347, c130825_g1_i1len=1393, c140541_g1_i3len=4072	map00670
Sesquiterpenoid and triterpenoid biosynthesis	2	monooxygenase	ec:1.14.13.132	1	c114349_g1_i2len=3046	map00909
Sesquiterpenoid and triterpenoid biosynthesis	2	synthase	ec:2.5.1.21	1	c126403_g1_i1len=1899	map00909
Starch and sucrose metabolism	115	decarboxylase	ec:4.1.1.35	1	c71976_g1_i1len=3283	map00500
Starch and sucrose metabolism	115	phosphorylase	ec:2.4.1.1	4	c106187_g1_i2len=3891, c87429_g1_i1len=1436, c93546_g1_i1len=1380, c110101_g1_i1len=3884	map00500
Starch and sucrose metabolism	115	isomerase	ec:5.3.1.9	3	c4795_g1_i2len=1198, c276996_g1_i1len=923, c97555_g2_i2len=915	map00500
Starch and sucrose metabolism	115	fructokinase (phosphorylating)	ec:2.7.1.4	1	c108621_g1_i1len=3474	map00500
Starch and sucrose metabolism	115	glucokinase (phosphorylating)	ec:2.7.1.2	1	c108621_g1_i1len=3474	map00500
Starch and sucrose metabolism	115	hexokinase type IV glucokinase	ec:2.7.1.1	1	c108621_g1_i1len=3474	map00500
Starch and sucrose metabolism	115	glycogenase	ec:3.2.1.1	3	c136329_g1_i1len=1578, c139769_g2_i1len=1582, c63495_g1_i1len=1676	map00500
Starch and sucrose metabolism	115	trehalase	ec:3.2.1.28	1	c87064_g1_i3len=936	map00500
Starch and sucrose metabolism	115	gentiobiase	ec:3.2.1.21	19	c126147_g1_i1len=1543, c118237_g1_i3len=742, c140629_g1_i8len=3492, c136581_g1_i2len=3870, c117656_g1_i3len=3586, c131747_g1_i1len=3794, c86075_g1_i1len=1012, c117656_g1_i2len=2620, c140629_g1_i2len=2481, c132964_g1_i1len=4824, c136581_g1_i1len=2437, c141037_g4_i2len=4434, c131747_g1_i2len=3840, c140629_g1_i4len=2238, c134691_g1_i2len=721, c132215_g1_i1len=4957, c135013_g1_i2len=5977, c117656_g1_…	map00500
Starch and sucrose metabolism	115	uridylyltransferase	ec:2.7.7.9	3	c78877_g1_i1len=2818, c109017_g2_i2len=2837, c66346_g1_i1len=2788	map00500
Starch and sucrose metabolism	115	glucose 6-phosphate phosphatase	ec:3.1.3.9	2	c55875_g1_i1len=1764, c144268_g1_i8len=1899	map00500
Starch and sucrose metabolism	115	diphosphatase	ec:3.6.1.9	21	c134510_g1_i10len=2317, c134510_g1_i6len=4183, c142891_g1_i4len=2746, c125618_g1_i7len=3262, c144215_g3_i10len=1941, c124418_g1_i2len=1381, c125618_g1_i6len=4676, c125618_g1_i2len=2642, c129970_g1_i1len=1895, c131421_g2_i2len=3590, c125618_g1_i5len=3392, c116865_g1_i1len=1902, c45984_g1_i1len=1181, c129021_g1_i4len=1282, c143505_g3_i6len=6735, c130998_g1_i2len=1276, c129021_g1_i1len=1374, c130998…	map00500
Starch and sucrose metabolism	115	1-naphthol glucuronyltransferase	ec:2.4.1.17	51	c142682_g2_i11len=2389, c134268_g1_i2len=4413, c140266_g8_i1len=5182, c143967_g2_i7len=1666, c121349_g1_i1len=2200, c39351_g1_i1len=1284, c133760_g1_i3len=2585, c132614_g1_i1len=2969, c143915_g2_i6len=2955, c121192_g1_i1len=2942, c136997_g1_i4len=5368, c114462_g1_i1len=2823, c121626_g1_i1len=2935, c116402_g1_i1len=3528, c138803_g3_i7len=3519, c143510_g1_i2len=2379, c116402_g1_i3len=3541, c136997_…	map00500
Starch and sucrose metabolism	115	synthase	ec:2.4.1.11	1	c108873_g1_i1len=4048	map00500
Starch and sucrose metabolism	115	synthase	ec:2.7.1.106	5	c135264_g1_i6len=3950, c135264_g1_i5len=2853, c134324_g1_i2len=4171, c135264_g1_i2len=2050, c134324_g1_i5len=3073	map00500
Starch and sucrose metabolism	115	(alpha-D-glucose-1,6-bisphosphate-dependent)	ec:5.4.2.2	5	c135264_g1_i6len=3950, c135264_g1_i5len=2853, c134324_g1_i2len=4171, c135264_g1_i2len=2050, c134324_g1_i5len=3073	map00500
Zeatin biosynthesis	2	dimethylallyltransferase	ec:2.5.1.75	2	c135020_g1_i2len=1496, c134957_g1_i2len=2084	map00908
Glycosphingolipid biosynthesis - lacto and neolacto series	27	beta-1,6-N-acetylglucosaminyl-transferase	ec:2.4.1.150	1	c65126_g1_i1len=546	map00601
Glycosphingolipid biosynthesis - lacto and neolacto series	27	beta-1,3-N-acetylglucosaminyltransferase	ec:2.4.1.149	1	c135346_g1_i1len=4097	map00601
Glycosphingolipid biosynthesis - lacto and neolacto series	27	alpha-2,8-sialyltransferase	ec:2.4.99.8	9	c126112_g1_i1len=3202, c135305_g5_i1len=2348, c135305_g2_i4len=2478, c131794_g1_i1len=3274, c135305_g2_i6len=2776, c135305_g5_i3len=2603, c131794_g1_i3len=2256, c135305_g5_i5len=2376, c135305_g5_i7len=2050	map00601
Glycosphingolipid biosynthesis - lacto and neolacto series	27	alpha-2,3-sialyltransferase	ec:2.4.99.6	3	c138755_g1_i1len=2885, c138755_g1_i6len=880, c138755_g1_i3len=3254	map00601
Glycosphingolipid biosynthesis - lacto and neolacto series	27	alpha-2,3-sialyltransferase	ec:2.4.99.4	13	c63454_g1_i1len=748, c126247_g1_i3len=2572, c121737_g1_i6len=1980, c126247_g1_i5len=2199, c126247_g1_i2len=2716, c266586_g1_i1len=620, c119321_g1_i1len=1705, c108860_g1_i1len=2256, c126247_g1_i4len=2455, c141961_g2_i1len=2800, c141961_g2_i3len=3071, c124856_g1_i3len=2517, c125176_g2_i1len=2267	map00601
Pantothenate and CoA biosynthesis	39	dehydrogenase (NADP+)	ec:1.3.1.2	5	c138173_g1_i1len=3712, c136010_g2_i3len=3135, c136010_g2_i1len=4484, c136463_g1_i1len=3571, c134745_g2_i3len=4707	map00770
Pantothenate and CoA biosynthesis	39	synthase	ec:2.2.1.6	1	c104628_g1_i1len=1123	map00770
Pantothenate and CoA biosynthesis	39	adenylyltransferase	ec:2.7.7.3	1	c138480_g1_i3len=2743	map00770
Pantothenate and CoA biosynthesis	39	diphosphatase	ec:3.6.1.9	21	c134510_g1_i10len=2317, c134510_g1_i6len=4183, c142891_g1_i4len=2746, c125618_g1_i7len=3262, c144215_g3_i10len=1941, c124418_g1_i2len=1381, c125618_g1_i6len=4676, c125618_g1_i2len=2642, c129970_g1_i1len=1895, c131421_g2_i2len=3590, c125618_g1_i5len=3392, c116865_g1_i1len=1902, c45984_g1_i1len=1181, c129021_g1_i4len=1282, c143505_g3_i6len=6735, c130998_g1_i2len=1276, c129021_g1_i1len=1374, c130998…	map00770
Pantothenate and CoA biosynthesis	39	synthase	ec:2.7.8.7	2	c123142_g1_i1len=1434, c123142_g1_i2len=1292	map00770
Pantothenate and CoA biosynthesis	39	transaminase	ec:2.6.1.42	3	c129145_g2_i2len=2059, c102709_g1_i2len=1721, c102709_g1_i3len=2205	map00770
Pantothenate and CoA biosynthesis	39	kinase	ec:2.7.1.33	5	c136683_g1_i7len=2812, c136683_g1_i6len=2092, c132545_g1_i6len=4226, c132545_g1_i7len=4243, c105903_g1_i1len=2535	map00770
Pantothenate and CoA biosynthesis	39	kinase	ec:2.7.1.24	2	c109069_g1_i1len=1594, c138480_g1_i3len=2743	map00770
Sphingolipid metabolism	76	phosphodiesterase D	ec:3.1.4.41	1	c118526_g2_i1len=2156	map00600
Sphingolipid metabolism	76	phosphodiesterase	ec:3.1.4.12	6	c125978_g1_i1len=2342, c107967_g1_i3len=1852, c142281_g1_i1len=1366, c125796_g1_i1len=3065, c118526_g2_i1len=2156, c120364_g1_i1len=1993	map00600
Sphingolipid metabolism	76	cerebroside galactosidase	ec:3.2.1.46	3	c124953_g1_i3len=1909, c124953_g1_i1len=2343, c127169_g1_i2len=1731	map00600
Sphingolipid metabolism	76	psychosine hydrolase	ec:3.2.1.45	1	c122479_g1_i1len=3035	map00600
Sphingolipid metabolism	76	lactase (ambiguous)	ec:3.2.1.23	8	c137055_g1_i7len=1420, c121112_g1_i1len=2954, c129752_g2_i2len=2436, c137055_g2_i5len=3244, c132086_g2_i1len=1647, c129752_g1_i5len=2919, c137055_g1_i4len=2011, c106059_g1_i2len=2990	map00600
Sphingolipid metabolism	76	melibiase	ec:3.2.1.22	3	c116286_g1_i1len=2820, c118002_g1_i2len=1871, c128195_g1_i1len=1878	map00600
Sphingolipid metabolism	76	neuraminidase	ec:3.2.1.18	4	c142495_g3_i8len=798, c274631_g1_i1len=969, c142495_g3_i5len=805, c143523_g1_i2len=1406	map00600
Sphingolipid metabolism	76	C-palmitoyltransferase	ec:2.3.1.50	3	c126871_g1_i6len=1286, c140266_g1_i1len=2495, c110852_g1_i1len=1176	map00600
Sphingolipid metabolism	76	glucosyltransferase	ec:2.4.1.80	1	c48530_g1_i1len=1667	map00600
Sphingolipid metabolism	76	acylsphingosine deacylase	ec:3.5.1.23	9	c121900_g1_i6len=2092, c142289_g1_i3len=5478, c121900_g1_i3len=2066, c140993_g5_i8len=2060, c140993_g5_i1len=1950, c121900_g1_i4len=1973, c107240_g1_i1len=3110, c142289_g1_i7len=5444, c121900_g1_i1len=1959	map00600
Sphingolipid metabolism	76	N-acyltransferase	ec:2.3.1.24	9	c143350_g1_i1len=2215, c105280_g1_i1len=1636, c8308_g1_i1len=1318, c125393_g1_i4len=1531, c25678_g1_i1len=1069, c119322_g1_i2len=2778, c104131_g1_i1len=3373, c104131_g1_i2len=1745, c107056_g1_i1len=1743	map00600
Sphingolipid metabolism	76	phosphatase	ec:3.1.3.4	19	c120330_g1_i1len=981, c46267_g1_i2len=1870, c77447_g1_i1len=989, c141131_g1_i7len=4248, c131503_g1_i1len=2489, c134117_g1_i2len=5509, c17220_g1_i1len=1711, c141289_g3_i5len=4036, c141289_g3_i1len=4039, c135832_g1_i1len=5623, c141289_g2_i6len=4097, c108488_g1_i1len=1041, c141131_g1_i4len=4054, c134117_g1_i3len=5575, c141289_g2_i8len=2380, c107062_g1_i1len=990, c96983_g1_i1len=1006, c141289_g3_i4le…	map00600
Sphingolipid metabolism	76	sulfotransferase	ec:2.8.2.11	2	c141074_g1_i2len=2539, c130296_g1_i3len=2224	map00600
Sphingolipid metabolism	76	sulfatase	ec:3.1.6.1	8	c120283_g1_i4len=2528, c106693_g1_i3len=2557, c138955_g1_i5len=5074, c139745_g1_i6len=5013, c138955_g1_i3len=5309, c139745_g1_i3len=5231, c138955_g1_i9len=4986, c120283_g1_i2len=2474	map00600
Biosynthesis of ansamycins	3	glycolaldehydetransferase	ec:2.2.1.1	3	c137174_g1_i5len=1349, c48353_g1_i1len=2727, c137174_g1_i6len=919	map01051
Diterpenoid biosynthesis	13	2beta-dioxygenase	ec:1.14.11.13	13	c129824_g1_i1len=3128, c130279_g1_i5len=3033, c131087_g1_i2len=5887, c124726_g1_i1len=5925, c138818_g2_i1len=5718, c130279_g1_i1len=3494, c131332_g1_i2len=3325, c130721_g1_i1len=3111, c130279_g1_i3len=3713, c124726_g1_i2len=5979, c130279_g1_i2len=3124, c135084_g2_i1len=3491, c124726_g2_i1len=2506	map00904
Pentose phosphate pathway	36	phosphohexokinase	ec:2.7.1.11	4	c48397_g1_i1len=364, c245251_g1_i1len=1806, c134650_g1_i1len=2335, c108680_g1_i1len=3458	map00030
Pentose phosphate pathway	36	diphosphokinase	ec:2.7.6.1	5	c117079_g1_i2len=2269, c122325_g1_i3len=1906, c117079_g1_i4len=2317, c122428_g1_i2len=2198, c132346_g1_i2len=1158	map00030
Pentose phosphate pathway	36	isomerase	ec:5.3.1.9	3	c4795_g1_i2len=1198, c276996_g1_i1len=923, c97555_g2_i2len=915	map00030
Pentose phosphate pathway	36	3-epimerase	ec:5.1.3.1	1	c104971_g1_i1len=2286	map00030
Pentose phosphate pathway	36	phosphogluconolactonase	ec:3.1.1.31	3	c128518_g1_i6len=3026, c128518_g1_i2len=998, c62850_g1_i1len=1099	map00030
Pentose phosphate pathway	36	glycolaldehydetransferase	ec:2.2.1.1	3	c137174_g1_i5len=1349, c48353_g1_i1len=2727, c137174_g1_i6len=919	map00030
Pentose phosphate pathway	36	hexose diphosphatase	ec:3.1.3.11	5	c110676_g1_i4len=1331, c124454_g1_i4len=1035, c124454_g1_i1len=951, c110676_g1_i2len=1027, c110676_g1_i3len=1272	map00030
Pentose phosphate pathway	36	aldolase	ec:4.1.2.13	2	c48312_g1_i1len=1725, c89400_g1_i1len=423	map00030
Pentose phosphate pathway	36	dehydrogenase (NADP+)	ec:1.1.1.49	2	c128518_g1_i6len=3026, c128518_g1_i2len=998	map00030
Pentose phosphate pathway	36	dehydrogenase (NADP+-dependent, decarboxylating)	ec:1.1.1.44	5	c97937_g1_i2len=2338, c97937_g1_i1len=2422, c255025_g1_i1len=1984, c118764_g2_i3len=2205, c97937_g1_i3len=2476	map00030
Pentose phosphate pathway	36	(alpha-D-glucose-1,6-bisphosphate-dependent)	ec:5.4.2.2	5	c135264_g1_i6len=3950, c135264_g1_i5len=2853, c134324_g1_i2len=4171, c135264_g1_i2len=2050, c134324_g1_i5len=3073	map00030
Limonene and pinene degradation	25	hydratase	ec:4.2.1.17	1	c53033_g1_i1len=3589	map00903
Limonene and pinene degradation	25	dehydrogenase (NAD+)	ec:1.2.1.3	24	c92745_g1_i1len=2432, c67623_g1_i4len=1981, c118474_g1_i2len=3904, c79463_g2_i1len=3873, c142402_g2_i1len=1614, c142402_g2_i3len=1106, c123150_g1_i2len=3657, c130614_g1_i2len=2889, c96241_g1_i2len=2428, c47973_g1_i1len=2330, c143806_g3_i1len=1649, c120909_g1_i2len=2415, c67623_g1_i2len=1887, c133709_g1_i3len=1862, c107167_g1_i1len=2410, c96241_g1_i1len=2123, c143806_g3_i3len=1511, c124140_g1_i1le…	map00903
Aminoacyl-tRNA biosynthesis	47	ligase	ec:6.1.1.9	1	c131690_g1_i6len=3656	map00970
Aminoacyl-tRNA biosynthesis	47	ligase	ec:6.1.1.7	1	c148853_g1_i1len=3610	map00970
Aminoacyl-tRNA biosynthesis	47	ligase	ec:6.1.1.6	1	c91951_g1_i2len=2137	map00970
Aminoacyl-tRNA biosynthesis	47	ligase	ec:6.1.1.5	3	c119117_g1_i1len=4098, c65662_g1_i1len=2512, c131221_g1_i1len=3111	map00970
Aminoacyl-tRNA biosynthesis	47	ligase	ec:6.1.1.4	2	c139277_g1_i1len=3942, c139277_g1_i2len=3966	map00970
Aminoacyl-tRNA biosynthesis	47	ligase	ec:6.1.1.3	3	c113637_g2_i1len=2657, c113637_g2_i2len=611, c121432_g1_i2len=612	map00970
Aminoacyl-tRNA biosynthesis	47	ligase	ec:6.1.1.2	5	c117291_g1_i1len=1636, c137282_g1_i1len=1639, c96329_g1_i1len=1543, c117291_g1_i2len=725, c137476_g1_i1len=2024	map00970
Aminoacyl-tRNA biosynthesis	47	ligase	ec:6.1.1.1	2	c65662_g1_i1len=2512, c125417_g1_i1len=2182	map00970
Aminoacyl-tRNA biosynthesis	47	synthase (glutamine-hydrolysing)	ec:6.3.5.7	4	c77869_g1_i2len=2038, c134036_g1_i2len=2584, c77869_g1_i1len=1952, c134036_g1_i4len=2464	map00970
Aminoacyl-tRNA biosynthesis	47	formyltransferase	ec:2.1.2.9	2	c146051_g1_i1len=1643, c148715_g1_i1len=1641	map00970
Aminoacyl-tRNA biosynthesis	47	ligase	ec:6.1.1.22	1	c131663_g1_i2len=3021	map00970
Aminoacyl-tRNA biosynthesis	47	ligase	ec:6.1.1.20	4	c103962_g1_i1len=1493, c91965_g1_i2len=689, c106658_g1_i1len=1504, c91965_g1_i1len=2208	map00970
Aminoacyl-tRNA biosynthesis	47	ligase	ec:6.1.1.19	6	c144551_g1_i4len=3081, c137742_g1_i9len=4151, c140293_g2_i12len=4093, c94617_g1_i3len=2434, c137742_g1_i7len=1278, c140293_g2_i1len=1233	map00970
Aminoacyl-tRNA biosynthesis	47	ligase	ec:6.1.1.17	2	c126579_g1_i2len=5406, c126579_g1_i1len=5427	map00970
Aminoacyl-tRNA biosynthesis	47	ligase	ec:6.1.1.16	5	c101964_g1_i2len=3010, c123099_g1_i5len=3976, c130622_g3_i4len=1171, c134180_g1_i6len=3997, c134180_g1_i5len=2523	map00970
Aminoacyl-tRNA biosynthesis	47	ligase	ec:6.1.1.15	3	c126579_g1_i2len=5406, c131154_g1_i1len=1960, c126579_g1_i1len=5427	map00970
Aminoacyl-tRNA biosynthesis	47	ligase	ec:6.1.1.11	3	c122295_g1_i1len=1057, c128277_g1_i1len=1833, c249615_g1_i1len=2342	map00970
Aminoacyl-tRNA biosynthesis	47	ligase	ec:6.1.1.10	2	c140470_g3_i3len=3128, c140470_g3_i2len=3101	map00970
Ubiquinone and other terpenoid-quinone biosynthesis	6	dioxygenase	ec:1.13.11.27	3	c125694_g1_i5len=601, c125694_g1_i1len=1814, c125072_g1_i2len=1792	map00130
Ubiquinone and other terpenoid-quinone biosynthesis	6	transaminase	ec:2.6.1.5	3	c96794_g1_i1len=2298, c243191_g1_i1len=2468, c142864_g1_i1len=3423	map00130
Caffeine metabolism	9	oxidase	ec:1.17.3.2	4	c194660_g1_i1len=587, c144079_g1_i2len=4216, c144124_g2_i2len=4820, c145911_g1_i1len=997	map00232
Caffeine metabolism	9	N-acetyltransferase	ec:2.3.1.5	1	c163626_g1_i1len=766	map00232
Caffeine metabolism	9	monooxygenase	ec:1.14.14.1	4	c96059_g1_i1len=1216, c109138_g1_i1len=2593, c74462_g1_i1len=1306, c74462_g1_i2len=1212	map00232
Indole alkaloid biosynthesis	2	synthase	ec:4.3.3.2	2	c123476_g1_i1len=3295, c123476_g1_i2len=3385	map00901
Terpenoid backbone biosynthesis	12	decarboxylase	ec:4.1.1.33	1	c128020_g2_i5len=2307	map00900
Terpenoid backbone biosynthesis	12	O-methyltransferase	ec:2.1.1.100	1	c88456_g1_i1len=2140	map00900
Terpenoid backbone biosynthesis	12	4-phosphate cytidylyltransferase	ec:2.7.7.60	1	c142572_g1_i3len=1471	map00900
Terpenoid backbone biosynthesis	12	oxidase	ec:1.8.3.5	1	c124963_g1_i1len=2544	map00900
Terpenoid backbone biosynthesis	12	reductase	ec:1.1.1.88	1	c143683_g1_i1len=3801	map00900
Terpenoid backbone biosynthesis	12	C-acetyltransferase	ec:2.3.1.9	1	c97481_g1_i1len=2004	map00900
Terpenoid backbone biosynthesis	12	reductase (NADPH)	ec:1.1.1.34	1	c143683_g1_i1len=3801	map00900
Terpenoid backbone biosynthesis	12	diphosphate synthase	ec:2.5.1.29	2	c108380_g1_i1len=1992, c126403_g1_i1len=1899	map00900
Terpenoid backbone biosynthesis	12	diphosphate synthase	ec:2.5.1.10	1	c108380_g1_i1len=1992	map00900
Terpenoid backbone biosynthesis	12	kinase	ec:2.7.1.36	4	c124555_g1_i1len=1766, c123389_g1_i2len=1775, c123389_g1_i1len=1801, c124555_g1_i2len=1792	map00900
Purine metabolism	1117	synthase	ec:6.3.4.4	1	c126490_g1_i1len=3150	map00230
Purine metabolism	1117	phosphodiesterase	ec:3.1.4.35	8	c141549_g1_i1len=3758, c31497_g1_i1len=1289, c143107_g2_i11len=4569, c134291_g1_i2len=3590, c122922_g1_i4len=1905, c122922_g1_i2len=2067, c141549_g1_i6len=3205, c141549_g1_i3len=2990	map00230
Purine metabolism	1117	diphosphokinase	ec:2.7.6.1	5	c117079_g1_i2len=2269, c122325_g1_i3len=1906, c117079_g1_i4len=2317, c122428_g1_i2len=2198, c132346_g1_i2len=1158	map00230
Purine metabolism	1117	phosphodiesterase	ec:3.1.4.17	52	c142923_g4_i1len=5183, c108718_g1_i2len=866, c122922_g1_i5len=1733, c139970_g7_i2len=3674, c136385_g1_i7len=3237, c141549_g1_i1len=3758, c116636_g1_i1len=2728, c135659_g1_i2len=3041, c136768_g1_i2len=3082, c123225_g1_i3len=1060, c127331_g2_i9len=2524, c31497_g1_i1len=1289, c127659_g1_i3len=3569, c139650_g1_i6len=2969, c140181_g1_i2len=2015, c62801_g1_i1len=1146, c138828_g1_i2len=3670, c135659_g1_…	map00230
Purine metabolism	1117	2'-phosphodiesterase	ec:3.1.4.16	1	c113123_g1_i1len=1402	map00230
Purine metabolism	1117	ec:3.5.3.4 allantoicase	ec:3.5.3.4	1	c118321_g1_i2len=1910	map00230
Purine metabolism	1117	oxidase	ec:1.17.3.2	4	c194660_g1_i1len=587, c144079_g1_i2len=4216, c144124_g2_i2len=4820, c145911_g1_i1len=997	map00230
Purine metabolism	1117	kinase	ec:2.7.4.8	22	c140221_g3_i16len=1938, c113434_g1_i1len=1609, c119853_g1_i1len=1585, c115206_g1_i2len=2170, c147735_g1_i1len=1939, c132351_g1_i5len=3139, c130980_g3_i1len=1940, c132351_g1_i1len=2630, c134622_g1_i6len=2760, c130980_g2_i4len=5053, c115206_g1_i4len=2374, c130980_g2_i3len=5072, c140221_g3_i1len=1822, c137157_g3_i1len=2983, c134622_g1_i1len=2425, c130980_g2_i2len=5420, c130980_g2_i1len=5477, c115206…	map00230
Purine metabolism	1117	kinase	ec:2.7.4.6	6	c137806_g2_i3len=5187, c97085_g1_i1len=1128, c92312_g1_i1len=1899, c48196_g1_i1len=671, c110645_g1_i2len=1402, c140094_g4_i1len=2238	map00230
Purine metabolism	1117	kinase	ec:2.7.4.3	4	c137806_g2_i3len=5187, c97085_g1_i1len=1128, c103128_g1_i1len=1681, c110645_g1_i2len=1402	map00230
Purine metabolism	1117	synthase	ec:6.3.5.3	1	c139690_g1_i2len=4499	map00230
Purine metabolism	1117	cyclase	ec:4.6.1.2	20	c130340_g1_i3len=3858, c117612_g1_i4len=3358, c136792_g1_i2len=5396, c125569_g1_i2len=3115, c130340_g1_i4len=3712, c137396_g1_i7len=4988, c204227_g1_i1len=578, c138184_g3_i1len=2045, c130400_g1_i3len=3694, c117612_g1_i3len=3062, c70450_g1_i2len=938, c138184_g3_i2len=3117, c130400_g1_i2len=3840, c132187_g1_i6len=898, c130295_g1_i4len=1173, c51713_g1_i1len=1504, c137396_g1_i3len=1571, c140788_g4_i5…	map00230
Purine metabolism	1117	cyclase	ec:4.6.1.1	20	c140668_g2_i2len=1224, c110040_g1_i2len=5932, c56043_g1_i1len=804, c140020_g2_i9len=1542, c140020_g2_i5len=3111, c133473_g3_i1len=635, c139767_g1_i1len=8701, c128163_g1_i3len=2240, c140020_g1_i4len=3533, c133170_g1_i4len=3836, c134718_g2_i2len=1663, c139767_g1_i2len=8155, c128163_g1_i2len=2428, c133170_g1_i1len=3859, c139767_g1_i3len=7921, c134718_g2_i1len=725, c133170_g1_i3len=3661, c110117_g1_i…	map00230
Purine metabolism	1117	deoxy-GTPase	ec:3.1.5.1	2	c91852_g1_i1len=2894, c110680_g1_i1len=3087	map00230
Purine metabolism	1117	formyltransferase	ec:2.1.2.3	2	c109268_g1_i1len=2318, c103680_g1_i1len=2278	map00230
Purine metabolism	1117	formyltransferase	ec:2.1.2.2	1	c137189_g1_i2len=3465	map00230
Purine metabolism	1117	dehydrogenase	ec:1.17.1.4	4	c194660_g1_i1len=587, c144079_g1_i2len=4216, c144124_g2_i2len=4820, c145911_g1_i1len=997	map00230
Purine metabolism	1117	cyclohydrolase	ec:3.5.4.10	2	c109268_g1_i1len=2318, c103680_g1_i1len=2278	map00230
Purine metabolism	1117	nucleotidyltransferase	ec:2.7.7.8	5	c126829_g1_i1len=2834, c127506_g1_i3len=3098, c126829_g1_i3len=2755, c127506_g1_i2len=2879, c126829_g1_i4len=2827	map00230
Purine metabolism	1117	DNA polymerase	ec:2.7.7.7	28	c133208_g1_i7len=1804, c118360_g1_i1len=3538, c142144_g2_i4len=713, c133559_g1_i1len=1153, c139150_g1_i1len=5724, c125284_g1_i2len=1886, c133208_g1_i10len=1528, c133208_g1_i9len=1493, c142144_g2_i5len=1493, c122200_g1_i2len=3559, c138934_g1_i2len=6956, c125284_g1_i3len=1006, c244790_g1_i1len=2270, c141812_g2_i1len=1300, c142144_g2_i7len=1313, c126616_g3_i7len=2052, c143559_g2_i3len=2995, c143559_…	map00230
Purine metabolism	1117	RNA polymerase	ec:2.7.7.6	32	c97230_g1_i3len=1367, c133249_g1_i2len=2688, c109022_g1_i1len=1737, c79055_g1_i1len=3888, c133979_g1_i3len=2712, c142572_g1_i3len=1471, c139567_g1_i2len=3955, c123924_g1_i1len=1333, c107497_g1_i1len=3258, c134333_g1_i1len=1475, c119369_g1_i1len=1782, c39585_g1_i1len=1681, c144296_g4_i3len=3117, c107497_g1_i3len=3156, c137723_g1_i2len=2919, c93182_g1_i1len=1510, c129912_g1_i1len=3721, c117765_g1_i…	map00230
Purine metabolism	1117	adenylyltransferase	ec:2.7.7.4	4	c4576_g1_i1len=1171, c4576_g1_i2len=1244, c149774_g1_i1len=1244, c135694_g1_i1len=2092	map00230
Purine metabolism	1117	deaminase	ec:3.5.4.6	9	c131186_g3_i1len=1502, c144552_g1_i3len=5553, c144552_g1_i2len=838, c120511_g1_i1len=1227, c144552_g1_i9len=3544, c131186_g3_i4len=1926, c144552_g1_i7len=5816, c138823_g3_i8len=4141, c138823_g3_i2len=4091	map00230
Purine metabolism	1117	deaminase	ec:3.5.4.4	26	c137176_g1_i2len=2786, c127077_g1_i1len=2991, c139531_g1_i5len=1150, c141520_g5_i7len=1438, c141981_g1_i8len=2790, c143791_g2_i3len=1559, c134790_g1_i2len=1605, c137176_g1_i1len=2870, c140041_g3_i2len=2215, c127077_g1_i5len=2944, c7426_g1_i1len=2911, c137682_g1_i2len=2181, c141981_g1_i2len=3822, c134310_g2_i5len=1276, c141981_g1_i7len=3921, c134790_g1_i4len=2701, c142018_g1_i4len=3840, c140901_g3…	map00230
Purine metabolism	1117	reductase	ec:1.7.1.7	2	c155867_g1_i1len=1480, c115881_g1_i1len=1484	map00230
Purine metabolism	1117	phosphoribosyltransferase	ec:2.4.2.8	3	c149507_g1_i1len=1099, c112397_g1_i1len=485, c146704_g1_i1len=1135	map00230
Purine metabolism	1117	phosphorylase	ec:2.4.2.1	1	c7887_g1_i1len=1220	map00230
Purine metabolism	1117	reductase	ec:1.17.4.1	1	c143560_g7_i3len=1394	map00230
Purine metabolism	1117	cyclo-ligase	ec:6.3.3.1	1	c137189_g1_i2len=3465	map00230
Purine metabolism	1117	nucleosidase	ec:3.2.2.1	2	c136819_g1_i6len=2114, c136819_g1_i3len=2135	map00230
Purine metabolism	1117	uridine 5'-nucleotidase	ec:3.1.3.5	20	c129076_g1_i3len=2051, c143463_g7_i5len=3736, c47994_g1_i1len=2287, c105794_g1_i1len=2818, c122746_g1_i3len=3771, c131819_g1_i2len=1782, c117580_g1_i2len=1283, c140448_g3_i1len=713, c140448_g3_i2len=2018, c143463_g7_i4len=3771, c107948_g1_i4len=941, c117580_g1_i1len=1919, c129076_g1_i1len=2004, c122746_g1_i4len=3736, c109385_g1_i4len=1387, c132436_g1_i5len=830, c122746_g1_i2len=1440, c132436_g1_i…	map00230
Purine metabolism	1117	diphosphatase	ec:3.6.1.9	21	c134510_g1_i10len=2317, c134510_g1_i6len=4183, c142891_g1_i4len=2746, c125618_g1_i7len=3262, c144215_g3_i10len=1941, c124418_g1_i2len=1381, c125618_g1_i6len=4676, c125618_g1_i2len=2642, c129970_g1_i1len=1895, c131421_g2_i2len=3590, c125618_g1_i5len=3392, c116865_g1_i1len=1902, c45984_g1_i1len=1181, c129021_g1_i4len=1282, c143505_g3_i6len=6735, c130998_g1_i2len=1276, c129021_g1_i1len=1374, c130998…	map00230
Purine metabolism	1117	diphosphate phosphatase	ec:3.6.1.6	7	c142891_g1_i4len=2746, c143549_g5_i2len=1680, c129021_g1_i4len=1282, c130998_g1_i2len=1276, c129021_g1_i1len=1374, c130998_g1_i1len=1368, c139962_g4_i3len=1892	map00230
Purine metabolism	1117	adenylpyrophosphatase	ec:3.6.1.3	415	c144159_g4_i2len=4422, c137469_g2_i5len=4948, c138539_g1_i8len=1643, c9646_g1_i1len=478, c139696_g1_i6len=3275, c109344_g1_i1len=3356, c143256_g6_i3len=1089, c141596_g1_i1len=950, c136851_g1_i5len=4615, c127925_g1_i4len=4857, c118046_g1_i1len=524, c141864_g3_i1len=3173, c131985_g1_i2len=3284, c143417_g1_i1len=1851, c113502_g1_i1len=1785, c142468_g2_i9len=5588, c141685_g3_i3len=5230, c141031_g3_i1…	map00230
Purine metabolism	1117	lyase	ec:4.3.2.2	3	c141005_g3_i1len=2109, c138511_g5_i3len=2177, c138511_g5_i4len=856	map00230
Purine metabolism	1117	dinucleosidetriphosphatase	ec:3.6.1.29	3	c144215_g3_i10len=1941, c129970_g1_i1len=1895, c116865_g1_i1len=1902	map00230
Purine metabolism	1117	ligase	ec:6.3.4.13	1	c137189_g1_i2len=3465	map00230
Purine metabolism	1117	diphosphatase	ec:3.6.1.19	8	c40174_g1_i1len=813, c142891_g1_i4len=2746, c46361_g1_i1len=1012, c129021_g1_i4len=1282, c122918_g1_i1len=1676, c130998_g1_i2len=1276, c129021_g1_i1len=1374, c130998_g1_i1len=1368	map00230
Purine metabolism	1117	phosphatase	ec:3.6.1.15	810	c139027_g1_i1len=8126, c144159_g4_i2len=4422, c136454_g1_i2len=2849, c133288_g5_i5len=3632, c121381_g1_i1len=2620, c137469_g2_i5len=4948, c138539_g1_i8len=1643, c127147_g1_i3len=1575, c9646_g1_i1len=478, c139696_g1_i6len=3275, c109344_g1_i1len=3356, c142500_g2_i3len=9585, c143550_g2_i4len=6547, c143256_g6_i3len=1089, c141596_g1_i1len=950, c136851_g1_i5len=4615, c133288_g4_i3len=1502, c127925_g1_i…	map00230
Purine metabolism	1117	diphosphatase	ec:3.6.1.13	2	c113123_g1_i1len=1402, c71640_g1_i2len=713	map00230
Purine metabolism	1117	metaphosphatase	ec:3.6.1.11	1	c111110_g1_i1len=2294	map00230
Purine metabolism	1117	kinase	ec:2.7.4.10	1	c137806_g2_i3len=5187	map00230
Purine metabolism	1117	dehydrogenase	ec:1.1.1.205	4	c122373_g1_i3len=3407, c141789_g2_i2len=7807, c141789_g2_i1len=7882, c120178_g1_i2len=2569	map00230
Purine metabolism	1117	(alpha-D-glucose-1,6-bisphosphate-dependent)	ec:5.4.2.2	5	c135264_g1_i6len=3950, c135264_g1_i5len=2853, c134324_g1_i2len=4171, c135264_g1_i2len=2050, c134324_g1_i5len=3073	map00230
Purine metabolism	1117	kinase	ec:2.7.1.40	1	c140118_g6_i2len=2902	map00230
Purine metabolism	1117	kinase	ec:2.7.1.25	4	c4576_g1_i1len=1171, c4576_g1_i2len=1244, c149774_g1_i1len=1244, c135694_g1_i1len=2092	map00230
Purine metabolism	1117	kinase	ec:2.7.1.20	5	c136565_g1_i2len=1731, c136565_g1_i1len=1779, c48907_g1_i1len=1881, c116566_g1_i1len=1503, c48907_g1_i2len=1730	map00230
Carbapenem biosynthesis	1	5-kinase	ec:2.7.2.11	1	c141748_g8_i1len=3712	map00332
Carbapenem biosynthesis	1	dehydrogenase	ec:1.2.1.41	1	c141748_g8_i1len=3712	map00332
Glycosaminoglycan biosynthesis - heparan sulfate / heparin	21	5-epimerase	ec:5.1.3.17	2	c130284_g1_i3len=2550, c130284_g1_i2len=2453	map00534
Glycosaminoglycan biosynthesis - heparan sulfate / heparin	21	xylosyltransferase	ec:2.4.2.26	3	c140732_g6_i2len=5068, c79306_g1_i1len=3245, c140732_g6_i1len=5100	map00534
Glycosaminoglycan biosynthesis - heparan sulfate / heparin	21	3-beta-glucuronosyltransferase	ec:2.4.1.135	8	c133760_g1_i3len=2585, c116402_g1_i1len=3528, c116402_g1_i3len=3541, c125906_g1_i4len=3705, c133760_g1_i1len=1617, c125906_g1_i3len=3533, c96057_g1_i1len=2558, c141012_g1_i3len=801	map00534
Glycosaminoglycan biosynthesis - heparan sulfate / heparin	21	3-beta-galactosyltransferase	ec:2.4.1.134	1	c92267_g1_i1len=1988	map00534
Glycosaminoglycan biosynthesis - heparan sulfate / heparin	21	4-beta-galactosyltransferase	ec:2.4.1.133	3	c126331_g1_i1len=2034, c126936_g1_i1len=2290, c126936_g1_i3len=1804	map00534
Glycosaminoglycan biosynthesis - heparan sulfate / heparin	21	4-beta-glucuronosyltransferase	ec:2.4.1.225	3	c39351_g1_i1len=1284, c107516_g1_i2len=3243, c106761_g1_i2len=3063	map00534
Glycosaminoglycan biosynthesis - heparan sulfate / heparin	21	4-alpha-N-acetylglucosaminyltransferase	ec:2.4.1.224	3	c39351_g1_i1len=1284, c107516_g1_i2len=3243, c106761_g1_i2len=3063	map00534
Glycosaminoglycan biosynthesis - heparan sulfate / heparin	21	4-alpha-N-acetylglucosaminyltransferase	ec:2.4.1.223	1	c117359_g1_i1len=3787	map00534
Arginine and proline metabolism	54	decarboxylase	ec:4.1.1.17	4	c96407_g1_i1len=2375, c144858_g1_i1len=3015, c143414_g5_i2len=2445, c140788_g1_i1len=2263	map00330
Arginine and proline metabolism	54	oxidase	ec:1.4.3.3	2	c142707_g1_i14len=1856, c139472_g1_i1len=2164	map00330
Arginine and proline metabolism	54	cyclodeaminase	ec:4.3.1.12	1	c116899_g1_i3len=1151	map00330
Arginine and proline metabolism	54	aldolase	ec:4.1.3.16	2	c109178_g1_i2len=1989, c124289_g2_i1len=1983	map00330
Arginine and proline metabolism	54	N-acetyltransferase	ec:2.3.1.57	2	c122452_g1_i1len=2032, c132982_g2_i6len=1754	map00330
Arginine and proline metabolism	54	5-kinase	ec:2.7.2.11	1	c141748_g8_i1len=3712	map00330
Arginine and proline metabolism	54	dehydrogenase (NAD+)	ec:1.2.1.3	24	c92745_g1_i1len=2432, c67623_g1_i4len=1981, c118474_g1_i2len=3904, c79463_g2_i1len=3873, c142402_g2_i1len=1614, c142402_g2_i3len=1106, c123150_g1_i2len=3657, c130614_g1_i2len=2889, c96241_g1_i2len=2428, c47973_g1_i1len=2330, c143806_g3_i1len=1649, c120909_g1_i2len=2415, c67623_g1_i2len=1887, c133709_g1_i3len=1862, c107167_g1_i1len=2410, c96241_g1_i1len=2123, c143806_g3_i3len=1511, c124140_g1_i1le…	map00330
Arginine and proline metabolism	54	dioxygenase	ec:1.14.11.2	10	c135385_g1_i3len=1227, c131003_g2_i1len=2609, c133665_g1_i3len=2633, c138715_g3_i4len=2200, c133665_g1_i2len=2651, c138715_g3_i3len=2659, c129668_g1_i2len=996, c133665_g1_i4len=1870, c137465_g1_i1len=960, c138715_g3_i1len=2641	map00330
Arginine and proline metabolism	54	reductase	ec:1.5.1.2	1	c128963_g1_i2len=1511	map00330
Arginine and proline metabolism	54	synthase (NADPH)	ec:1.14.13.39	5	c140241_g1_i1len=2525, c137631_g1_i1len=5343, c108380_g1_i1len=1992, c140241_g1_i3len=1471, c140241_g1_i2len=5272	map00330
Arginine and proline metabolism	54	dehydrogenase	ec:1.2.1.41	1	c141748_g8_i1len=3712	map00330
Arginine and proline metabolism	54	transaminase	ec:2.6.1.1	2	c96794_g1_i1len=2298, c243191_g1_i1len=2468	map00330
Glycosaminoglycan biosynthesis - keratan sulfate	21	beta-1,3-N-acetylglucosaminyltransferase	ec:2.4.1.149	1	c135346_g1_i1len=4097	map00533
Glycosaminoglycan biosynthesis - keratan sulfate	21	6-alpha-L-fucosyltransferase	ec:2.4.1.68	3	c82489_g1_i1len=3264, c118622_g1_i1len=1085, c64839_g1_i1len=3270	map00533
Glycosaminoglycan biosynthesis - keratan sulfate	21	alpha-2,3-sialyltransferase	ec:2.4.99.6	3	c138755_g1_i1len=2885, c138755_g1_i6len=880, c138755_g1_i3len=3254	map00533
Glycosaminoglycan biosynthesis - keratan sulfate	21	alpha-2,3-sialyltransferase	ec:2.4.99.4	13	c63454_g1_i1len=748, c126247_g1_i3len=2572, c121737_g1_i6len=1980, c126247_g1_i5len=2199, c126247_g1_i2len=2716, c266586_g1_i1len=620, c119321_g1_i1len=1705, c108860_g1_i1len=2256, c126247_g1_i4len=2455, c141961_g2_i1len=2800, c141961_g2_i3len=3071, c124856_g1_i3len=2517, c125176_g2_i1len=2267	map00533
Glycosaminoglycan biosynthesis - keratan sulfate	21	beta-1,4-galactosyltransferase	ec:2.4.1.38	1	c66062_g1_i2len=1122	map00533
Glycosaminoglycan biosynthesis - chondroitin sulfate / dermatan sulfate	18	xylosyltransferase	ec:2.4.2.26	3	c140732_g6_i2len=5068, c79306_g1_i1len=3245, c140732_g6_i1len=5100	map00532
Glycosaminoglycan biosynthesis - chondroitin sulfate / dermatan sulfate	18	3-beta-glucuronosyltransferase	ec:2.4.1.135	8	c133760_g1_i3len=2585, c116402_g1_i1len=3528, c116402_g1_i3len=3541, c125906_g1_i4len=3705, c133760_g1_i1len=1617, c125906_g1_i3len=3533, c96057_g1_i1len=2558, c141012_g1_i3len=801	map00532
Glycosaminoglycan biosynthesis - chondroitin sulfate / dermatan sulfate	18	3-beta-galactosyltransferase	ec:2.4.1.134	1	c92267_g1_i1len=1988	map00532
Glycosaminoglycan biosynthesis - chondroitin sulfate / dermatan sulfate	18	4-beta-galactosyltransferase	ec:2.4.1.133	3	c126331_g1_i1len=2034, c126936_g1_i1len=2290, c126936_g1_i3len=1804	map00532
Glycosaminoglycan biosynthesis - chondroitin sulfate / dermatan sulfate	18	4-sulfate 6-O-sulfotransferase	ec:2.8.2.33	1	c133638_g2_i1len=3721	map00532
Glycosaminoglycan biosynthesis - chondroitin sulfate / dermatan sulfate	18	4-sulfotransferase	ec:2.8.2.5	3	c133638_g2_i1len=3721, c133638_g2_i2len=3736, c133638_g1_i2len=3707	map00532
Taurine and hypotaurine metabolism	17	decarboxylase	ec:4.1.1.15	2	c106652_g1_i1len=1362, c49930_g1_i1len=2474	map00430
Taurine and hypotaurine metabolism	17	glutamyl transpeptidase	ec:2.3.2.2	12	c144262_g1_i7len=513, c144262_g4_i2len=345, c123125_g1_i3len=2363, c144262_g1_i6len=1077, c131831_g2_i3len=2566, c144262_g4_i1len=436, c144644_g1_i4len=272, c120913_g1_i2len=3103, c122609_g1_i4len=965, c144262_g1_i5len=1141, c137595_g2_i1len=340, c105213_g1_i1len=375	map00430
Taurine and hypotaurine metabolism	17	dioxygenase	ec:1.13.11.19	3	c256178_g1_i1len=1495, c77675_g1_i1len=1607, c72945_g1_i1len=1605	map00430
Glycosaminoglycan degradation	23	chondroitinsulfatase	ec:3.1.6.14	8	c120283_g1_i4len=2528, c106693_g1_i3len=2557, c138955_g1_i5len=5074, c139745_g1_i6len=5013, c138955_g1_i3len=5309, c139745_g1_i3len=5231, c138955_g1_i9len=4986, c120283_g1_i2len=2474	map00531
Glycosaminoglycan degradation	23	chondroitinsulfatase	ec:3.1.6.13	1	c131680_g1_i3len=2439	map00531
Glycosaminoglycan degradation	23	hyaluronidase	ec:3.2.1.35	6	c118643_g1_i3len=2508, c127797_g2_i1len=2436, c109533_g1_i1len=1852, c92090_g1_i1len=1863, c93451_g1_i1len=2219, c105071_g3_i1len=1578	map00531
Glycosaminoglycan degradation	23	lactase (ambiguous)	ec:3.2.1.23	8	c137055_g1_i7len=1420, c121112_g1_i1len=2954, c129752_g2_i2len=2436, c137055_g2_i5len=3244, c132086_g2_i1len=1647, c129752_g1_i5len=2919, c137055_g1_i4len=2011, c106059_g1_i2len=2990	map00531
Nitrotoluene degradation	1	N-acetyltransferase	ec:2.3.1.5	1	c163626_g1_i1len=766	map00633
Glyoxylate and dicarboxylate metabolism	17	carboxylase	ec:4.1.1.39	1	c158987_g1_i1len=742	map00630
Glyoxylate and dicarboxylate metabolism	17	mutase	ec:5.4.99.2	1	c124270_g1_i2len=3162	map00630
Glyoxylate and dicarboxylate metabolism	17	carboxylase	ec:6.4.1.3	1	c107666_g1_i2len=3787	map00630
Glyoxylate and dicarboxylate metabolism	17	equilase	ec:1.11.1.6	1	c134734_g2_i1len=1650	map00630
Glyoxylate and dicarboxylate metabolism	17	aldolase	ec:4.1.3.16	2	c109178_g1_i2len=1989, c124289_g2_i1len=1983	map00630
Glyoxylate and dicarboxylate metabolism	17	hydroxymethyltransferase	ec:2.1.2.1	1	c99600_g1_i1len=1687	map00630
Glyoxylate and dicarboxylate metabolism	17	synthase	ec:2.3.3.9	3	c135800_g1_i1len=1549, c136544_g2_i2len=2888, c135800_g1_i5len=1548	map00630
Glyoxylate and dicarboxylate metabolism	17	dehydrogenase	ec:1.1.1.37	1	c65534_g1_i1len=1690	map00630
Glyoxylate and dicarboxylate metabolism	17	C-acetyltransferase	ec:2.3.1.9	1	c97481_g1_i1len=2004	map00630
Glyoxylate and dicarboxylate metabolism	17	ligase	ec:6.3.1.2	1	c139958_g9_i2len=1352	map00630
Glyoxylate and dicarboxylate metabolism	17	3-kinase	ec:2.7.1.31	2	c118098_g1_i2len=3393, c106664_g1_i2len=3465	map00630
Glyoxylate and dicarboxylate metabolism	17	hydratase	ec:4.2.1.3	2	c96665_g1_i1len=3683, c131847_g2_i1len=4028	map00630
Fatty acid elongation	8	hydratase	ec:4.2.1.17	1	c53033_g1_i1len=3589	map00062
Fatty acid elongation	8	C-acyltransferase	ec:2.3.1.16	1	c97481_g1_i1len=2004	map00062
Fatty acid elongation	8	dehydrogenase	ec:1.1.1.35	4	c53033_g1_i1len=3589, c247895_g1_i1len=1928, c120087_g1_i1len=3154, c114349_g1_i2len=3046	map00062
Fatty acid elongation	8	hydrolase	ec:3.1.2.22	3	c138917_g3_i3len=2461, c137993_g1_i6len=2336, c114122_g1_i2len=558	map00062
Fatty acid biosynthesis	22	dehydratase	ec:4.2.1.59	1	c115942_g1_i1len=9676	map00061
Fatty acid biosynthesis	22	carboxylase	ec:6.4.1.2	13	c138334_g1_i2len=5220, c138334_g1_i1len=8350, c137855_g1_i3len=2306, c138334_g1_i5len=8563, c138334_g1_i6len=4058, c137662_g1_i5len=1557, c137662_g1_i4len=2247, c119476_g1_i5len=2842, c137855_g1_i4len=2240, c119476_g1_i4len=2713, c138334_g1_i3len=8548, c137662_g1_i2len=1641, c119476_g1_i6len=3234	map00061
Fatty acid biosynthesis	22	reductase	ec:1.1.1.100	1	c115942_g1_i1len=9676	map00061
Fatty acid biosynthesis	22	synthase	ec:2.3.1.85	4	c115942_g1_i1len=9676, c139082_g5_i3len=2143, c248812_g1_i1len=1793, c138632_g8_i2len=1955	map00061
Fatty acid biosynthesis	22	ligase	ec:6.2.1.3	5	c143852_g3_i1len=3371, c99070_g1_i2len=1425, c110715_g1_i1len=4214, c144087_g1_i1len=1040, c115772_g1_i2len=1975	map00061
Fatty acid biosynthesis	22	synthase I	ec:2.3.1.41	1	c115942_g1_i1len=9676	map00061
Fatty acid biosynthesis	22	S-malonyltransferase	ec:2.3.1.39	1	c115942_g1_i1len=9676	map00061
Fatty acid biosynthesis	22	hydrolase	ec:3.1.2.14	3	c115942_g1_i1len=9676, c139082_g5_i3len=2143, c138632_g8_i2len=1955	map00061
Fatty acid biosynthesis	22	reductase (NADPH, Si-specific)	ec:1.3.1.10	1	c115942_g1_i1len=9676	map00061
Thiamine metabolism	811	diphosphokinase	ec:2.7.6.2	1	c243441_g1_i1len=1576	map00730
Thiamine metabolism	811	ec:3.6.1.28 thiamine-triphosphatase	ec:3.6.1.28	5	c136050_g2_i2len=1365, c136050_g10_i5len=1382, c136050_g10_i6len=1331, c136050_g10_i4len=967, c136050_g2_i3len=1112	map00730
Thiamine metabolism	811	phosphatase	ec:3.6.1.15	810	c139027_g1_i1len=8126, c144159_g4_i2len=4422, c136454_g1_i2len=2849, c133288_g5_i5len=3632, c121381_g1_i1len=2620, c137469_g2_i5len=4948, c138539_g1_i8len=1643, c127147_g1_i3len=1575, c9646_g1_i1len=478, c139696_g1_i6len=3275, c109344_g1_i1len=3356, c142500_g2_i3len=9585, c143550_g2_i4len=6547, c143256_g6_i3len=1089, c141596_g1_i1len=950, c136851_g1_i5len=4615, c133288_g4_i3len=1502, c127925_g1_i…	map00730
Retinol metabolism	64	isomerohydrolase	ec:3.1.1.64	1	c106724_g1_i1len=1175	map00830
Retinol metabolism	64	13,14-reductase	ec:1.3.99.23	1	c98088_g1_i1len=2509	map00830
Retinol metabolism	64	dehydrogenase	ec:1.1.1.1	1	c107167_g1_i1len=2410	map00830
Retinol metabolism	64	dehydrogenase (NAD+)	ec:1.1.1.105	3	c143694_g2_i1len=1780, c104731_g1_i1len=1679, c73823_g1_i1len=1762	map00830
Retinol metabolism	64	O-acyltransferase	ec:2.3.1.135	2	c62551_g1_i1len=1318, c42731_g1_i1len=1358	map00830
Retinol metabolism	64	1-naphthol glucuronyltransferase	ec:2.4.1.17	51	c142682_g2_i11len=2389, c134268_g1_i2len=4413, c140266_g8_i1len=5182, c143967_g2_i7len=1666, c121349_g1_i1len=2200, c39351_g1_i1len=1284, c133760_g1_i3len=2585, c132614_g1_i1len=2969, c143915_g2_i6len=2955, c121192_g1_i1len=2942, c136997_g1_i4len=5368, c114462_g1_i1len=2823, c121626_g1_i1len=2935, c116402_g1_i1len=3528, c138803_g3_i7len=3519, c143510_g1_i2len=2379, c116402_g1_i3len=3541, c136997_…	map00830
Retinol metabolism	64	dehydrogenase	ec:1.2.1.36	1	c120909_g1_i2len=2415	map00830
Retinol metabolism	64	monooxygenase	ec:1.14.14.1	4	c96059_g1_i1len=1216, c109138_g1_i1len=2593, c74462_g1_i1len=1306, c74462_g1_i2len=1212	map00830
Phosphatidylinositol signaling system	129	phospholipase C	ec:3.1.4.11	27	c130097_g3_i2len=4792, c125974_g1_i1len=6466, c140244_g9_i2len=2969, c110280_g1_i1len=2709, c142074_g1_i2len=6049, c117436_g1_i1len=2774, c71801_g1_i1len=1390, c122138_g1_i10len=5686, c125790_g1_i2len=1311, c122138_g1_i6len=5996, c141326_g2_i8len=5905, c110280_g1_i3len=2937, c107073_g1_i2len=6403, c141326_g2_i2len=5802, c122138_g1_i9len=5737, c136298_g1_i2len=7968, c127851_g1_i2len=2769, c138583_…	map04070
Phosphatidylinositol signaling system	129	3-phosphatidyltransferase	ec:2.7.8.11	1	c89863_g1_i1len=1538	map04070
Phosphatidylinositol signaling system	129	3-phosphatase	ec:3.1.3.67	2	c110561_g1_i1len=3032, c110561_g1_i2len=3101	map04070
Phosphatidylinositol signaling system	129	inositol-1,3-bisphosphate 3-phosphatase	ec:3.1.3.64	10	c131735_g1_i4len=753, c119144_g1_i4len=1518, c136679_g3_i1len=6414, c135369_g1_i3len=1360, c123758_g1_i7len=764, c122991_g1_i7len=1458, c119144_g1_i1len=1644, c122991_g1_i1len=1669, c145056_g1_i1len=1672, c135002_g1_i3len=3140	map04070
Phosphatidylinositol signaling system	129	kinase C	ec:2.7.11.13	25	c135801_g1_i6len=6274, c121676_g3_i1len=4120, c119118_g1_i1len=3396, c130989_g1_i6len=1656, c140457_g5_i2len=2329, c142587_g2_i1len=7857, c119118_g1_i2len=2126, c116847_g1_i1len=2527, c140457_g5_i6len=1894, c119118_g1_i3len=3366, c140457_g5_i3len=1306, c140133_g5_i4len=4144, c140457_g4_i3len=3706, c53054_g1_i1len=845, c131192_g1_i1len=2430, c140457_g5_i9len=2255, c116339_g1_i1len=2782, c142763_g5…	map04070
Phosphatidylinositol signaling system	129	5-phosphatase	ec:3.1.3.56	2	c36990_g1_i1len=1705, c36355_g1_i1len=1700	map04070
Phosphatidylinositol signaling system	129	5-phosphatase	ec:3.1.3.36	7	c142272_g7_i4len=4768, c140574_g9_i3len=4278, c142272_g7_i1len=4423, c6185_g1_i1len=1573, c21408_g1_i1len=1728, c142272_g7_i6len=4744, c21408_g1_i2len=1745	map04070
Phosphatidylinositol signaling system	129	phosphatase	ec:3.1.3.25	1	c88364_g1_i1len=1385	map04070
Phosphatidylinositol signaling system	129	cytidylyltransferase	ec:2.7.7.41	3	c97485_g1_i1len=3233, c142165_g1_i1len=1688, c129084_g1_i1len=1590	map04070
Phosphatidylinositol signaling system	129	5/6-kinase	ec:2.7.1.159	2	c100755_g1_i1len=3777, c100755_g1_i2len=3524	map04070
Phosphatidylinositol signaling system	129	2-kinase	ec:2.7.1.158	2	c68870_g1_i2len=1835, c244188_g1_i1len=1811	map04070
Phosphatidylinositol signaling system	129	3-kinase	ec:2.7.1.154	8	c139084_g1_i5len=5496, c133932_g1_i3len=4461, c123430_g1_i2len=6402, c108021_g1_i2len=5500, c133932_g1_i7len=4422, c139084_g1_i2len=5654, c133768_g1_i6len=4542, c133768_g1_i1len=2491	map04070
Phosphatidylinositol signaling system	129	3-kinase	ec:2.7.1.153	2	c139084_g1_i5len=5496, c139084_g1_i2len=5654	map04070
Phosphatidylinositol signaling system	129	4-kinase	ec:2.7.1.149	2	c140090_g7_i4len=2658, c117093_g1_i2len=2532	map04070
Phosphatidylinositol signaling system	129	3-kinase	ec:2.7.1.137	12	c139084_g1_i5len=5496, c125765_g1_i4len=3291, c133932_g1_i3len=4461, c125765_g1_i3len=3202, c123430_g1_i2len=6402, c125765_g1_i1len=958, c108021_g1_i2len=5500, c133932_g1_i7len=4422, c139084_g1_i2len=5654, c133768_g1_i6len=4542, c133768_g1_i1len=2491, c129443_g3_i3len=938	map04070
Phosphatidylinositol signaling system	129	3-kinase	ec:2.7.1.127	9	c91495_g1_i1len=1188, c97981_g1_i1len=2605, c107151_g1_i1len=2620, c140828_g1_i3len=3567, c130577_g2_i1len=3736, c116534_g1_i1len=2667, c142639_g1_i5len=2264, c96110_g1_i1len=2067, c96110_g2_i1len=2483	map04070
Phosphatidylinositol signaling system	129	kinase (ATP)	ec:2.7.1.107	17	c114234_g1_i3len=1963, c137761_g1_i6len=5025, c140872_g2_i4len=2305, c129741_g1_i3len=3010, c142574_g2_i4len=5233, c137761_g1_i7len=2963, c137761_g1_i1len=5442, c143630_g7_i1len=2416, c138988_g1_i2len=4854, c129741_g2_i1len=5280, c142574_g2_i7len=7615, c129741_g2_i3len=5343, c141407_g3_i2len=6292, c136953_g1_i1len=3012, c137761_g1_i2len=3294, c122792_g1_i2len=2037, c129741_g1_i1len=2178	map04070
Phosphatidylinositol signaling system	129	5-kinase	ec:2.7.1.68	2	c126204_g1_i1len=3263, c106329_g1_i1len=3622	map04070
Phosphatidylinositol signaling system	129	4-kinase	ec:2.7.1.67	5	c140782_g1_i3len=2719, c129542_g1_i1len=4262, c150545_g1_i1len=1375, c115756_g1_i1len=2342, c115756_g1_i2len=2795	map04070
Monobactam biosynthesis	4	adenylyltransferase	ec:2.7.7.4	4	c4576_g1_i1len=1171, c4576_g1_i2len=1244, c149774_g1_i1len=1244, c135694_g1_i1len=2092	map00261
Bisphenol degradation	1	A-esterase	ec:3.1.1.2	1	c66210_g1_i1len=1651	map00363
Caprolactam degradation	9	hydratase	ec:4.2.1.17	1	c53033_g1_i1len=3589	map00930
Caprolactam degradation	9	dehydrogenase (NADP+)	ec:1.1.1.2	5	c21824_g1_i1len=603, c130521_g1_i1len=2059, c130751_g1_i1len=1470, c104731_g1_i1len=1679, c246580_g1_i1len=623	map00930
Caprolactam degradation	9	dehydrogenase	ec:1.1.1.35	4	c53033_g1_i1len=3589, c247895_g1_i1len=1928, c120087_g1_i1len=3154, c114349_g1_i2len=3046	map00930
Glycine, serine and threonine metabolism	40	S-aminomethyldihydrolipoylprotein:(6S)-tetrahydrofolate aminomethyltransferase (ammonia-forming)	ec:2.1.2.10	1	c118536_g1_i1len=3511	map00260
Glycine, serine and threonine metabolism	40	oxidase	ec:1.4.3.3	2	c142707_g1_i14len=1856, c139472_g1_i1len=2164	map00260
Glycine, serine and threonine metabolism	40	beta-synthase	ec:4.2.1.22	8	c137324_g1_i8len=780, c144015_g7_i1len=2015, c135103_g1_i9len=1106, c123375_g1_i2len=3167, c144015_g7_i2len=2038, c137324_g1_i12len=1107, c135103_g1_i3len=778, c129943_g1_i1len=3294	map00260
Glycine, serine and threonine metabolism	40	oxidase	ec:1.4.3.21	4	c97716_g1_i1len=2665, c87965_g1_i2len=1569, c87965_g1_i3len=2660, c97716_g1_i2len=1569	map00260
Glycine, serine and threonine metabolism	40	ammonia-lyase	ec:4.3.1.17	4	c132962_g1_i4len=1816, c135691_g1_i5len=1895, c135691_g1_i4len=1818, c135691_g1_i1len=1820	map00260
Glycine, serine and threonine metabolism	40	dehydrogenase	ec:1.1.1.1	1	c107167_g1_i1len=2410	map00260
Glycine, serine and threonine metabolism	40	dehydrogenase	ec:1.5.8.4	1	c127499_g2_i2len=945	map00260
Glycine, serine and threonine metabolism	40	hydroxymethyltransferase	ec:2.1.2.1	1	c99600_g1_i1len=1687	map00260
Glycine, serine and threonine metabolism	40	oxidase	ec:1.5.3.1	3	c67931_g1_i2len=1958, c67931_g1_i1len=1939, c103945_g1_i1len=2018	map00260
Glycine, serine and threonine metabolism	40	dehydrogenase (aminomethyl-transferring)	ec:1.4.4.2	3	c110334_g1_i2len=3653, c110334_g1_i1len=3665, c116814_g1_i1len=3601	map00260
Glycine, serine and threonine metabolism	40	synthase	ec:2.3.1.37	2	c46382_g1_i1len=2353, c85332_g1_i1len=2645	map00260
Glycine, serine and threonine metabolism	40	C-acetyltransferase	ec:2.3.1.29	2	c66714_g1_i2len=1566, c66714_g1_i1len=1649	map00260
Glycine, serine and threonine metabolism	40	dehydrogenase	ec:1.1.99.1	1	c57201_g1_i1len=2987	map00260
Glycine, serine and threonine metabolism	40	synthase	ec:4.2.3.1	1	c137348_g4_i1len=1691	map00260
Glycine, serine and threonine metabolism	40	O-phosphatidyltransferase	ec:2.7.8.8	1	c127676_g1_i3len=3019	map00260
Glycine, serine and threonine metabolism	40	transaminase	ec:2.6.1.51	2	c141841_g2_i1len=3480, c141841_g2_i2len=3401	map00260
Glycine, serine and threonine metabolism	40	transaminase	ec:2.6.1.44	2	c141841_g2_i1len=3480, c141841_g2_i2len=3401	map00260
Glycine, serine and threonine metabolism	40	3-kinase	ec:2.7.1.31	2	c118098_g1_i2len=3393, c106664_g1_i2len=3465	map00260
Glycine, serine and threonine metabolism	40	aldolase	ec:4.1.2.5	1	c142178_g1_i7len=1471	map00260
Benzoate degradation	2	hydratase	ec:4.2.1.17	1	c53033_g1_i1len=3589	map00362
Benzoate degradation	2	C-acyltransferase	ec:2.3.1.16	1	c97481_g1_i1len=2004	map00362
Benzoate degradation	2	C-acetyltransferase	ec:2.3.1.9	1	c97481_g1_i1len=2004	map00362
Ether lipid metabolism	38	D	ec:3.1.4.4	9	c146175_g1_i1len=2594, c139736_g4_i14len=814, c133889_g1_i8len=2786, c139736_g4_i1len=2604, c131986_g4_i1len=715, c139736_g4_i13len=1552, c139736_g4_i3len=331, c133889_g1_i3len=2508, c139736_g4_i10len=1886	map00565
Ether lipid metabolism	38	esterase	ec:3.1.1.47	1	c115708_g1_i1len=1069	map00565
Ether lipid metabolism	38	O-acetyltransferase	ec:2.3.1.67	1	c6921_g1_i1len=2083	map00565
Ether lipid metabolism	38	O-acyltransferase	ec:2.3.1.63	1	c123766_g1_i3len=2430	map00565
Ether lipid metabolism	38	phosphatase	ec:3.1.3.4	19	c120330_g1_i1len=981, c46267_g1_i2len=1870, c77447_g1_i1len=989, c141131_g1_i7len=4248, c131503_g1_i1len=2489, c134117_g1_i2len=5509, c17220_g1_i1len=1711, c141289_g3_i5len=4036, c141289_g3_i1len=4039, c135832_g1_i1len=5623, c141289_g2_i6len=4097, c108488_g1_i1len=1041, c141131_g1_i4len=4054, c134117_g1_i3len=5575, c141289_g2_i8len=2380, c107062_g1_i1len=990, c96983_g1_i1len=1006, c141289_g3_i4le…	map00565
Ether lipid metabolism	38	sulfotransferase	ec:2.8.2.11	2	c141074_g1_i2len=2539, c130296_g1_i3len=2224	map00565
Ether lipid metabolism	38	cholinephosphotransferase	ec:2.7.8.2	1	c109707_g1_i1len=2751	map00565
Ether lipid metabolism	38	A2	ec:3.1.1.4	4	c128754_g1_i1len=1225, c142236_g1_i2len=1583, c247674_g1_i1len=2308, c126951_g1_i1len=4198	map00565
Phenylalanine metabolism	32	hydratase	ec:4.2.1.17	1	c53033_g1_i1len=3589	map00360
Phenylalanine metabolism	32	oxidase	ec:1.4.3.21	4	c97716_g1_i1len=2665, c87965_g1_i2len=1569, c87965_g1_i3len=2660, c97716_g1_i2len=1569	map00360
Phenylalanine metabolism	32	lactoperoxidase	ec:1.11.1.7	12	c77500_g1_i1len=529, c93575_g1_i1len=1213, c139710_g1_i2len=5468, c39487_g1_i1len=1077, c110613_g1_i3len=1294, c139710_g1_i1len=5164, c136326_g1_i1len=5163, c100824_g2_i2len=2880, c105525_g1_i1len=2211, c39139_g1_i1len=1067, c142665_g1_i2len=1702, c134734_g2_i1len=1650	map00360
Phenylalanine metabolism	32	N-acyltransferase	ec:2.3.1.13	3	c120836_g1_i2len=2435, c120836_g1_i4len=717, c139116_g3_i3len=1298	map00360
Phenylalanine metabolism	32	dehydrogenase [NAD(P)+]	ec:1.2.1.5	6	c96241_g1_i2len=2428, c133709_g1_i3len=1862, c96241_g1_i1len=2123, c124140_g1_i1len=2106, c132138_g1_i1len=1539, c131246_g1_i1len=1864	map00360
Phenylalanine metabolism	32	dioxygenase	ec:1.13.11.27	3	c125694_g1_i5len=601, c125694_g1_i1len=1814, c125072_g1_i2len=1792	map00360
Phenylalanine metabolism	32	transaminase	ec:2.6.1.57	2	c96794_g1_i1len=2298, c243191_g1_i1len=2468	map00360
Phenylalanine metabolism	32	transaminase	ec:2.6.1.9	2	c96794_g1_i1len=2298, c243191_g1_i1len=2468	map00360
Phenylalanine metabolism	32	transaminase	ec:2.6.1.5	3	c96794_g1_i1len=2298, c243191_g1_i1len=2468, c142864_g1_i1len=3423	map00360
Phenylalanine metabolism	32	transaminase	ec:2.6.1.1	2	c96794_g1_i1len=2298, c243191_g1_i1len=2468	map00360
Glycerophospholipid metabolism	103	phosphodiesterase	ec:3.1.4.46	7	c143348_g3_i6len=2836, c140513_g1_i2len=2101, c141607_g8_i1len=389, c109739_g1_i2len=2550, c102900_g1_i2len=1505, c109832_g1_i1len=2569, c109832_g1_i3len=1270	map00564
Glycerophospholipid metabolism	103	D	ec:3.1.4.4	9	c146175_g1_i1len=2594, c139736_g4_i14len=814, c133889_g1_i8len=2786, c139736_g4_i1len=2604, c131986_g4_i1len=715, c139736_g4_i13len=1552, c139736_g4_i3len=331, c133889_g1_i3len=2508, c139736_g4_i10len=1886	map00564
Glycerophospholipid metabolism	103	3-phosphatidyltransferase	ec:2.7.8.11	1	c89863_g1_i1len=1538	map00564
Glycerophospholipid metabolism	103	dehydrogenase (NAD+)	ec:1.1.1.8	5	c16898_g1_i1len=1843, c132930_g1_i2len=2665, c109608_g1_i1len=2759, c103520_g1_i1len=3284, c132930_g1_i1len=2654	map00564
Glycerophospholipid metabolism	103	N-methyltransferase	ec:2.1.1.17	2	c115506_g1_i1len=1770, c135200_g3_i1len=1704	map00564
Glycerophospholipid metabolism	103	cytidylyltransferase	ec:2.7.7.41	3	c97485_g1_i1len=3233, c142165_g1_i1len=1688, c129084_g1_i1len=1590	map00564
Glycerophospholipid metabolism	103	O-acyltransferase	ec:2.3.1.51	1	c121233_g1_i1len=2642	map00564
Glycerophospholipid metabolism	103	O-acyltransferase	ec:2.3.1.43	1	c247674_g1_i1len=2308	map00564
Glycerophospholipid metabolism	103	O-acyltransferase	ec:2.3.1.23	1	c123766_g1_i3len=2430	map00564
Glycerophospholipid metabolism	103	dehydrogenase [NAD(P)+]	ec:1.1.1.94	5	c16898_g1_i1len=1843, c132930_g1_i2len=2665, c109608_g1_i1len=2759, c103520_g1_i1len=3284, c132930_g1_i1len=2654	map00564
Glycerophospholipid metabolism	103	1-O-acyltransferase	ec:2.3.1.15	2	c139788_g2_i7len=4276, c139788_g2_i8len=3190	map00564
Glycerophospholipid metabolism	103	phosphatase	ec:3.1.3.4	19	c120330_g1_i1len=981, c46267_g1_i2len=1870, c77447_g1_i1len=989, c141131_g1_i7len=4248, c131503_g1_i1len=2489, c134117_g1_i2len=5509, c17220_g1_i1len=1711, c141289_g3_i5len=4036, c141289_g3_i1len=4039, c135832_g1_i1len=5623, c141289_g2_i6len=4097, c108488_g1_i1len=1041, c141131_g1_i4len=4054, c134117_g1_i3len=5575, c141289_g2_i8len=2380, c107062_g1_i1len=990, c96983_g1_i1len=1006, c141289_g3_i4le…	map00564
Glycerophospholipid metabolism	103	phospho-lyase	ec:4.2.3.2	5	c114054_g1_i2len=3260, c114054_g1_i4len=1182, c114054_g1_i3len=2246, c137266_g2_i1len=1841, c137266_g2_i8len=1980	map00564
Glycerophospholipid metabolism	103	diphosphatase	ec:3.6.1.16	1	c113123_g1_i1len=1402	map00564
Glycerophospholipid metabolism	103	O-acetyltransferase	ec:2.3.1.6	2	c136255_g3_i5len=2888, c136255_g1_i1len=2663	map00564
Glycerophospholipid metabolism	103	kinase (ATP)	ec:2.7.1.107	17	c114234_g1_i3len=1963, c137761_g1_i6len=5025, c140872_g2_i4len=2305, c129741_g1_i3len=3010, c142574_g2_i4len=5233, c137761_g1_i7len=2963, c137761_g1_i1len=5442, c143630_g7_i1len=2416, c138988_g1_i2len=4854, c129741_g2_i1len=5280, c142574_g2_i7len=7615, c129741_g2_i3len=5343, c141407_g3_i2len=6292, c136953_g1_i1len=3012, c137761_g1_i2len=3294, c122792_g1_i2len=2037, c129741_g1_i1len=2178	map00564
Glycerophospholipid metabolism	103	O-phosphatidyltransferase	ec:2.7.8.8	1	c127676_g1_i3len=3019	map00564
Glycerophospholipid metabolism	103	cholinephosphotransferase	ec:2.7.8.2	1	c109707_g1_i1len=2751	map00564
Glycerophospholipid metabolism	103	lecithinase B	ec:3.1.1.5	22	c137002_g1_i1len=6455, c134510_g1_i10len=2317, c141098_g3_i1len=1665, c134510_g1_i6len=4183, c142032_g5_i1len=5928, c138917_g3_i3len=2461, c125618_g1_i7len=3262, c142032_g1_i4len=1537, c137993_g1_i6len=2336, c125618_g1_i6len=4676, c140456_g1_i1len=5715, c125618_g1_i2len=2642, c125618_g1_i5len=3392, c142032_g1_i6len=4767, c143505_g3_i6len=6735, c141098_g3_i7len=4903, c141098_g3_i2len=4869, c140456…	map00564
Glycerophospholipid metabolism	103	A2	ec:3.1.1.4	4	c128754_g1_i1len=1225, c142236_g1_i2len=1583, c247674_g1_i1len=2308, c126951_g1_i1len=4198	map00564
Glycosylphosphatidylinositol(GPI)-anchor biosynthesis	7	N-acetylglucosaminyltransferase	ec:2.4.1.198	7	c131259_g1_i1len=1111, c136024_g1_i1len=1214, c128042_g1_i2len=1045, c136024_g1_i2len=2501, c133229_g1_i2len=2481, c93170_g1_i3len=1311, c119913_g1_i4len=1255	map00563
Cyanoamino acid metabolism	39	glutamyl transpeptidase	ec:2.3.2.2	12	c144262_g1_i7len=513, c144262_g4_i2len=345, c123125_g1_i3len=2363, c144262_g1_i6len=1077, c131831_g2_i3len=2566, c144262_g4_i1len=436, c144644_g1_i4len=272, c120913_g1_i2len=3103, c122609_g1_i4len=965, c144262_g1_i5len=1141, c137595_g2_i1len=340, c105213_g1_i1len=375	map00460
Cyanoamino acid metabolism	39	asparaginase II	ec:3.5.1.1	7	c138669_g1_i4len=1785, c143459_g2_i4len=2002, c134892_g2_i1len=1059, c134892_g2_i4len=1549, c134892_g2_i2len=1091, c126026_g1_i1len=673, c134892_g2_i3len=930	map00460
Cyanoamino acid metabolism	39	gentiobiase	ec:3.2.1.21	19	c126147_g1_i1len=1543, c118237_g1_i3len=742, c140629_g1_i8len=3492, c136581_g1_i2len=3870, c117656_g1_i3len=3586, c131747_g1_i1len=3794, c86075_g1_i1len=1012, c117656_g1_i2len=2620, c140629_g1_i2len=2481, c132964_g1_i1len=4824, c136581_g1_i1len=2437, c141037_g4_i2len=4434, c131747_g1_i2len=3840, c140629_g1_i4len=2238, c134691_g1_i2len=721, c132215_g1_i1len=4957, c135013_g1_i2len=5977, c117656_g1_…	map00460
Cyanoamino acid metabolism	39	hydroxymethyltransferase	ec:2.1.2.1	1	c99600_g1_i1len=1687	map00460
Inositol phosphate metabolism	86	phospholipase C	ec:3.1.4.11	27	c130097_g3_i2len=4792, c125974_g1_i1len=6466, c140244_g9_i2len=2969, c110280_g1_i1len=2709, c142074_g1_i2len=6049, c117436_g1_i1len=2774, c71801_g1_i1len=1390, c122138_g1_i10len=5686, c125790_g1_i2len=1311, c122138_g1_i6len=5996, c141326_g2_i8len=5905, c110280_g1_i3len=2937, c107073_g1_i2len=6403, c141326_g2_i2len=5802, c122138_g1_i9len=5737, c136298_g1_i2len=7968, c127851_g1_i2len=2769, c138583_…	map00562
Inositol phosphate metabolism	86	3-phosphatidyltransferase	ec:2.7.8.11	1	c89863_g1_i1len=1538	map00562
Inositol phosphate metabolism	86	isomerase	ec:5.3.1.1	1	c46406_g1_i1len=1379	map00562
Inositol phosphate metabolism	86	3-phosphatase	ec:3.1.3.67	2	c110561_g1_i1len=3032, c110561_g1_i2len=3101	map00562
Inositol phosphate metabolism	86	inositol-1,3-bisphosphate 3-phosphatase	ec:3.1.3.64	10	c131735_g1_i4len=753, c119144_g1_i4len=1518, c136679_g3_i1len=6414, c135369_g1_i3len=1360, c123758_g1_i7len=764, c122991_g1_i7len=1458, c119144_g1_i1len=1644, c122991_g1_i1len=1669, c145056_g1_i1len=1672, c135002_g1_i3len=3140	map00562
Inositol phosphate metabolism	86	5-phosphatase	ec:3.1.3.56	2	c36990_g1_i1len=1705, c36355_g1_i1len=1700	map00562
Inositol phosphate metabolism	86	5-phosphatase	ec:3.1.3.36	7	c142272_g7_i4len=4768, c140574_g9_i3len=4278, c142272_g7_i1len=4423, c6185_g1_i1len=1573, c21408_g1_i1len=1728, c142272_g7_i6len=4744, c21408_g1_i2len=1745	map00562
Inositol phosphate metabolism	86	phosphatase	ec:3.1.3.25	1	c88364_g1_i1len=1385	map00562
Inositol phosphate metabolism	86	5/6-kinase	ec:2.7.1.159	2	c100755_g1_i1len=3777, c100755_g1_i2len=3524	map00562
Inositol phosphate metabolism	86	2-kinase	ec:2.7.1.158	2	c68870_g1_i2len=1835, c244188_g1_i1len=1811	map00562
Inositol phosphate metabolism	86	3-kinase	ec:2.7.1.154	8	c139084_g1_i5len=5496, c133932_g1_i3len=4461, c123430_g1_i2len=6402, c108021_g1_i2len=5500, c133932_g1_i7len=4422, c139084_g1_i2len=5654, c133768_g1_i6len=4542, c133768_g1_i1len=2491	map00562
Inositol phosphate metabolism	86	3-kinase	ec:2.7.1.153	2	c139084_g1_i5len=5496, c139084_g1_i2len=5654	map00562
Inositol phosphate metabolism	86	4-kinase	ec:2.7.1.149	2	c140090_g7_i4len=2658, c117093_g1_i2len=2532	map00562
Inositol phosphate metabolism	86	3-kinase	ec:2.7.1.137	12	c139084_g1_i5len=5496, c125765_g1_i4len=3291, c133932_g1_i3len=4461, c125765_g1_i3len=3202, c123430_g1_i2len=6402, c125765_g1_i1len=958, c108021_g1_i2len=5500, c133932_g1_i7len=4422, c139084_g1_i2len=5654, c133768_g1_i6len=4542, c133768_g1_i1len=2491, c129443_g3_i3len=938	map00562
Inositol phosphate metabolism	86	1-kinase	ec:2.7.1.134	2	c100755_g1_i1len=3777, c100755_g1_i2len=3524	map00562
Inositol phosphate metabolism	86	3-kinase	ec:2.7.1.127	9	c91495_g1_i1len=1188, c97981_g1_i1len=2605, c107151_g1_i1len=2620, c140828_g1_i3len=3567, c130577_g2_i1len=3736, c116534_g1_i1len=2667, c142639_g1_i5len=2264, c96110_g1_i1len=2067, c96110_g2_i1len=2483	map00562
Inositol phosphate metabolism	86	dehydrogenase (acetylating)	ec:1.2.1.18	1	c130614_g1_i2len=2889	map00562
Inositol phosphate metabolism	86	5-kinase	ec:2.7.1.68	2	c126204_g1_i1len=3263, c106329_g1_i1len=3622	map00562
Inositol phosphate metabolism	86	4-kinase	ec:2.7.1.67	5	c140782_g1_i3len=2719, c129542_g1_i1len=4262, c150545_g1_i1len=1375, c115756_g1_i1len=2342, c115756_g1_i2len=2795	map00562
Glycerolipid metabolism	82	lipase	ec:3.1.1.34	2	c116782_g1_i2len=2363, c103244_g1_i1len=2380	map00561
Glycerolipid metabolism	82	lipase	ec:3.1.1.23	1	c140890_g3_i9len=2870	map00561
Glycerolipid metabolism	82	dehydrogenase (NADP+)	ec:1.1.1.2	5	c21824_g1_i1len=603, c130521_g1_i1len=2059, c130751_g1_i1len=1470, c104731_g1_i1len=1679, c246580_g1_i1len=623	map00561
Glycerolipid metabolism	82	melibiase	ec:3.2.1.22	3	c116286_g1_i1len=2820, c118002_g1_i2len=1871, c128195_g1_i1len=1878	map00561
Glycerolipid metabolism	82	O-acyltransferase	ec:2.3.1.51	1	c121233_g1_i1len=2642	map00561
Glycerolipid metabolism	82	O-acyltransferase	ec:2.3.1.20	5	c141582_g1_i12len=3359, c141582_g1_i11len=3163, c142148_g4_i4len=1934, c62956_g1_i1len=2689, c141582_g1_i3len=1669	map00561
Glycerolipid metabolism	82	1-O-acyltransferase	ec:2.3.1.15	2	c139788_g2_i7len=4276, c139788_g2_i8len=3190	map00561
Glycerolipid metabolism	82	phosphatase	ec:3.1.3.4	19	c120330_g1_i1len=981, c46267_g1_i2len=1870, c77447_g1_i1len=989, c141131_g1_i7len=4248, c131503_g1_i1len=2489, c134117_g1_i2len=5509, c17220_g1_i1len=1711, c141289_g3_i5len=4036, c141289_g3_i1len=4039, c135832_g1_i1len=5623, c141289_g2_i6len=4097, c108488_g1_i1len=1041, c141131_g1_i4len=4054, c134117_g1_i3len=5575, c141289_g2_i8len=2380, c107062_g1_i1len=990, c96983_g1_i1len=1006, c141289_g3_i4le…	map00561
Glycerolipid metabolism	82	dehydrogenase (NAD+)	ec:1.2.1.3	24	c92745_g1_i1len=2432, c67623_g1_i4len=1981, c118474_g1_i2len=3904, c79463_g2_i1len=3873, c142402_g2_i1len=1614, c142402_g2_i3len=1106, c123150_g1_i2len=3657, c130614_g1_i2len=2889, c96241_g1_i2len=2428, c47973_g1_i1len=2330, c143806_g3_i1len=1649, c120909_g1_i2len=2415, c67623_g1_i2len=1887, c133709_g1_i3len=1862, c107167_g1_i1len=2410, c96241_g1_i1len=2123, c143806_g3_i3len=1511, c124140_g1_i1le…	map00561
Glycerolipid metabolism	82	kinase (ATP)	ec:2.7.1.107	17	c114234_g1_i3len=1963, c137761_g1_i6len=5025, c140872_g2_i4len=2305, c129741_g1_i3len=3010, c142574_g2_i4len=5233, c137761_g1_i7len=2963, c137761_g1_i1len=5442, c143630_g7_i1len=2416, c138988_g1_i2len=4854, c129741_g2_i1len=5280, c142574_g2_i7len=7615, c129741_g2_i3len=5343, c141407_g3_i2len=6292, c136953_g1_i1len=3012, c137761_g1_i2len=3294, c122792_g1_i2len=2037, c129741_g1_i1len=2178	map00561
Glycerolipid metabolism	82	reductase	ec:1.1.1.21	4	c21824_g1_i1len=603, c130521_g1_i1len=2059, c130751_g1_i1len=1470, c246580_g1_i1len=623	map00561
Glycerolipid metabolism	82	lipase	ec:3.1.1.3	2	c116782_g1_i2len=2363, c103244_g1_i1len=2380	map00561
Glycerolipid metabolism	82	3-kinase	ec:2.7.1.31	2	c118098_g1_i2len=3393, c106664_g1_i2len=3465	map00561
Glycerolipid metabolism	82	kinase	ec:2.7.1.29	1	c93171_g1_i3len=2456	map00561
C5-Branched dibasic acid metabolism	4	synthase	ec:2.2.1.6	1	c104628_g1_i1len=1123	map00660
C5-Branched dibasic acid metabolism	4	ligase (ADP-forming)	ec:6.2.1.5	3	c129870_g1_i1len=4437, c41538_g1_i1len=4149, c141420_g2_i1len=2084	map00660
Glucosinolate biosynthesis	3	transaminase	ec:2.6.1.42	3	c129145_g2_i2len=2059, c102709_g1_i2len=1721, c102709_g1_i3len=2205	map00966
Betalain biosynthesis	1	O-methyltransferase	ec:2.1.1.6	1	c18893_g1_i1len=1294	map00965
Nicotinate and nicotinamide metabolism	58	transhydrogenase (Re/Si-specific)	ec:1.6.1.2	1	c124333_g1_i2len=5471	map00760
Nicotinate and nicotinamide metabolism	58	diphosphorylase (carboxylating)	ec:2.4.2.19	3	c126367_g1_i2len=2608, c138057_g6_i1len=2615, c141826_g3_i10len=2230	map00760
Nicotinate and nicotinamide metabolism	58	phosphoribosyltransferase	ec:2.4.2.12	2	c126367_g1_i2len=2608, c138057_g6_i1len=2615	map00760
Nicotinate and nicotinamide metabolism	58	synthase (glutamine-hydrolysing)	ec:6.3.5.1	2	c132345_g1_i3len=2766, c135452_g1_i2len=666	map00760
Nicotinate and nicotinamide metabolism	58	adenylyltransferase	ec:2.7.7.1	2	c114258_g1_i1len=1829, c104006_g1_i1len=1886	map00760
Nicotinate and nicotinamide metabolism	58	phosphorylase	ec:2.4.2.1	1	c7887_g1_i1len=1220	map00760
Nicotinate and nicotinamide metabolism	58	adenylyltransferase	ec:2.7.7.18	2	c114258_g1_i1len=1829, c104006_g1_i1len=1886	map00760
Nicotinate and nicotinamide metabolism	58	nucleosidase	ec:3.2.2.1	2	c136819_g1_i6len=2114, c136819_g1_i3len=2135	map00760
Nicotinate and nicotinamide metabolism	58	uridine 5'-nucleotidase	ec:3.1.3.5	20	c129076_g1_i3len=2051, c143463_g7_i5len=3736, c47994_g1_i1len=2287, c105794_g1_i1len=2818, c122746_g1_i3len=3771, c131819_g1_i2len=1782, c117580_g1_i2len=1283, c140448_g3_i1len=713, c140448_g3_i2len=2018, c143463_g7_i4len=3771, c107948_g1_i4len=941, c117580_g1_i1len=1919, c129076_g1_i1len=2004, c122746_g1_i4len=3736, c109385_g1_i4len=1387, c132436_g1_i5len=830, c122746_g1_i2len=1440, c132436_g1_i…	map00760
Nicotinate and nicotinamide metabolism	58	diphosphatase	ec:3.6.1.9	21	c134510_g1_i10len=2317, c134510_g1_i6len=4183, c142891_g1_i4len=2746, c125618_g1_i7len=3262, c144215_g3_i10len=1941, c124418_g1_i2len=1381, c125618_g1_i6len=4676, c125618_g1_i2len=2642, c129970_g1_i1len=1895, c131421_g2_i2len=3590, c125618_g1_i5len=3392, c116865_g1_i1len=1902, c45984_g1_i1len=1181, c129021_g1_i4len=1282, c143505_g3_i6len=6735, c130998_g1_i2len=1276, c129021_g1_i1len=1374, c130998…	map00760
Nicotinate and nicotinamide metabolism	58	kinase	ec:2.7.1.23	6	c127850_g1_i3len=2881, c108958_g1_i2len=1781, c98599_g1_i1len=1285, c127850_g1_i1len=2814, c98599_g1_i3len=2475, c65943_g1_i2len=2479	map00760
Porphyrin and chlorophyll metabolism	72	decarboxylase	ec:4.1.1.37	1	c128631_g4_i3len=1725	map00860
Porphyrin and chlorophyll metabolism	72	synthase	ec:4.2.1.75	2	c119511_g1_i2len=1605, c122036_g1_i2len=1412	map00860
Porphyrin and chlorophyll metabolism	72	synthase	ec:4.2.1.24	2	c62292_g1_i2len=2171, c68837_g1_i1len=2175	map00860
Porphyrin and chlorophyll metabolism	72	synthase	ec:4.4.1.17	1	c103817_g1_i1len=1535	map00860
Porphyrin and chlorophyll metabolism	72	oxygenase (biliverdin-producing)	ec:1.14.99.3	2	c167243_g1_i1len=964, c119374_g3_i1len=1581	map00860
Porphyrin and chlorophyll metabolism	72	synthase	ec:2.3.1.37	2	c46382_g1_i1len=2353, c85332_g1_i1len=2645	map00860
Porphyrin and chlorophyll metabolism	72	synthase	ec:2.5.1.61	2	c108117_g1_i1len=1918, c110437_g1_i1len=1921	map00860
Porphyrin and chlorophyll metabolism	72	1-naphthol glucuronyltransferase	ec:2.4.1.17	51	c142682_g2_i11len=2389, c134268_g1_i2len=4413, c140266_g8_i1len=5182, c143967_g2_i7len=1666, c121349_g1_i1len=2200, c39351_g1_i1len=1284, c133760_g1_i3len=2585, c132614_g1_i1len=2969, c143915_g2_i6len=2955, c121192_g1_i1len=2942, c136997_g1_i4len=5368, c114462_g1_i1len=2823, c121626_g1_i1len=2935, c116402_g1_i1len=3528, c138803_g3_i7len=3519, c143510_g1_i2len=2379, c116402_g1_i3len=3541, c136997_…	map00860
Porphyrin and chlorophyll metabolism	72	ligase	ec:6.1.1.17	2	c126579_g1_i2len=5406, c126579_g1_i1len=5427	map00860
Porphyrin and chlorophyll metabolism	72	oxidase	ec:1.3.3.3	4	c133101_g1_i2len=1802, c140825_g11_i1len=2788, c136147_g2_i2len=665, c136147_g2_i4len=1767	map00860
Porphyrin and chlorophyll metabolism	72	ceruloplasmin	ec:1.16.3.1	1	c69491_g1_i1len=1775	map00860
Porphyrin and chlorophyll metabolism	72	reductase	ec:1.3.1.24	2	c77769_g1_i1len=1462, c77026_g1_i1len=1452	map00860
Oxidative phosphorylation	45	dehydrogenase	ec:1.6.99.3	13	c103961_g1_i1len=1926, c103961_g1_i2len=371, c108285_g1_i2len=2454, c71878_g1_i2len=1718, c49964_g1_i1len=617, c153332_g1_i1len=1016, c100776_g1_i1len=3963, c103961_g1_i3len=1704, c108750_g1_i1len=1977, c76084_g1_i1len=766, c108285_g1_i1len=2210, c107942_g2_i1len=3924, c78156_g1_i1len=2903	map00190
Oxidative phosphorylation	45	reductase	ec:1.10.2.2	2	c73041_g1_i1len=1534, c10076_g1_i1len=705	map00190
Oxidative phosphorylation	45	ATPase	ec:3.6.3.6	4	c138666_g4_i3len=1897, c138666_g1_i4len=1413, c40565_g1_i1len=1474, c129206_g2_i2len=744	map00190
Oxidative phosphorylation	45	dehydrogenase	ec:1.3.5.1	1	c47595_g1_i1len=1285	map00190
Oxidative phosphorylation	45	reductase (H+-translocating)	ec:1.6.5.3	7	c49964_g1_i1len=617, c153332_g1_i1len=1016, c100776_g1_i1len=3963, c108750_g1_i1len=1977, c76084_g1_i1len=766, c107942_g2_i1len=3924, c78156_g1_i1len=2903	map00190
Oxidative phosphorylation	45	diphosphatase	ec:3.6.1.1	4	c143705_g3_i1len=2876, c107946_g1_i1len=3075, c62724_g1_i1len=1822, c124961_g1_i1len=1898	map00190
Oxidative phosphorylation	45	ATPase	ec:3.6.3.10	2	c40565_g1_i1len=1474, c10905_g1_i1len=2628	map00190
Oxidative phosphorylation	45	oxidase	ec:1.9.3.1	21	c5276_g2_i1len=800, c126725_g1_i4len=2620, c65631_g1_i1len=580, c138036_g3_i1len=2206, c144826_g1_i1len=759, c49964_g1_i1len=617, c145874_g1_i1len=730, c249323_g1_i1len=868, c142312_g1_i1len=1638, c95012_g1_i3len=1217, c5734_g1_i2len=599, c99334_g1_i1len=1386, c78043_g1_i1len=910, c81580_g1_i1len=1514, c147927_g1_i1len=667, c38787_g1_i1len=883, c154017_g1_i1len=562, c142046_g4_i12len=1812, c73715…	map00190
Citrate cycle (TCA cycle)	29	carboxykinase (GTP)	ec:4.1.1.32	2	c138229_g2_i6len=1772, c138229_g5_i1len=1669	map00020
Citrate cycle (TCA cycle)	29	citrate synthase	ec:2.3.3.8	3	c129870_g1_i1len=4437, c41538_g1_i1len=4149, c141420_g2_i1len=2084	map00020
Citrate cycle (TCA cycle)	29	ligase (ADP-forming)	ec:6.2.1.5	3	c129870_g1_i1len=4437, c41538_g1_i1len=4149, c141420_g2_i1len=2084	map00020
Citrate cycle (TCA cycle)	29	dehydrogenase	ec:1.3.5.1	1	c47595_g1_i1len=1285	map00020
Citrate cycle (TCA cycle)	29	acetyltransferase	ec:2.3.1.12	1	c133160_g3_i1len=3383	map00020
Citrate cycle (TCA cycle)	29	dehydrogenase (NADP+)	ec:1.1.1.42	2	c106832_g1_i1len=2233, c107433_g1_i1len=2118	map00020
Citrate cycle (TCA cycle)	29	dehydrogenase (NAD+)	ec:1.1.1.41	4	c77684_g2_i2len=1800, c109899_g1_i1len=1533, c111394_g2_i1len=1353, c110700_g1_i3len=1577	map00020
Citrate cycle (TCA cycle)	29	dehydrogenase	ec:1.1.1.37	1	c65534_g1_i1len=1690	map00020
Citrate cycle (TCA cycle)	29	dehydrogenase (succinyl-transferring)	ec:1.2.4.2	8	c67560_g1_i1len=1735, c116843_g1_i1len=2616, c116843_g1_i4len=4412, c116843_g1_i3len=2729, c116843_g1_i2len=1943, c141930_g7_i3len=4194, c124909_g1_i2len=4021, c138953_g1_i4len=2716	map00020
Citrate cycle (TCA cycle)	29	dehydrogenase (acetyl-transferring)	ec:1.2.4.1	4	c117485_g1_i3len=1536, c4650_g1_i2len=2355, c127360_g1_i3len=1641, c127360_g1_i1len=997	map00020
Citrate cycle (TCA cycle)	29	hydratase	ec:4.2.1.3	2	c96665_g1_i1len=3683, c131847_g2_i1len=4028	map00020
Citrate cycle (TCA cycle)	29	hydratase	ec:4.2.1.2	1	c5357_g1_i1len=2164	map00020
Biosynthesis of unsaturated fatty acids	4	hydratase	ec:4.2.1.17	1	c53033_g1_i1len=3589	map01040
Biosynthesis of unsaturated fatty acids	4	reductase	ec:1.1.1.100	1	c115942_g1_i1len=9676	map01040
Biosynthesis of unsaturated fatty acids	4	C-acyltransferase	ec:2.3.1.16	1	c97481_g1_i1len=2004	map01040
Biosynthesis of unsaturated fatty acids	4	oxidase	ec:1.3.3.6	1	c142943_g10_i5len=3507	map01040
Tropane, piperidine and pyridine alkaloid biosynthesis	7	oxidase	ec:1.4.3.21	4	c97716_g1_i1len=2665, c87965_g1_i2len=1569, c87965_g1_i3len=2660, c97716_g1_i2len=1569	map00960
Tropane, piperidine and pyridine alkaloid biosynthesis	7	transaminase	ec:2.6.1.57	2	c96794_g1_i1len=2298, c243191_g1_i1len=2468	map00960
Tropane, piperidine and pyridine alkaloid biosynthesis	7	transaminase	ec:2.6.1.9	2	c96794_g1_i1len=2298, c243191_g1_i1len=2468	map00960
Tropane, piperidine and pyridine alkaloid biosynthesis	7	transaminase	ec:2.6.1.5	3	c96794_g1_i1len=2298, c243191_g1_i1len=2468, c142864_g1_i1len=3423	map00960
Tropane, piperidine and pyridine alkaloid biosynthesis	7	transaminase	ec:2.6.1.1	2	c96794_g1_i1len=2298, c243191_g1_i1len=2468	map00960
Valine, leucine and isoleucine biosynthesis	4	synthase	ec:2.2.1.6	1	c104628_g1_i1len=1123	map00290
Valine, leucine and isoleucine biosynthesis	4	transaminase	ec:2.6.1.42	3	c129145_g2_i2len=2059, c102709_g1_i2len=1721, c102709_g1_i3len=2205	map00290
Primary bile acid biosynthesis	5	dehydrogenase	ec:1.1.1.35	4	c53033_g1_i1len=3589, c247895_g1_i1len=1928, c120087_g1_i1len=3154, c114349_g1_i2len=3046	map00120
Primary bile acid biosynthesis	5	7alpha-monooxygenase	ec:1.14.13.17	1	c112484_g1_i1len=1888	map00120
Arginine biosynthesis	23	glutaminase I	ec:3.5.1.2	9	c132345_g1_i3len=2766, c138866_g2_i6len=1629, c131112_g1_i1len=1248, c135140_g3_i4len=3264, c141284_g1_i4len=2303, c138866_g2_i5len=2789, c135452_g1_i2len=666, c130037_g7_i4len=1500, c138866_g2_i2len=1905	map00220
Arginine biosynthesis	23	acid amidohydrolase	ec:3.5.1.14	1	c137582_g1_i2len=2068	map00220
Arginine biosynthesis	23	synthase (ammonia)	ec:6.3.4.16	4	c134559_g1_i2len=8014, c137273_g1_i3len=8026, c137273_g1_i1len=8334, c137273_g1_i4len=7987	map00220
Arginine biosynthesis	23	synthase (NADPH)	ec:1.14.13.39	5	c140241_g1_i1len=2525, c137631_g1_i1len=5343, c108380_g1_i1len=1992, c140241_g1_i3len=1471, c140241_g1_i2len=5272	map00220
Arginine biosynthesis	23	transaminase	ec:2.6.1.2	1	c140137_g13_i8len=1330	map00220
Arginine biosynthesis	23	transaminase	ec:2.6.1.1	2	c96794_g1_i1len=2298, c243191_g1_i1len=2468	map00220
Arginine biosynthesis	23	ligase	ec:6.3.1.2	1	c139958_g9_i2len=1352	map00220
Aminobenzoate degradation	405	hydratase	ec:4.2.1.17	1	c53033_g1_i1len=3589	map00627
Aminobenzoate degradation	405	nitrophenyl phosphatase	ec:3.1.3.41	400	c135399_g3_i10len=4676, c129076_g1_i3len=2051, c143379_g1_i13len=3374, c144673_g5_i4len=1321, c122557_g1_i1len=2331, c136478_g2_i4len=2832, c90594_g1_i1len=1920, c133915_g1_i14len=5398, c129830_g2_i1len=1753, c131735_g1_i4len=753, c138244_g1_i11len=2553, c134500_g1_i1len=1447, c103948_g1_i1len=3378, c138256_g1_i4len=5175, c138574_g4_i2len=2491, c122905_g1_i2len=5250, c133141_g1_i3len=4299, c17164…	map00627
Aminobenzoate degradation	405	phosphatase	ec:3.1.3.2	22	c131008_g1_i3len=2078, c130488_g1_i7len=4773, c133247_g1_i1len=2404, c107458_g1_i2len=1299, c130488_g1_i2len=5010, c138529_g1_i6len=2725, c130488_g1_i3len=5184, c130488_g1_i9len=4893, c138912_g4_i2len=1145, c135571_g1_i3len=1987, c130488_g1_i5len=5067, c138912_g4_i3len=1485, c138935_g1_i8len=4619, c135571_g1_i1len=2401, c126171_g1_i4len=2449, c138529_g1_i3len=3039, c131008_g1_i1len=2104, c132066_…	map00627
Aminobenzoate degradation	405	phosphatase	ec:3.1.3.1	1	c130870_g1_i3len=1660	map00627
Aminobenzoate degradation	405	monooxygenase	ec:1.14.14.1	4	c96059_g1_i1len=1216, c109138_g1_i1len=2593, c74462_g1_i1len=1306, c74462_g1_i2len=1212	map00627
alpha-Linolenic acid metabolism	10	hydratase	ec:4.2.1.17	1	c53033_g1_i1len=3589	map00592
alpha-Linolenic acid metabolism	10	dehydrogenase	ec:1.1.1.1	1	c107167_g1_i1len=2410	map00592
alpha-Linolenic acid metabolism	10	C-acyltransferase	ec:2.3.1.16	1	c97481_g1_i1len=2004	map00592
alpha-Linolenic acid metabolism	10	13S-lipoxygenase	ec:1.13.11.12	2	c138695_g1_i9len=2817, c138695_g2_i6len=2790	map00592
alpha-Linolenic acid metabolism	10	oxidase	ec:1.3.3.6	1	c142943_g10_i5len=3507	map00592
alpha-Linolenic acid metabolism	10	A2	ec:3.1.1.4	4	c128754_g1_i1len=1225, c142236_g1_i2len=1583, c247674_g1_i1len=2308, c126951_g1_i1len=4198	map00592
Butirosin and neomycin biosynthesis	1	glucokinase (phosphorylating)	ec:2.7.1.2	1	c108621_g1_i1len=3474	map00524
Butirosin and neomycin biosynthesis	1	hexokinase type IV glucokinase	ec:2.7.1.1	1	c108621_g1_i1len=3474	map00524
Naphthalene degradation	1	dehydrogenase	ec:1.1.1.1	1	c107167_g1_i1len=2410	map00626
Linoleic acid metabolism	10	13S-lipoxygenase	ec:1.13.11.12	2	c138695_g1_i9len=2817, c138695_g2_i6len=2790	map00591
Linoleic acid metabolism	10	monooxygenase	ec:1.14.14.1	4	c96059_g1_i1len=1216, c109138_g1_i1len=2593, c74462_g1_i1len=1306, c74462_g1_i2len=1212	map00591
Linoleic acid metabolism	10	A2	ec:3.1.1.4	4	c128754_g1_i1len=1225, c142236_g1_i2len=1583, c247674_g1_i1len=2308, c126951_g1_i1len=4198	map00591

## Sheet: IGA(PIT) vs. PSR(PIT)
Supplementary file 4: KEGG pathways identified from 4 sets of BPGL differential expressed genes.
Pathway	Seqs in Pathway	Enzyme	Ezyme ID	Seqs of Enzyme	Seqs	Pathway ID
Pentose and glucuronate interconversions	67	dehydrogenase (NADP+)	ec:1.1.1.2	7	c121830_g2_i1len=1377, c46233_g1_i1len=1913, c58144_g1_i1len=2700, c130751_g1_i1len=1470, c40861_g1_i1len=1211, c129160_g1_i2len=3040, c104731_g1_i1len=1679	map00040
Pentose and glucuronate interconversions	67	beta-glucuronide glucuronohydrolase glucuronidase	ec:3.2.1.31	1	c139795_g5_i2len=2249	map00040
Pentose and glucuronate interconversions	67	dehydrogenase (NAD+)	ec:1.2.1.3	14	c95715_g1_i2len=1965, c96241_g1_i1len=2123, c123150_g1_i2len=3657, c130614_g1_i2len=2889, c143806_g3_i3len=1511, c96241_g1_i2len=2428, c124140_g1_i1len=2106, c47973_g1_i1len=2330, c116521_g1_i1len=2439, c143806_g3_i1len=1649, c143806_g3_i5len=2676, c122109_g1_i2len=2485, c120909_g1_i2len=2415, c120405_g1_i3len=2846	map00040
Pentose and glucuronate interconversions	67	1-naphthol glucuronyltransferase	ec:2.4.1.17	43	c79888_g1_i1len=3606, c137786_g2_i3len=3329, c121739_g1_i5len=1070, c142682_g2_i11len=2389, c127752_g1_i5len=2321, c140926_g2_i4len=1978, c142682_g2_i9len=2459, c120812_g1_i2len=2768, c135346_g1_i2len=1432, c142294_g4_i1len=4752, c143354_g1_i3len=1519, c132614_g1_i1len=2969, c248557_g1_i1len=4440, c136997_g1_i3len=4877, c142682_g2_i4len=2319, c143915_g2_i6len=2955, c150996_g1_i1len=1688, c121626_…	map00040
Pentose and glucuronate interconversions	67	reductase	ec:1.1.1.21	4	c121830_g2_i1len=1377, c130751_g1_i1len=1470, c40861_g1_i1len=1211, c129160_g1_i2len=3040	map00040
Pentose and glucuronate interconversions	67	reductase	ec:1.1.1.19	1	c40861_g1_i1len=1211	map00040
Pentose and glucuronate interconversions	67	glucuronokinase (phosphorylating)	ec:2.7.1.43	2	c135107_g1_i3len=1125, c132357_g1_i2len=1750	map00040
Ethylbenzene degradation	1	C-acyltransferase	ec:2.3.1.16	1	c97481_g1_i1len=2004	map00642
Aflatoxin biosynthesis	4	carboxylase	ec:6.4.1.2	4	c138334_g1_i3len=8548, c55294_g1_i1len=1631, c119476_g1_i6len=3234, c107092_g1_i4len=1764	map00254
Histidine metabolism	15	dehydrogenase [NAD(P)+]	ec:1.2.1.5	3	c96241_g1_i1len=2123, c96241_g1_i2len=2428, c124140_g1_i1len=2106	map00340
Histidine metabolism	15	dehydrogenase (NAD+)	ec:1.2.1.3	14	c95715_g1_i2len=1965, c96241_g1_i1len=2123, c123150_g1_i2len=3657, c130614_g1_i2len=2889, c143806_g3_i3len=1511, c96241_g1_i2len=2428, c124140_g1_i1len=2106, c47973_g1_i1len=2330, c116521_g1_i1len=2439, c143806_g3_i1len=1649, c143806_g3_i5len=2676, c122109_g1_i2len=2485, c120909_g1_i2len=2415, c120405_g1_i3len=2846	map00340
Histidine metabolism	15	transaminase	ec:2.6.1.9	1	c96794_g1_i1len=2298	map00340
Tetracycline biosynthesis	4	carboxylase	ec:6.4.1.2	4	c138334_g1_i3len=8548, c55294_g1_i1len=1631, c119476_g1_i6len=3234, c107092_g1_i4len=1764	map00253
Propanoate metabolism	18	dehydratase	ec:4.2.1.79	1	c145103_g1_i1len=2045	map00640
Propanoate metabolism	18	mutase	ec:5.4.99.2	3	c124270_g1_i1len=3057, c122105_g1_i2len=3164, c124270_g1_i2len=3162	map00640
Propanoate metabolism	18	hydratase	ec:4.2.1.17	1	c53033_g1_i1len=3589	map00640
Propanoate metabolism	18	carboxylase	ec:6.4.1.2	4	c138334_g1_i3len=8548, c55294_g1_i1len=1631, c119476_g1_i6len=3234, c107092_g1_i4len=1764	map00640
Propanoate metabolism	18	hydrolase	ec:3.1.2.4	1	c128749_g1_i3len=2425	map00640
Propanoate metabolism	18	ligase (ADP-forming)	ec:6.2.1.5	2	c129870_g1_i1len=4437, c141420_g2_i1len=2084	map00640
Propanoate metabolism	18	ligase	ec:6.2.1.1	2	c134414_g1_i3len=3236, c138622_g9_i1len=2858	map00640
Propanoate metabolism	18	C-acetyltransferase	ec:2.3.1.9	1	c97481_g1_i1len=2004	map00640
Propanoate metabolism	18	dehydrogenase	ec:1.1.1.27	1	c72280_g1_i1len=2436	map00640
Propanoate metabolism	18	dehydrogenase (CoA-acylating)	ec:1.2.1.27	2	c130614_g1_i2len=2889, c122109_g1_i2len=2485	map00640
Propanoate metabolism	18	dehydrogenase (acetylating)	ec:1.2.1.18	2	c130614_g1_i2len=2889, c122109_g1_i2len=2485	map00640
Phenylpropanoid biosynthesis	12	lactoperoxidase	ec:1.11.1.7	6	c148349_g1_i1len=1092, c136326_g1_i1len=5163, c125905_g1_i1len=3305, c110613_g1_i1len=883, c134734_g2_i1len=1650, c47778_g1_i1len=1130	map00940
Phenylpropanoid biosynthesis	12	gentiobiase	ec:3.2.1.21	6	c118237_g1_i3len=742, c140629_g1_i8len=3492, c136581_g1_i2len=3870, c131747_g1_i1len=3794, c86075_g1_i1len=1012, c117656_g1_i2len=2620	map00940
Alanine, aspartate and glutamate metabolism	40	synthase	ec:6.3.4.4	5	c126490_g1_i1len=3150, c120861_g1_i1len=2295, c126490_g1_i2len=2931, c39599_g1_i1len=2011, c125204_g1_i2len=3373	map00250
Alanine, aspartate and glutamate metabolism	40	oxidase	ec:1.4.3.1	1	c142707_g1_i7len=1759	map00250
Alanine, aspartate and glutamate metabolism	40	glutaminase I	ec:3.5.1.2	9	c135452_g1_i3len=2707, c139425_g3_i6len=1194, c138866_g2_i5len=2789, c130037_g7_i2len=2902, c130037_g7_i1len=2744, c141284_g1_i2len=3005, c139425_g3_i3len=1292, c138866_g2_i3len=2722, c135140_g3_i4len=3264	map00250
Alanine, aspartate and glutamate metabolism	40	asparaginase II	ec:3.5.1.1	2	c134892_g2_i5len=1297, c126026_g1_i1len=673	map00250
Alanine, aspartate and glutamate metabolism	40	synthase (glutamine-hydrolysing)	ec:6.3.5.5	1	c137273_g1_i2len=3372	map00250
Alanine, aspartate and glutamate metabolism	40	synthase (glutamine-hydrolysing)	ec:6.3.5.4	12	c143324_g3_i1len=1233, c141588_g1_i3len=1262, c138238_g1_i10len=2963, c138238_g1_i9len=3040, c137006_g5_i1len=3096, c143324_g3_i5len=2103, c137006_g5_i10len=2996, c137006_g5_i4len=1820, c143324_g3_i2len=775, c137006_g5_i8len=2915, c138238_g1_i2len=2971, c138238_g1_i4len=2890	map00250
Alanine, aspartate and glutamate metabolism	40	N-acetyltransferase	ec:2.3.1.17	2	c90200_g1_i2len=1690, c102352_g1_i1len=1241	map00250
Alanine, aspartate and glutamate metabolism	40	lyase	ec:4.3.2.2	1	c141005_g3_i1len=2109	map00250
Alanine, aspartate and glutamate metabolism	40	lyase	ec:4.3.2.1	2	c128093_g1_i1len=421, c126821_g1_i2len=875	map00250
Alanine, aspartate and glutamate metabolism	40	synthase (ammonia)	ec:6.3.4.16	1	c137273_g1_i2len=3372	map00250
Alanine, aspartate and glutamate metabolism	40	carbamoyltransferase	ec:2.1.3.2	1	c137273_g1_i2len=3372	map00250
Alanine, aspartate and glutamate metabolism	40	transaminase	ec:2.6.1.2	1	c115746_g1_i1len=3909	map00250
Alanine, aspartate and glutamate metabolism	40	transaminase	ec:2.6.1.1	1	c96794_g1_i1len=2298	map00250
Alanine, aspartate and glutamate metabolism	40	dehydrogenase (NAD+)	ec:1.2.1.24	3	c143806_g3_i3len=1511, c143806_g3_i1len=1649, c143806_g3_i5len=2676	map00250
Alanine, aspartate and glutamate metabolism	40	dehydrogenase [NAD(P)+]	ec:1.2.1.16	3	c143806_g3_i3len=1511, c143806_g3_i1len=1649, c143806_g3_i5len=2676	map00250
Alanine, aspartate and glutamate metabolism	40	transaminase	ec:2.6.1.12	1	c115746_g1_i1len=3909	map00250
Peptidoglycan biosynthesis	1	MraY transferase	ec:2.7.8.13	1	c110148_g1_i3len=2959	map00550
Cutin, suberine and wax biosynthesis	4	O-acyltransferase	ec:2.3.1.20	4	c138096_g1_i2len=3082, c142148_g4_i1len=3121, c141409_g1_i4len=4019, c138096_g1_i3len=3154	map00073
Cyanoamino acid metabolism	13	glutamyl transpeptidase	ec:2.3.2.2	5	c131831_g2_i3len=2566, c122609_g1_i2len=3420, c120913_g1_i3len=3466, c122609_g1_i3len=3052, c133754_g2_i3len=2841	map00460
Cyanoamino acid metabolism	13	asparaginase II	ec:3.5.1.1	2	c134892_g2_i5len=1297, c126026_g1_i1len=673	map00460
Cyanoamino acid metabolism	13	gentiobiase	ec:3.2.1.21	6	c118237_g1_i3len=742, c140629_g1_i8len=3492, c136581_g1_i2len=3870, c131747_g1_i1len=3794, c86075_g1_i1len=1012, c117656_g1_i2len=2620	map00460
Synthesis and degradation of ketone bodies	4	CoA-transferase	ec:2.8.3.5	1	c122587_g1_i1len=2773	map00072
Synthesis and degradation of ketone bodies	4	C-acetyltransferase	ec:2.3.1.9	1	c97481_g1_i1len=2004	map00072
Synthesis and degradation of ketone bodies	4	dehydrogenase	ec:1.1.1.30	2	c97468_g1_i2len=1053, c143950_g2_i2len=920	map00072
Fatty acid degradation	35	hydratase	ec:4.2.1.17	1	c53033_g1_i1len=3589	map00071
Fatty acid degradation	35	ligase	ec:6.2.1.3	4	c144087_g1_i2len=3256, c117682_g1_i3len=3314, c117682_g1_i4len=3047, c51859_g1_i1len=2985	map00071
Fatty acid degradation	35	O-palmitoyltransferase	ec:2.3.1.21	3	c139590_g1_i1len=2150, c91956_g1_i1len=2104, c122172_g1_i3len=2873	map00071
Fatty acid degradation	35	C-acyltransferase	ec:2.3.1.16	1	c97481_g1_i1len=2004	map00071
Fatty acid degradation	35	dehydrogenase (NAD+)	ec:1.2.1.3	14	c95715_g1_i2len=1965, c96241_g1_i1len=2123, c123150_g1_i2len=3657, c130614_g1_i2len=2889, c143806_g3_i3len=1511, c96241_g1_i2len=2428, c124140_g1_i1len=2106, c47973_g1_i1len=2330, c116521_g1_i1len=2439, c143806_g3_i1len=1649, c143806_g3_i5len=2676, c122109_g1_i2len=2485, c120909_g1_i2len=2415, c120405_g1_i3len=2846	map00071
Fatty acid degradation	35	C-acetyltransferase	ec:2.3.1.9	1	c97481_g1_i1len=2004	map00071
Fatty acid degradation	35	dehydrogenase	ec:1.1.1.35	6	c70793_g1_i1len=1563, c53033_g1_i1len=3589, c247895_g1_i1len=1928, c102260_g1_i1len=1561, c114349_g1_i1len=3027, c95762_g1_i1len=3037	map00071
Fatty acid degradation	35	oxidase	ec:1.3.3.6	2	c142943_g10_i3len=804, c142943_g10_i5len=3507	map00071
Fatty acid degradation	35	monooxygenase	ec:1.14.14.1	5	c125439_g1_i1len=1266, c124770_g1_i1len=1180, c141143_g5_i1len=3767, c74462_g1_i1len=1306, c140370_g1_i1len=2552	map00071
Nicotinate and nicotinamide metabolism	39	transhydrogenase (Re/Si-specific)	ec:1.6.1.2	2	c21947_g1_i2len=585, c124333_g1_i1len=5185	map00760
Nicotinate and nicotinamide metabolism	39	diphosphorylase (carboxylating)	ec:2.4.2.19	3	c138057_g6_i1len=2615, c141826_g3_i2len=1967, c136126_g1_i3len=2196	map00760
Nicotinate and nicotinamide metabolism	39	phosphoribosyltransferase	ec:2.4.2.12	1	c138057_g6_i1len=2615	map00760
Nicotinate and nicotinamide metabolism	39	synthase (glutamine-hydrolysing)	ec:6.3.5.1	1	c135452_g1_i3len=2707	map00760
Nicotinate and nicotinamide metabolism	39	nucleosidase	ec:3.2.2.1	1	c138110_g1_i2len=2113	map00760
Nicotinate and nicotinamide metabolism	39	uridine 5'-nucleotidase	ec:3.1.3.5	15	c100989_g1_i4len=2868, c47994_g1_i1len=2287, c136878_g2_i1len=1798, c105794_g1_i1len=2818, c122746_g1_i3len=3771, c117580_g1_i2len=1283, c100989_g1_i3len=2722, c140448_g3_i1len=713, c117580_g1_i3len=1768, c143463_g7_i3len=2655, c122746_g1_i1len=2613, c136878_g2_i2len=2141, c83341_g1_i1len=2373, c142745_g4_i3len=1782, c143463_g7_i4len=3771	map00760
Nicotinate and nicotinamide metabolism	39	diphosphatase	ec:3.6.1.9	14	c134510_g1_i2len=2407, c45984_g1_i1len=1181, c129021_g1_i4len=1282, c130998_g1_i2len=1276, c144215_g3_i4len=1931, c143505_g3_i3len=3515, c130998_g1_i1len=1368, c125618_g1_i3len=3352, c129021_g1_i2len=1242, c143505_g3_i2len=6806, c125618_g1_i6len=4676, c138393_g2_i1len=1759, c138393_g2_i5len=1769, c96069_g2_i1len=3393	map00760
Nicotinate and nicotinamide metabolism	39	kinase	ec:2.7.1.23	3	c127850_g1_i4len=2575, c98599_g1_i2len=1217, c127850_g1_i5len=2725	map00760
One carbon pool by folate	10	ligase	ec:6.3.4.3	5	c121869_g1_i2len=2189, c139755_g1_i6len=4252, c139755_g1_i1len=3207, c126117_g1_i2len=2754, c130825_g1_i1len=1393	map00670
One carbon pool by folate	10	S-aminomethyldihydrolipoylprotein:(6S)-tetrahydrofolate aminomethyltransferase (ammonia-forming)	ec:2.1.2.10	1	c118536_g1_i1len=3511	map00670
One carbon pool by folate	10	dehydrogenase (NAD+)	ec:1.5.1.15	2	c121869_g1_i2len=2189, c130825_g1_i1len=1393	map00670
One carbon pool by folate	10	formyltransferase	ec:2.1.2.2	2	c135728_g1_i1len=3506, c135728_g1_i4len=3525	map00670
One carbon pool by folate	10	cyclohydrolase	ec:3.5.4.9	5	c121869_g1_i2len=2189, c139755_g1_i6len=4252, c139755_g1_i1len=3207, c126117_g1_i2len=2754, c130825_g1_i1len=1393	map00670
One carbon pool by folate	10	dehydrogenase	ec:1.5.1.6	1	c123150_g1_i2len=3657	map00670
One carbon pool by folate	10	dehydrogenase (NADP+)	ec:1.5.1.5	5	c121869_g1_i2len=2189, c139755_g1_i6len=4252, c139755_g1_i1len=3207, c126117_g1_i2len=2754, c130825_g1_i1len=1393	map00670
One carbon pool by folate	10	reductase	ec:1.5.1.3	1	c110225_g1_i4len=1196	map00670
Geraniol degradation	7	hydratase	ec:4.2.1.17	1	c53033_g1_i1len=3589	map00281
Geraniol degradation	7	C-acyltransferase	ec:2.3.1.16	1	c97481_g1_i1len=2004	map00281
Geraniol degradation	7	dehydrogenase	ec:1.1.1.35	6	c70793_g1_i1len=1563, c53033_g1_i1len=3589, c247895_g1_i1len=1928, c102260_g1_i1len=1561, c114349_g1_i1len=3027, c95762_g1_i1len=3037	map00281
Aminoacyl-tRNA biosynthesis	37	ligase	ec:6.1.1.9	1	c131690_g1_i6len=3656	map00970
Aminoacyl-tRNA biosynthesis	37	ligase	ec:6.1.1.7	4	c108921_g1_i2len=1575, c96017_g1_i1len=3899, c148853_g1_i1len=3610, c108921_g1_i1len=2032	map00970
Aminoacyl-tRNA biosynthesis	37	ligase	ec:6.1.1.5	2	c65662_g1_i1len=2512, c131221_g1_i1len=3111	map00970
Aminoacyl-tRNA biosynthesis	37	ligase	ec:6.1.1.4	2	c102555_g1_i1len=4667, c139277_g1_i1len=3942	map00970
Aminoacyl-tRNA biosynthesis	37	ligase	ec:6.1.1.3	2	c139479_g1_i2len=4063, c113637_g1_i1len=2693	map00970
Aminoacyl-tRNA biosynthesis	37	ligase	ec:6.1.1.1	1	c65662_g1_i1len=2512	map00970
Aminoacyl-tRNA biosynthesis	37	synthase (glutamine-hydrolysing)	ec:6.3.5.7	1	c133089_g2_i4len=815	map00970
Aminoacyl-tRNA biosynthesis	37	ligase	ec:6.1.1.22	1	c138154_g1_i2len=1419	map00970
Aminoacyl-tRNA biosynthesis	37	ligase	ec:6.1.1.21	1	c104575_g1_i2len=1763	map00970
Aminoacyl-tRNA biosynthesis	37	ligase	ec:6.1.1.20	5	c107308_g1_i1len=2236, c85587_g1_i1len=1983, c106658_g1_i1len=1504, c91965_g1_i1len=2208, c103962_g1_i1len=1493	map00970
Aminoacyl-tRNA biosynthesis	37	ligase	ec:6.1.1.19	5	c137742_g1_i5len=2133, c46927_g1_i1len=2440, c144551_g1_i3len=1277, c137742_g1_i9len=4151, c140293_g2_i7len=2974	map00970
Aminoacyl-tRNA biosynthesis	37	ligase	ec:6.1.1.17	3	c118731_g1_i5len=2447, c126579_g1_i2len=5406, c126579_g1_i1len=5427	map00970
Aminoacyl-tRNA biosynthesis	37	ligase	ec:6.1.1.16	4	c123099_g1_i2len=3989, c134180_g1_i4len=3198, c101964_g1_i1len=3247, c101964_g1_i2len=3010	map00970
Aminoacyl-tRNA biosynthesis	37	ligase	ec:6.1.1.15	2	c126579_g1_i2len=5406, c126579_g1_i1len=5427	map00970
Aminoacyl-tRNA biosynthesis	37	ligase	ec:6.1.1.10	7	c150953_g1_i1len=1176, c127238_g2_i2len=3085, c140470_g3_i4len=1087, c68798_g1_i1len=1972, c102555_g1_i1len=4667, c140470_g3_i3len=3128, c140470_g3_i2len=3101	map00970
Valine, leucine and isoleucine degradation	27	mutase	ec:5.4.99.2	3	c124270_g1_i1len=3057, c122105_g1_i2len=3164, c124270_g1_i2len=3162	map00280
Valine, leucine and isoleucine degradation	27	hydratase	ec:4.2.1.17	1	c53033_g1_i1len=3589	map00280
Valine, leucine and isoleucine degradation	27	hydrolase	ec:3.1.2.4	1	c128749_g1_i3len=2425	map00280
Valine, leucine and isoleucine degradation	27	CoA-transferase	ec:2.8.3.5	1	c122587_g1_i1len=2773	map00280
Valine, leucine and isoleucine degradation	27	dehydrogenase	ec:1.1.1.178	2	c70793_g1_i1len=1563, c102260_g1_i1len=1561	map00280
Valine, leucine and isoleucine degradation	27	C-acyltransferase	ec:2.3.1.16	1	c97481_g1_i1len=2004	map00280
Valine, leucine and isoleucine degradation	27	dehydrogenase (NAD+)	ec:1.2.1.3	14	c95715_g1_i2len=1965, c96241_g1_i1len=2123, c123150_g1_i2len=3657, c130614_g1_i2len=2889, c143806_g3_i3len=1511, c96241_g1_i2len=2428, c124140_g1_i1len=2106, c47973_g1_i1len=2330, c116521_g1_i1len=2439, c143806_g3_i1len=1649, c143806_g3_i5len=2676, c122109_g1_i2len=2485, c120909_g1_i2len=2415, c120405_g1_i3len=2846	map00280
Valine, leucine and isoleucine degradation	27	C-acetyltransferase	ec:2.3.1.9	1	c97481_g1_i1len=2004	map00280
Valine, leucine and isoleucine degradation	27	dehydrogenase	ec:1.1.1.35	6	c70793_g1_i1len=1563, c53033_g1_i1len=3589, c247895_g1_i1len=1928, c102260_g1_i1len=1561, c114349_g1_i1len=3027, c95762_g1_i1len=3037	map00280
Valine, leucine and isoleucine degradation	27	dehydrogenase	ec:1.8.1.4	1	c103992_g1_i1len=2039	map00280
Valine, leucine and isoleucine degradation	27	dehydrogenase (CoA-acylating)	ec:1.2.1.27	2	c130614_g1_i2len=2889, c122109_g1_i2len=2485	map00280
Sesquiterpenoid and triterpenoid biosynthesis	2	monooxygenase	ec:1.14.13.132	2	c114349_g1_i1len=3027, c95762_g1_i1len=3037	map00909
Zeatin biosynthesis	2	dimethylallyltransferase	ec:2.5.1.75	2	c134957_g1_i2len=2084, c135020_g1_i2len=1496	map00908
Phosphatidylinositol signaling system	122	phospholipase C	ec:3.1.4.11	36	c136298_g1_i2len=7968, c124819_g1_i3len=1547, c138583_g1_i2len=6294, c125265_g1_i2len=2820, c126898_g1_i2len=2938, c140120_g1_i7len=3794, c126775_g1_i2len=2927, c122138_g1_i1len=5891, c138951_g6_i2len=4787, c141326_g2_i11len=5860, c141326_g2_i1len=5965, c133622_g2_i4len=6377, c122138_g1_i7len=5951, c140244_g9_i1len=2352, c132719_g1_i3len=2454, c140120_g1_i8len=3872, c114605_g1_i3len=2768, c110768…	map04070
Phosphatidylinositol signaling system	122	3-phosphatase	ec:3.1.3.67	3	c77745_g2_i1len=2026, c110561_g1_i1len=3032, c110561_g1_i2len=3101	map04070
Phosphatidylinositol signaling system	122	inositol-1,3-bisphosphate 3-phosphatase	ec:3.1.3.64	7	c142801_g1_i1len=7039, c142801_g1_i5len=6484, c122991_g1_i4len=1321, c135369_g1_i5len=1436, c122991_g1_i6len=1502, c142801_g1_i7len=7099, c142801_g1_i2len=6931	map04070
Phosphatidylinositol signaling system	122	kinase C	ec:2.7.11.13	28	c134412_g1_i2len=3557, c135801_g1_i6len=6274, c140457_g5_i9len=2255, c140457_g5_i8len=2267, c130989_g1_i4len=2267, c140457_g5_i4len=2925, c142278_g3_i3len=4308, c93408_g1_i1len=1938, c107254_g2_i2len=1175, c56233_g1_i1len=415, c142436_g2_i7len=1960, c130989_g1_i5len=3297, c101798_g1_i1len=3139, c142763_g5_i2len=15868, c142436_g2_i4len=2759, c121676_g3_i3len=2100, c127446_g1_i2len=3309, c108645_g2…	map04070
Phosphatidylinositol signaling system	122	5-phosphatase	ec:3.1.3.36	9	c142272_g7_i4len=4768, c140574_g9_i3len=4278, c21408_g1_i1len=1728, c142272_g7_i5len=2606, c118619_g1_i1len=1765, c142272_g7_i6len=4744, c140574_g9_i2len=4609, c142272_g7_i1len=4423, c118619_g1_i2len=1748	map04070
Phosphatidylinositol signaling system	122	phosphatase	ec:3.1.3.25	3	c256387_g1_i1len=3667, c88364_g1_i1len=1385, c122008_g1_i2len=1933	map04070
Phosphatidylinositol signaling system	122	cytidylyltransferase	ec:2.7.7.41	3	c97485_g1_i1len=3233, c142116_g1_i1len=2991, c142165_g1_i2len=3147	map04070
Phosphatidylinositol signaling system	122	5/6-kinase	ec:2.7.1.159	2	c100755_g1_i1len=3777, c110759_g1_i1len=4707	map04070
Phosphatidylinositol signaling system	122	3-kinase	ec:2.7.1.154	9	c120078_g1_i6len=1809, c108654_g1_i3len=1809, c133291_g1_i3len=1463, c133768_g1_i5len=2935, c144496_g3_i2len=5524, c120078_g1_i1len=1787, c120078_g1_i2len=1541, c108021_g1_i2len=5500, c123430_g1_i1len=3375	map04070
Phosphatidylinositol signaling system	122	3-kinase	ec:2.7.1.153	2	c144496_g3_i2len=5524, c120078_g1_i1len=1787	map04070
Phosphatidylinositol signaling system	122	4-kinase	ec:2.7.1.149	2	c140090_g7_i4len=2658, c140090_g7_i3len=2923	map04070
Phosphatidylinositol signaling system	122	3-kinase	ec:2.7.1.137	9	c120078_g1_i6len=1809, c108654_g1_i3len=1809, c133291_g1_i3len=1463, c133768_g1_i5len=2935, c144496_g3_i2len=5524, c120078_g1_i1len=1787, c120078_g1_i2len=1541, c108021_g1_i2len=5500, c123430_g1_i1len=3375	map04070
Phosphatidylinositol signaling system	122	3-kinase	ec:2.7.1.127	7	c106473_g1_i2len=2786, c59988_g1_i1len=4184, c96110_g2_i1len=2483, c120292_g1_i2len=1757, c130577_g2_i1len=3736, c142957_g2_i3len=3728, c118725_g1_i1len=3852	map04070
Phosphatidylinositol signaling system	122	kinase (ATP)	ec:2.7.1.107	10	c140872_g2_i3len=6543, c141059_g13_i1len=4645, c138962_g1_i1len=4554, c8830_g1_i1len=3437, c138995_g3_i4len=2557, c138988_g1_i1len=2792, c114234_g1_i1len=1907, c133100_g2_i5len=4611, c133100_g2_i4len=3471, c134720_g1_i3len=3580	map04070
Phosphatidylinositol signaling system	122	5-kinase	ec:2.7.1.68	2	c106329_g1_i1len=3622, c126204_g1_i1len=3263	map04070
Phosphatidylinositol signaling system	122	4-kinase	ec:2.7.1.67	1	c133743_g1_i1len=5705	map04070
Oxidative phosphorylation	25	dehydrogenase	ec:1.6.99.3	8	c100776_g1_i1len=3963, c44494_g1_i1len=643, c151693_g1_i1len=685, c103961_g1_i2len=371, c108285_g1_i2len=2454, c108750_g1_i1len=1977, c71878_g1_i2len=1718, c108285_g1_i1len=2210	map00190
Oxidative phosphorylation	25	ATPase	ec:3.6.3.6	2	c129206_g2_i2len=744, c40565_g1_i1len=1474	map00190
Oxidative phosphorylation	25	reductase (H+-translocating)	ec:1.6.5.3	4	c100776_g1_i1len=3963, c44494_g1_i1len=643, c151693_g1_i1len=685, c108750_g1_i1len=1977	map00190
Oxidative phosphorylation	25	diphosphatase	ec:3.6.1.1	3	c143705_g3_i1len=2876, c96818_g1_i2len=1116, c127001_g1_i5len=2160	map00190
Oxidative phosphorylation	25	ATPase	ec:3.6.3.10	2	c40565_g1_i1len=1474, c10905_g1_i1len=2628	map00190
Oxidative phosphorylation	25	oxidase	ec:1.9.3.1	11	c99334_g1_i1len=1386, c144919_g1_i1len=648, c78613_g1_i1len=1523, c38787_g1_i1len=883, c244648_g1_i1len=1216, c245610_g2_i1len=1127, c94503_g1_i1len=1236, c78613_g1_i2len=1509, c73715_g1_i2len=1323, c5734_g1_i1len=585, c95012_g1_i3len=1217	map00190
Folate biosynthesis	7	cyclohydrolase I	ec:3.5.4.16	2	c83245_g1_i1len=1718, c136541_g1_i3len=1463	map00790
Folate biosynthesis	7	synthase	ec:6.3.2.17	1	c127174_g1_i1len=2303	map00790
Folate biosynthesis	7	phosphatase	ec:3.1.3.1	2	c129680_g3_i2len=2460, c130870_g1_i1len=2426	map00790
Folate biosynthesis	7	pyranopterin phosphate synthase	ec:4.1.99.18	1	c123416_g1_i1len=587	map00790
Folate biosynthesis	7	reductase	ec:1.5.1.3	1	c110225_g1_i4len=1196	map00790
Glycosphingolipid biosynthesis - ganglio series	24	hexosaminidase	ec:3.2.1.52	1	c93241_g1_i1len=2206	map00604
Glycosphingolipid biosynthesis - ganglio series	24	lactase (ambiguous)	ec:3.2.1.23	8	c132086_g1_i2len=1532, c132086_g2_i2len=1605, c137055_g2_i4len=1979, c132086_g2_i1len=1647, c132086_g1_i7len=405, c137055_g2_i5len=3244, c129752_g1_i4len=1630, c137055_g1_i8len=3104	map00604
Glycosphingolipid biosynthesis - ganglio series	24	alpha-2,8-sialyltransferase	ec:2.4.99.8	7	c126112_g1_i1len=3202, c67105_g1_i1len=694, c135305_g5_i7len=2050, c129874_g1_i2len=1591, c135305_g2_i6len=2776, c135305_g5_i6len=2901, c131794_g1_i3len=2256	map00604
Glycosphingolipid biosynthesis - ganglio series	24	6-alpha-sialyltransferase	ec:2.4.99.7	1	c67089_g1_i1len=1735	map00604
Glycosphingolipid biosynthesis - ganglio series	24	alpha-2,3-sialyltransferase	ec:2.4.99.4	7	c124856_g1_i2len=2265, c124856_g1_i1len=2489, c108860_g1_i1len=2256, c126247_g1_i5len=2199, c141961_g2_i3len=3071, c125176_g2_i1len=2267, c126247_g1_i1len=2599	map00604
Glycosphingolipid biosynthesis - globo series	18	hexosaminidase	ec:3.2.1.52	1	c93241_g1_i1len=2206	map00603
Glycosphingolipid biosynthesis - globo series	18	melibiase	ec:3.2.1.22	3	c116286_g1_i1len=2820, c118002_g1_i2len=1871, c128195_g1_i1len=1878	map00603
Glycosphingolipid biosynthesis - globo series	18	alpha-2,8-sialyltransferase	ec:2.4.99.8	7	c126112_g1_i1len=3202, c67105_g1_i1len=694, c135305_g5_i7len=2050, c129874_g1_i2len=1591, c135305_g2_i6len=2776, c135305_g5_i6len=2901, c131794_g1_i3len=2256	map00603
Glycosphingolipid biosynthesis - globo series	18	alpha-2,3-sialyltransferase	ec:2.4.99.4	7	c124856_g1_i2len=2265, c124856_g1_i1len=2489, c108860_g1_i1len=2256, c126247_g1_i5len=2199, c141961_g2_i3len=3071, c125176_g2_i1len=2267, c126247_g1_i1len=2599	map00603
Diterpenoid biosynthesis	4	2beta-dioxygenase	ec:1.14.11.13	4	c139877_g1_i6len=2623, c132891_g1_i2len=4509, c130279_g1_i2len=3124, c135084_g2_i1len=3491	map00904
Limonene and pinene degradation	15	hydratase	ec:4.2.1.17	1	c53033_g1_i1len=3589	map00903
Limonene and pinene degradation	15	dehydrogenase (NAD+)	ec:1.2.1.3	14	c95715_g1_i2len=1965, c96241_g1_i1len=2123, c123150_g1_i2len=3657, c130614_g1_i2len=2889, c143806_g3_i3len=1511, c96241_g1_i2len=2428, c124140_g1_i1len=2106, c47973_g1_i1len=2330, c116521_g1_i1len=2439, c143806_g3_i1len=1649, c143806_g3_i5len=2676, c122109_g1_i2len=2485, c120909_g1_i2len=2415, c120405_g1_i3len=2846	map00903
Lysine biosynthesis	1	transaminase	ec:2.6.1.57	1	c96794_g1_i1len=2298	map00300
Glycosphingolipid biosynthesis - lacto and neolacto series	18	beta-1,3-acetylglucosaminyltransferase	ec:2.4.1.163	2	c109646_g2_i2len=1881, c47763_g1_i1len=1940	map00601
Glycosphingolipid biosynthesis - lacto and neolacto series	18	beta-1,3-N-acetylglucosaminyltransferase	ec:2.4.1.149	2	c135346_g1_i2len=1432, c135346_g1_i1len=4097	map00601
Glycosphingolipid biosynthesis - lacto and neolacto series	18	alpha-2,8-sialyltransferase	ec:2.4.99.8	7	c126112_g1_i1len=3202, c67105_g1_i1len=694, c135305_g5_i7len=2050, c129874_g1_i2len=1591, c135305_g2_i6len=2776, c135305_g5_i6len=2901, c131794_g1_i3len=2256	map00601
Glycosphingolipid biosynthesis - lacto and neolacto series	18	alpha-2,3-sialyltransferase	ec:2.4.99.4	7	c124856_g1_i2len=2265, c124856_g1_i1len=2489, c108860_g1_i1len=2256, c126247_g1_i5len=2199, c141961_g2_i3len=3071, c125176_g2_i1len=2267, c126247_g1_i1len=2599	map00601
Glycosphingolipid biosynthesis - lacto and neolacto series	18	1,3-N-acetyl-beta-D-glucosaminyltransferase	ec:2.4.1.206	2	c109646_g2_i2len=1881, c47763_g1_i1len=1940	map00601
Other types of O-glycan biosynthesis	11	3-beta-glucuronosyltransferase	ec:2.4.1.135	5	c142294_g4_i1len=4752, c119111_g1_i1len=2580, c96057_g1_i1len=2558, c116402_g1_i3len=3541, c133760_g1_i1len=1617	map00514
Other types of O-glycan biosynthesis	11	mannosyltransferase	ec:2.4.1.109	4	c143783_g1_i2len=2858, c141278_g1_i1len=2168, c135981_g1_i2len=1582, c141278_g1_i4len=2931	map00514
Other types of O-glycan biosynthesis	11	alpha-2,6-sialyltransferase	ec:2.4.99.1	1	c97325_g1_i2len=3106	map00514
Other types of O-glycan biosynthesis	11	GDP-L-fucose:polypeptide fucosyltransferase	ec:2.4.1.221	1	c127472_g1_i1len=1342	map00514
Sphingolipid metabolism	48	phosphodiesterase D	ec:3.1.4.41	1	c118526_g2_i3len=2976	map00600
Sphingolipid metabolism	48	phosphodiesterase	ec:3.1.4.12	3	c125796_g1_i1len=3065, c4878_g1_i1len=2281, c118526_g2_i3len=2976	map00600
Sphingolipid metabolism	48	cerebroside galactosidase	ec:3.2.1.46	3	c124953_g1_i3len=1909, c124953_g1_i1len=2343, c127679_g1_i2len=2654	map00600
Sphingolipid metabolism	48	lactase (ambiguous)	ec:3.2.1.23	8	c132086_g1_i2len=1532, c132086_g2_i2len=1605, c137055_g2_i4len=1979, c132086_g2_i1len=1647, c132086_g1_i7len=405, c137055_g2_i5len=3244, c129752_g1_i4len=1630, c137055_g1_i8len=3104	map00600
Sphingolipid metabolism	48	melibiase	ec:3.2.1.22	3	c116286_g1_i1len=2820, c118002_g1_i2len=1871, c128195_g1_i1len=1878	map00600
Sphingolipid metabolism	48	neuraminidase	ec:3.2.1.18	3	c144239_g1_i4len=1847, c108290_g1_i1len=2250, c131248_g2_i1len=2260	map00600
Sphingolipid metabolism	48	C-palmitoyltransferase	ec:2.3.1.50	1	c82288_g1_i2len=1824	map00600
Sphingolipid metabolism	48	acylsphingosine deacylase	ec:3.5.1.23	2	c243875_g1_i1len=1379, c143143_g1_i1len=7911	map00600
Sphingolipid metabolism	48	N-acyltransferase	ec:2.3.1.24	7	c20120_g1_i1len=1344, c104131_g1_i2len=1745, c143350_g3_i2len=1767, c125393_g1_i4len=1531, c111698_g1_i1len=722, c119322_g1_i2len=2778, c143350_g3_i1len=2373	map00600
Sphingolipid metabolism	48	phosphatase	ec:3.1.3.4	12	c141131_g1_i11len=4349, c135832_g1_i1len=5623, c141289_g3_i6len=4120, c134117_g1_i1len=5861, c141289_g2_i6len=4097, c108488_g1_i1len=1041, c122862_g1_i3len=2255, c141289_g2_i3len=2504, c143276_g3_i3len=1565, c122862_g1_i2len=2252, c141289_g3_i5len=4036, c141289_g3_i1len=4039	map00600
Sphingolipid metabolism	48	sulfotransferase	ec:2.8.2.11	3	c141074_g1_i2len=2539, c134668_g3_i1len=1863, c130296_g1_i3len=2224	map00600
Sphingolipid metabolism	48	sulfatase	ec:3.1.6.1	3	c106693_g1_i1len=2503, c106693_g1_i3len=2557, c139745_g1_i2len=5248	map00600
Various types of N-glycan biosynthesis	13	hexosaminidase	ec:3.2.1.52	1	c93241_g1_i1len=2206	map00513
Various types of N-glycan biosynthesis	13	4-beta-N-acetylglucosaminyltransferase	ec:2.4.1.145	1	c118546_g1_i1len=3173	map00513
Various types of N-glycan biosynthesis	13	2-beta-N-acetylglucosaminyltransferase	ec:2.4.1.143	1	c106437_g1_i1len=2511	map00513
Various types of N-glycan biosynthesis	13	alpha-1,3-mannosyltransferase	ec:2.4.1.132	1	c97206_g1_i1len=2184	map00513
Various types of N-glycan biosynthesis	13	1,2-alpha-mannosidase	ec:3.2.1.113	8	c118237_g1_i3len=742, c136581_g1_i2len=3870, c131747_g1_i1len=3794, c125450_g1_i2len=4774, c130926_g1_i1len=3606, c86075_g1_i1len=1012, c126130_g1_i1len=4478, c44559_g1_i2len=2236	map00513
Various types of N-glycan biosynthesis	13	6-alpha-L-fucosyltransferase	ec:2.4.1.68	1	c118622_g1_i1len=1085	map00513
Various types of N-glycan biosynthesis	13	alpha-1,6-mannosyltransferase	ec:2.4.1.232	1	c97206_g1_i1len=2184	map00513
Terpenoid backbone biosynthesis	9	O-methyltransferase	ec:2.1.1.100	1	c70039_g1_i1len=1933	map00900
Terpenoid backbone biosynthesis	9	4-phosphate cytidylyltransferase	ec:2.7.7.60	2	c142572_g3_i4len=2011, c142572_g3_i2len=1567	map00900
Terpenoid backbone biosynthesis	9	oxidase	ec:1.8.3.5	1	c124963_g1_i1len=2544	map00900
Terpenoid backbone biosynthesis	9	reductase	ec:1.1.1.88	2	c60189_g1_i1len=901, c143683_g1_i1len=3801	map00900
Terpenoid backbone biosynthesis	9	farnesyltransferase	ec:2.5.1.58	1	c66222_g1_i2len=2048	map00900
Terpenoid backbone biosynthesis	9	C-acetyltransferase	ec:2.3.1.9	1	c97481_g1_i1len=2004	map00900
Terpenoid backbone biosynthesis	9	reductase (NADPH)	ec:1.1.1.34	2	c60189_g1_i1len=901, c143683_g1_i1len=3801	map00900
Terpenoid backbone biosynthesis	9	diphosphate synthase	ec:2.5.1.29	1	c92414_g1_i1len=1656	map00900
Terpenoid backbone biosynthesis	9	diphosphate synthase	ec:2.5.1.10	1	c92414_g1_i1len=1656	map00900
Mucin type O-Glycan biosynthesis	13	3-beta-galactosyltransferase	ec:2.4.1.122	3	c136613_g2_i1len=3606, c110574_g1_i1len=1551, c64175_g1_i1len=2370	map00512
Mucin type O-Glycan biosynthesis	13	beta-1,6-N-acetylglucosaminyltransferase	ec:2.4.1.102	1	c79585_g1_i1len=1992	map00512
Mucin type O-Glycan biosynthesis	13	alpha-2,3-sialyltransferase	ec:2.4.99.4	7	c124856_g1_i2len=2265, c124856_g1_i1len=2489, c108860_g1_i1len=2256, c126247_g1_i5len=2199, c141961_g2_i3len=3071, c125176_g2_i1len=2267, c126247_g1_i1len=2599	map00512
Mucin type O-Glycan biosynthesis	13	N-acetylgalactosaminyltransferase	ec:2.4.1.41	2	c142682_g2_i9len=2459, c142682_g2_i2len=1222	map00512
Other glycan degradation	30	endo-beta-N-acetylglucosaminidase	ec:3.2.1.96	2	c53564_g1_i2len=2382, c68752_g1_i1len=2427	map00511
Other glycan degradation	30	hexosaminidase	ec:3.2.1.52	1	c93241_g1_i1len=2206	map00511
Other glycan degradation	30	alpha-fucosidase	ec:3.2.1.51	1	c144740_g1_i3len=4153	map00511
Other glycan degradation	30	alpha-D-mannosidase	ec:3.2.1.24	13	c118237_g1_i3len=742, c140629_g1_i8len=3492, c137030_g1_i1len=4668, c132305_g1_i2len=7332, c136581_g1_i2len=3870, c131747_g1_i1len=3794, c125450_g1_i2len=4774, c130926_g1_i1len=3606, c86075_g1_i1len=1012, c117656_g1_i2len=2620, c126130_g1_i1len=4478, c124375_g1_i1len=2363, c44559_g1_i2len=2236	map00511
Other glycan degradation	30	lactase (ambiguous)	ec:3.2.1.23	8	c132086_g1_i2len=1532, c132086_g2_i2len=1605, c137055_g2_i4len=1979, c132086_g2_i1len=1647, c132086_g1_i7len=405, c137055_g2_i5len=3244, c129752_g1_i4len=1630, c137055_g1_i8len=3104	map00511
Other glycan degradation	30	neuraminidase	ec:3.2.1.18	3	c144239_g1_i4len=1847, c108290_g1_i1len=2250, c131248_g2_i1len=2260	map00511
Other glycan degradation	30	aspartylglucosylamine deaspartylase	ec:3.5.1.26	2	c133263_g2_i2len=1635, c134892_g2_i5len=1297	map00511
N-Glycan biosynthesis	16	N-acetylglucosaminephosphotransferase	ec:2.7.8.15	2	c110148_g1_i1len=3112, c110148_g1_i3len=2959	map00510
N-Glycan biosynthesis	16	4-beta-N-acetylglucosaminyltransferase	ec:2.4.1.145	1	c118546_g1_i1len=3173	map00510
N-Glycan biosynthesis	16	4-beta-N-acetylglucosaminyltransferase	ec:2.4.1.144	1	c140668_g3_i1len=3478	map00510
N-Glycan biosynthesis	16	2-beta-N-acetylglucosaminyltransferase	ec:2.4.1.143	1	c106437_g1_i1len=2511	map00510
N-Glycan biosynthesis	16	alpha-1,3-mannosyltransferase	ec:2.4.1.132	1	c97206_g1_i1len=2184	map00510
N-Glycan biosynthesis	16	1,2-alpha-mannosidase	ec:3.2.1.113	8	c118237_g1_i3len=742, c136581_g1_i2len=3870, c131747_g1_i1len=3794, c125450_g1_i2len=4774, c130926_g1_i1len=3606, c86075_g1_i1len=1012, c126130_g1_i1len=4478, c44559_g1_i2len=2236	map00510
N-Glycan biosynthesis	16	6-alpha-L-fucosyltransferase	ec:2.4.1.68	1	c118622_g1_i1len=1085	map00510
N-Glycan biosynthesis	16	alpha-2,6-sialyltransferase	ec:2.4.99.1	1	c97325_g1_i2len=3106	map00510
Primary bile acid biosynthesis	6	dehydrogenase	ec:1.1.1.35	6	c70793_g1_i1len=1563, c53033_g1_i1len=3589, c247895_g1_i1len=1928, c102260_g1_i1len=1561, c114349_g1_i1len=3027, c95762_g1_i1len=3037	map00120
Nitrotoluene degradation	1	N-acetyltransferase	ec:2.3.1.5	1	c94869_g1_i1len=1768	map00633
Carbon fixation pathways in prokaryotes	24	ligase	ec:6.3.4.3	5	c121869_g1_i2len=2189, c139755_g1_i6len=4252, c139755_g1_i1len=3207, c126117_g1_i2len=2754, c130825_g1_i1len=1393	map00720
Carbon fixation pathways in prokaryotes	24	mutase	ec:5.4.99.2	3	c124270_g1_i1len=3057, c122105_g1_i2len=3164, c124270_g1_i2len=3162	map00720
Carbon fixation pathways in prokaryotes	24	hydratase	ec:4.2.1.17	1	c53033_g1_i1len=3589	map00720
Carbon fixation pathways in prokaryotes	24	carboxylase	ec:6.4.1.2	4	c138334_g1_i3len=8548, c55294_g1_i1len=1631, c119476_g1_i6len=3234, c107092_g1_i4len=1764	map00720
Carbon fixation pathways in prokaryotes	24	cyclohydrolase	ec:3.5.4.9	5	c121869_g1_i2len=2189, c139755_g1_i6len=4252, c139755_g1_i1len=3207, c126117_g1_i2len=2754, c130825_g1_i1len=1393	map00720
Carbon fixation pathways in prokaryotes	24	citrate synthase	ec:2.3.3.8	2	c129870_g1_i1len=4437, c141420_g2_i1len=2084	map00720
Carbon fixation pathways in prokaryotes	24	ligase (ADP-forming)	ec:6.2.1.5	2	c129870_g1_i1len=4437, c141420_g2_i1len=2084	map00720
Carbon fixation pathways in prokaryotes	24	ligase	ec:6.2.1.1	2	c134414_g1_i3len=3236, c138622_g9_i1len=2858	map00720
Carbon fixation pathways in prokaryotes	24	dehydrogenase (NADP+)	ec:1.1.1.42	1	c106832_g1_i1len=2233	map00720
Carbon fixation pathways in prokaryotes	24	C-acetyltransferase	ec:2.3.1.9	1	c97481_g1_i1len=2004	map00720
Carbon fixation pathways in prokaryotes	24	dehydrogenase	ec:1.1.1.35	6	c70793_g1_i1len=1563, c53033_g1_i1len=3589, c247895_g1_i1len=1928, c102260_g1_i1len=1561, c114349_g1_i1len=3027, c95762_g1_i1len=3037	map00720
Carbon fixation pathways in prokaryotes	24	dehydrogenase (NADP+)	ec:1.5.1.5	5	c121869_g1_i2len=2189, c139755_g1_i6len=4252, c139755_g1_i1len=3207, c126117_g1_i2len=2754, c130825_g1_i1len=1393	map00720
Carbapenem biosynthesis	1	5-kinase	ec:2.7.2.11	1	c141748_g8_i1len=3712	map00332
Carbapenem biosynthesis	1	dehydrogenase	ec:1.2.1.41	1	c141748_g8_i1len=3712	map00332
Pentose phosphate pathway	31	deoxyribokinase	ec:2.7.1.15	1	c5268_g1_i2len=1078	map00030
Pentose phosphate pathway	31	phosphohexokinase	ec:2.7.1.11	5	c123097_g1_i2len=3011, c159718_g1_i1len=737, c121567_g1_i1len=3424, c47077_g1_i1len=1844, c247471_g1_i1len=737	map00030
Pentose phosphate pathway	31	diphosphokinase	ec:2.7.6.1	2	c117079_g1_i4len=2317, c117079_g1_i2len=2269	map00030
Pentose phosphate pathway	31	isomerase	ec:5.3.1.9	1	c242391_g1_i1len=2123	map00030
Pentose phosphate pathway	31	isomerase	ec:5.3.1.6	1	c109177_g1_i1len=2053	map00030
Pentose phosphate pathway	31	phosphogluconolactonase	ec:3.1.1.31	3	c128518_g1_i5len=3103, c129829_g1_i1len=5049, c129829_g1_i2len=4807	map00030
Pentose phosphate pathway	31	glycolaldehydetransferase	ec:2.2.1.1	1	c137174_g1_i4len=2287	map00030
Pentose phosphate pathway	31	hexose diphosphatase	ec:3.1.3.11	4	c38914_g1_i1len=555, c124454_g1_i5len=1369, c48388_g1_i1len=545, c85956_g1_i1len=1235	map00030
Pentose phosphate pathway	31	aldolase	ec:4.1.2.13	2	c5888_g1_i1len=1309, c243434_g1_i1len=977	map00030
Pentose phosphate pathway	31	dehydrogenase (NADP+)	ec:1.1.1.49	5	c128596_g1_i2len=2196, c128518_g1_i5len=3103, c129829_g1_i1len=5049, c128820_g2_i1len=2195, c129829_g1_i2len=4807	map00030
Pentose phosphate pathway	31	dehydrogenase (NADP+-dependent, decarboxylating)	ec:1.1.1.44	2	c97937_g1_i1len=2422, c118764_g2_i4len=2375	map00030
Pentose phosphate pathway	31	(alpha-D-glucose-1,6-bisphosphate-dependent)	ec:5.4.2.2	7	c135264_g1_i6len=3950, c135264_g1_i2len=2050, c128715_g1_i1len=2982, c135264_g1_i5len=2853, c134324_g1_i2len=4171, c134324_g1_i1len=4326, c134324_g1_i5len=3073	map00030
Arginine and proline metabolism	28	decarboxylase	ec:4.1.1.17	2	c143414_g5_i2len=2445, c96407_g1_i1len=2375	map00330
Arginine and proline metabolism	28	oxidase	ec:1.4.3.3	1	c142707_g1_i7len=1759	map00330
Arginine and proline metabolism	28	aldolase	ec:4.1.3.16	1	c124289_g2_i2len=1269	map00330
Arginine and proline metabolism	28	N-acetyltransferase	ec:2.3.1.57	2	c132982_g2_i1len=2285, c122452_g1_i5len=1361	map00330
Arginine and proline metabolism	28	5-kinase	ec:2.7.2.11	1	c141748_g8_i1len=3712	map00330
Arginine and proline metabolism	28	dehydrogenase (NAD+)	ec:1.2.1.3	14	c95715_g1_i2len=1965, c96241_g1_i1len=2123, c123150_g1_i2len=3657, c130614_g1_i2len=2889, c143806_g3_i3len=1511, c96241_g1_i2len=2428, c124140_g1_i1len=2106, c47973_g1_i1len=2330, c116521_g1_i1len=2439, c143806_g3_i1len=1649, c143806_g3_i5len=2676, c122109_g1_i2len=2485, c120909_g1_i2len=2415, c120405_g1_i3len=2846	map00330
Arginine and proline metabolism	28	dioxygenase	ec:1.14.11.2	3	c129668_g1_i2len=996, c138715_g3_i5len=2653, c133665_g1_i1len=2757	map00330
Arginine and proline metabolism	28	synthase (NADPH)	ec:1.14.13.39	1	c137631_g1_i1len=5343	map00330
Arginine and proline metabolism	28	synthase	ec:2.5.1.22	1	c44052_g1_i1len=2145	map00330
Arginine and proline metabolism	28	dehydrogenase	ec:1.2.1.41	1	c141748_g8_i1len=3712	map00330
Arginine and proline metabolism	28	transaminase	ec:2.6.1.1	1	c96794_g1_i1len=2298	map00330
Arginine and proline metabolism	28	dehydrogenase	ec:1.2.1.19	1	c95715_g1_i2len=1965	map00330
Arginine and proline metabolism	28	kinase	ec:2.7.3.2	1	c243169_g1_i1len=1491	map00330
Glyoxylate and dicarboxylate metabolism	15	carboxylase	ec:4.1.1.39	1	c158987_g1_i1len=742	map00630
Glyoxylate and dicarboxylate metabolism	15	isomerase	ec:5.3.1.22	1	c136726_g4_i3len=1716	map00630
Glyoxylate and dicarboxylate metabolism	15	mutase	ec:5.4.99.2	3	c124270_g1_i1len=3057, c122105_g1_i2len=3164, c124270_g1_i2len=3162	map00630
Glyoxylate and dicarboxylate metabolism	15	equilase	ec:1.11.1.6	1	c134734_g2_i1len=1650	map00630
Glyoxylate and dicarboxylate metabolism	15	aldolase	ec:4.1.3.16	1	c124289_g2_i2len=1269	map00630
Glyoxylate and dicarboxylate metabolism	15	phosphatase	ec:3.1.3.18	1	c64328_g1_i1len=1037	map00630
Glyoxylate and dicarboxylate metabolism	15	synthase	ec:2.3.3.9	2	c136544_g2_i2len=2888, c135800_g1_i5len=1548	map00630
Glyoxylate and dicarboxylate metabolism	15	(Si)-synthase	ec:2.3.3.1	1	c122963_g1_i1len=2545	map00630
Glyoxylate and dicarboxylate metabolism	15	C-acetyltransferase	ec:2.3.1.9	1	c97481_g1_i1len=2004	map00630
Glyoxylate and dicarboxylate metabolism	15	reductase	ec:1.1.1.36	2	c70793_g1_i1len=1563, c102260_g1_i1len=1561	map00630
Glyoxylate and dicarboxylate metabolism	15	3-kinase	ec:2.7.1.31	1	c106664_g1_i1len=2977	map00630
Caprolactam degradation	13	hydratase	ec:4.2.1.17	1	c53033_g1_i1len=3589	map00930
Caprolactam degradation	13	dehydrogenase (NADP+)	ec:1.1.1.2	7	c121830_g2_i1len=1377, c46233_g1_i1len=1913, c58144_g1_i1len=2700, c130751_g1_i1len=1470, c40861_g1_i1len=1211, c129160_g1_i2len=3040, c104731_g1_i1len=1679	map00930
Caprolactam degradation	13	dehydrogenase	ec:1.1.1.35	6	c70793_g1_i1len=1563, c53033_g1_i1len=3589, c247895_g1_i1len=1928, c102260_g1_i1len=1561, c114349_g1_i1len=3027, c95762_g1_i1len=3037	map00930
Pyrimidine metabolism	82	synthase (glutamine hydrolysing)	ec:6.3.4.2	1	c69136_g1_i1len=1298	map00240
Pyrimidine metabolism	82	dehydrogenase (NADP+)	ec:1.3.1.2	2	c134745_g2_i4len=4446, c136463_g1_i1len=3571	map00240
Pyrimidine metabolism	82	kinase	ec:2.7.4.9	1	c127620_g1_i1len=3047	map00240
Pyrimidine metabolism	82	kinase	ec:2.7.4.6	3	c114753_g1_i1len=1280, c137806_g2_i4len=5092, c113544_g1_i1len=1272	map00240
Pyrimidine metabolism	82	synthase (glutamine-hydrolysing)	ec:6.3.5.5	1	c137273_g1_i2len=3372	map00240
Pyrimidine metabolism	82	nucleotidyltransferase	ec:2.7.7.8	2	c126829_g1_i3len=2755, c127506_g1_i2len=2879	map00240
Pyrimidine metabolism	82	DNA polymerase	ec:2.7.7.7	17	c133208_g1_i7len=1804, c140823_g1_i4len=5142, c118360_g1_i2len=3569, c118750_g1_i1len=5273, c126616_g3_i8len=1469, c141305_g1_i3len=2061, c128640_g1_i1len=2116, c142144_g2_i3len=1850, c133559_g1_i1len=1153, c125284_g1_i2len=1886, c141305_g1_i2len=2301, c122200_g1_i2len=3559, c140509_g2_i1len=3358, c127089_g1_i3len=6107, c133208_g1_i6len=1845, c141305_g1_i1len=5661, c143559_g2_i15len=1969	map00240
Pyrimidine metabolism	82	RNA polymerase	ec:2.7.7.6	21	c121510_g1_i1len=1320, c133249_g1_i2len=2688, c130615_g1_i1len=2118, c127400_g1_i2len=4085, c142572_g3_i4len=2011, c93182_g1_i1len=1510, c139567_g1_i1len=1658, c139552_g1_i2len=1457, c108793_g1_i2len=1522, c134705_g2_i2len=978, c127469_g1_i2len=4855, c119460_g1_i1len=1488, c138801_g1_i2len=999, c134333_g1_i1len=1475, c119369_g1_i1len=1782, c111754_g1_i1len=1780, c39585_g1_i1len=1681, c139567_g1_i…	map00240
Pyrimidine metabolism	82	deaminase	ec:3.5.4.5	1	c137483_g3_i1len=1410	map00240
Pyrimidine metabolism	82	deoxyribosyltransferase	ec:2.4.2.6	1	c72414_g1_i1len=819	map00240
Pyrimidine metabolism	82	reductase	ec:1.17.4.1	2	c110499_g1_i1len=1384, c143560_g7_i3len=1394	map00240
Pyrimidine metabolism	82	dehydrogenase (quinone)	ec:1.3.5.2	3	c134745_g2_i4len=4446, c136463_g1_i1len=3571, c141256_g4_i2len=1443	map00240
Pyrimidine metabolism	82	uridine 5'-nucleotidase	ec:3.1.3.5	15	c100989_g1_i4len=2868, c47994_g1_i1len=2287, c136878_g2_i1len=1798, c105794_g1_i1len=2818, c122746_g1_i3len=3771, c117580_g1_i2len=1283, c100989_g1_i3len=2722, c140448_g3_i1len=713, c117580_g1_i3len=1768, c143463_g7_i3len=2655, c122746_g1_i1len=2613, c136878_g2_i2len=2141, c83341_g1_i1len=2373, c142745_g4_i3len=1782, c143463_g7_i4len=3771	map00240
Pyrimidine metabolism	82	diphosphate phosphatase	ec:3.6.1.6	7	c129021_g1_i4len=1282, c130998_g1_i2len=1276, c105872_g1_i1len=1405, c130998_g1_i1len=1368, c129021_g1_i2len=1242, c139962_g4_i4len=1971, c139962_g4_i1len=1291	map00240
Pyrimidine metabolism	82	carbamoylaspartic dehydrase	ec:3.5.2.3	1	c137273_g1_i2len=3372	map00240
Pyrimidine metabolism	82	diphosphatase	ec:3.6.1.23	1	c122918_g1_i1len=1676	map00240
Pyrimidine metabolism	82	diphosphatase	ec:3.6.1.19	6	c129021_g1_i4len=1282, c122918_g1_i1len=1676, c130998_g1_i2len=1276, c130998_g1_i1len=1368, c129021_g1_i2len=1242, c88080_g1_i2len=1049	map00240
Pyrimidine metabolism	82	carbamoyltransferase	ec:2.1.3.2	1	c137273_g1_i2len=3372	map00240
Pyrimidine metabolism	82	reductase	ec:1.8.1.9	2	c135969_g1_i1len=1079, c31959_g1_i1len=2467	map00240
Pyrimidine metabolism	82	kinase	ec:2.7.1.48	3	c104516_g1_i2len=1468, c121709_g1_i1len=3892, c131433_g1_i1len=1316	map00240
Lipopolysaccharide biosynthesis	2	N-acetylglucosaminyltransferase	ec:2.4.1.56	2	c109646_g2_i2len=1881, c47763_g1_i1len=1940	map00540
Selenocompound metabolism	10	adenylyltransferase	ec:2.7.7.4	1	c135694_g1_i1len=2092	map00450
Selenocompound metabolism	10	ligase	ec:6.1.1.10	7	c150953_g1_i1len=1176, c127238_g2_i2len=3085, c140470_g3_i4len=1087, c68798_g1_i1len=1972, c102555_g1_i1len=4667, c140470_g3_i3len=3128, c140470_g3_i2len=3101	map00450
Selenocompound metabolism	10	reductase	ec:1.8.1.9	2	c135969_g1_i1len=1079, c31959_g1_i1len=2467	map00450
Fatty acid elongation	14	hydratase	ec:4.2.1.17	1	c53033_g1_i1len=3589	map00062
Fatty acid elongation	14	hydrolase	ec:3.1.2.2	1	c252408_g1_i1len=1427	map00062
Fatty acid elongation	14	C-acyltransferase	ec:2.3.1.16	1	c97481_g1_i1len=2004	map00062
Fatty acid elongation	14	dehydrogenase	ec:1.1.1.35	6	c70793_g1_i1len=1563, c53033_g1_i1len=3589, c247895_g1_i1len=1928, c102260_g1_i1len=1561, c114349_g1_i1len=3027, c95762_g1_i1len=3037	map00062
Fatty acid elongation	14	hydrolase	ec:3.1.2.22	6	c153247_g1_i1len=2437, c137993_g1_i2len=2436, c114122_g1_i3len=1335, c137993_g1_i6len=2336, c62214_g1_i1len=1307, c65452_g1_i1len=1652	map00062
Fatty acid biosynthesis	11	carboxylase	ec:6.4.1.2	4	c138334_g1_i3len=8548, c55294_g1_i1len=1631, c119476_g1_i6len=3234, c107092_g1_i4len=1764	map00061
Fatty acid biosynthesis	11	synthase	ec:2.3.1.85	3	c139082_g5_i3len=2143, c248812_g1_i1len=1793, c67902_g1_i3len=1591	map00061
Fatty acid biosynthesis	11	ligase	ec:6.2.1.3	4	c144087_g1_i2len=3256, c117682_g1_i3len=3314, c117682_g1_i4len=3047, c51859_g1_i1len=2985	map00061
Fatty acid biosynthesis	11	hydrolase	ec:3.1.2.14	1	c139082_g5_i3len=2143	map00061
Vitamin B6 metabolism	8	5'-phosphate synthase	ec:1.4.3.5	1	c4945_g1_i1len=2852	map00750
Vitamin B6 metabolism	8	synthase	ec:4.2.3.1	2	c137348_g4_i3len=1638, c137348_g4_i2len=2297	map00750
Vitamin B6 metabolism	8	transaminase	ec:2.6.1.52	1	c8232_g1_i1len=1649	map00750
Vitamin B6 metabolism	8	kinase	ec:2.7.1.35	4	c55299_g1_i2len=1489, c140537_g4_i4len=967, c55299_g1_i1len=1452, c55127_g1_i2len=1483	map00750
Benzoate degradation	2	hydratase	ec:4.2.1.17	1	c53033_g1_i1len=3589	map00362
Benzoate degradation	2	C-acyltransferase	ec:2.3.1.16	1	c97481_g1_i1len=2004	map00362
Benzoate degradation	2	C-acetyltransferase	ec:2.3.1.9	1	c97481_g1_i1len=2004	map00362
Phenylalanine metabolism	17	hydratase	ec:4.2.1.17	1	c53033_g1_i1len=3589	map00360
Phenylalanine metabolism	17	oxidase	ec:1.4.3.21	2	c135787_g1_i1len=3451, c134701_g1_i1len=3481	map00360
Phenylalanine metabolism	17	lactoperoxidase	ec:1.11.1.7	6	c148349_g1_i1len=1092, c136326_g1_i1len=5163, c125905_g1_i1len=3305, c110613_g1_i1len=883, c134734_g2_i1len=1650, c47778_g1_i1len=1130	map00360
Phenylalanine metabolism	17	N-acyltransferase	ec:2.3.1.13	3	c139116_g3_i3len=1298, c120836_g1_i3len=871, c139116_g4_i2len=1220	map00360
Phenylalanine metabolism	17	dehydrogenase [NAD(P)+]	ec:1.2.1.5	3	c96241_g1_i1len=2123, c96241_g1_i2len=2428, c124140_g1_i1len=2106	map00360
Phenylalanine metabolism	17	transaminase	ec:2.6.1.57	1	c96794_g1_i1len=2298	map00360
Phenylalanine metabolism	17	transaminase	ec:2.6.1.9	1	c96794_g1_i1len=2298	map00360
Phenylalanine metabolism	17	transaminase	ec:2.6.1.5	2	c142864_g1_i1len=3423, c96794_g1_i1len=2298	map00360
Phenylalanine metabolism	17	transaminase	ec:2.6.1.1	1	c96794_g1_i1len=2298	map00360
Biosynthesis of vancomycin group antibiotics	2	4,6-dehydratase	ec:4.2.1.46	2	c122372_g1_i1len=1409, c123078_g1_i2len=1939	map01055
C5-Branched dibasic acid metabolism	3	ligase (ADP-forming)	ec:6.2.1.5	2	c129870_g1_i1len=4437, c141420_g2_i1len=2084	map00660
C5-Branched dibasic acid metabolism	3	decarboxylase	ec:4.1.1.6	1	c145103_g1_i1len=2045	map00660
PI3K-Akt signaling pathway	2	3-kinase	ec:2.7.1.153	2	c144496_g3_i2len=5524, c120078_g1_i1len=1787	map04151
Tropane, piperidine and pyridine alkaloid biosynthesis	4	oxidase	ec:1.4.3.21	2	c135787_g1_i1len=3451, c134701_g1_i1len=3481	map00960
Tropane, piperidine and pyridine alkaloid biosynthesis	4	transaminase	ec:2.6.1.57	1	c96794_g1_i1len=2298	map00960
Tropane, piperidine and pyridine alkaloid biosynthesis	4	transaminase	ec:2.6.1.9	1	c96794_g1_i1len=2298	map00960
Tropane, piperidine and pyridine alkaloid biosynthesis	4	transaminase	ec:2.6.1.5	2	c142864_g1_i1len=3423, c96794_g1_i1len=2298	map00960
Tropane, piperidine and pyridine alkaloid biosynthesis	4	transaminase	ec:2.6.1.1	1	c96794_g1_i1len=2298	map00960
mTOR signaling pathway	24	protein kinase	ec:2.7.11.24	21	c142106_g1_i3len=3607, c133868_g1_i6len=3270, c137692_g5_i1len=927, c132640_g1_i8len=1855, c133868_g1_i3len=2981, c140177_g1_i1len=2612, c132823_g2_i7len=3321, c108731_g1_i1len=3386, c142106_g1_i4len=3842, c133259_g1_i1len=3583, c120772_g1_i1len=2005, c117353_g1_i3len=1043, c132823_g2_i13len=3181, c143045_g8_i3len=2566, c133868_g1_i5len=3270, c85611_g1_i1len=2830, c141034_g1_i2len=4325, c132823_g…	map04150
mTOR signaling pathway	24	protein kinase	ec:2.7.11.11	1	c154143_g1_i1len=3132	map04150
mTOR signaling pathway	24	3-kinase	ec:2.7.1.153	2	c144496_g3_i2len=5524, c120078_g1_i1len=1787	map04150
Cysteine and methionine metabolism	21	isomerase	ec:5.3.1.23	3	c120797_g1_i1len=3170, c120797_g1_i3len=1851, c120828_g1_i2len=3681	map00270
Cysteine and methionine metabolism	21	beta-synthase	ec:4.2.1.22	2	c133610_g4_i1len=2164, c129943_g1_i1len=3294	map00270
Cysteine and methionine metabolism	21	ammonia-lyase	ec:4.3.1.17	4	c132962_g1_i4len=1816, c135691_g1_i6len=1842, c135691_g1_i3len=1977, c116828_g1_i1len=1321	map00270
Cysteine and methionine metabolism	21	synthase	ec:3.1.3.77	2	c140090_g5_i3len=2679, c140465_g4_i1len=861	map00270
Cysteine and methionine metabolism	21	adenosyltransferase	ec:2.5.1.6	4	c77828_g1_i1len=1232, c85264_g1_i1len=2744, c77828_g1_i3len=2098, c85264_g1_i4len=2989	map00270
Cysteine and methionine metabolism	21	S-adenosylhomocysteine synthase	ec:3.3.1.1	2	c74108_g1_i1len=2098, c60719_g1_i1len=735	map00270
Cysteine and methionine metabolism	21	dehydrogenase	ec:1.1.1.27	1	c72280_g1_i1len=2436	map00270
Cysteine and methionine metabolism	21	synthase	ec:2.5.1.22	1	c44052_g1_i1len=2145	map00270
Cysteine and methionine metabolism	21	transaminase	ec:2.6.1.57	1	c96794_g1_i1len=2298	map00270
Cysteine and methionine metabolism	21	transaminase	ec:2.6.1.5	2	c142864_g1_i1len=3423, c96794_g1_i1len=2298	map00270
Cysteine and methionine metabolism	21	transaminase	ec:2.6.1.1	1	c96794_g1_i1len=2298	map00270
Lipoic acid metabolism	1	synthase	ec:2.8.1.8	1	c115985_g1_i2len=1521	map00785
Biosynthesis of ansamycins	1	glycolaldehydetransferase	ec:2.2.1.1	1	c137174_g1_i4len=2287	map01051
Glutathione metabolism	29	decarboxylase	ec:4.1.1.17	2	c143414_g5_i2len=2445, c96407_g1_i1len=2375	map00480
Glutathione metabolism	29	gamma-glutamyl-amino acid cyclotransferase	ec:2.3.2.4	2	c133677_g1_i4len=1162, c22649_g1_i1len=1615	map00480
Glutathione metabolism	29	glutamyl transpeptidase	ec:2.3.2.2	5	c131831_g2_i3len=2566, c122609_g1_i2len=3420, c120913_g1_i3len=3466, c122609_g1_i3len=3052, c133754_g2_i3len=2841	map00480
Glutathione metabolism	29	synthase	ec:6.3.2.3	2	c131490_g1_i2len=1859, c129842_g1_i2len=2006	map00480
Glutathione metabolism	29	peroxidase	ec:1.11.1.9	1	c110613_g1_i1len=883	map00480
Glutathione metabolism	29	thioredoxin peroxidase	ec:1.11.1.15	3	c125274_g1_i3len=1406, c47778_g1_i1len=1130, c145316_g1_i1len=1018	map00480
Glutathione metabolism	29	reductase	ec:1.17.4.1	2	c110499_g1_i1len=1384, c143560_g7_i3len=1394	map00480
Glutathione metabolism	29	dehydrogenase (NADP+)	ec:1.1.1.49	5	c128596_g1_i2len=2196, c128518_g1_i5len=3103, c129829_g1_i1len=5049, c128820_g2_i1len=2195, c129829_g1_i2len=4807	map00480
Glutathione metabolism	29	dehydrogenase (NADP+-dependent, decarboxylating)	ec:1.1.1.44	2	c97937_g1_i1len=2422, c118764_g2_i4len=2375	map00480
Glutathione metabolism	29	dehydrogenase (NADP+)	ec:1.1.1.42	1	c106832_g1_i1len=2233	map00480
Glutathione metabolism	29	synthase	ec:2.5.1.22	1	c44052_g1_i1len=2145	map00480
Glutathione metabolism	29	transferase	ec:2.5.1.18	2	c126771_g1_i1len=1826, c140440_g3_i2len=1688	map00480
Glutathione metabolism	29	reductase	ec:1.8.1.7	1	c108604_g1_i1len=2685	map00480
T cell receptor signaling pathway	240	phosphatase	ec:3.1.3.16	191	c131670_g1_i3len=4120, c144673_g5_i4len=1321, c143793_g2_i3len=4608, c122557_g1_i1len=2331, c90596_g1_i3len=815, c90594_g1_i1len=1920, c139311_g1_i13len=2461, c110310_g1_i5len=1745, c136191_g2_i6len=2143, c129012_g1_i1len=2790, c72441_g1_i1len=2242, c135399_g2_i5len=2504, c138256_g1_i4len=5175, c133141_g1_i3len=4299, c104778_g1_i1len=3155, c126171_g1_i3len=2218, c138798_g1_i6len=4267, c126532_g1_…	map04660
T cell receptor signaling pathway	240	protein-tyrosine kinase	ec:2.7.10.2	49	c118340_g1_i4len=1991, c77902_g1_i1len=2459, c141884_g3_i8len=6502, c132772_g1_i1len=1771, c249050_g1_i1len=1699, c116793_g1_i4len=2214, c130265_g2_i2len=2703, c140388_g2_i1len=2804, c141884_g3_i3len=9341, c116298_g1_i4len=2920, c109358_g1_i1len=2171, c137629_g7_i4len=3749, c120422_g1_i1len=5369, c132073_g1_i4len=3387, c123895_g1_i1len=5863, c116487_g2_i1len=1713, c141884_g3_i14len=8692, c134083_…	map04660
Starch and sucrose metabolism	86	phosphorylase	ec:2.4.1.1	1	c110101_g1_i1len=3884	map00500
Starch and sucrose metabolism	86	isomerase	ec:5.3.1.9	1	c242391_g1_i1len=2123	map00500
Starch and sucrose metabolism	86	fructokinase (phosphorylating)	ec:2.7.1.4	1	c108621_g1_i1len=3474	map00500
Starch and sucrose metabolism	86	glucokinase (phosphorylating)	ec:2.7.1.2	1	c108621_g1_i1len=3474	map00500
Starch and sucrose metabolism	86	hexokinase type IV glucokinase	ec:2.7.1.1	1	c108621_g1_i1len=3474	map00500
Starch and sucrose metabolism	86	glycogenase	ec:3.2.1.1	3	c136329_g1_i1len=1578, c139769_g2_i1len=1582, c63495_g1_i1len=1676	map00500
Starch and sucrose metabolism	86	amylo-1,6-glucosidase	ec:3.2.1.33	1	c68523_g1_i1len=1533	map00500
Starch and sucrose metabolism	86	beta-glucuronide glucuronohydrolase glucuronidase	ec:3.2.1.31	1	c139795_g5_i2len=2249	map00500
Starch and sucrose metabolism	86	gentiobiase	ec:3.2.1.21	6	c118237_g1_i3len=742, c140629_g1_i8len=3492, c136581_g1_i2len=3870, c131747_g1_i1len=3794, c86075_g1_i1len=1012, c117656_g1_i2len=2620	map00500
Starch and sucrose metabolism	86	glucose 6-phosphate phosphatase	ec:3.1.3.9	2	c40416_g1_i2len=1719, c144268_g1_i8len=1899	map00500
Starch and sucrose metabolism	86	diphosphatase	ec:3.6.1.9	14	c134510_g1_i2len=2407, c45984_g1_i1len=1181, c129021_g1_i4len=1282, c130998_g1_i2len=1276, c144215_g3_i4len=1931, c143505_g3_i3len=3515, c130998_g1_i1len=1368, c125618_g1_i3len=3352, c129021_g1_i2len=1242, c143505_g3_i2len=6806, c125618_g1_i6len=4676, c138393_g2_i1len=1759, c138393_g2_i5len=1769, c96069_g2_i1len=3393	map00500
Starch and sucrose metabolism	86	disproportionating enzyme	ec:2.4.1.25	1	c68523_g1_i1len=1533	map00500
Starch and sucrose metabolism	86	diphosphatase	ec:3.6.1.21	1	c105872_g1_i1len=1405	map00500
Starch and sucrose metabolism	86	1-naphthol glucuronyltransferase	ec:2.4.1.17	43	c79888_g1_i1len=3606, c137786_g2_i3len=3329, c121739_g1_i5len=1070, c142682_g2_i11len=2389, c127752_g1_i5len=2321, c140926_g2_i4len=1978, c142682_g2_i9len=2459, c120812_g1_i2len=2768, c135346_g1_i2len=1432, c142294_g4_i1len=4752, c143354_g1_i3len=1519, c132614_g1_i1len=2969, c248557_g1_i1len=4440, c136997_g1_i3len=4877, c142682_g2_i4len=2319, c143915_g2_i6len=2955, c150996_g1_i1len=1688, c121626_…	map00500
Starch and sucrose metabolism	86	synthase	ec:2.4.1.11	5	c94099_g1_i4len=1297, c257091_g1_i1len=1035, c87917_g1_i2len=1275, c94099_g1_i2len=1277, c87917_g1_i1len=1295	map00500
Starch and sucrose metabolism	86	synthase	ec:2.7.1.106	6	c135264_g1_i6len=3950, c135264_g1_i2len=2050, c135264_g1_i5len=2853, c134324_g1_i2len=4171, c134324_g1_i1len=4326, c134324_g1_i5len=3073	map00500
Starch and sucrose metabolism	86	(alpha-D-glucose-1,6-bisphosphate-dependent)	ec:5.4.2.2	7	c135264_g1_i6len=3950, c135264_g1_i2len=2050, c128715_g1_i1len=2982, c135264_g1_i5len=2853, c134324_g1_i2len=4171, c134324_g1_i1len=4326, c134324_g1_i5len=3073	map00500
Aminobenzoate degradation	286	hydratase	ec:4.2.1.17	1	c53033_g1_i1len=3589	map00627
Aminobenzoate degradation	286	nitrophenyl phosphatase	ec:3.1.3.41	280	c130488_g1_i4len=4947, c131670_g1_i3len=4120, c144673_g5_i4len=1321, c143793_g2_i3len=4608, c122557_g1_i1len=2331, c141131_g1_i11len=4349, c38914_g1_i1len=555, c90596_g1_i3len=815, c90594_g1_i1len=1920, c139311_g1_i13len=2461, c110310_g1_i5len=1745, c136191_g2_i6len=2143, c129012_g1_i1len=2790, c133171_g1_i3len=2986, c72441_g1_i1len=2242, c140090_g5_i3len=2679, c135399_g2_i5len=2504, c138256_g1_i…	map00627
Aminobenzoate degradation	286	phosphatase	ec:3.1.3.2	20	c130488_g1_i4len=4947, c126171_g1_i3len=2218, c138529_g1_i7len=2868, c132066_g2_i1len=2253, c131008_g1_i3len=2078, c135571_g1_i1len=2401, c126171_g1_i2len=2389, c142572_g5_i1len=824, c130488_g1_i7len=4773, c138529_g1_i3len=3039, c130488_g1_i9len=4893, c130488_g1_i1len=1854, c131008_g1_i1len=2104, c138935_g1_i1len=4664, c66238_g1_i2len=768, c130488_g1_i5len=5067, c138912_g4_i3len=1485, c91819_g2_i…	map00627
Aminobenzoate degradation	286	phosphatase	ec:3.1.3.1	2	c129680_g3_i2len=2460, c130870_g1_i1len=2426	map00627
Aminobenzoate degradation	286	monooxygenase	ec:1.14.14.1	5	c125439_g1_i1len=1266, c124770_g1_i1len=1180, c141143_g5_i1len=3767, c74462_g1_i1len=1306, c140370_g1_i1len=2552	map00627
Chloroalkane and chloroalkene degradation	14	dehydrogenase (NAD+)	ec:1.2.1.3	14	c95715_g1_i2len=1965, c96241_g1_i1len=2123, c123150_g1_i2len=3657, c130614_g1_i2len=2889, c143806_g3_i3len=1511, c96241_g1_i2len=2428, c124140_g1_i1len=2106, c47973_g1_i1len=2330, c116521_g1_i1len=2439, c143806_g3_i1len=1649, c143806_g3_i5len=2676, c122109_g1_i2len=2485, c120909_g1_i2len=2415, c120405_g1_i3len=2846	map00625
beta-Alanine metabolism	21	dehydrogenase (NADP+)	ec:1.3.1.2	2	c134745_g2_i4len=4446, c136463_g1_i1len=3571	map00410
beta-Alanine metabolism	21	hydratase	ec:4.2.1.17	1	c53033_g1_i1len=3589	map00410
beta-Alanine metabolism	21	oxidase	ec:1.4.3.21	2	c135787_g1_i1len=3451, c134701_g1_i1len=3481	map00410
beta-Alanine metabolism	21	hydrolase	ec:3.1.2.4	1	c128749_g1_i3len=2425	map00410
beta-Alanine metabolism	21	dehydrogenase [NAD(P)+]	ec:1.2.1.5	3	c96241_g1_i1len=2123, c96241_g1_i2len=2428, c124140_g1_i1len=2106	map00410
beta-Alanine metabolism	21	dehydrogenase (NAD+)	ec:1.2.1.3	14	c95715_g1_i2len=1965, c96241_g1_i1len=2123, c123150_g1_i2len=3657, c130614_g1_i2len=2889, c143806_g3_i3len=1511, c96241_g1_i2len=2428, c124140_g1_i1len=2106, c47973_g1_i1len=2330, c116521_g1_i1len=2439, c143806_g3_i1len=1649, c143806_g3_i5len=2676, c122109_g1_i2len=2485, c120909_g1_i2len=2415, c120405_g1_i3len=2846	map00410
beta-Alanine metabolism	21	synthase	ec:2.5.1.22	1	c44052_g1_i1len=2145	map00410
beta-Alanine metabolism	21	dehydrogenase	ec:1.2.1.19	1	c95715_g1_i2len=1965	map00410
beta-Alanine metabolism	21	dehydrogenase (acetylating)	ec:1.2.1.18	2	c130614_g1_i2len=2889, c122109_g1_i2len=2485	map00410
Carbon fixation in photosynthetic organisms	12	carboxylase	ec:4.1.1.39	1	c158987_g1_i1len=742	map00710
Carbon fixation in photosynthetic organisms	12	isomerase	ec:5.3.1.6	1	c109177_g1_i1len=2053	map00710
Carbon fixation in photosynthetic organisms	12	glycolaldehydetransferase	ec:2.2.1.1	1	c137174_g1_i4len=2287	map00710
Carbon fixation in photosynthetic organisms	12	hexose diphosphatase	ec:3.1.3.11	4	c38914_g1_i1len=555, c124454_g1_i5len=1369, c48388_g1_i1len=545, c85956_g1_i1len=1235	map00710
Carbon fixation in photosynthetic organisms	12	aldolase	ec:4.1.2.13	2	c5888_g1_i1len=1309, c243434_g1_i1len=977	map00710
Carbon fixation in photosynthetic organisms	12	dehydrogenase (decarboxylating)	ec:1.1.1.39	1	c78254_g1_i1len=2431	map00710
Carbon fixation in photosynthetic organisms	12	transaminase	ec:2.6.1.2	1	c115746_g1_i1len=3909	map00710
Carbon fixation in photosynthetic organisms	12	transaminase	ec:2.6.1.1	1	c96794_g1_i1len=2298	map00710
Toluene degradation	6	dehydrogenase	ec:1.1.1.35	6	c70793_g1_i1len=1563, c53033_g1_i1len=3589, c247895_g1_i1len=1928, c102260_g1_i1len=1561, c114349_g1_i1len=3027, c95762_g1_i1len=3037	map00623
Citrate cycle (TCA cycle)	33	carboxykinase (GTP)	ec:4.1.1.32	9	c138229_g5_i5len=1773, c138229_g2_i6len=1772, c138229_g5_i1len=1669, c138229_g5_i6len=1745, c40953_g1_i1len=734, c138229_g5_i2len=2401, c138229_g2_i1len=1614, c138229_g2_i4len=1608, c138229_g2_i5len=1852	map00020
Citrate cycle (TCA cycle)	33	citrate synthase	ec:2.3.3.8	2	c129870_g1_i1len=4437, c141420_g2_i1len=2084	map00020
Citrate cycle (TCA cycle)	33	(Si)-synthase	ec:2.3.3.1	1	c122963_g1_i1len=2545	map00020
Citrate cycle (TCA cycle)	33	ligase (ADP-forming)	ec:6.2.1.5	2	c129870_g1_i1len=4437, c141420_g2_i1len=2084	map00020
Citrate cycle (TCA cycle)	33	succinyltransferase	ec:2.3.1.61	1	c144514_g4_i2len=2776	map00020
Citrate cycle (TCA cycle)	33	acetyltransferase	ec:2.3.1.12	1	c133160_g3_i1len=3383	map00020
Citrate cycle (TCA cycle)	33	dehydrogenase (NADP+)	ec:1.1.1.42	1	c106832_g1_i1len=2233	map00020
Citrate cycle (TCA cycle)	33	dehydrogenase (NAD+)	ec:1.1.1.41	3	c111394_g2_i1len=1353, c110700_g1_i3len=1577, c109899_g1_i4len=1083	map00020
Citrate cycle (TCA cycle)	33	dehydrogenase (succinyl-transferring)	ec:1.2.4.2	9	c141930_g10_i3len=1058, c125658_g1_i1len=2580, c67560_g1_i1len=1735, c125658_g1_i4len=2693, c138953_g1_i1len=1856, c141930_g7_i3len=4194, c124909_g1_i2len=4021, c141930_g10_i5len=3307, c124909_g1_i3len=3940	map00020
Citrate cycle (TCA cycle)	33	dehydrogenase (acetyl-transferring)	ec:1.2.4.1	5	c127360_g1_i2len=1573, c117485_g1_i2len=1604, c117485_g1_i3len=1536, c127360_g1_i3len=1641, c66585_g1_i1len=1676	map00020
Citrate cycle (TCA cycle)	33	dehydrogenase	ec:1.8.1.4	1	c103992_g1_i1len=2039	map00020
Glycosaminoglycan biosynthesis - heparan sulfate / heparin	14	5-epimerase	ec:5.1.3.17	1	c130284_g1_i2len=2453	map00534
Glycosaminoglycan biosynthesis - heparan sulfate / heparin	14	xylosyltransferase	ec:2.4.2.26	1	c140732_g6_i1len=5100	map00534
Glycosaminoglycan biosynthesis - heparan sulfate / heparin	14	3-beta-glucuronosyltransferase	ec:2.4.1.135	5	c142294_g4_i1len=4752, c119111_g1_i1len=2580, c96057_g1_i1len=2558, c116402_g1_i3len=3541, c133760_g1_i1len=1617	map00534
Glycosaminoglycan biosynthesis - heparan sulfate / heparin	14	3-beta-galactosyltransferase	ec:2.4.1.134	1	c92267_g1_i1len=1988	map00534
Glycosaminoglycan biosynthesis - heparan sulfate / heparin	14	4-beta-galactosyltransferase	ec:2.4.1.133	3	c126936_g1_i2len=2044, c126331_g1_i2len=2280, c126936_g1_i1len=2290	map00534
Glycosaminoglycan biosynthesis - heparan sulfate / heparin	14	4-beta-glucuronosyltransferase	ec:2.4.1.225	3	c79888_g1_i1len=3606, c144403_g6_i2len=2941, c107516_g1_i2len=3243	map00534
Glycosaminoglycan biosynthesis - heparan sulfate / heparin	14	4-alpha-N-acetylglucosaminyltransferase	ec:2.4.1.224	2	c144403_g6_i2len=2941, c107516_g1_i2len=3243	map00534
Glycosaminoglycan biosynthesis - keratan sulfate	12	beta-1,3-N-acetylglucosaminyltransferase	ec:2.4.1.149	2	c135346_g1_i2len=1432, c135346_g1_i1len=4097	map00533
Glycosaminoglycan biosynthesis - keratan sulfate	12	6-alpha-L-fucosyltransferase	ec:2.4.1.68	1	c118622_g1_i1len=1085	map00533
Glycosaminoglycan biosynthesis - keratan sulfate	12	alpha-2,3-sialyltransferase	ec:2.4.99.4	7	c124856_g1_i2len=2265, c124856_g1_i1len=2489, c108860_g1_i1len=2256, c126247_g1_i5len=2199, c141961_g2_i3len=3071, c125176_g2_i1len=2267, c126247_g1_i1len=2599	map00533
Glycosaminoglycan biosynthesis - keratan sulfate	12	sulfotransferase	ec:2.8.2.21	2	c115880_g1_i2len=3571, c115880_g1_i1len=3516	map00533
Pyruvate metabolism	43	carboxykinase (GTP)	ec:4.1.1.32	9	c138229_g5_i5len=1773, c138229_g2_i6len=1772, c138229_g5_i1len=1669, c138229_g5_i6len=1745, c40953_g1_i1len=734, c138229_g5_i2len=2401, c138229_g2_i1len=1614, c138229_g2_i4len=1608, c138229_g2_i5len=1852	map00620
Pyruvate metabolism	43	carboxylase	ec:6.4.1.2	4	c138334_g1_i3len=8548, c55294_g1_i1len=1631, c119476_g1_i6len=3234, c107092_g1_i4len=1764	map00620
Pyruvate metabolism	43	synthase	ec:2.3.3.9	2	c136544_g2_i2len=2888, c135800_g1_i5len=1548	map00620
Pyruvate metabolism	43	ligase	ec:6.2.1.1	2	c134414_g1_i3len=3236, c138622_g9_i1len=2858	map00620
Pyruvate metabolism	43	acetyltransferase	ec:2.3.1.12	1	c133160_g3_i1len=3383	map00620
Pyruvate metabolism	43	dehydrogenase (NAD+)	ec:1.2.1.3	14	c95715_g1_i2len=1965, c96241_g1_i1len=2123, c123150_g1_i2len=3657, c130614_g1_i2len=2889, c143806_g3_i3len=1511, c96241_g1_i2len=2428, c124140_g1_i1len=2106, c47973_g1_i1len=2330, c116521_g1_i1len=2439, c143806_g3_i1len=1649, c143806_g3_i5len=2676, c122109_g1_i2len=2485, c120909_g1_i2len=2415, c120405_g1_i3len=2846	map00620
Pyruvate metabolism	43	dehydrogenase (decarboxylating)	ec:1.1.1.39	1	c78254_g1_i1len=2431	map00620
Pyruvate metabolism	43	dehydrogenase (oxaloacetate-decarboxylating)	ec:1.1.1.38	1	c78254_g1_i1len=2431	map00620
Pyruvate metabolism	43	C-acetyltransferase	ec:2.3.1.9	1	c97481_g1_i1len=2004	map00620
Pyruvate metabolism	43	dehydrogenase	ec:1.1.1.27	1	c72280_g1_i1len=2436	map00620
Pyruvate metabolism	43	dehydrogenase (acetyl-transferring)	ec:1.2.4.1	5	c127360_g1_i2len=1573, c117485_g1_i2len=1604, c117485_g1_i3len=1536, c127360_g1_i3len=1641, c66585_g1_i1len=1676	map00620
Pyruvate metabolism	43	dehydrogenase	ec:1.8.1.4	1	c103992_g1_i1len=2039	map00620
Pyruvate metabolism	43	kinase	ec:2.7.1.40	2	c139416_g4_i1len=2254, c140118_g6_i2len=2902	map00620
Caffeine metabolism	7	oxidase	ec:1.17.3.2	1	c144079_g1_i2len=4216	map00232
Caffeine metabolism	7	N-acetyltransferase	ec:2.3.1.5	1	c94869_g1_i1len=1768	map00232
Caffeine metabolism	7	monooxygenase	ec:1.14.14.1	5	c125439_g1_i1len=1266, c124770_g1_i1len=1180, c141143_g5_i1len=3767, c74462_g1_i1len=1306, c140370_g1_i1len=2552	map00232
Glycosaminoglycan biosynthesis - chondroitin sulfate / dermatan sulfate	10	xylosyltransferase	ec:2.4.2.26	1	c140732_g6_i1len=5100	map00532
Glycosaminoglycan biosynthesis - chondroitin sulfate / dermatan sulfate	10	3-beta-glucuronosyltransferase	ec:2.4.1.135	5	c142294_g4_i1len=4752, c119111_g1_i1len=2580, c96057_g1_i1len=2558, c116402_g1_i3len=3541, c133760_g1_i1len=1617	map00532
Glycosaminoglycan biosynthesis - chondroitin sulfate / dermatan sulfate	10	3-beta-galactosyltransferase	ec:2.4.1.134	1	c92267_g1_i1len=1988	map00532
Glycosaminoglycan biosynthesis - chondroitin sulfate / dermatan sulfate	10	4-beta-galactosyltransferase	ec:2.4.1.133	3	c126936_g1_i2len=2044, c126331_g1_i2len=2280, c126936_g1_i1len=2290	map00532
Sulfur metabolism	6	adenylyltransferase	ec:2.7.7.4	1	c135694_g1_i1len=2092	map00920
Sulfur metabolism	6	sulfurtransferase	ec:2.8.1.1	5	c131413_g1_i2len=3674, c79432_g1_i3len=1019, c140228_g2_i5len=1605, c79432_g1_i1len=1096, c137025_g1_i4len=807	map00920
Sulfur metabolism	6	kinase	ec:2.7.1.25	1	c135694_g1_i1len=2092	map00920
Glycosaminoglycan degradation	17	chondroitinsulfatase	ec:3.1.6.14	3	c106693_g1_i1len=2503, c106693_g1_i3len=2557, c139745_g1_i2len=5248	map00531
Glycosaminoglycan degradation	17	hexosaminidase	ec:3.2.1.52	1	c93241_g1_i1len=2206	map00531
Glycosaminoglycan degradation	17	hyaluronidase	ec:3.2.1.35	4	c145136_g1_i1len=898, c127797_g2_i1len=2436, c128978_g1_i1len=2451, c118643_g1_i1len=2426	map00531
Glycosaminoglycan degradation	17	beta-glucuronide glucuronohydrolase glucuronidase	ec:3.2.1.31	1	c139795_g5_i2len=2249	map00531
Glycosaminoglycan degradation	17	lactase (ambiguous)	ec:3.2.1.23	8	c132086_g1_i2len=1532, c132086_g2_i2len=1605, c137055_g2_i4len=1979, c132086_g2_i1len=1647, c132086_g1_i7len=405, c137055_g2_i5len=3244, c129752_g1_i4len=1630, c137055_g1_i8len=3104	map00531
Purine metabolism	903	synthase	ec:6.3.4.4	5	c126490_g1_i1len=3150, c120861_g1_i1len=2295, c126490_g1_i2len=2931, c39599_g1_i1len=2011, c125204_g1_i2len=3373	map00230
Purine metabolism	903	phosphodiesterase	ec:3.1.4.35	4	c141549_g1_i2len=3350, c141549_g1_i1len=3758, c141549_g1_i4len=3270, c141549_g1_i3len=2990	map00230
Purine metabolism	903	diphosphokinase	ec:2.7.6.1	2	c117079_g1_i4len=2317, c117079_g1_i2len=2269	map00230
Purine metabolism	903	phosphodiesterase	ec:3.1.4.17	39	c142923_g4_i1len=5183, c134291_g1_i5len=3101, c127659_g1_i1len=3379, c141516_g2_i9len=4102, c144820_g1_i1len=855, c133602_g1_i1len=5039, c122922_g1_i5len=1733, c136768_g1_i4len=3531, c141549_g1_i2len=3350, c133772_g1_i10len=2798, c136385_g1_i7len=3237, c140551_g7_i8len=3430, c142028_g8_i4len=1638, c139650_g1_i8len=4017, c140551_g7_i3len=4308, c127659_g1_i6len=3488, c141516_g2_i14len=4029, c120658…	map00230
Purine metabolism	903	3'-diphosphatase	ec:3.1.7.2	2	c115387_g1_i1len=656, c74490_g1_i3len=679	map00230
Purine metabolism	903	oxidase	ec:1.17.3.2	1	c144079_g1_i2len=4216	map00230
Purine metabolism	903	synthase	ec:6.3.2.6	1	c122606_g2_i1len=1608	map00230
Purine metabolism	903	kinase	ec:2.7.4.8	15	c132351_g1_i3len=1051, c140221_g3_i1len=1822, c115206_g1_i2len=2170, c137157_g5_i4len=5002, c134622_g1_i1len=2425, c134622_g1_i5len=2383, c137157_g5_i1len=5175, c137157_g3_i5len=2972, c134622_g1_i6len=2760, c134622_g1_i3len=2391, c130980_g2_i4len=5053, c137157_g5_i3len=2556, c130980_g2_i5len=5129, c137157_g3_i3len=4858, c115206_g1_i4len=2374	map00230
Purine metabolism	903	kinase	ec:2.7.4.6	3	c114753_g1_i1len=1280, c137806_g2_i4len=5092, c113544_g1_i1len=1272	map00230
Purine metabolism	903	kinase	ec:2.7.4.3	5	c101680_g1_i2len=1684, c101680_g1_i3len=1632, c137806_g2_i4len=5092, c101680_g1_i1len=2147, c91719_g1_i1len=1906	map00230
Purine metabolism	903	synthase	ec:6.3.5.3	1	c139477_g1_i1len=4316	map00230
Purine metabolism	903	cyclase	ec:4.6.1.2	14	c136792_g1_i3len=5020, c138184_g3_i2len=3117, c137396_g1_i5len=4397, c126099_g1_i1len=5409, c112026_g2_i3len=2938, c136792_g1_i2len=5396, c125569_g1_i2len=3115, c122998_g1_i2len=4411, c137396_g1_i7len=4988, c130400_g1_i4len=3040, c137396_g1_i3len=1571, c130340_g1_i1len=3034, c133298_g1_i2len=4349, c114398_g1_i2len=2896	map00230
Purine metabolism	903	cyclase	ec:4.6.1.1	11	c140020_g2_i8len=4785, c140020_g2_i1len=1881, c124175_g1_i1len=1262, c97267_g1_i1len=1955, c122529_g1_i2len=5090, c139767_g1_i1len=8701, c91873_g1_i1len=1949, c134718_g1_i2len=5235, c140020_g2_i7len=1414, c127669_g1_i1len=1245, c140020_g2_i3len=4913	map00230
Purine metabolism	903	deoxy-GTPase	ec:3.1.5.1	2	c110680_g1_i3len=3571, c143411_g4_i1len=1149	map00230
Purine metabolism	903	formyltransferase	ec:2.1.2.2	2	c135728_g1_i1len=3506, c135728_g1_i4len=3525	map00230
Purine metabolism	903	dehydrogenase	ec:1.17.1.4	1	c144079_g1_i2len=4216	map00230
Purine metabolism	903	nucleotidyltransferase	ec:2.7.7.8	2	c126829_g1_i3len=2755, c127506_g1_i2len=2879	map00230
Purine metabolism	903	DNA polymerase	ec:2.7.7.7	17	c133208_g1_i7len=1804, c140823_g1_i4len=5142, c118360_g1_i2len=3569, c118750_g1_i1len=5273, c126616_g3_i8len=1469, c141305_g1_i3len=2061, c128640_g1_i1len=2116, c142144_g2_i3len=1850, c133559_g1_i1len=1153, c125284_g1_i2len=1886, c141305_g1_i2len=2301, c122200_g1_i2len=3559, c140509_g2_i1len=3358, c127089_g1_i3len=6107, c133208_g1_i6len=1845, c141305_g1_i1len=5661, c143559_g2_i15len=1969	map00230
Purine metabolism	903	RNA polymerase	ec:2.7.7.6	21	c121510_g1_i1len=1320, c133249_g1_i2len=2688, c130615_g1_i1len=2118, c127400_g1_i2len=4085, c142572_g3_i4len=2011, c93182_g1_i1len=1510, c139567_g1_i1len=1658, c139552_g1_i2len=1457, c108793_g1_i2len=1522, c134705_g2_i2len=978, c127469_g1_i2len=4855, c119460_g1_i1len=1488, c138801_g1_i2len=999, c134333_g1_i1len=1475, c119369_g1_i1len=1782, c111754_g1_i1len=1780, c39585_g1_i1len=1681, c139567_g1_i…	map00230
Purine metabolism	903	adenylyltransferase	ec:2.7.7.4	1	c135694_g1_i1len=2092	map00230
Purine metabolism	903	deaminase	ec:3.5.4.6	8	c124991_g1_i3len=3312, c144552_g1_i3len=5553, c138823_g3_i8len=4141, c144552_g1_i6len=5559, c138823_g3_i2len=4091, c124991_g1_i2len=3092, c144552_g1_i5len=5734, c124991_g1_i4len=3042	map00230
Purine metabolism	903	deaminase	ec:3.5.4.4	30	c134790_g1_i1len=2118, c142018_g1_i4len=3840, c25099_g1_i1len=2579, c152432_g1_i1len=2026, c134785_g1_i1len=2531, c137682_g1_i4len=1479, c137176_g1_i5len=2765, c141981_g1_i8len=2790, c143791_g2_i3len=1559, c5695_g1_i1len=2025, c137176_g1_i1len=2870, c143230_g3_i2len=858, c127077_g1_i5len=2944, c141981_g1_i1len=2120, c141520_g5_i8len=1507, c134790_g1_i6len=2626, c139531_g1_i6len=2221, c134310_g2_i…	map00230
Purine metabolism	903	reductase	ec:1.7.1.7	1	c103019_g1_i1len=2274	map00230
Purine metabolism	903	phosphoribosyltransferase	ec:2.4.2.8	3	c120922_g1_i2len=1092, c146704_g1_i1len=1135, c40959_g1_i1len=1698	map00230
Purine metabolism	903	reductase	ec:1.17.4.1	2	c110499_g1_i1len=1384, c143560_g7_i3len=1394	map00230
Purine metabolism	903	cyclo-ligase	ec:6.3.3.1	2	c135728_g1_i1len=3506, c135728_g1_i4len=3525	map00230
Purine metabolism	903	nucleosidase	ec:3.2.2.1	1	c138110_g1_i2len=2113	map00230
Purine metabolism	903	uridine 5'-nucleotidase	ec:3.1.3.5	15	c100989_g1_i4len=2868, c47994_g1_i1len=2287, c136878_g2_i1len=1798, c105794_g1_i1len=2818, c122746_g1_i3len=3771, c117580_g1_i2len=1283, c100989_g1_i3len=2722, c140448_g3_i1len=713, c117580_g1_i3len=1768, c143463_g7_i3len=2655, c122746_g1_i1len=2613, c136878_g2_i2len=2141, c83341_g1_i1len=2373, c142745_g4_i3len=1782, c143463_g7_i4len=3771	map00230
Purine metabolism	903	diphosphatase	ec:3.6.1.9	14	c134510_g1_i2len=2407, c45984_g1_i1len=1181, c129021_g1_i4len=1282, c130998_g1_i2len=1276, c144215_g3_i4len=1931, c143505_g3_i3len=3515, c130998_g1_i1len=1368, c125618_g1_i3len=3352, c129021_g1_i2len=1242, c143505_g3_i2len=6806, c125618_g1_i6len=4676, c138393_g2_i1len=1759, c138393_g2_i5len=1769, c96069_g2_i1len=3393	map00230
Purine metabolism	903	diphosphate phosphatase	ec:3.6.1.6	7	c129021_g1_i4len=1282, c130998_g1_i2len=1276, c105872_g1_i1len=1405, c130998_g1_i1len=1368, c129021_g1_i2len=1242, c139962_g4_i4len=1971, c139962_g4_i1len=1291	map00230
Purine metabolism	903	adenylpyrophosphatase	ec:3.6.1.3	366	c138396_g6_i5len=2432, c141905_g1_i4len=8243, c144159_g4_i2len=4422, c128095_g1_i1len=1771, c139696_g1_i6len=3275, c79411_g1_i1len=2131, c143256_g6_i3len=1089, c122094_g2_i1len=3147, c138396_g6_i3len=2619, c136851_g1_i5len=4615, c143152_g2_i5len=2586, c134445_g1_i4len=1218, c141864_g3_i1len=3173, c106766_g1_i3len=2604, c131985_g1_i1len=3239, c123420_g1_i1len=6420, c143992_g1_i8len=17315, c7026_g1…	map00230
Purine metabolism	903	lyase	ec:4.3.2.2	1	c141005_g3_i1len=2109	map00230
Purine metabolism	903	dinucleosidetriphosphatase	ec:3.6.1.29	3	c144215_g3_i4len=1931, c138393_g2_i1len=1759, c138393_g2_i5len=1769	map00230
Purine metabolism	903	diphosphatase	ec:3.6.1.21	1	c105872_g1_i1len=1405	map00230
Purine metabolism	903	ligase	ec:6.3.4.13	2	c135728_g1_i1len=3506, c135728_g1_i4len=3525	map00230
Purine metabolism	903	diphosphatase	ec:3.6.1.19	6	c129021_g1_i4len=1282, c122918_g1_i1len=1676, c130998_g1_i2len=1276, c130998_g1_i1len=1368, c129021_g1_i2len=1242, c88080_g1_i2len=1049	map00230
Purine metabolism	903	phosphatase	ec:3.6.1.15	673	c138396_g6_i5len=2432, c141905_g1_i4len=8243, c144159_g4_i2len=4422, c136454_g1_i2len=2849, c133288_g5_i5len=3632, c115727_g1_i2len=748, c128095_g1_i1len=1771, c258190_g1_i1len=1011, c139696_g1_i6len=3275, c79411_g1_i1len=2131, c136779_g7_i8len=1363, c139475_g5_i1len=999, c10592_g1_i1len=833, c127761_g1_i4len=1084, c143256_g6_i3len=1089, c122094_g2_i1len=3147, c139889_g1_i3len=3553, c138396_g6_i3…	map00230
Purine metabolism	903	metaphosphatase	ec:3.6.1.11	1	c111110_g1_i2len=1229	map00230
Purine metabolism	903	kinase	ec:2.7.4.10	2	c137806_g2_i4len=5092, c91719_g1_i1len=1906	map00230
Purine metabolism	903	dehydrogenase	ec:1.1.1.205	5	c129163_g3_i3len=2388, c116537_g1_i3len=2612, c129163_g3_i2len=2416, c116537_g1_i1len=2536, c116537_g1_i2len=2680	map00230
Purine metabolism	903	(alpha-D-glucose-1,6-bisphosphate-dependent)	ec:5.4.2.2	7	c135264_g1_i6len=3950, c135264_g1_i2len=2050, c128715_g1_i1len=2982, c135264_g1_i5len=2853, c134324_g1_i2len=4171, c134324_g1_i1len=4326, c134324_g1_i5len=3073	map00230
Purine metabolism	903	kinase	ec:2.7.1.40	2	c139416_g4_i1len=2254, c140118_g6_i2len=2902	map00230
Purine metabolism	903	kinase	ec:2.7.1.25	1	c135694_g1_i1len=2092	map00230
Purine metabolism	903	kinase	ec:2.7.1.20	2	c48907_g1_i2len=1730, c61793_g1_i2len=1661	map00230
Retinol metabolism	56	15,15'-monooxygenase	ec:1.14.99.36	1	c132956_g1_i1len=2002	map00830
Retinol metabolism	56	13,14-reductase	ec:1.3.99.23	1	c98088_g1_i1len=2509	map00830
Retinol metabolism	56	dehydrogenase (NAD+)	ec:1.1.1.105	3	c58144_g1_i1len=2700, c73823_g1_i1len=1762, c104731_g1_i1len=1679	map00830
Retinol metabolism	56	O-acyltransferase	ec:2.3.1.135	1	c42731_g1_i1len=1358	map00830
Retinol metabolism	56	1-naphthol glucuronyltransferase	ec:2.4.1.17	43	c79888_g1_i1len=3606, c137786_g2_i3len=3329, c121739_g1_i5len=1070, c142682_g2_i11len=2389, c127752_g1_i5len=2321, c140926_g2_i4len=1978, c142682_g2_i9len=2459, c120812_g1_i2len=2768, c135346_g1_i2len=1432, c142294_g4_i1len=4752, c143354_g1_i3len=1519, c132614_g1_i1len=2969, c248557_g1_i1len=4440, c136997_g1_i3len=4877, c142682_g2_i4len=2319, c143915_g2_i6len=2955, c150996_g1_i1len=1688, c121626_…	map00830
Retinol metabolism	56	dehydrogenase	ec:1.2.1.36	2	c116521_g1_i1len=2439, c120909_g1_i2len=2415	map00830
Retinol metabolism	56	monooxygenase	ec:1.14.14.1	5	c125439_g1_i1len=1266, c124770_g1_i1len=1180, c141143_g5_i1len=3767, c74462_g1_i1len=1306, c140370_g1_i1len=2552	map00830
Steroid hormone biosynthesis	70	dehydrogenase	ec:1.1.1.145	4	c242296_g1_i1len=2232, c96871_g1_i1len=961, c108396_g1_i2len=2507, c108396_g1_i1len=2419	map00140
Steroid hormone biosynthesis	70	17alpha-monooxygenase	ec:1.14.99.9	1	c70321_g1_i2len=432	map00140
Steroid hormone biosynthesis	70	17beta-dehydrogenase (NADP+)	ec:1.1.1.64	2	c67807_g1_i2len=1339, c133698_g1_i2len=3337	map00140
Steroid hormone biosynthesis	70	17-dehydrogenase	ec:1.1.1.62	4	c70793_g1_i1len=1563, c102260_g1_i1len=1561, c108078_g1_i3len=838, c75793_g1_i1len=2119	map00140
Steroid hormone biosynthesis	70	20beta)-hydroxysteroid dehydrogenase	ec:1.1.1.53	1	c243130_g1_i1len=1458	map00140
Steroid hormone biosynthesis	70	1-naphthol glucuronyltransferase	ec:2.4.1.17	43	c79888_g1_i1len=3606, c137786_g2_i3len=3329, c121739_g1_i5len=1070, c142682_g2_i11len=2389, c127752_g1_i5len=2321, c140926_g2_i4len=1978, c142682_g2_i9len=2459, c120812_g1_i2len=2768, c135346_g1_i2len=1432, c142294_g4_i1len=4752, c143354_g1_i3len=1519, c132614_g1_i1len=2969, c248557_g1_i1len=4440, c136997_g1_i3len=4877, c142682_g2_i4len=2319, c143915_g2_i6len=2955, c150996_g1_i1len=1688, c121626_…	map00140
Steroid hormone biosynthesis	70	sulfatase	ec:3.1.6.1	3	c106693_g1_i1len=2503, c106693_g1_i3len=2557, c139745_g1_i2len=5248	map00140
Steroid hormone biosynthesis	70	dehydrogenase (NAD+)	ec:1.1.1.239	2	c70793_g1_i1len=1563, c102260_g1_i1len=1561	map00140
Steroid hormone biosynthesis	70	monooxygenase	ec:1.14.14.1	5	c125439_g1_i1len=1266, c124770_g1_i1len=1180, c141143_g5_i1len=3767, c74462_g1_i1len=1306, c140370_g1_i1len=2552	map00140
Steroid hormone biosynthesis	70	sulfotransferase	ec:2.8.2.2	7	c5558_g1_i1len=2183, c123558_g2_i1len=1212, c136251_g1_i1len=2531, c107384_g1_i1len=2919, c139692_g3_i4len=4731, c69065_g1_i1len=1215, c125434_g1_i1len=2251	map00140
Ascorbate and aldarate metabolism	60	dehydrogenase (NAD+)	ec:1.2.1.3	14	c95715_g1_i2len=1965, c96241_g1_i1len=2123, c123150_g1_i2len=3657, c130614_g1_i2len=2889, c143806_g3_i3len=1511, c96241_g1_i2len=2428, c124140_g1_i1len=2106, c47973_g1_i1len=2330, c116521_g1_i1len=2439, c143806_g3_i1len=1649, c143806_g3_i5len=2676, c122109_g1_i2len=2485, c120909_g1_i2len=2415, c120405_g1_i3len=2846	map00053
Ascorbate and aldarate metabolism	60	1-naphthol glucuronyltransferase	ec:2.4.1.17	43	c79888_g1_i1len=3606, c137786_g2_i3len=3329, c121739_g1_i5len=1070, c142682_g2_i11len=2389, c127752_g1_i5len=2321, c140926_g2_i4len=1978, c142682_g2_i9len=2459, c120812_g1_i2len=2768, c135346_g1_i2len=1432, c142294_g4_i1len=4752, c143354_g1_i3len=1519, c132614_g1_i1len=2969, c248557_g1_i1len=4440, c136997_g1_i3len=4877, c142682_g2_i4len=2319, c143915_g2_i6len=2955, c150996_g1_i1len=1688, c121626_…	map00053
Ascorbate and aldarate metabolism	60	reductase	ec:1.1.1.19	1	c40861_g1_i1len=1211	map00053
Ascorbate and aldarate metabolism	60	glucuronokinase (phosphorylating)	ec:2.7.1.43	2	c135107_g1_i3len=1125, c132357_g1_i2len=1750	map00053
Phosphonate and phosphinate metabolism	1	cholinephosphotransferase	ec:2.7.8.2	1	c109707_g1_i1len=2751	map00440
Galactose metabolism	37	phosphohexokinase	ec:2.7.1.11	5	c123097_g1_i2len=3011, c159718_g1_i1len=737, c121567_g1_i1len=3424, c47077_g1_i1len=1844, c247471_g1_i1len=737	map00052
Galactose metabolism	37	galactokinase (phosphorylating)	ec:2.7.1.6	2	c105606_g1_i1len=1606, c136448_g1_i1len=3348	map00052
Galactose metabolism	37	glucokinase (phosphorylating)	ec:2.7.1.2	1	c108621_g1_i1len=3474	map00052
Galactose metabolism	37	hexokinase type IV glucokinase	ec:2.7.1.1	1	c108621_g1_i1len=3474	map00052
Galactose metabolism	37	lactase (ambiguous)	ec:3.2.1.23	8	c132086_g1_i2len=1532, c132086_g2_i2len=1605, c137055_g2_i4len=1979, c132086_g2_i1len=1647, c132086_g1_i7len=405, c137055_g2_i5len=3244, c129752_g1_i4len=1630, c137055_g1_i8len=3104	map00052
Galactose metabolism	37	melibiase	ec:3.2.1.22	3	c116286_g1_i1len=2820, c118002_g1_i2len=1871, c128195_g1_i1len=1878	map00052
Galactose metabolism	37	deacetylase	ec:3.5.1.25	4	c126084_g1_i3len=525, c124915_g1_i2len=1912, c126084_g1_i2len=1812, c124915_g1_i1len=1927	map00052
Galactose metabolism	37	glucose 6-phosphate phosphatase	ec:3.1.3.9	2	c40416_g1_i2len=1719, c144268_g1_i8len=1899	map00052
Galactose metabolism	37	synthase	ec:2.4.1.22	1	c116481_g2_i2len=2891	map00052
Galactose metabolism	37	reductase	ec:1.1.1.21	4	c121830_g2_i1len=1377, c130751_g1_i1len=1470, c40861_g1_i1len=1211, c129160_g1_i2len=3040	map00052
Galactose metabolism	37	(alpha-D-glucose-1,6-bisphosphate-dependent)	ec:5.4.2.2	7	c135264_g1_i6len=3950, c135264_g1_i2len=2050, c128715_g1_i1len=2982, c135264_g1_i5len=2853, c134324_g1_i2len=4171, c134324_g1_i1len=4326, c134324_g1_i5len=3073	map00052
Fructose and mannose metabolism	37	phosphohexokinase	ec:2.7.1.11	5	c123097_g1_i2len=3011, c159718_g1_i1len=737, c121567_g1_i1len=3424, c47077_g1_i1len=1844, c247471_g1_i1len=737	map00051
Fructose and mannose metabolism	37	isomerase	ec:5.3.1.8	1	c99079_g1_i2len=1585	map00051
Fructose and mannose metabolism	37	isomerase	ec:5.3.1.6	1	c109177_g1_i1len=2053	map00051
Fructose and mannose metabolism	37	mannokinase (phosphorylating)	ec:2.7.1.7	1	c108621_g1_i1len=3474	map00051
Fructose and mannose metabolism	37	fructokinase (phosphorylating)	ec:2.7.1.4	1	c108621_g1_i1len=3474	map00051
Fructose and mannose metabolism	37	hexokinase type IV glucokinase	ec:2.7.1.1	1	c108621_g1_i1len=3474	map00051
Fructose and mannose metabolism	37	2-phosphatase	ec:3.1.3.46	2	c126867_g1_i1len=774, c85956_g1_i1len=1235	map00051
Fructose and mannose metabolism	37	hexose diphosphatase	ec:3.1.3.11	4	c38914_g1_i1len=555, c124454_g1_i5len=1369, c48388_g1_i1len=545, c85956_g1_i1len=1235	map00051
Fructose and mannose metabolism	37	guanylyltransferase	ec:2.7.7.13	3	c116166_g1_i3len=2433, c95834_g1_i1len=2107, c71066_g1_i2len=2055	map00051
Fructose and mannose metabolism	37	synthase	ec:1.1.1.271	2	c143103_g1_i3len=2161, c93556_g1_i1len=1007	map00051
Fructose and mannose metabolism	37	aldolase	ec:4.1.2.13	2	c5888_g1_i1len=1309, c243434_g1_i1len=977	map00051
Fructose and mannose metabolism	37	diphosphatase	ec:3.6.1.21	1	c105872_g1_i1len=1405	map00051
Fructose and mannose metabolism	37	phosphofructokinase 2	ec:2.7.1.105	12	c141698_g2_i6len=3932, c135815_g1_i3len=1495, c135633_g1_i3len=3299, c140875_g1_i3len=2614, c107665_g1_i6len=1868, c95398_g1_i2len=1809, c140119_g1_i2len=3323, c113225_g1_i4len=1801, c107665_g1_i4len=2988, c107665_g1_i1len=2773, c140119_g1_i1len=3227, c95398_g1_i1len=1038	map00051
Fructose and mannose metabolism	37	reductase	ec:1.1.1.21	4	c121830_g2_i1len=1377, c130751_g1_i1len=1470, c40861_g1_i1len=1211, c129160_g1_i2len=3040	map00051
Riboflavin metabolism	5	synthetase	ec:2.7.7.2	5	c140107_g1_i9len=3243, c140107_g1_i6len=1970, c140107_g1_i10len=3365, c140107_g1_i12len=1967, c140107_g1_i3len=2176	map00740
Ether lipid metabolism	34	D	ec:3.1.4.4	8	c146175_g1_i1len=2594, c129965_g3_i2len=3502, c46043_g1_i1len=1863, c123123_g1_i1len=4544, c139736_g4_i11len=2256, c131986_g2_i1len=3340, c129965_g3_i1len=4359, c139736_g4_i12len=3894	map00565
Ether lipid metabolism	34	esterase	ec:3.1.1.47	1	c115708_g1_i3len=2427	map00565
Ether lipid metabolism	34	O-acetyltransferase	ec:2.3.1.67	3	c125343_g1_i2len=2066, c123766_g1_i4len=1461, c94567_g1_i1len=2087	map00565
Ether lipid metabolism	34	O-acyltransferase	ec:2.3.1.63	2	c125343_g1_i2len=2066, c94567_g1_i1len=2087	map00565
Ether lipid metabolism	34	phosphatase	ec:3.1.3.4	12	c141131_g1_i11len=4349, c135832_g1_i1len=5623, c141289_g3_i6len=4120, c134117_g1_i1len=5861, c141289_g2_i6len=4097, c108488_g1_i1len=1041, c122862_g1_i3len=2255, c141289_g2_i3len=2504, c143276_g3_i3len=1565, c122862_g1_i2len=2252, c141289_g3_i5len=4036, c141289_g3_i1len=4039	map00565
Ether lipid metabolism	34	sulfotransferase	ec:2.8.2.11	3	c141074_g1_i2len=2539, c134668_g3_i1len=1863, c130296_g1_i3len=2224	map00565
Ether lipid metabolism	34	synthase	ec:2.5.1.26	1	c126554_g1_i1len=2893	map00565
Ether lipid metabolism	34	cholinephosphotransferase	ec:2.7.8.2	1	c109707_g1_i1len=2751	map00565
Ether lipid metabolism	34	A2	ec:3.1.1.4	5	c125630_g1_i2len=1503, c125630_g1_i3len=2449, c124879_g1_i3len=2460, c118588_g1_i1len=1276, c128754_g1_i3len=1254	map00565
Tyrosine metabolism	10	oxidase	ec:1.4.3.21	2	c135787_g1_i1len=3451, c134701_g1_i1len=3481	map00350
Tyrosine metabolism	10	dehydrogenase [NAD(P)+]	ec:1.2.1.5	3	c96241_g1_i1len=2123, c96241_g1_i2len=2428, c124140_g1_i1len=2106	map00350
Tyrosine metabolism	10	transaminase	ec:2.6.1.57	1	c96794_g1_i1len=2298	map00350
Tyrosine metabolism	10	transaminase	ec:2.6.1.9	1	c96794_g1_i1len=2298	map00350
Tyrosine metabolism	10	transaminase	ec:2.6.1.5	2	c142864_g1_i1len=3423, c96794_g1_i1len=2298	map00350
Tyrosine metabolism	10	transaminase	ec:2.6.1.1	1	c96794_g1_i1len=2298	map00350
Tyrosine metabolism	10	dehydrogenase [NAD(P)+]	ec:1.2.1.16	3	c143806_g3_i3len=1511, c143806_g3_i1len=1649, c143806_g3_i5len=2676	map00350
Glycerophospholipid metabolism	75	phosphodiesterase	ec:3.1.4.46	8	c140513_g1_i9len=1794, c109472_g1_i2len=2793, c143348_g4_i6len=947, c109739_g1_i2len=2550, c140513_g1_i8len=2938, c136048_g2_i1len=2727, c119879_g2_i2len=2757, c118934_g1_i1len=1772	map00564
Glycerophospholipid metabolism	75	decarboxylase	ec:4.1.1.65	1	c134556_g3_i3len=2489	map00564
Glycerophospholipid metabolism	75	D	ec:3.1.4.4	8	c146175_g1_i1len=2594, c129965_g3_i2len=3502, c46043_g1_i1len=1863, c123123_g1_i1len=4544, c139736_g4_i11len=2256, c131986_g2_i1len=3340, c129965_g3_i1len=4359, c139736_g4_i12len=3894	map00564
Glycerophospholipid metabolism	75	dehydrogenase (NAD+)	ec:1.1.1.8	3	c132044_g1_i1len=2744, c132044_g1_i2len=2733, c132930_g1_i1len=2654	map00564
Glycerophospholipid metabolism	75	cytidylyltransferase	ec:2.7.7.41	3	c97485_g1_i1len=3233, c142116_g1_i1len=2991, c142165_g1_i2len=3147	map00564
Glycerophospholipid metabolism	75	O-acyltransferase	ec:2.3.1.51	1	c92352_g1_i1len=1026	map00564
Glycerophospholipid metabolism	75	O-acyltransferase	ec:2.3.1.23	3	c125343_g1_i2len=2066, c123766_g1_i4len=1461, c94567_g1_i1len=2087	map00564
Glycerophospholipid metabolism	75	dehydrogenase [NAD(P)+]	ec:1.1.1.94	3	c132044_g1_i1len=2744, c132044_g1_i2len=2733, c132930_g1_i1len=2654	map00564
Glycerophospholipid metabolism	75	1-O-acyltransferase	ec:2.3.1.15	3	c92352_g1_i1len=1026, c139788_g2_i7len=4276, c138357_g1_i5len=3048	map00564
Glycerophospholipid metabolism	75	phosphatase	ec:3.1.3.4	12	c141131_g1_i11len=4349, c135832_g1_i1len=5623, c141289_g3_i6len=4120, c134117_g1_i1len=5861, c141289_g2_i6len=4097, c108488_g1_i1len=1041, c122862_g1_i3len=2255, c141289_g2_i3len=2504, c143276_g3_i3len=1565, c122862_g1_i2len=2252, c141289_g3_i5len=4036, c141289_g3_i1len=4039	map00564
Glycerophospholipid metabolism	75	kinase (ATP)	ec:2.7.1.107	10	c140872_g2_i3len=6543, c141059_g13_i1len=4645, c138962_g1_i1len=4554, c8830_g1_i1len=3437, c138995_g3_i4len=2557, c138988_g1_i1len=2792, c114234_g1_i1len=1907, c133100_g2_i5len=4611, c133100_g2_i4len=3471, c134720_g1_i3len=3580	map00564
Glycerophospholipid metabolism	75	O-phosphatidyltransferase	ec:2.7.8.8	1	c135766_g3_i3len=2994	map00564
Glycerophospholipid metabolism	75	cholinephosphotransferase	ec:2.7.8.2	1	c109707_g1_i1len=2751	map00564
Glycerophospholipid metabolism	75	lecithinase B	ec:3.1.1.5	17	c134510_g1_i2len=2407, c137002_g1_i1len=6455, c137993_g1_i2len=2436, c140456_g1_i2len=5835, c143505_g3_i3len=3515, c137993_g1_i5len=2528, c140456_g1_i4len=5728, c125618_g1_i3len=3352, c137993_g1_i6len=2336, c143505_g3_i2len=6806, c141098_g3_i3len=4145, c125618_g1_i6len=4676, c140075_g1_i1len=5714, c142032_g1_i5len=1443, c140456_g1_i5len=2981, c141098_g3_i4len=4797, c142032_g1_i1len=1676	map00564
Glycerophospholipid metabolism	75	A2	ec:3.1.1.4	5	c125630_g1_i2len=1503, c125630_g1_i3len=2449, c124879_g1_i3len=2460, c118588_g1_i1len=1276, c128754_g1_i3len=1254	map00564
Butanoate metabolism	15	hydratase	ec:4.2.1.17	1	c53033_g1_i1len=3589	map00650
Butanoate metabolism	15	CoA-transferase	ec:2.8.3.5	1	c122587_g1_i1len=2773	map00650
Butanoate metabolism	15	ligase	ec:6.2.1.2	2	c118865_g1_i1len=3247, c118865_g1_i2len=3073	map00650
Butanoate metabolism	15	C-acetyltransferase	ec:2.3.1.9	1	c97481_g1_i1len=2004	map00650
Butanoate metabolism	15	reductase	ec:1.1.1.36	2	c70793_g1_i1len=1563, c102260_g1_i1len=1561	map00650
Butanoate metabolism	15	dehydrogenase	ec:1.1.1.35	6	c70793_g1_i1len=1563, c53033_g1_i1len=3589, c247895_g1_i1len=1928, c102260_g1_i1len=1561, c114349_g1_i1len=3027, c95762_g1_i1len=3037	map00650
Butanoate metabolism	15	dehydrogenase	ec:1.1.1.30	2	c97468_g1_i2len=1053, c143950_g2_i2len=920	map00650
Butanoate metabolism	15	dehydrogenase (NAD+)	ec:1.2.1.24	3	c143806_g3_i3len=1511, c143806_g3_i1len=1649, c143806_g3_i5len=2676	map00650
Butanoate metabolism	15	dehydrogenase [NAD(P)+]	ec:1.2.1.16	3	c143806_g3_i3len=1511, c143806_g3_i1len=1649, c143806_g3_i5len=2676	map00650
Glycosylphosphatidylinositol(GPI)-anchor biosynthesis	2	N-acetylglucosaminyltransferase	ec:2.4.1.198	2	c131259_g1_i1len=1111, c93170_g1_i3len=1311	map00563
Monobactam biosynthesis	1	adenylyltransferase	ec:2.7.7.4	1	c135694_g1_i1len=2092	map00261
Isoquinoline alkaloid biosynthesis	4	oxidase	ec:1.4.3.21	2	c135787_g1_i1len=3451, c134701_g1_i1len=3481	map00950
Isoquinoline alkaloid biosynthesis	4	transaminase	ec:2.6.1.57	1	c96794_g1_i1len=2298	map00950
Isoquinoline alkaloid biosynthesis	4	transaminase	ec:2.6.1.5	2	c142864_g1_i1len=3423, c96794_g1_i1len=2298	map00950
Isoquinoline alkaloid biosynthesis	4	transaminase	ec:2.6.1.1	1	c96794_g1_i1len=2298	map00950
Inositol phosphate metabolism	84	phospholipase C	ec:3.1.4.11	36	c136298_g1_i2len=7968, c124819_g1_i3len=1547, c138583_g1_i2len=6294, c125265_g1_i2len=2820, c126898_g1_i2len=2938, c140120_g1_i7len=3794, c126775_g1_i2len=2927, c122138_g1_i1len=5891, c138951_g6_i2len=4787, c141326_g2_i11len=5860, c141326_g2_i1len=5965, c133622_g2_i4len=6377, c122138_g1_i7len=5951, c140244_g9_i1len=2352, c132719_g1_i3len=2454, c140120_g1_i8len=3872, c114605_g1_i3len=2768, c110768…	map00562
Inositol phosphate metabolism	84	3-phosphatase	ec:3.1.3.67	3	c77745_g2_i1len=2026, c110561_g1_i1len=3032, c110561_g1_i2len=3101	map00562
Inositol phosphate metabolism	84	inositol-1,3-bisphosphate 3-phosphatase	ec:3.1.3.64	7	c142801_g1_i1len=7039, c142801_g1_i5len=6484, c122991_g1_i4len=1321, c135369_g1_i5len=1436, c122991_g1_i6len=1502, c142801_g1_i7len=7099, c142801_g1_i2len=6931	map00562
Inositol phosphate metabolism	84	5-phosphatase	ec:3.1.3.36	9	c142272_g7_i4len=4768, c140574_g9_i3len=4278, c21408_g1_i1len=1728, c142272_g7_i5len=2606, c118619_g1_i1len=1765, c142272_g7_i6len=4744, c140574_g9_i2len=4609, c142272_g7_i1len=4423, c118619_g1_i2len=1748	map00562
Inositol phosphate metabolism	84	phosphatase	ec:3.1.3.25	3	c256387_g1_i1len=3667, c88364_g1_i1len=1385, c122008_g1_i2len=1933	map00562
Inositol phosphate metabolism	84	5/6-kinase	ec:2.7.1.159	2	c100755_g1_i1len=3777, c110759_g1_i1len=4707	map00562
Inositol phosphate metabolism	84	3-kinase	ec:2.7.1.154	9	c120078_g1_i6len=1809, c108654_g1_i3len=1809, c133291_g1_i3len=1463, c133768_g1_i5len=2935, c144496_g3_i2len=5524, c120078_g1_i1len=1787, c120078_g1_i2len=1541, c108021_g1_i2len=5500, c123430_g1_i1len=3375	map00562
Inositol phosphate metabolism	84	3-kinase	ec:2.7.1.153	2	c144496_g3_i2len=5524, c120078_g1_i1len=1787	map00562
Inositol phosphate metabolism	84	4-kinase	ec:2.7.1.149	2	c140090_g7_i4len=2658, c140090_g7_i3len=2923	map00562
Inositol phosphate metabolism	84	3-kinase	ec:2.7.1.137	9	c120078_g1_i6len=1809, c108654_g1_i3len=1809, c133291_g1_i3len=1463, c133768_g1_i5len=2935, c144496_g3_i2len=5524, c120078_g1_i1len=1787, c120078_g1_i2len=1541, c108021_g1_i2len=5500, c123430_g1_i1len=3375	map00562
Inositol phosphate metabolism	84	1-kinase	ec:2.7.1.134	2	c100755_g1_i1len=3777, c110759_g1_i1len=4707	map00562
Inositol phosphate metabolism	84	3-kinase	ec:2.7.1.127	7	c106473_g1_i2len=2786, c59988_g1_i1len=4184, c96110_g2_i1len=2483, c120292_g1_i2len=1757, c130577_g2_i1len=3736, c142957_g2_i3len=3728, c118725_g1_i1len=3852	map00562
Inositol phosphate metabolism	84	dehydrogenase (acetylating)	ec:1.2.1.18	2	c130614_g1_i2len=2889, c122109_g1_i2len=2485	map00562
Inositol phosphate metabolism	84	synthase	ec:5.5.1.4	1	c144216_g3_i1len=3113	map00562
Inositol phosphate metabolism	84	5-kinase	ec:2.7.1.68	2	c106329_g1_i1len=3622, c126204_g1_i1len=3263	map00562
Inositol phosphate metabolism	84	4-kinase	ec:2.7.1.67	1	c133743_g1_i1len=5705	map00562
Glycine, serine and threonine metabolism	22	S-aminomethyldihydrolipoylprotein:(6S)-tetrahydrofolate aminomethyltransferase (ammonia-forming)	ec:2.1.2.10	1	c118536_g1_i1len=3511	map00260
Glycine, serine and threonine metabolism	22	oxidase	ec:1.4.3.3	1	c142707_g1_i7len=1759	map00260
Glycine, serine and threonine metabolism	22	beta-synthase	ec:4.2.1.22	2	c133610_g4_i1len=2164, c129943_g1_i1len=3294	map00260
Glycine, serine and threonine metabolism	22	oxidase	ec:1.4.3.21	2	c135787_g1_i1len=3451, c134701_g1_i1len=3481	map00260
Glycine, serine and threonine metabolism	22	ammonia-lyase	ec:4.3.1.19	1	c116828_g1_i1len=1321	map00260
Glycine, serine and threonine metabolism	22	ammonia-lyase	ec:4.3.1.17	4	c132962_g1_i4len=1816, c135691_g1_i6len=1842, c135691_g1_i3len=1977, c116828_g1_i1len=1321	map00260
Glycine, serine and threonine metabolism	22	3-dehydrogenase	ec:1.1.1.103	1	c242296_g1_i1len=2232	map00260
Glycine, serine and threonine metabolism	22	synthase	ec:2.3.1.37	1	c6463_g1_i1len=2356	map00260
Glycine, serine and threonine metabolism	22	C-acetyltransferase	ec:2.3.1.29	1	c66714_g1_i2len=1566	map00260
Glycine, serine and threonine metabolism	22	dehydrogenase	ec:1.1.1.95	1	c94375_g1_i1len=1980	map00260
Glycine, serine and threonine metabolism	22	dehydrogenase	ec:1.1.99.1	1	c150094_g1_i1len=2981	map00260
Glycine, serine and threonine metabolism	22	synthase	ec:4.2.3.1	2	c137348_g4_i3len=1638, c137348_g4_i2len=2297	map00260
Glycine, serine and threonine metabolism	22	O-phosphatidyltransferase	ec:2.7.8.8	1	c135766_g3_i3len=2994	map00260
Glycine, serine and threonine metabolism	22	transaminase	ec:2.6.1.52	1	c8232_g1_i1len=1649	map00260
Glycine, serine and threonine metabolism	22	dehydrogenase	ec:1.8.1.4	1	c103992_g1_i1len=2039	map00260
Glycine, serine and threonine metabolism	22	3-kinase	ec:2.7.1.31	1	c106664_g1_i1len=2977	map00260
Glycine, serine and threonine metabolism	22	aldolase	ec:4.1.2.5	1	c142178_g1_i8len=1503	map00260
Glycerolipid metabolism	59	lipase	ec:3.1.1.34	1	c116782_g1_i1len=2114	map00561
Glycerolipid metabolism	59	lipase	ec:3.1.1.23	1	c140890_g3_i9len=2870	map00561
Glycerolipid metabolism	59	dehydrogenase (NADP+)	ec:1.1.1.2	7	c121830_g2_i1len=1377, c46233_g1_i1len=1913, c58144_g1_i1len=2700, c130751_g1_i1len=1470, c40861_g1_i1len=1211, c129160_g1_i2len=3040, c104731_g1_i1len=1679	map00561
Glycerolipid metabolism	59	melibiase	ec:3.2.1.22	3	c116286_g1_i1len=2820, c118002_g1_i2len=1871, c128195_g1_i1len=1878	map00561
Glycerolipid metabolism	59	O-acyltransferase	ec:2.3.1.51	1	c92352_g1_i1len=1026	map00561
Glycerolipid metabolism	59	O-acyltransferase	ec:2.3.1.20	4	c138096_g1_i2len=3082, c142148_g4_i1len=3121, c141409_g1_i4len=4019, c138096_g1_i3len=3154	map00561
Glycerolipid metabolism	59	1-O-acyltransferase	ec:2.3.1.15	3	c92352_g1_i1len=1026, c139788_g2_i7len=4276, c138357_g1_i5len=3048	map00561
Glycerolipid metabolism	59	phosphatase	ec:3.1.3.4	12	c141131_g1_i11len=4349, c135832_g1_i1len=5623, c141289_g3_i6len=4120, c134117_g1_i1len=5861, c141289_g2_i6len=4097, c108488_g1_i1len=1041, c122862_g1_i3len=2255, c141289_g2_i3len=2504, c143276_g3_i3len=1565, c122862_g1_i2len=2252, c141289_g3_i5len=4036, c141289_g3_i1len=4039	map00561
Glycerolipid metabolism	59	dehydrogenase (NAD+)	ec:1.2.1.3	14	c95715_g1_i2len=1965, c96241_g1_i1len=2123, c123150_g1_i2len=3657, c130614_g1_i2len=2889, c143806_g3_i3len=1511, c96241_g1_i2len=2428, c124140_g1_i1len=2106, c47973_g1_i1len=2330, c116521_g1_i1len=2439, c143806_g3_i1len=1649, c143806_g3_i5len=2676, c122109_g1_i2len=2485, c120909_g1_i2len=2415, c120405_g1_i3len=2846	map00561
Glycerolipid metabolism	59	kinase (ATP)	ec:2.7.1.107	10	c140872_g2_i3len=6543, c141059_g13_i1len=4645, c138962_g1_i1len=4554, c8830_g1_i1len=3437, c138995_g3_i4len=2557, c138988_g1_i1len=2792, c114234_g1_i1len=1907, c133100_g2_i5len=4611, c133100_g2_i4len=3471, c134720_g1_i3len=3580	map00561
Glycerolipid metabolism	59	reductase	ec:1.1.1.21	4	c121830_g2_i1len=1377, c130751_g1_i1len=1470, c40861_g1_i1len=1211, c129160_g1_i2len=3040	map00561
Glycerolipid metabolism	59	lipase	ec:3.1.1.3	2	c116782_g1_i1len=2114, c139407_g3_i3len=1798	map00561
Glycerolipid metabolism	59	3-kinase	ec:2.7.1.31	1	c106664_g1_i1len=2977	map00561
Glycerolipid metabolism	59	kinase	ec:2.7.1.29	2	c93171_g1_i3len=2456, c93171_g1_i1len=1299	map00561
Biosynthesis of antibiotics	170	phosphohexokinase	ec:2.7.1.11	5	c123097_g1_i2len=3011, c159718_g1_i1len=737, c121567_g1_i1len=3424, c47077_g1_i1len=1844, c247471_g1_i1len=737	map01130
Biosynthesis of antibiotics	170	diphosphokinase	ec:2.7.6.1	2	c117079_g1_i4len=2317, c117079_g1_i2len=2269	map01130
Biosynthesis of antibiotics	170	carboxylase	ec:4.1.1.39	1	c158987_g1_i1len=742	map01130
Biosynthesis of antibiotics	170	carboxykinase (GTP)	ec:4.1.1.32	9	c138229_g5_i5len=1773, c138229_g2_i6len=1772, c138229_g5_i1len=1669, c138229_g5_i6len=1745, c40953_g1_i1len=734, c138229_g5_i2len=2401, c138229_g2_i1len=1614, c138229_g2_i4len=1608, c138229_g2_i5len=1852	map01130
Biosynthesis of antibiotics	170	decarboxylase	ec:4.1.1.17	2	c143414_g5_i2len=2445, c96407_g1_i1len=2375	map01130
Biosynthesis of antibiotics	170	4,6-dehydratase	ec:4.2.1.46	2	c122372_g1_i1len=1409, c123078_g1_i2len=1939	map01130
Biosynthesis of antibiotics	170	oxidase	ec:1.4.3.3	1	c142707_g1_i7len=1759	map01130
Biosynthesis of antibiotics	170	isomerase	ec:5.3.1.9	1	c242391_g1_i1len=2123	map01130
Biosynthesis of antibiotics	170	isomerase	ec:5.3.1.6	1	c109177_g1_i1len=2053	map01130
Biosynthesis of antibiotics	170	beta-synthase	ec:4.2.1.22	2	c133610_g4_i1len=2164, c129943_g1_i1len=3294	map01130
Biosynthesis of antibiotics	170	glucokinase (phosphorylating)	ec:2.7.1.2	1	c108621_g1_i1len=3474	map01130
Biosynthesis of antibiotics	170	hexokinase type IV glucokinase	ec:2.7.1.1	1	c108621_g1_i1len=3474	map01130
Biosynthesis of antibiotics	170	hydratase	ec:4.2.1.17	1	c53033_g1_i1len=3589	map01130
Biosynthesis of antibiotics	170	hydratase	ec:4.2.1.11	6	c139339_g1_i4len=2224, c139339_g1_i15len=1047, c122039_g1_i2len=1973, c139339_g1_i7len=2466, c136863_g2_i3len=1826, c139339_g1_i5len=1640	map01130
Biosynthesis of antibiotics	170	O-methyltransferase	ec:2.1.1.100	1	c70039_g1_i1len=1933	map01130
Biosynthesis of antibiotics	170	carboxylase	ec:6.4.1.2	4	c138334_g1_i3len=8548, c55294_g1_i1len=1631, c119476_g1_i6len=3234, c107092_g1_i4len=1764	map01130
Biosynthesis of antibiotics	170	synthase	ec:6.3.2.6	1	c122606_g2_i1len=1608	map01130
Biosynthesis of antibiotics	170	phosphogluconolactonase	ec:3.1.1.31	3	c128518_g1_i5len=3103, c129829_g1_i1len=5049, c129829_g1_i2len=4807	map01130
Biosynthesis of antibiotics	170	equilase	ec:1.11.1.6	1	c134734_g2_i1len=1650	map01130
Biosynthesis of antibiotics	170	ammonia-lyase	ec:4.3.1.19	1	c116828_g1_i1len=1321	map01130
Biosynthesis of antibiotics	170	ammonia-lyase	ec:4.3.1.17	4	c132962_g1_i4len=1816, c135691_g1_i6len=1842, c135691_g1_i3len=1977, c116828_g1_i1len=1321	map01130
Biosynthesis of antibiotics	170	kinase	ec:2.7.4.6	3	c114753_g1_i1len=1280, c137806_g2_i4len=5092, c113544_g1_i1len=1272	map01130
Biosynthesis of antibiotics	170	kinase	ec:2.7.4.3	5	c101680_g1_i2len=1684, c101680_g1_i3len=1632, c137806_g2_i4len=5092, c101680_g1_i1len=2147, c91719_g1_i1len=1906	map01130
Biosynthesis of antibiotics	170	dehydrogenase	ec:1.1.1.178	2	c70793_g1_i1len=1563, c102260_g1_i1len=1561	map01130
Biosynthesis of antibiotics	170	dehydrogenase (NADP+)	ec:1.1.1.2	7	c121830_g2_i1len=1377, c46233_g1_i1len=1913, c58144_g1_i1len=2700, c130751_g1_i1len=1470, c40861_g1_i1len=1211, c129160_g1_i2len=3040, c104731_g1_i1len=1679	map01130
Biosynthesis of antibiotics	170	synthase	ec:6.3.5.3	1	c139477_g1_i1len=4316	map01130
Biosynthesis of antibiotics	170	glycolaldehydetransferase	ec:2.2.1.1	1	c137174_g1_i4len=2287	map01130
Biosynthesis of antibiotics	170	formyltransferase	ec:2.1.2.2	2	c135728_g1_i1len=3506, c135728_g1_i4len=3525	map01130
Biosynthesis of antibiotics	170	adenylyltransferase	ec:2.7.7.4	1	c135694_g1_i1len=2092	map01130
Biosynthesis of antibiotics	170	deaminase	ec:3.5.4.6	8	c124991_g1_i3len=3312, c144552_g1_i3len=5553, c138823_g3_i8len=4141, c144552_g1_i6len=5559, c138823_g3_i2len=4091, c124991_g1_i2len=3092, c144552_g1_i5len=5734, c124991_g1_i4len=3042	map01130
Biosynthesis of antibiotics	170	4-phosphate cytidylyltransferase	ec:2.7.7.60	2	c142572_g3_i4len=2011, c142572_g3_i2len=1567	map01130
Biosynthesis of antibiotics	170	phosphatase	ec:3.1.3.25	3	c256387_g1_i1len=3667, c88364_g1_i1len=1385, c122008_g1_i2len=1933	map01130
Biosynthesis of antibiotics	170	phosphatase	ec:3.1.3.18	1	c64328_g1_i1len=1037	map01130
Biosynthesis of antibiotics	170	hexose diphosphatase	ec:3.1.3.11	4	c38914_g1_i1len=555, c124454_g1_i5len=1369, c48388_g1_i1len=545, c85956_g1_i1len=1235	map01130
Biosynthesis of antibiotics	170	citrate synthase	ec:2.3.3.8	2	c129870_g1_i1len=4437, c141420_g2_i1len=2084	map01130
Biosynthesis of antibiotics	170	(Si)-synthase	ec:2.3.3.1	1	c122963_g1_i1len=2545	map01130
Biosynthesis of antibiotics	170	ligase (ADP-forming)	ec:6.2.1.5	2	c129870_g1_i1len=4437, c141420_g2_i1len=2084	map01130
Biosynthesis of antibiotics	170	ligase	ec:6.2.1.1	2	c134414_g1_i3len=3236, c138622_g9_i1len=2858	map01130
Biosynthesis of antibiotics	170	succinyltransferase	ec:2.3.1.61	1	c144514_g4_i2len=2776	map01130
Biosynthesis of antibiotics	170	oxidase	ec:1.8.3.5	1	c124963_g1_i1len=2544	map01130
Biosynthesis of antibiotics	170	5-kinase	ec:2.7.2.11	1	c141748_g8_i1len=3712	map01130
Biosynthesis of antibiotics	170	deacetylase	ec:3.5.1.25	4	c126084_g1_i3len=525, c124915_g1_i2len=1912, c126084_g1_i2len=1812, c124915_g1_i1len=1927	map01130
Biosynthesis of antibiotics	170	cyclo-ligase	ec:6.3.3.1	2	c135728_g1_i1len=3506, c135728_g1_i4len=3525	map01130
Biosynthesis of antibiotics	170	dehydrogenase	ec:1.1.1.95	1	c94375_g1_i1len=1980	map01130
Biosynthesis of antibiotics	170	acid amidohydrolase	ec:3.5.1.14	1	c137185_g1_i1len=2203	map01130
Biosynthesis of antibiotics	170	C-acyltransferase	ec:2.3.1.16	1	c97481_g1_i1len=2004	map01130
Biosynthesis of antibiotics	170	acetyltransferase	ec:2.3.1.12	1	c133160_g3_i1len=3383	map01130
Biosynthesis of antibiotics	170	reductase	ec:1.1.1.88	2	c60189_g1_i1len=901, c143683_g1_i1len=3801	map01130
Biosynthesis of antibiotics	170	lyase	ec:4.3.2.2	1	c141005_g3_i1len=2109	map01130
Biosynthesis of antibiotics	170	dehydrogenase (NAD+)	ec:1.2.1.3	14	c95715_g1_i2len=1965, c96241_g1_i1len=2123, c123150_g1_i2len=3657, c130614_g1_i2len=2889, c143806_g3_i3len=1511, c96241_g1_i2len=2428, c124140_g1_i1len=2106, c47973_g1_i1len=2330, c116521_g1_i1len=2439, c143806_g3_i1len=1649, c143806_g3_i5len=2676, c122109_g1_i2len=2485, c120909_g1_i2len=2415, c120405_g1_i3len=2846	map01130
Biosynthesis of antibiotics	170	lyase	ec:4.3.2.1	2	c128093_g1_i1len=421, c126821_g1_i2len=875	map01130
Biosynthesis of antibiotics	170	monooxygenase	ec:1.14.13.132	2	c114349_g1_i1len=3027, c95762_g1_i1len=3037	map01130
Biosynthesis of antibiotics	170	aldolase	ec:4.1.2.13	2	c5888_g1_i1len=1309, c243434_g1_i1len=977	map01130
Biosynthesis of antibiotics	170	ligase	ec:6.3.4.13	2	c135728_g1_i1len=3506, c135728_g1_i4len=3525	map01130
Biosynthesis of antibiotics	170	dehydrogenase (NADP+)	ec:1.1.1.49	5	c128596_g1_i2len=2196, c128518_g1_i5len=3103, c129829_g1_i1len=5049, c128820_g2_i1len=2195, c129829_g1_i2len=4807	map01130
Biosynthesis of antibiotics	170	dehydrogenase (NADP+-dependent, decarboxylating)	ec:1.1.1.44	2	c97937_g1_i1len=2422, c118764_g2_i4len=2375	map01130
Biosynthesis of antibiotics	170	farnesyltransferase	ec:2.5.1.58	1	c66222_g1_i2len=2048	map01130
Biosynthesis of antibiotics	170	dehydrogenase (NADP+)	ec:1.1.1.42	1	c106832_g1_i1len=2233	map01130
Biosynthesis of antibiotics	170	dehydrogenase (NAD+)	ec:1.1.1.41	3	c111394_g2_i1len=1353, c110700_g1_i3len=1577, c109899_g1_i4len=1083	map01130
Biosynthesis of antibiotics	170	C-acetyltransferase	ec:2.3.1.9	1	c97481_g1_i1len=2004	map01130
Biosynthesis of antibiotics	170	dehydrogenase	ec:1.1.1.35	6	c70793_g1_i1len=1563, c53033_g1_i1len=3589, c247895_g1_i1len=1928, c102260_g1_i1len=1561, c114349_g1_i1len=3027, c95762_g1_i1len=3037	map01130
Biosynthesis of antibiotics	170	reductase (NADPH)	ec:1.1.1.34	2	c60189_g1_i1len=901, c143683_g1_i1len=3801	map01130
Biosynthesis of antibiotics	170	dehydrogenase (NAD+, L-glutamate-forming)	ec:1.5.1.9	1	c130782_g1_i1len=1881	map01130
Biosynthesis of antibiotics	170	kinase	ec:2.7.4.10	2	c137806_g2_i4len=5092, c91719_g1_i1len=1906	map01130
Biosynthesis of antibiotics	170	dehydrogenase	ec:1.1.1.27	1	c72280_g1_i1len=2436	map01130
Biosynthesis of antibiotics	170	synthase (NADPH)	ec:1.14.13.39	1	c137631_g1_i1len=5343	map01130
Biosynthesis of antibiotics	170	diphosphate synthase	ec:2.5.1.29	1	c92414_g1_i1len=1656	map01130
Biosynthesis of antibiotics	170	dehydrogenase (succinyl-transferring)	ec:1.2.4.2	9	c141930_g10_i3len=1058, c125658_g1_i1len=2580, c67560_g1_i1len=1735, c125658_g1_i4len=2693, c138953_g1_i1len=1856, c141930_g7_i3len=4194, c124909_g1_i2len=4021, c141930_g10_i5len=3307, c124909_g1_i3len=3940	map01130
Biosynthesis of antibiotics	170	dehydrogenase (acetyl-transferring)	ec:1.2.4.1	5	c127360_g1_i2len=1573, c117485_g1_i2len=1604, c117485_g1_i3len=1536, c127360_g1_i3len=1641, c66585_g1_i1len=1676	map01130
Biosynthesis of antibiotics	170	diphosphate synthase	ec:2.5.1.10	1	c92414_g1_i1len=1656	map01130
Biosynthesis of antibiotics	170	transaminase	ec:2.6.1.57	1	c96794_g1_i1len=2298	map01130
Biosynthesis of antibiotics	170	dehydrogenase	ec:1.2.1.41	1	c141748_g8_i1len=3712	map01130
Biosynthesis of antibiotics	170	transaminase	ec:2.6.1.9	1	c96794_g1_i1len=2298	map01130
Biosynthesis of antibiotics	170	transaminase	ec:2.6.1.52	1	c8232_g1_i1len=1649	map01130
Biosynthesis of antibiotics	170	transaminase	ec:2.6.1.5	2	c142864_g1_i1len=3423, c96794_g1_i1len=2298	map01130
Biosynthesis of antibiotics	170	transaminase	ec:2.6.1.1	1	c96794_g1_i1len=2298	map01130
Biosynthesis of antibiotics	170	dehydrogenase	ec:1.8.1.4	1	c103992_g1_i1len=2039	map01130
Biosynthesis of antibiotics	170	synthase	ec:5.5.1.4	1	c144216_g3_i1len=3113	map01130
Biosynthesis of antibiotics	170	(alpha-D-glucose-1,6-bisphosphate-dependent)	ec:5.4.2.2	7	c135264_g1_i6len=3950, c135264_g1_i2len=2050, c128715_g1_i1len=2982, c135264_g1_i5len=2853, c134324_g1_i2len=4171, c134324_g1_i1len=4326, c134324_g1_i5len=3073	map01130
Biosynthesis of antibiotics	170	kinase	ec:2.7.1.40	2	c139416_g4_i1len=2254, c140118_g6_i2len=2902	map01130
Biosynthesis of antibiotics	170	3-kinase	ec:2.7.1.31	1	c106664_g1_i1len=2977	map01130
Biosynthesis of antibiotics	170	aldolase	ec:4.1.2.5	1	c142178_g1_i8len=1503	map01130
Porphyrin and chlorophyll metabolism	57	synthase	ec:4.2.1.75	1	c119511_g1_i2len=1605	map00860
Porphyrin and chlorophyll metabolism	57	beta-glucuronide glucuronohydrolase glucuronidase	ec:3.2.1.31	1	c139795_g5_i2len=2249	map00860
Porphyrin and chlorophyll metabolism	57	synthase	ec:4.4.1.17	1	c113463_g1_i2len=941	map00860
Porphyrin and chlorophyll metabolism	57	oxygenase (biliverdin-producing)	ec:1.14.99.3	3	c129965_g3_i2len=3502, c129965_g3_i1len=4359, c94663_g1_i2len=1326	map00860
Porphyrin and chlorophyll metabolism	57	synthase	ec:2.3.1.37	1	c6463_g1_i1len=2356	map00860
Porphyrin and chlorophyll metabolism	57	synthase	ec:2.5.1.61	2	c123797_g1_i1len=2421, c110437_g1_i1len=1921	map00860
Porphyrin and chlorophyll metabolism	57	1-naphthol glucuronyltransferase	ec:2.4.1.17	43	c79888_g1_i1len=3606, c137786_g2_i3len=3329, c121739_g1_i5len=1070, c142682_g2_i11len=2389, c127752_g1_i5len=2321, c140926_g2_i4len=1978, c142682_g2_i9len=2459, c120812_g1_i2len=2768, c135346_g1_i2len=1432, c142294_g4_i1len=4752, c143354_g1_i3len=1519, c132614_g1_i1len=2969, c248557_g1_i1len=4440, c136997_g1_i3len=4877, c142682_g2_i4len=2319, c143915_g2_i6len=2955, c150996_g1_i1len=1688, c121626_…	map00860
Porphyrin and chlorophyll metabolism	57	ligase	ec:6.1.1.17	3	c118731_g1_i5len=2447, c126579_g1_i2len=5406, c126579_g1_i1len=5427	map00860
Porphyrin and chlorophyll metabolism	57	oxidase	ec:1.3.3.4	1	c95133_g1_i1len=1733	map00860
Porphyrin and chlorophyll metabolism	57	oxidase	ec:1.3.3.3	1	c133101_g1_i2len=1802	map00860
D-Arginine and D-ornithine metabolism	1	oxidase	ec:1.4.3.3	1	c142707_g1_i7len=1759	map00472
D-Glutamine and D-glutamate metabolism	9	glutaminase I	ec:3.5.1.2	9	c135452_g1_i3len=2707, c139425_g3_i6len=1194, c138866_g2_i5len=2789, c130037_g7_i2len=2902, c130037_g7_i1len=2744, c141284_g1_i2len=3005, c139425_g3_i3len=1292, c138866_g2_i3len=2722, c135140_g3_i4len=3264	map00471
Biosynthesis of unsaturated fatty acids	5	hydratase	ec:4.2.1.17	1	c53033_g1_i1len=3589	map01040
Biosynthesis of unsaturated fatty acids	5	hydrolase	ec:3.1.2.2	1	c252408_g1_i1len=1427	map01040
Biosynthesis of unsaturated fatty acids	5	C-acyltransferase	ec:2.3.1.16	1	c97481_g1_i1len=2004	map01040
Biosynthesis of unsaturated fatty acids	5	oxidase	ec:1.3.3.6	2	c142943_g10_i3len=804, c142943_g10_i5len=3507	map01040
Pantothenate and CoA biosynthesis	23	dehydrogenase (NADP+)	ec:1.3.1.2	2	c134745_g2_i4len=4446, c136463_g1_i1len=3571	map00770
Pantothenate and CoA biosynthesis	23	decarboxylase	ec:4.1.1.36	1	c117701_g4_i1len=833	map00770
Pantothenate and CoA biosynthesis	23	diphosphatase	ec:3.6.1.9	14	c134510_g1_i2len=2407, c45984_g1_i1len=1181, c129021_g1_i4len=1282, c130998_g1_i2len=1276, c144215_g3_i4len=1931, c143505_g3_i3len=3515, c130998_g1_i1len=1368, c125618_g1_i3len=3352, c129021_g1_i2len=1242, c143505_g3_i2len=6806, c125618_g1_i6len=4676, c138393_g2_i1len=1759, c138393_g2_i5len=1769, c96069_g2_i1len=3393	map00770
Pantothenate and CoA biosynthesis	23	kinase	ec:2.7.1.33	6	c68214_g1_i2len=4182, c136683_g1_i7len=2812, c132545_g1_i4len=1092, c136683_g1_i6len=2092, c132545_g1_i6len=4226, c132545_g1_i7len=4243	map00770
Steroid degradation	6	dehydrogenase	ec:1.1.1.145	4	c242296_g1_i1len=2232, c96871_g1_i1len=961, c108396_g1_i2len=2507, c108396_g1_i1len=2419	map00984
Steroid degradation	6	4-dehydrogenase (acceptor)	ec:1.3.99.5	2	c106015_g2_i1len=2478, c125719_g1_i2len=2648	map00984
Drug metabolism - other enzymes	117	dehydrogenase (NADP+)	ec:1.3.1.2	2	c134745_g2_i4len=4446, c136463_g1_i1len=3571	map00983
Drug metabolism - other enzymes	117	oxidase	ec:1.17.3.2	1	c144079_g1_i2len=4216	map00983
Drug metabolism - other enzymes	117	beta-glucuronide glucuronohydrolase glucuronidase	ec:3.2.1.31	1	c139795_g5_i2len=2249	map00983
Drug metabolism - other enzymes	117	deaminase	ec:3.5.4.5	1	c137483_g3_i1len=1410	map00983
Drug metabolism - other enzymes	117	phosphoribosyltransferase	ec:2.4.2.8	3	c120922_g1_i2len=1092, c146704_g1_i1len=1135, c40959_g1_i1len=1698	map00983
Drug metabolism - other enzymes	117	diphosphatase	ec:3.6.1.19	6	c129021_g1_i4len=1282, c122918_g1_i1len=1676, c130998_g1_i2len=1276, c130998_g1_i1len=1368, c129021_g1_i2len=1242, c88080_g1_i2len=1049	map00983
Drug metabolism - other enzymes	117	1-naphthol glucuronyltransferase	ec:2.4.1.17	43	c79888_g1_i1len=3606, c137786_g2_i3len=3329, c121739_g1_i5len=1070, c142682_g2_i11len=2389, c127752_g1_i5len=2321, c140926_g2_i4len=1978, c142682_g2_i9len=2459, c120812_g1_i2len=2768, c135346_g1_i2len=1432, c142294_g4_i1len=4752, c143354_g1_i3len=1519, c132614_g1_i1len=2969, c248557_g1_i1len=4440, c136997_g1_i3len=4877, c142682_g2_i4len=2319, c143915_g2_i6len=2955, c150996_g1_i1len=1688, c121626_…	map00983
Drug metabolism - other enzymes	117	N-acetyltransferase	ec:2.3.1.5	1	c94869_g1_i1len=1768	map00983
Drug metabolism - other enzymes	117	dehydrogenase	ec:1.1.1.205	5	c129163_g3_i3len=2388, c116537_g1_i3len=2612, c129163_g3_i2len=2416, c116537_g1_i1len=2536, c116537_g1_i2len=2680	map00983
Drug metabolism - other enzymes	117	ali-esterase	ec:3.1.1.1	51	c125630_g1_i2len=1503, c134510_g1_i2len=2407, c137002_g1_i1len=6455, c133604_g1_i6len=1922, c141818_g1_i3len=6891, c116782_g1_i1len=2114, c128518_g1_i5len=3103, c115708_g1_i3len=2427, c131441_g1_i1len=1508, c137993_g1_i2len=2436, c141083_g2_i1len=1766, c132305_g1_i2len=7332, c140456_g1_i2len=5835, c5493_g1_i1len=961, c141083_g1_i1len=1782, c125630_g1_i3len=2449, c66262_g1_i2len=1350, c143505_g3_i…	map00983
Drug metabolism - other enzymes	117	kinase	ec:2.7.1.48	3	c104516_g1_i2len=1468, c121709_g1_i1len=3892, c131433_g1_i1len=1316	map00983
Tryptophan metabolism	45	O-methyltransferase	ec:2.1.1.4	4	c132899_g1_i4len=2541, c132389_g1_i2len=1408, c132389_g1_i9len=1923, c132899_g1_i5len=2349	map00380
Tryptophan metabolism	45	ec:3.7.1.3 kynureninase	ec:3.7.1.3	2	c141522_g2_i2len=2257, c124255_g1_i3len=2251	map00380
Tryptophan metabolism	45	hydratase	ec:4.2.1.17	1	c53033_g1_i1len=3589	map00380
Tryptophan metabolism	45	equilase	ec:1.11.1.6	1	c134734_g2_i1len=1650	map00380
Tryptophan metabolism	45	5-monooxygenase	ec:1.14.16.4	1	c71400_g1_i1len=2434	map00380
Tryptophan metabolism	45	3,4-dioxygenase	ec:1.13.11.6	1	c107686_g1_i1len=2242	map00380
Tryptophan metabolism	45	dehydrogenase (NAD+)	ec:1.2.1.3	14	c95715_g1_i2len=1965, c96241_g1_i1len=2123, c123150_g1_i2len=3657, c130614_g1_i2len=2889, c143806_g3_i3len=1511, c96241_g1_i2len=2428, c124140_g1_i1len=2106, c47973_g1_i1len=2330, c116521_g1_i1len=2439, c143806_g3_i1len=1649, c143806_g3_i5len=2676, c122109_g1_i2len=2485, c120909_g1_i2len=2415, c120405_g1_i3len=2846	map00380
Tryptophan metabolism	45	C-acetyltransferase	ec:2.3.1.9	1	c97481_g1_i1len=2004	map00380
Tryptophan metabolism	45	dehydrogenase	ec:1.1.1.35	6	c70793_g1_i1len=1563, c53033_g1_i1len=3589, c247895_g1_i1len=1928, c102260_g1_i1len=1561, c114349_g1_i1len=3027, c95762_g1_i1len=3037	map00380
Tryptophan metabolism	45	dehydrogenase (succinyl-transferring)	ec:1.2.4.2	9	c141930_g10_i3len=1058, c125658_g1_i1len=2580, c67560_g1_i1len=1735, c125658_g1_i4len=2693, c138953_g1_i1len=1856, c141930_g7_i3len=4194, c124909_g1_i2len=4021, c141930_g10_i5len=3307, c124909_g1_i3len=3940	map00380
Tryptophan metabolism	45	transaminase	ec:2.6.1.7	1	c126784_g4_i3len=2203	map00380
Tryptophan metabolism	45	monooxygenase	ec:1.14.14.1	5	c125439_g1_i1len=1266, c124770_g1_i1len=1180, c141143_g5_i1len=3767, c74462_g1_i1len=1306, c140370_g1_i1len=2552	map00380
Drug metabolism - cytochrome P450	58	monooxygenase	ec:1.14.13.8	5	c125954_g1_i3len=2171, c133334_g1_i2len=1990, c107888_g1_i1len=1874, c143730_g1_i5len=3529, c120743_g1_i2len=1813	map00982
Drug metabolism - cytochrome P450	58	dehydrogenase [NAD(P)+]	ec:1.2.1.5	3	c96241_g1_i1len=2123, c96241_g1_i2len=2428, c124140_g1_i1len=2106	map00982
Drug metabolism - cytochrome P450	58	1-naphthol glucuronyltransferase	ec:2.4.1.17	43	c79888_g1_i1len=3606, c137786_g2_i3len=3329, c121739_g1_i5len=1070, c142682_g2_i11len=2389, c127752_g1_i5len=2321, c140926_g2_i4len=1978, c142682_g2_i9len=2459, c120812_g1_i2len=2768, c135346_g1_i2len=1432, c142294_g4_i1len=4752, c143354_g1_i3len=1519, c132614_g1_i1len=2969, c248557_g1_i1len=4440, c136997_g1_i3len=4877, c142682_g2_i4len=2319, c143915_g2_i6len=2955, c150996_g1_i1len=1688, c121626_…	map00982
Drug metabolism - cytochrome P450	58	transferase	ec:2.5.1.18	2	c126771_g1_i1len=1826, c140440_g3_i2len=1688	map00982
Drug metabolism - cytochrome P450	58	monooxygenase	ec:1.14.14.1	5	c125439_g1_i1len=1266, c124770_g1_i1len=1180, c141143_g5_i1len=3767, c74462_g1_i1len=1306, c140370_g1_i1len=2552	map00982
Methane metabolism	24	phosphohexokinase	ec:2.7.1.11	5	c123097_g1_i2len=3011, c159718_g1_i1len=737, c121567_g1_i1len=3424, c47077_g1_i1len=1844, c247471_g1_i1len=737	map00680
Methane metabolism	24	hydratase	ec:4.2.1.11	6	c139339_g1_i4len=2224, c139339_g1_i15len=1047, c122039_g1_i2len=1973, c139339_g1_i7len=2466, c136863_g2_i3len=1826, c139339_g1_i5len=1640	map00680
Methane metabolism	24	hexose diphosphatase	ec:3.1.3.11	4	c38914_g1_i1len=555, c124454_g1_i5len=1369, c48388_g1_i1len=545, c85956_g1_i1len=1235	map00680
Methane metabolism	24	ligase	ec:6.2.1.1	2	c134414_g1_i3len=3236, c138622_g9_i1len=2858	map00680
Methane metabolism	24	dehydrogenase	ec:1.1.1.95	1	c94375_g1_i1len=1980	map00680
Methane metabolism	24	aldolase	ec:4.1.2.13	2	c5888_g1_i1len=1309, c243434_g1_i1len=977	map00680
Methane metabolism	24	transaminase	ec:2.6.1.52	1	c8232_g1_i1len=1649	map00680
Methane metabolism	24	hydrolase	ec:3.1.2.12	1	c92923_g1_i1len=1274	map00680
Methane metabolism	24	kinase	ec:2.7.1.29	2	c93171_g1_i3len=2456, c93171_g1_i1len=1299	map00680
Metabolism of xenobiotics by cytochrome P450	55	epoxide hydrolase	ec:3.3.2.9	1	c128413_g1_i2len=2291	map00980
Metabolism of xenobiotics by cytochrome P450	55	reductase (NADPH)	ec:1.1.1.184	1	c243130_g1_i1len=1458	map00980
Metabolism of xenobiotics by cytochrome P450	55	dehydrogenase [NAD(P)+]	ec:1.2.1.5	3	c96241_g1_i1len=2123, c96241_g1_i2len=2428, c124140_g1_i1len=2106	map00980
Metabolism of xenobiotics by cytochrome P450	55	1-naphthol glucuronyltransferase	ec:2.4.1.17	43	c79888_g1_i1len=3606, c137786_g2_i3len=3329, c121739_g1_i5len=1070, c142682_g2_i11len=2389, c127752_g1_i5len=2321, c140926_g2_i4len=1978, c142682_g2_i9len=2459, c120812_g1_i2len=2768, c135346_g1_i2len=1432, c142294_g4_i1len=4752, c143354_g1_i3len=1519, c132614_g1_i1len=2969, c248557_g1_i1len=4440, c136997_g1_i3len=4877, c142682_g2_i4len=2319, c143915_g2_i6len=2955, c150996_g1_i1len=1688, c121626_…	map00980
Metabolism of xenobiotics by cytochrome P450	55	transferase	ec:2.5.1.18	2	c126771_g1_i1len=1826, c140440_g3_i2len=1688	map00980
Metabolism of xenobiotics by cytochrome P450	55	monooxygenase	ec:1.14.14.1	5	c125439_g1_i1len=1266, c124770_g1_i1len=1180, c141143_g5_i1len=3767, c74462_g1_i1len=1306, c140370_g1_i1len=2552	map00980
alpha-Linolenic acid metabolism	10	hydratase	ec:4.2.1.17	1	c53033_g1_i1len=3589	map00592
alpha-Linolenic acid metabolism	10	C-acyltransferase	ec:2.3.1.16	1	c97481_g1_i1len=2004	map00592
alpha-Linolenic acid metabolism	10	13S-lipoxygenase	ec:1.13.11.12	1	c138695_g2_i6len=2790	map00592
alpha-Linolenic acid metabolism	10	oxidase	ec:1.3.3.6	2	c142943_g10_i3len=804, c142943_g10_i5len=3507	map00592
alpha-Linolenic acid metabolism	10	A2	ec:3.1.1.4	5	c125630_g1_i2len=1503, c125630_g1_i3len=2449, c124879_g1_i3len=2460, c118588_g1_i1len=1276, c128754_g1_i3len=1254	map00592
Valine, leucine and isoleucine biosynthesis	1	ammonia-lyase	ec:4.3.1.19	1	c116828_g1_i1len=1321	map00290
Linoleic acid metabolism	11	13S-lipoxygenase	ec:1.13.11.12	1	c138695_g2_i6len=2790	map00591
Linoleic acid metabolism	11	monooxygenase	ec:1.14.14.1	5	c125439_g1_i1len=1266, c124770_g1_i1len=1180, c141143_g5_i1len=3767, c74462_g1_i1len=1306, c140370_g1_i1len=2552	map00591
Linoleic acid metabolism	11	A2	ec:3.1.1.4	5	c125630_g1_i2len=1503, c125630_g1_i3len=2449, c124879_g1_i3len=2460, c118588_g1_i1len=1276, c128754_g1_i3len=1254	map00591
Arachidonic acid metabolism	21	synthase	ec:5.3.99.3	5	c93182_g1_i1len=1510, c109420_g1_i4len=2174, c109420_g1_i2len=2183, c70280_g1_i1len=1769, c109420_g1_i1len=2198	map00590
Arachidonic acid metabolism	21	synthase	ec:5.3.99.2	1	c44253_g1_i1len=1164	map00590
Arachidonic acid metabolism	21	peroxidase	ec:1.11.1.9	1	c110613_g1_i1len=883	map00590
Arachidonic acid metabolism	21	reductase (NADPH)	ec:1.1.1.184	1	c243130_g1_i1len=1458	map00590
Arachidonic acid metabolism	21	synthase	ec:1.14.99.1	1	c125905_g1_i1len=3305	map00590
Arachidonic acid metabolism	21	12-lipoxygenase	ec:1.13.11.31	2	c123229_g1_i2len=3173, c123229_g1_i3len=3106	map00590
Arachidonic acid metabolism	21	monooxygenase	ec:1.14.14.1	5	c125439_g1_i1len=1266, c124770_g1_i1len=1180, c141143_g5_i1len=3767, c74462_g1_i1len=1306, c140370_g1_i1len=2552	map00590
Arachidonic acid metabolism	21	A2	ec:3.1.1.4	5	c125630_g1_i2len=1503, c125630_g1_i3len=2449, c124879_g1_i3len=2460, c118588_g1_i1len=1276, c128754_g1_i3len=1254	map00590
Steroid biosynthesis	9	O-acyltransferase	ec:2.3.1.26	4	c137015_g1_i7len=2217, c134947_g1_i4len=3066, c137015_g1_i6len=1092, c137015_g1_i1len=2991	map00100
Steroid biosynthesis	9	monooxygenase	ec:1.14.13.132	2	c114349_g1_i1len=3027, c95762_g1_i1len=3037	map00100
Steroid biosynthesis	9	Delta-isomerase	ec:5.3.3.5	3	c141335_g2_i1len=1833, c123780_g1_i1len=1272, c123215_g1_i1len=1277	map00100
Novobiocin biosynthesis	2	transaminase	ec:2.6.1.57	1	c96794_g1_i1len=2298	map00401
Novobiocin biosynthesis	2	transaminase	ec:2.6.1.9	1	c96794_g1_i1len=2298	map00401
Novobiocin biosynthesis	2	transaminase	ec:2.6.1.5	2	c142864_g1_i1len=3423, c96794_g1_i1len=2298	map00401
Novobiocin biosynthesis	2	transaminase	ec:2.6.1.1	1	c96794_g1_i1len=2298	map00401
Phenylalanine, tyrosine and tryptophan biosynthesis	2	transaminase	ec:2.6.1.57	1	c96794_g1_i1len=2298	map00400
Phenylalanine, tyrosine and tryptophan biosynthesis	2	transaminase	ec:2.6.1.9	1	c96794_g1_i1len=2298	map00400
Phenylalanine, tyrosine and tryptophan biosynthesis	2	transaminase	ec:2.6.1.5	2	c142864_g1_i1len=3423, c96794_g1_i1len=2298	map00400
Phenylalanine, tyrosine and tryptophan biosynthesis	2	transaminase	ec:2.6.1.1	1	c96794_g1_i1len=2298	map00400
Glycolysis / Gluconeogenesis	70	phosphohexokinase	ec:2.7.1.11	5	c123097_g1_i2len=3011, c159718_g1_i1len=737, c121567_g1_i1len=3424, c47077_g1_i1len=1844, c247471_g1_i1len=737	map00010
Glycolysis / Gluconeogenesis	70	carboxykinase (GTP)	ec:4.1.1.32	9	c138229_g5_i5len=1773, c138229_g2_i6len=1772, c138229_g5_i1len=1669, c138229_g5_i6len=1745, c40953_g1_i1len=734, c138229_g5_i2len=2401, c138229_g2_i1len=1614, c138229_g2_i4len=1608, c138229_g2_i5len=1852	map00010
Glycolysis / Gluconeogenesis	70	isomerase	ec:5.3.1.9	1	c242391_g1_i1len=2123	map00010
Glycolysis / Gluconeogenesis	70	glucokinase (phosphorylating)	ec:2.7.1.2	1	c108621_g1_i1len=3474	map00010
Glycolysis / Gluconeogenesis	70	hexokinase type IV glucokinase	ec:2.7.1.1	1	c108621_g1_i1len=3474	map00010
Glycolysis / Gluconeogenesis	70	hydratase	ec:4.2.1.11	6	c139339_g1_i4len=2224, c139339_g1_i15len=1047, c122039_g1_i2len=1973, c139339_g1_i7len=2466, c136863_g2_i3len=1826, c139339_g1_i5len=1640	map00010
Glycolysis / Gluconeogenesis	70	dehydrogenase (NADP+)	ec:1.1.1.2	7	c121830_g2_i1len=1377, c46233_g1_i1len=1913, c58144_g1_i1len=2700, c130751_g1_i1len=1470, c40861_g1_i1len=1211, c129160_g1_i2len=3040, c104731_g1_i1len=1679	map00010
Glycolysis / Gluconeogenesis	70	hexose diphosphatase	ec:3.1.3.11	4	c38914_g1_i1len=555, c124454_g1_i5len=1369, c48388_g1_i1len=545, c85956_g1_i1len=1235	map00010
Glycolysis / Gluconeogenesis	70	ligase	ec:6.2.1.1	2	c134414_g1_i3len=3236, c138622_g9_i1len=2858	map00010
Glycolysis / Gluconeogenesis	70	glucose 6-phosphate phosphatase	ec:3.1.3.9	2	c40416_g1_i2len=1719, c144268_g1_i8len=1899	map00010
Glycolysis / Gluconeogenesis	70	acetyltransferase	ec:2.3.1.12	1	c133160_g3_i1len=3383	map00010
Glycolysis / Gluconeogenesis	70	dehydrogenase [NAD(P)+]	ec:1.2.1.5	3	c96241_g1_i1len=2123, c96241_g1_i2len=2428, c124140_g1_i1len=2106	map00010
Glycolysis / Gluconeogenesis	70	dehydrogenase (NAD+)	ec:1.2.1.3	14	c95715_g1_i2len=1965, c96241_g1_i1len=2123, c123150_g1_i2len=3657, c130614_g1_i2len=2889, c143806_g3_i3len=1511, c96241_g1_i2len=2428, c124140_g1_i1len=2106, c47973_g1_i1len=2330, c116521_g1_i1len=2439, c143806_g3_i1len=1649, c143806_g3_i5len=2676, c122109_g1_i2len=2485, c120909_g1_i2len=2415, c120405_g1_i3len=2846	map00010
Glycolysis / Gluconeogenesis	70	aldolase	ec:4.1.2.13	2	c5888_g1_i1len=1309, c243434_g1_i1len=977	map00010
Glycolysis / Gluconeogenesis	70	dehydrogenase	ec:1.1.1.27	1	c72280_g1_i1len=2436	map00010
Glycolysis / Gluconeogenesis	70	dehydrogenase (acetyl-transferring)	ec:1.2.4.1	5	c127360_g1_i2len=1573, c117485_g1_i2len=1604, c117485_g1_i3len=1536, c127360_g1_i3len=1641, c66585_g1_i1len=1676	map00010
Glycolysis / Gluconeogenesis	70	dehydrogenase	ec:1.8.1.4	1	c103992_g1_i1len=2039	map00010
Glycolysis / Gluconeogenesis	70	(alpha-D-glucose-1,6-bisphosphate-dependent)	ec:5.4.2.2	7	c135264_g1_i6len=3950, c135264_g1_i2len=2050, c128715_g1_i1len=2982, c135264_g1_i5len=2853, c134324_g1_i2len=4171, c134324_g1_i1len=4326, c134324_g1_i5len=3073	map00010
Glycolysis / Gluconeogenesis	70	kinase	ec:2.7.1.40	2	c139416_g4_i1len=2254, c140118_g6_i2len=2902	map00010
Penicillin and cephalosporin biosynthesis	1	oxidase	ec:1.4.3.3	1	c142707_g1_i7len=1759	map00311
Lysine degradation	75	hydratase	ec:4.2.1.17	1	c53033_g1_i1len=3589	map00310
Lysine degradation	75	N-methyltransferase	ec:2.1.1.43	38	c110748_g1_i2len=2257, c134495_g1_i2len=3389, c142918_g3_i6len=6782, c82119_g1_i1len=1810, c126816_g1_i6len=3247, c131035_g1_i1len=2501, c136014_g1_i1len=15541, c127281_g1_i1len=3225, c118099_g1_i2len=2676, c109384_g1_i2len=1280, c132002_g1_i3len=2481, c144129_g4_i11len=5792, c130817_g2_i1len=2894, c106579_g1_i1len=1653, c107690_g1_i3len=2007, c126816_g1_i5len=3324, c144538_g1_i4len=3281, c98785_…	map00310
Lysine degradation	75	succinyltransferase	ec:2.3.1.61	1	c144514_g4_i2len=2776	map00310
Lysine degradation	75	dehydrogenase (NAD+)	ec:1.2.1.3	14	c95715_g1_i2len=1965, c96241_g1_i1len=2123, c123150_g1_i2len=3657, c130614_g1_i2len=2889, c143806_g3_i3len=1511, c96241_g1_i2len=2428, c124140_g1_i1len=2106, c47973_g1_i1len=2330, c116521_g1_i1len=2439, c143806_g3_i1len=1649, c143806_g3_i5len=2676, c122109_g1_i2len=2485, c120909_g1_i2len=2415, c120405_g1_i3len=2846	map00310
Lysine degradation	75	dioxygenase	ec:1.14.11.8	1	c248694_g1_i1len=2602	map00310
Lysine degradation	75	5-dioxygenase	ec:1.14.11.4	3	c136240_g7_i3len=3027, c136240_g4_i4len=3371, c136706_g7_i10len=2420	map00310
Lysine degradation	75	C-acetyltransferase	ec:2.3.1.9	1	c97481_g1_i1len=2004	map00310
Lysine degradation	75	dehydrogenase	ec:1.1.1.35	6	c70793_g1_i1len=1563, c53033_g1_i1len=3589, c247895_g1_i1len=1928, c102260_g1_i1len=1561, c114349_g1_i1len=3027, c95762_g1_i1len=3037	map00310
Lysine degradation	75	dehydrogenase (NAD+, L-glutamate-forming)	ec:1.5.1.9	1	c130782_g1_i1len=1881	map00310
Lysine degradation	75	dehydrogenase (succinyl-transferring)	ec:1.2.4.2	9	c141930_g10_i3len=1058, c125658_g1_i1len=2580, c67560_g1_i1len=1735, c125658_g1_i4len=2693, c138953_g1_i1len=1856, c141930_g7_i3len=4194, c124909_g1_i2len=4021, c141930_g10_i5len=3307, c124909_g1_i3len=3940	map00310
Lysine degradation	75	dehydrogenase	ec:1.2.1.47	1	c95715_g1_i2len=1965	map00310
Lysine degradation	75	kinase	ec:2.7.1.81	1	c134359_g3_i5len=665	map00310
Butirosin and neomycin biosynthesis	1	glucokinase (phosphorylating)	ec:2.7.1.2	1	c108621_g1_i1len=3474	map00524
Butirosin and neomycin biosynthesis	1	hexokinase type IV glucokinase	ec:2.7.1.1	1	c108621_g1_i1len=3474	map00524
Polyketide sugar unit biosynthesis	2	4,6-dehydratase	ec:4.2.1.46	2	c122372_g1_i1len=1409, c123078_g1_i2len=1939	map00523
Nitrogen metabolism	5	synthase (ammonia)	ec:6.3.4.16	1	c137273_g1_i2len=3372	map00910
Nitrogen metabolism	5	dehydratase	ec:4.2.1.1	4	c147866_g1_i1len=518, c136617_g3_i1len=2325, c138012_g4_i1len=2851, c127129_g1_i1len=1403	map00910
Arginine biosynthesis	16	glutaminase I	ec:3.5.1.2	9	c135452_g1_i3len=2707, c139425_g3_i6len=1194, c138866_g2_i5len=2789, c130037_g7_i2len=2902, c130037_g7_i1len=2744, c141284_g1_i2len=3005, c139425_g3_i3len=1292, c138866_g2_i3len=2722, c135140_g3_i4len=3264	map00220
Arginine biosynthesis	16	acid amidohydrolase	ec:3.5.1.14	1	c137185_g1_i1len=2203	map00220
Arginine biosynthesis	16	lyase	ec:4.3.2.1	2	c128093_g1_i1len=421, c126821_g1_i2len=875	map00220
Arginine biosynthesis	16	synthase (ammonia)	ec:6.3.4.16	1	c137273_g1_i2len=3372	map00220
Arginine biosynthesis	16	synthase (NADPH)	ec:1.14.13.39	1	c137631_g1_i1len=5343	map00220
Arginine biosynthesis	16	transaminase	ec:2.6.1.2	1	c115746_g1_i1len=3909	map00220
Arginine biosynthesis	16	transaminase	ec:2.6.1.1	1	c96794_g1_i1len=2298	map00220
Streptomycin biosynthesis	14	4,6-dehydratase	ec:4.2.1.46	2	c122372_g1_i1len=1409, c123078_g1_i2len=1939	map00521
Streptomycin biosynthesis	14	glucokinase (phosphorylating)	ec:2.7.1.2	1	c108621_g1_i1len=3474	map00521
Streptomycin biosynthesis	14	hexokinase type IV glucokinase	ec:2.7.1.1	1	c108621_g1_i1len=3474	map00521
Streptomycin biosynthesis	14	phosphatase	ec:3.1.3.25	3	c256387_g1_i1len=3667, c88364_g1_i1len=1385, c122008_g1_i2len=1933	map00521
Streptomycin biosynthesis	14	synthase	ec:5.5.1.4	1	c144216_g3_i1len=3113	map00521
Streptomycin biosynthesis	14	(alpha-D-glucose-1,6-bisphosphate-dependent)	ec:5.4.2.2	7	c135264_g1_i6len=3950, c135264_g1_i2len=2050, c128715_g1_i1len=2982, c135264_g1_i5len=2853, c134324_g1_i2len=4171, c134324_g1_i1len=4326, c134324_g1_i5len=3073	map00521
Amino sugar and nucleotide sugar metabolism	48	2-epimerase (non-hydrolysing)	ec:5.1.3.14	4	c135118_g1_i4len=2844, c136888_g1_i8len=1538, c135118_g1_i6len=1408, c136888_g1_i6len=1357	map00520
Amino sugar and nucleotide sugar metabolism	48	isomerase	ec:5.3.1.9	1	c242391_g1_i1len=2123	map00520
Amino sugar and nucleotide sugar metabolism	48	isomerase	ec:5.3.1.8	1	c99079_g1_i2len=1585	map00520
Amino sugar and nucleotide sugar metabolism	48	mannokinase (phosphorylating)	ec:2.7.1.7	1	c108621_g1_i1len=3474	map00520
Amino sugar and nucleotide sugar metabolism	48	galactokinase (phosphorylating)	ec:2.7.1.6	2	c105606_g1_i1len=1606, c136448_g1_i1len=3348	map00520
Amino sugar and nucleotide sugar metabolism	48	fructokinase (phosphorylating)	ec:2.7.1.4	1	c108621_g1_i1len=3474	map00520
Amino sugar and nucleotide sugar metabolism	48	glucokinase (phosphorylating)	ec:2.7.1.2	1	c108621_g1_i1len=3474	map00520
Amino sugar and nucleotide sugar metabolism	48	hexokinase type IV glucokinase	ec:2.7.1.1	1	c108621_g1_i1len=3474	map00520
Amino sugar and nucleotide sugar metabolism	48	2-epimerase	ec:5.1.3.8	2	c137915_g1_i1len=1592, c137915_g1_i5len=1771	map00520
Amino sugar and nucleotide sugar metabolism	48	end alpha-L-arabinofuranosidase	ec:3.2.1.55	3	c140695_g2_i2len=2536, c142183_g2_i4len=9504, c140695_g1_i2len=6513	map00520
Amino sugar and nucleotide sugar metabolism	48	hexosaminidase	ec:3.2.1.52	1	c93241_g1_i1len=2206	map00520
Amino sugar and nucleotide sugar metabolism	48	lyase	ec:4.1.3.3	5	c128784_g1_i8len=1942, c128784_g1_i2len=2302, c128784_g1_i7len=2177, c126464_g1_i10len=2019, c126464_g1_i9len=2091	map00520
Amino sugar and nucleotide sugar metabolism	48	chitodextrinase	ec:3.2.1.14	4	c139386_g1_i2len=2525, c140712_g1_i1len=2554, c139386_g1_i1len=2384, c138288_g2_i2len=1401	map00520
Amino sugar and nucleotide sugar metabolism	48	reductase	ec:1.6.2.2	5	c70973_g1_i2len=1696, c128552_g1_i2len=1103, c128552_g1_i3len=2854, c95093_g1_i1len=1689, c128274_g2_i1len=2428	map00520
Amino sugar and nucleotide sugar metabolism	48	guanylyltransferase	ec:2.7.7.13	3	c116166_g1_i3len=2433, c95834_g1_i1len=2107, c71066_g1_i2len=2055	map00520
Amino sugar and nucleotide sugar metabolism	48	deaminase	ec:3.5.99.6	1	c128502_g1_i1len=2727	map00520
Amino sugar and nucleotide sugar metabolism	48	deacetylase	ec:3.5.1.25	4	c126084_g1_i3len=525, c124915_g1_i2len=1912, c126084_g1_i2len=1812, c124915_g1_i1len=1927	map00520
Amino sugar and nucleotide sugar metabolism	48	synthase	ec:1.1.1.271	2	c143103_g1_i3len=2161, c93556_g1_i1len=1007	map00520
Amino sugar and nucleotide sugar metabolism	48	(alpha-D-glucose-1,6-bisphosphate-dependent)	ec:5.4.2.2	7	c135264_g1_i6len=3950, c135264_g1_i2len=2050, c128715_g1_i1len=2982, c135264_g1_i5len=2853, c134324_g1_i2len=4171, c134324_g1_i1len=4326, c134324_g1_i5len=3073	map00520
Amino sugar and nucleotide sugar metabolism	48	glucuronokinase (phosphorylating)	ec:2.7.1.43	2	c135107_g1_i3len=1125, c132357_g1_i2len=1750	map00520
Ubiquinone and other terpenoid-quinone biosynthesis	4	dehydrogenase (quinone)	ec:1.6.5.2	2	c70973_g1_i2len=1696, c95093_g1_i1len=1689	map00130
Ubiquinone and other terpenoid-quinone biosynthesis	4	transaminase	ec:2.6.1.5	2	c142864_g1_i1len=3423, c96794_g1_i1len=2298	map00130
Taurine and hypotaurine metabolism	5	glutamyl transpeptidase	ec:2.3.2.2	5	c131831_g2_i3len=2566, c122609_g1_i2len=3420, c120913_g1_i3len=3466, c122609_g1_i3len=3052, c133754_g2_i3len=2841	map00430
Thiamine metabolism	673	ec:3.6.1.28 thiamine-triphosphatase	ec:3.6.1.28	3	c136050_g10_i4len=967, c136050_g2_i2len=1365, c136050_g10_i5len=1382	map00730
Thiamine metabolism	673	phosphatase	ec:3.6.1.15	673	c138396_g6_i5len=2432, c141905_g1_i4len=8243, c144159_g4_i2len=4422, c136454_g1_i2len=2849, c133288_g5_i5len=3632, c115727_g1_i2len=748, c128095_g1_i1len=1771, c258190_g1_i1len=1011, c139696_g1_i6len=3275, c79411_g1_i1len=2131, c136779_g7_i8len=1363, c139475_g5_i1len=999, c10592_g1_i1len=833, c127761_g1_i4len=1084, c143256_g6_i3len=1089, c122094_g2_i1len=3147, c139889_g1_i3len=3553, c138396_g6_i3…	map00730
Flavone and flavonol biosynthesis	1	beta-glucuronide glucuronohydrolase glucuronidase	ec:3.2.1.31	1	c139795_g5_i2len=2249	map00944

## Sheet: IGA(OVA) vs. PSR(OVA)
Supplementary file 4: KEGG pathways identified from 4 sets of BPGL differential expressed genes.
Pathway	Seqs in Pathway	Enzyme	Ezyme ID	Seqs of Enzyme	Seqs	Pathway ID
Benzoate degradation	5	C-acyltransferase	ec:2.3.1.16	5	c97481_g1_i1len=2004, c125181_g1_i1len=2054, c146770_g1_i1len=2351, c92827_g1_i1len=1844, c124263_g1_i1len=2074	map00362
Benzoate degradation	5	C-acetyltransferase	ec:2.3.1.9	5	c97481_g1_i1len=2004, c125181_g1_i1len=2054, c146770_g1_i1len=2351, c92827_g1_i1len=1844, c124263_g1_i1len=2074	map00362
Steroid degradation	6	dehydrogenase	ec:1.1.1.145	6	c139307_g1_i2len=2104, c243484_g1_i1len=2229, c132976_g2_i4len=2070, c96871_g1_i2len=1464, c108396_g1_i1len=2419, c139307_g1_i1len=2192	map00984
Linoleic acid metabolism	19	monooxygenase	ec:1.14.14.1	9	c141739_g1_i2len=2576, c133570_g3_i2len=1232, c74462_g1_i2len=1212, c141739_g1_i1len=2828, c141902_g2_i1len=2646, c124770_g1_i2len=1277, c124635_g1_i1len=949, c115909_g2_i1len=2302, c140370_g1_i1len=2552	map00591
Linoleic acid metabolism	19	A2	ec:3.1.1.4	10	c99042_g1_i2len=1799, c126951_g2_i1len=2766, c126951_g1_i1len=4198, c99042_g1_i1len=1811, c126951_g2_i3len=2851, c118588_g1_i1len=1276, c126951_g1_i2len=4123, c126951_g2_i2len=2934, c128754_g1_i3len=1254, c126951_g1_i3len=4038	map00591
Drug metabolism - other enzymes	140	dehydrogenase (NADP+)	ec:1.3.1.2	1	c136463_g1_i2len=2535	map00983
Drug metabolism - other enzymes	140	oxidase	ec:1.17.3.2	5	c144124_g2_i2len=4820, c159198_g1_i1len=291, c144079_g1_i2len=4216, c144079_g1_i3len=4243, c144124_g2_i1len=5224	map00983
Drug metabolism - other enzymes	140	phosphoribosyltransferase	ec:2.4.2.10	2	c128017_g2_i6len=1777, c144125_g2_i11len=1729	map00983
Drug metabolism - other enzymes	140	beta-glucuronide glucuronohydrolase glucuronidase	ec:3.2.1.31	1	c139795_g5_i2len=2249	map00983
Drug metabolism - other enzymes	140	deaminase	ec:3.5.4.5	6	c143964_g2_i4len=2918, c143964_g2_i5len=3185, c144144_g7_i7len=3566, c143964_g2_i6len=3186, c137483_g3_i2len=1082, c143964_g2_i3len=2929	map00983
Drug metabolism - other enzymes	140	phosphoribosyltransferase	ec:2.4.2.8	2	c51217_g1_i1len=513, c127541_g1_i1len=1061	map00983
Drug metabolism - other enzymes	140	phosphorylase	ec:2.4.2.3	1	c50857_g1_i1len=1485	map00983
Drug metabolism - other enzymes	140	diphosphatase	ec:3.6.1.19	10	c40174_g1_i1len=813, c130998_g1_i2len=1276, c40527_g1_i1len=763, c129021_g1_i1len=1374, c130169_g1_i4len=889, c130998_g1_i1len=1368, c73658_g1_i1len=1045, c122918_g1_i4len=1185, c129021_g1_i2len=1242, c122918_g1_i6len=752	map00983
Drug metabolism - other enzymes	140	1-naphthol glucuronyltransferase	ec:2.4.1.17	37	c131588_g1_i2len=4837, c142682_g2_i5len=1585, c140266_g8_i8len=5251, c135451_g1_i2len=2584, c143598_g2_i2len=1832, c114462_g2_i2len=3670, c103763_g3_i3len=827, c142682_g2_i9len=2459, c144010_g1_i1len=2149, c120812_g1_i2len=2768, c142294_g4_i4len=4821, c135346_g1_i2len=1432, c134268_g1_i3len=4767, c144162_g1_i7len=2132, c127752_g1_i8len=2345, c143354_g1_i3len=1519, c142682_g2_i4len=2319, c143915_g…	map00983
Drug metabolism - other enzymes	140	N-acetyltransferase	ec:2.3.1.5	1	c94869_g1_i1len=1768	map00983
Drug metabolism - other enzymes	140	dehydrogenase	ec:1.1.1.205	6	c122373_g1_i3len=3407, c120178_g1_i1len=2493, c122373_g1_i1len=3332, c141789_g2_i5len=8215, c120178_g1_i2len=2569, c129163_g3_i1len=3858	map00983
Drug metabolism - other enzymes	140	ali-esterase	ec:3.1.1.1	63	c134510_g1_i7len=5729, c121890_g1_i1len=2912, c134510_g1_i10len=2317, c83285_g1_i1len=1667, c115708_g1_i3len=2427, c141854_g1_i3len=2819, c99042_g1_i2len=1799, c119117_g1_i1len=4098, c137993_g1_i2len=2436, c132410_g1_i3len=1558, c141304_g2_i2len=678, c141083_g2_i1len=1766, c141830_g1_i5len=2406, c114491_g1_i1len=2525, c113431_g1_i1len=1915, c138917_g3_i3len=2461, c89010_g1_i1len=532, c131690_g1_i…	map00983
Drug metabolism - other enzymes	140	kinase	ec:2.7.1.48	4	c122089_g1_i3len=2093, c129404_g1_i1len=2929, c121709_g1_i1len=3892, c134845_g1_i1len=1570	map00983
Drug metabolism - other enzymes	140	kinase	ec:2.7.1.21	1	c164092_g1_i1len=882	map00983
Arachidonic acid metabolism	33	synthase	ec:5.3.99.3	1	c109420_g1_i3len=2109	map00590
Arachidonic acid metabolism	33	synthase	ec:5.3.99.2	3	c65387_g2_i1len=1034, c44253_g1_i2len=1111, c44253_g1_i1len=1164	map00590
Arachidonic acid metabolism	33	epoxide hydrolase	ec:3.3.2.10	1	c243296_g1_i1len=2726	map00590
Arachidonic acid metabolism	33	peroxidase	ec:1.11.1.9	5	c110613_g1_i2len=1219, c102567_g1_i1len=412, c100824_g2_i2len=2880, c72567_g1_i1len=1137, c119533_g2_i1len=2439	map00590
Arachidonic acid metabolism	33	synthase	ec:4.4.1.20	1	c72567_g1_i1len=1137	map00590
Arachidonic acid metabolism	33	synthase	ec:1.14.99.1	2	c120257_g1_i1len=2393, c105525_g1_i1len=2211	map00590
Arachidonic acid metabolism	33	12-lipoxygenase	ec:1.13.11.31	2	c123229_g1_i5len=2547, c123229_g1_i1len=3261	map00590
Arachidonic acid metabolism	33	monooxygenase	ec:1.14.14.1	9	c141739_g1_i2len=2576, c133570_g3_i2len=1232, c74462_g1_i2len=1212, c141739_g1_i1len=2828, c141902_g2_i1len=2646, c124770_g1_i2len=1277, c124635_g1_i1len=949, c115909_g2_i1len=2302, c140370_g1_i1len=2552	map00590
Arachidonic acid metabolism	33	A2	ec:3.1.1.4	10	c99042_g1_i2len=1799, c126951_g2_i1len=2766, c126951_g1_i1len=4198, c99042_g1_i1len=1811, c126951_g2_i3len=2851, c118588_g1_i1len=1276, c126951_g1_i2len=4123, c126951_g2_i2len=2934, c128754_g1_i3len=1254, c126951_g1_i3len=4038	map00590
Phenylalanine metabolism	30	oxidase	ec:1.4.3.21	3	c87965_g1_i3len=2660, c135787_g1_i1len=3451, c142724_g1_i1len=3097	map00360
Phenylalanine metabolism	30	lactoperoxidase	ec:1.11.1.7	17	c92246_g1_i1len=2419, c110613_g1_i2len=1219, c243905_g1_i1len=1882, c102567_g1_i1len=412, c120257_g1_i1len=2393, c136326_g1_i1len=5163, c100824_g2_i2len=2880, c72567_g1_i1len=1137, c105525_g1_i1len=2211, c142665_g1_i2len=1702, c134734_g2_i1len=1650, c79344_g1_i1len=2353, c139710_g1_i1len=5164, c84500_g1_i1len=1425, c78725_g1_i1len=1309, c119533_g2_i1len=2439, c255186_g1_i1len=1278	map00360
Phenylalanine metabolism	30	dehydrogenase [NAD(P)+]	ec:1.2.1.5	3	c124140_g1_i1len=2106, c124140_g1_i2len=2826, c4738_g1_i1len=2142	map00360
Phenylalanine metabolism	30	dioxygenase	ec:1.13.11.27	3	c125694_g1_i1len=1814, c125072_g1_i3len=985, c125072_g1_i2len=1792	map00360
Phenylalanine metabolism	30	transaminase	ec:2.6.1.57	1	c96794_g1_i1len=2298	map00360
Phenylalanine metabolism	30	transaminase	ec:2.6.1.9	1	c96794_g1_i1len=2298	map00360
Phenylalanine metabolism	30	transaminase	ec:2.6.1.5	4	c142864_g1_i3len=3547, c139810_g1_i6len=3825, c96794_g1_i1len=2298, c142864_g1_i2len=2148	map00360
Phenylalanine metabolism	30	transaminase	ec:2.6.1.1	1	c96794_g1_i1len=2298	map00360
Butirosin and neomycin biosynthesis	3	glucokinase (phosphorylating)	ec:2.7.1.2	3	c119908_g1_i1len=3498, c131482_g1_i1len=2102, c108621_g1_i1len=3474	map00524
Butirosin and neomycin biosynthesis	3	hexokinase type IV glucokinase	ec:2.7.1.1	3	c119908_g1_i1len=3498, c131482_g1_i1len=2102, c108621_g1_i1len=3474	map00524
Drug metabolism - cytochrome P450	67	dehydrogenase	ec:1.1.1.1	1	c117906_g1_i1len=1896	map00982
Drug metabolism - cytochrome P450	67	oxidase	ec:1.2.3.1	1	c159198_g1_i1len=291	map00982
Drug metabolism - cytochrome P450	67	monooxygenase	ec:1.14.13.8	9	c125954_g1_i3len=2171, c143730_g1_i6len=1715, c143730_g1_i3len=3070, c130286_g1_i1len=1960, c143730_g1_i11len=2741, c143595_g1_i2len=2089, c130286_g1_i2len=966, c125954_g1_i2len=1963, c120743_g1_i2len=1813	map00982
Drug metabolism - cytochrome P450	67	dehydrogenase [NAD(P)+]	ec:1.2.1.5	3	c124140_g1_i1len=2106, c124140_g1_i2len=2826, c4738_g1_i1len=2142	map00982
Drug metabolism - cytochrome P450	67	1-naphthol glucuronyltransferase	ec:2.4.1.17	37	c131588_g1_i2len=4837, c142682_g2_i5len=1585, c140266_g8_i8len=5251, c135451_g1_i2len=2584, c143598_g2_i2len=1832, c114462_g2_i2len=3670, c103763_g3_i3len=827, c142682_g2_i9len=2459, c144010_g1_i1len=2149, c120812_g1_i2len=2768, c142294_g4_i4len=4821, c135346_g1_i2len=1432, c134268_g1_i3len=4767, c144162_g1_i7len=2132, c127752_g1_i8len=2345, c143354_g1_i3len=1519, c142682_g2_i4len=2319, c143915_g…	map00982
Drug metabolism - cytochrome P450	67	transferase	ec:2.5.1.18	7	c141180_g3_i3len=2037, c71378_g1_i2len=1716, c141090_g4_i2len=1122, c141090_g1_i1len=1370, c72567_g1_i1len=1137, c140440_g3_i1len=1803, c141090_g1_i2len=1283	map00982
Drug metabolism - cytochrome P450	67	monooxygenase	ec:1.14.14.1	9	c141739_g1_i2len=2576, c133570_g3_i2len=1232, c74462_g1_i2len=1212, c141739_g1_i1len=2828, c141902_g2_i1len=2646, c124770_g1_i2len=1277, c124635_g1_i1len=949, c115909_g2_i1len=2302, c140370_g1_i1len=2552	map00982
Polyketide sugar unit biosynthesis	2	4,6-dehydratase	ec:4.2.1.46	1	c122372_g1_i1len=1409	map00523
Polyketide sugar unit biosynthesis	2	reductase	ec:1.1.1.133	1	c119746_g1_i2len=3992	map00523
Ubiquinone and other terpenoid-quinone biosynthesis	9	dehydrogenase (quinone)	ec:1.6.5.2	2	c70973_g1_i2len=1696, c95093_g1_i1len=1689	map00130
Ubiquinone and other terpenoid-quinone biosynthesis	9	dioxygenase	ec:1.13.11.27	3	c125694_g1_i1len=1814, c125072_g1_i3len=985, c125072_g1_i2len=1792	map00130
Ubiquinone and other terpenoid-quinone biosynthesis	9	transaminase	ec:2.6.1.5	4	c142864_g1_i3len=3547, c139810_g1_i6len=3825, c96794_g1_i1len=2298, c142864_g1_i2len=2148	map00130
Metabolism of xenobiotics by cytochrome P450	58	epoxide hydrolase	ec:3.3.2.9	1	c128413_g1_i2len=2291	map00980
Metabolism of xenobiotics by cytochrome P450	58	dehydrogenase	ec:1.1.1.1	1	c117906_g1_i1len=1896	map00980
Metabolism of xenobiotics by cytochrome P450	58	dehydrogenase [NAD(P)+]	ec:1.2.1.5	3	c124140_g1_i1len=2106, c124140_g1_i2len=2826, c4738_g1_i1len=2142	map00980
Metabolism of xenobiotics by cytochrome P450	58	1-naphthol glucuronyltransferase	ec:2.4.1.17	37	c131588_g1_i2len=4837, c142682_g2_i5len=1585, c140266_g8_i8len=5251, c135451_g1_i2len=2584, c143598_g2_i2len=1832, c114462_g2_i2len=3670, c103763_g3_i3len=827, c142682_g2_i9len=2459, c144010_g1_i1len=2149, c120812_g1_i2len=2768, c142294_g4_i4len=4821, c135346_g1_i2len=1432, c134268_g1_i3len=4767, c144162_g1_i7len=2132, c127752_g1_i8len=2345, c143354_g1_i3len=1519, c142682_g2_i4len=2319, c143915_g…	map00980
Metabolism of xenobiotics by cytochrome P450	58	transferase	ec:2.5.1.18	7	c141180_g3_i3len=2037, c71378_g1_i2len=1716, c141090_g4_i2len=1122, c141090_g1_i1len=1370, c72567_g1_i1len=1137, c140440_g3_i1len=1803, c141090_g1_i2len=1283	map00980
Metabolism of xenobiotics by cytochrome P450	58	monooxygenase	ec:1.14.14.1	9	c141739_g1_i2len=2576, c133570_g3_i2len=1232, c74462_g1_i2len=1212, c141739_g1_i1len=2828, c141902_g2_i1len=2646, c124770_g1_i2len=1277, c124635_g1_i1len=949, c115909_g2_i1len=2302, c140370_g1_i1len=2552	map00980
Vitamin B6 metabolism	5	oxidase	ec:1.2.3.1	1	c159198_g1_i1len=291	map00750
Vitamin B6 metabolism	5	synthase	ec:4.2.3.1	1	c137348_g4_i3len=1638	map00750
Vitamin B6 metabolism	5	kinase	ec:2.7.1.35	3	c143220_g1_i6len=3178, c140537_g4_i1len=2713, c143220_g1_i2len=3606	map00750
Streptomycin biosynthesis	13	4,6-dehydratase	ec:4.2.1.46	1	c122372_g1_i1len=1409	map00521
Streptomycin biosynthesis	13	glucokinase (phosphorylating)	ec:2.7.1.2	3	c119908_g1_i1len=3498, c131482_g1_i1len=2102, c108621_g1_i1len=3474	map00521
Streptomycin biosynthesis	13	hexokinase type IV glucokinase	ec:2.7.1.1	3	c119908_g1_i1len=3498, c131482_g1_i1len=2102, c108621_g1_i1len=3474	map00521
Streptomycin biosynthesis	13	reductase	ec:1.1.1.133	1	c119746_g1_i2len=3992	map00521
Streptomycin biosynthesis	13	phosphatase	ec:3.1.3.25	2	c256387_g1_i1len=3667, c10551_g1_i1len=3426	map00521
Streptomycin biosynthesis	13	synthase	ec:5.5.1.4	2	c140944_g6_i1len=2940, c144216_g3_i1len=3113	map00521
Streptomycin biosynthesis	13	(alpha-D-glucose-1,6-bisphosphate-dependent)	ec:5.4.2.2	4	c135264_g1_i2len=2050, c128715_g1_i1len=2982, c135264_g1_i5len=2853, c134324_g1_i5len=3073	map00521
Amino sugar and nucleotide sugar metabolism	63	decarboxylase	ec:4.1.1.35	1	c71976_g1_i1len=3283	map00520
Amino sugar and nucleotide sugar metabolism	63	2-epimerase (non-hydrolysing)	ec:5.1.3.14	3	c135118_g1_i4len=2844, c136888_g1_i9len=2849, c135118_g1_i6len=1408	map00520
Amino sugar and nucleotide sugar metabolism	63	isomerase	ec:5.3.1.9	2	c97555_g2_i2len=915, c242391_g1_i1len=2123	map00520
Amino sugar and nucleotide sugar metabolism	63	isomerase	ec:5.3.1.8	1	c99079_g1_i2len=1585	map00520
Amino sugar and nucleotide sugar metabolism	63	mannokinase (phosphorylating)	ec:2.7.1.7	3	c119908_g1_i1len=3498, c131482_g1_i1len=2102, c108621_g1_i1len=3474	map00520
Amino sugar and nucleotide sugar metabolism	63	galactokinase (phosphorylating)	ec:2.7.1.6	2	c73237_g1_i1len=1603, c105606_g1_i1len=1606	map00520
Amino sugar and nucleotide sugar metabolism	63	fructokinase (phosphorylating)	ec:2.7.1.4	3	c119908_g1_i1len=3498, c131482_g1_i1len=2102, c108621_g1_i1len=3474	map00520
Amino sugar and nucleotide sugar metabolism	63	glucokinase (phosphorylating)	ec:2.7.1.2	3	c119908_g1_i1len=3498, c131482_g1_i1len=2102, c108621_g1_i1len=3474	map00520
Amino sugar and nucleotide sugar metabolism	63	hexokinase type IV glucokinase	ec:2.7.1.1	3	c119908_g1_i1len=3498, c131482_g1_i1len=2102, c108621_g1_i1len=3474	map00520
Amino sugar and nucleotide sugar metabolism	63	2-epimerase	ec:5.1.3.8	1	c137915_g1_i3len=1089	map00520
Amino sugar and nucleotide sugar metabolism	63	monooxygenase	ec:1.14.18.2	2	c137153_g1_i2len=762, c143319_g6_i5len=1974	map00520
Amino sugar and nucleotide sugar metabolism	63	lyase	ec:4.1.3.3	5	c126464_g1_i1len=2190, c128784_g1_i2len=2302, c128784_g1_i10len=2401, c126464_g1_i10len=2019, c128784_g1_i9len=2078	map00520
Amino sugar and nucleotide sugar metabolism	63	chitodextrinase	ec:3.2.1.14	7	c138288_g2_i7len=1293, c68525_g1_i1len=2059, c126156_g1_i1len=2036, c138288_g2_i5len=1323, c68525_g1_i2len=1982, c117288_g1_i4len=2146, c126782_g1_i1len=3160	map00520
Amino sugar and nucleotide sugar metabolism	63	uridylyltransferase	ec:2.7.7.9	2	c109017_g2_i1len=2423, c109017_g1_i2len=2599	map00520
Amino sugar and nucleotide sugar metabolism	63	uridylyltransferase	ec:2.7.7.64	2	c109017_g2_i1len=2423, c109017_g1_i2len=2599	map00520
Amino sugar and nucleotide sugar metabolism	63	cytidylyltransferase	ec:2.7.7.43	7	c131304_g1_i1len=1235, c143603_g1_i1len=1790, c144154_g1_i2len=1695, c117119_g2_i1len=1119, c85706_g1_i2len=224, c143603_g1_i4len=2143, c85706_g1_i1len=224	map00520
Amino sugar and nucleotide sugar metabolism	63	reductase	ec:1.6.2.2	8	c70973_g1_i2len=1696, c128274_g2_i5len=2942, c128552_g1_i3len=2854, c119438_g1_i1len=2924, c95093_g1_i1len=1689, c128274_g2_i4len=1845, c146878_g1_i1len=1827, c128552_g1_i1len=2931	map00520
Amino sugar and nucleotide sugar metabolism	63	guanylyltransferase	ec:2.7.7.13	3	c85581_g2_i1len=1541, c90260_g1_i2len=1542, c95834_g1_i1len=2107	map00520
Amino sugar and nucleotide sugar metabolism	63	uridylyltransferase	ec:2.7.7.12	2	c125959_g1_i3len=1436, c119267_g1_i1len=1674	map00520
Amino sugar and nucleotide sugar metabolism	63	synthase	ec:2.5.1.57	2	c131304_g1_i1len=1235, c117119_g2_i1len=1119	map00520
Amino sugar and nucleotide sugar metabolism	63	synthase	ec:2.5.1.56	2	c131304_g1_i1len=1235, c117119_g2_i1len=1119	map00520
Amino sugar and nucleotide sugar metabolism	63	6-dehydrogenase	ec:1.1.1.22	3	c97157_g1_i2len=1726, c66362_g1_i2len=1726, c97157_g1_i1len=385	map00520
Amino sugar and nucleotide sugar metabolism	63	mannose phosphomutase	ec:5.4.2.8	2	c138736_g1_i1len=5508, c140065_g1_i1len=1939	map00520
Amino sugar and nucleotide sugar metabolism	63	mutase	ec:5.4.2.3	2	c128865_g3_i1len=2077, c94115_g1_i1len=2078	map00520
Amino sugar and nucleotide sugar metabolism	63	(alpha-D-glucose-1,6-bisphosphate-dependent)	ec:5.4.2.2	4	c135264_g1_i2len=2050, c128715_g1_i1len=2982, c135264_g1_i5len=2853, c134324_g1_i5len=3073	map00520
Amino sugar and nucleotide sugar metabolism	63	transaminase (isomerizing)	ec:2.6.1.16	2	c146573_g1_i1len=2346, c46598_g1_i1len=2374	map00520
Amino sugar and nucleotide sugar metabolism	63	glucuronokinase (phosphorylating)	ec:2.7.1.43	1	c135107_g1_i3len=1125	map00520
Monobactam biosynthesis	2	adenylyltransferase	ec:2.7.7.4	2	c4576_g1_i1len=1171, c135694_g1_i1len=2092	map00261
Glycine, serine and threonine metabolism	50	S-methyltransferase	ec:2.1.1.5	2	c64543_g1_i1len=4447, c69742_g1_i1len=4421	map00260
Glycine, serine and threonine metabolism	50	N-methyltransferase	ec:2.1.1.2	1	c49098_g1_i1len=1063	map00260
Glycine, serine and threonine metabolism	50	S-aminomethyldihydrolipoylprotein:(6S)-tetrahydrofolate aminomethyltransferase (ammonia-forming)	ec:2.1.2.10	1	c118536_g1_i1len=3511	map00260
Glycine, serine and threonine metabolism	50	N-methyltransferase	ec:2.1.1.156	1	c62312_g1_i1len=1192	map00260
Glycine, serine and threonine metabolism	50	oxidase	ec:1.4.3.3	4	c139472_g1_i2len=1533, c120738_g1_i1len=2120, c142707_g1_i14len=1856, c139660_g3_i6len=2925	map00260
Glycine, serine and threonine metabolism	50	amidinotransferase	ec:2.1.4.1	2	c242614_g1_i1len=2141, c73043_g1_i1len=3215	map00260
Glycine, serine and threonine metabolism	50	beta-synthase	ec:4.2.1.22	7	c123375_g1_i2len=3167, c129943_g1_i4len=3079, c144015_g7_i2len=2038, c123375_g1_i1len=3382, c135103_g1_i10len=868, c144015_g7_i1len=2015, c157602_g1_i1len=782	map00260
Glycine, serine and threonine metabolism	50	oxidase	ec:1.4.3.21	3	c87965_g1_i3len=2660, c135787_g1_i1len=3451, c142724_g1_i1len=3097	map00260
Glycine, serine and threonine metabolism	50	ammonia-lyase	ec:4.3.1.19	1	c93944_g1_i1len=1413	map00260
Glycine, serine and threonine metabolism	50	ammonia-lyase	ec:4.3.1.17	5	c135691_g1_i6len=1842, c132962_g1_i3len=1898, c135691_g1_i5len=1895, c93944_g1_i1len=1413, c135691_g1_i1len=1820	map00260
Glycine, serine and threonine metabolism	50	dehydrogenase	ec:1.1.1.1	1	c117906_g1_i1len=1896	map00260
Glycine, serine and threonine metabolism	50	dehydrogenase	ec:1.5.8.4	2	c127994_g1_i4len=425, c127499_g2_i2len=945	map00260
Glycine, serine and threonine metabolism	50	hydroxymethyltransferase	ec:2.1.2.1	3	c114774_g1_i2len=1657, c99600_g1_i1len=1687, c49589_g1_i1len=1884	map00260
Glycine, serine and threonine metabolism	50	N-methyltransferase	ec:2.1.1.20	1	c62312_g1_i1len=1192	map00260
Glycine, serine and threonine metabolism	50	3-dehydrogenase	ec:1.1.1.103	1	c243484_g1_i1len=2229	map00260
Glycine, serine and threonine metabolism	50	oxidase	ec:1.5.3.1	2	c67931_g1_i2len=1958, c103945_g1_i1len=2018	map00260
Glycine, serine and threonine metabolism	50	synthase	ec:2.3.1.37	1	c85332_g1_i1len=2645	map00260
Glycine, serine and threonine metabolism	50	C-acetyltransferase	ec:2.3.1.29	2	c66714_g1_i1len=1649, c79445_g1_i1len=1648	map00260
Glycine, serine and threonine metabolism	50	dehydrogenase	ec:1.1.1.95	1	c105725_g1_i1len=1976	map00260
Glycine, serine and threonine metabolism	50	synthase	ec:4.2.3.1	1	c137348_g4_i3len=1638	map00260
Glycine, serine and threonine metabolism	50	O-phosphatidyltransferase	ec:2.7.8.8	4	c135766_g3_i3len=2994, c127676_g1_i2len=2924, c135766_g3_i4len=2964, c135766_g3_i2len=2915	map00260
Glycine, serine and threonine metabolism	50	transaminase	ec:2.6.1.51	3	c141841_g2_i1len=3480, c114288_g1_i1len=2945, c141841_g2_i2len=3401	map00260
Glycine, serine and threonine metabolism	50	transaminase	ec:2.6.1.44	3	c141841_g2_i1len=3480, c114288_g1_i1len=2945, c141841_g2_i2len=3401	map00260
Glycine, serine and threonine metabolism	50	racemase	ec:5.1.1.10	1	c135214_g3_i1len=2589	map00260
Glycine, serine and threonine metabolism	50	3-kinase	ec:2.7.1.31	1	c118098_g1_i2len=3393	map00260
Glycine, serine and threonine metabolism	50	aldolase	ec:4.1.2.5	1	c142039_g2_i3len=1533	map00260
Nitrogen metabolism	23	dehydrogenase [NAD(P)+]	ec:1.4.1.3	1	c121073_g2_i1len=2667	map00910
Nitrogen metabolism	23	synthase (ammonia)	ec:6.3.4.16	3	c134559_g1_i2len=8014, c137273_g1_i2len=3372, c137273_g1_i1len=8334	map00910
Nitrogen metabolism	23	dehydratase	ec:4.2.1.1	19	c90087_g1_i1len=1643, c127493_g1_i3len=1871, c136617_g3_i2len=1323, c106619_g1_i1len=1669, c245087_g1_i1len=524, c119469_g1_i1len=1016, c169009_g1_i1len=427, c136617_g3_i1len=2325, c128326_g1_i1len=2040, c245918_g1_i1len=1171, c127493_g1_i2len=1016, c300778_g1_i1len=422, c143907_g6_i1len=1822, c44611_g1_i1len=427, c100255_g1_i1len=2560, c126359_g1_i1len=2024, c5106_g1_i1len=1037, c64282_g1_i1len=…	map00910
Pentose phosphate pathway	33	deoxyribokinase	ec:2.7.1.15	2	c5268_g1_i1len=1251, c96700_g1_i1len=1277	map00030
Pentose phosphate pathway	33	phosphohexokinase	ec:2.7.1.11	2	c129013_g1_i1len=2971, c134650_g1_i2len=2967	map00030
Pentose phosphate pathway	33	diphosphokinase	ec:2.7.6.1	4	c76868_g1_i1len=2010, c137661_g2_i1len=3167, c117079_g1_i2len=2269, c132346_g1_i2len=1158	map00030
Pentose phosphate pathway	33	isomerase	ec:5.3.1.9	2	c97555_g2_i2len=915, c242391_g1_i1len=2123	map00030
Pentose phosphate pathway	33	3-epimerase	ec:5.1.3.1	1	c104971_g1_i1len=2286	map00030
Pentose phosphate pathway	33	phosphogluconolactonase	ec:3.1.1.31	3	c129829_g1_i1len=5049, c128518_g1_i3len=3876, c129829_g1_i2len=4807	map00030
Pentose phosphate pathway	33	glycolaldehydetransferase	ec:2.2.1.1	1	c48353_g1_i1len=2727	map00030
Pentose phosphate pathway	33	hexose diphosphatase	ec:3.1.3.11	1	c50375_g1_i1len=1430	map00030
Pentose phosphate pathway	33	aldolase	ec:4.1.2.13	5	c58250_g1_i1len=1961, c5888_g1_i1len=1309, c245293_g1_i1len=1062, c89400_g1_i1len=423, c96280_g1_i1len=1270	map00030
Pentose phosphate pathway	33	dehydrogenase (NADP+)	ec:1.1.1.49	3	c129829_g1_i1len=5049, c128518_g1_i3len=3876, c129829_g1_i2len=4807	map00030
Pentose phosphate pathway	33	dehydrogenase (NADP+-dependent, decarboxylating)	ec:1.1.1.44	6	c97937_g1_i2len=2338, c118764_g2_i1len=2291, c97937_g1_i1len=2422, c111929_g1_i1len=1495, c118764_g2_i2len=2429, c108642_g1_i2len=1547	map00030
Pentose phosphate pathway	33	(alpha-D-glucose-1,6-bisphosphate-dependent)	ec:5.4.2.2	4	c135264_g1_i2len=2050, c128715_g1_i1len=2982, c135264_g1_i5len=2853, c134324_g1_i5len=3073	map00030
Pentose phosphate pathway	33	aldolase	ec:4.1.2.4	2	c18719_g1_i1len=1201, c244332_g1_i1len=1208	map00030
Butanoate metabolism	26	CoA-transferase	ec:2.8.3.5	4	c122587_g1_i2len=2113, c122587_g1_i1len=2773, c138436_g7_i1len=2044, c47666_g1_i1len=2383	map00650
Butanoate metabolism	26	synthase	ec:2.2.1.6	1	c104628_g1_i1len=1123	map00650
Butanoate metabolism	26	ligase	ec:6.2.1.2	2	c122532_g1_i1len=3204, c118865_g1_i1len=3247	map00650
Butanoate metabolism	26	dehydrogenase	ec:1.3.5.1	1	c93634_g1_i2len=736	map00650
Butanoate metabolism	26	C-acetyltransferase	ec:2.3.1.9	5	c97481_g1_i1len=2004, c125181_g1_i1len=2054, c146770_g1_i1len=2351, c92827_g1_i1len=1844, c124263_g1_i1len=2074	map00650
Butanoate metabolism	26	dehydrogenase	ec:1.1.1.35	3	c247895_g1_i1len=1928, c114349_g1_i1len=3027, c109752_g1_i1len=3031	map00650
Butanoate metabolism	26	dehydrogenase	ec:1.1.1.30	3	c143950_g2_i1len=1084, c97468_g1_i2len=1053, c97468_g1_i1len=969	map00650
Butanoate metabolism	26	ligase	ec:6.2.1.16	1	c128226_g1_i2len=1814	map00650
Butanoate metabolism	26	dehydrogenase (NAD+)	ec:1.2.1.24	6	c142402_g2_i1len=1614, c142402_g2_i3len=1106, c142402_g2_i2len=2485, c143806_g3_i1len=1649, c143806_g3_i5len=2676, c142402_g2_i4len=969	map00650
Butanoate metabolism	26	dehydrogenase [NAD(P)+]	ec:1.2.1.16	6	c142402_g2_i1len=1614, c142402_g2_i3len=1106, c142402_g2_i2len=2485, c143806_g3_i1len=1649, c143806_g3_i5len=2676, c142402_g2_i4len=969	map00650
Flavone and flavonol biosynthesis	1	beta-glucuronide glucuronohydrolase glucuronidase	ec:3.2.1.31	1	c139795_g5_i2len=2249	map00944
Biotin metabolism	3	dehydratase	ec:4.2.1.59	1	c115942_g1_i1len=9676	map00780
Biotin metabolism	3	reductase	ec:1.1.1.100	1	c115942_g1_i1len=9676	map00780
Biotin metabolism	3	synthase I	ec:2.3.1.41	1	c115942_g1_i1len=9676	map00780
Biotin metabolism	3	ligase	ec:6.3.4.15	2	c139226_g2_i1len=647, c139226_g2_i3len=765	map00780
Biotin metabolism	3	(ATP-hydrolysing)] ligase	ec:6.3.4.10	1	c139226_g2_i3len=765	map00780
Biotin metabolism	3	reductase (NADPH, Si-specific)	ec:1.3.1.10	1	c115942_g1_i1len=9676	map00780
Fatty acid elongation	10	C-acyltransferase	ec:2.3.1.16	5	c97481_g1_i1len=2004, c125181_g1_i1len=2054, c146770_g1_i1len=2351, c92827_g1_i1len=1844, c124263_g1_i1len=2074	map00062
Fatty acid elongation	10	dehydrogenase	ec:1.1.1.35	3	c247895_g1_i1len=1928, c114349_g1_i1len=3027, c109752_g1_i1len=3031	map00062
Fatty acid elongation	10	hydrolase	ec:3.1.2.22	2	c137993_g1_i2len=2436, c138917_g3_i3len=2461	map00062
Phenylpropanoid biosynthesis	31	lactoperoxidase	ec:1.11.1.7	17	c92246_g1_i1len=2419, c110613_g1_i2len=1219, c243905_g1_i1len=1882, c102567_g1_i1len=412, c120257_g1_i1len=2393, c136326_g1_i1len=5163, c100824_g2_i2len=2880, c72567_g1_i1len=1137, c105525_g1_i1len=2211, c142665_g1_i2len=1702, c134734_g2_i1len=1650, c79344_g1_i1len=2353, c139710_g1_i1len=5164, c84500_g1_i1len=1425, c78725_g1_i1len=1309, c119533_g2_i1len=2439, c255186_g1_i1len=1278	map00940
Phenylpropanoid biosynthesis	31	gentiobiase	ec:3.2.1.21	14	c137198_g1_i3len=3425, c140629_g1_i8len=3492, c118465_g1_i1len=3693, c136581_g1_i1len=2437, c140629_g1_i3len=3422, c134691_g1_i3len=2501, c117656_g1_i3len=3586, c140629_g1_i4len=2238, c132215_g1_i2len=4909, c134691_g1_i1len=1862, c140629_g1_i2len=2481, c137198_g1_i1len=3494, c117656_g1_i1len=3740, c132964_g1_i6len=4790	map00940
Fatty acid biosynthesis	19	dehydratase	ec:4.2.1.59	1	c115942_g1_i1len=9676	map00061
Fatty acid biosynthesis	19	carboxylase	ec:6.4.1.2	7	c138334_g1_i2len=5220, c119476_g1_i4len=2713, c119476_g1_i1len=4176, c138334_g1_i3len=8548, c137662_g1_i2len=1641, c138334_g1_i6len=4058, c138334_g1_i4len=3520	map00061
Fatty acid biosynthesis	19	reductase	ec:1.1.1.100	1	c115942_g1_i1len=9676	map00061
Fatty acid biosynthesis	19	synthase	ec:2.3.1.85	2	c115942_g1_i1len=9676, c139082_g5_i3len=2143	map00061
Fatty acid biosynthesis	19	ligase	ec:6.2.1.3	10	c144087_g1_i2len=3256, c117682_g1_i2len=3085, c143852_g3_i1len=3371, c95143_g1_i1len=1915, c110715_g1_i1len=4214, c107744_g1_i1len=2546, c143852_g3_i6len=2858, c99070_g1_i1len=3254, c83933_g1_i1len=2085, c144087_g1_i4len=3225	map00061
Fatty acid biosynthesis	19	synthase I	ec:2.3.1.41	1	c115942_g1_i1len=9676	map00061
Fatty acid biosynthesis	19	S-malonyltransferase	ec:2.3.1.39	1	c115942_g1_i1len=9676	map00061
Fatty acid biosynthesis	19	hydrolase	ec:3.1.2.14	2	c115942_g1_i1len=9676, c139082_g5_i3len=2143	map00061
Fatty acid biosynthesis	19	reductase (NADPH, Si-specific)	ec:1.3.1.10	1	c115942_g1_i1len=9676	map00061
Valine, leucine and isoleucine biosynthesis	7	ammonia-lyase	ec:4.3.1.19	1	c93944_g1_i1len=1413	map00290
Valine, leucine and isoleucine biosynthesis	7	synthase	ec:2.2.1.6	1	c104628_g1_i1len=1123	map00290
Valine, leucine and isoleucine biosynthesis	7	transaminase	ec:2.6.1.42	5	c105483_g1_i1len=1661, c129145_g2_i1len=2500, c129145_g1_i1len=2052, c105483_g1_i3len=2145, c129145_g2_i2len=2059	map00290
Carbon fixation in photosynthetic organisms	18	carboxylase	ec:4.1.1.39	1	c158987_g1_i1len=742	map00710
Carbon fixation in photosynthetic organisms	18	isomerase	ec:5.3.1.1	1	c48186_g1_i1len=1263	map00710
Carbon fixation in photosynthetic organisms	18	3-epimerase	ec:5.1.3.1	1	c104971_g1_i1len=2286	map00710
Carbon fixation in photosynthetic organisms	18	glycolaldehydetransferase	ec:2.2.1.1	1	c48353_g1_i1len=2727	map00710
Carbon fixation in photosynthetic organisms	18	hexose diphosphatase	ec:3.1.3.11	1	c50375_g1_i1len=1430	map00710
Carbon fixation in photosynthetic organisms	18	kinase	ec:2.7.2.3	1	c145643_g1_i1len=2051	map00710
Carbon fixation in photosynthetic organisms	18	aldolase	ec:4.1.2.13	5	c58250_g1_i1len=1961, c5888_g1_i1len=1309, c245293_g1_i1len=1062, c89400_g1_i1len=423, c96280_g1_i1len=1270	map00710
Carbon fixation in photosynthetic organisms	18	dehydrogenase (decarboxylating)	ec:1.1.1.39	2	c80538_g1_i1len=2843, c47419_g1_i1len=2847	map00710
Carbon fixation in photosynthetic organisms	18	dehydrogenase	ec:1.1.1.37	2	c245914_g1_i1len=1648, c248188_g1_i1len=1635	map00710
Carbon fixation in photosynthetic organisms	18	transaminase	ec:2.6.1.1	1	c96794_g1_i1len=2298	map00710
Carbon fixation in photosynthetic organisms	18	dehydrogenase (phosphorylating)	ec:1.2.1.12	2	c81604_g1_i2len=1296, c100647_g3_i1len=1360	map00710
Methane metabolism	19	phosphohexokinase	ec:2.7.1.11	2	c129013_g1_i1len=2971, c134650_g1_i2len=2967	map00680
Methane metabolism	19	hydratase	ec:4.2.1.11	2	c122039_g1_i2len=1973, c116052_g1_i2len=2498	map00680
Methane metabolism	19	hydroxymethyltransferase	ec:2.1.2.1	3	c114774_g1_i2len=1657, c99600_g1_i1len=1687, c49589_g1_i1len=1884	map00680
Methane metabolism	19	hexose diphosphatase	ec:3.1.3.11	1	c50375_g1_i1len=1430	map00680
Methane metabolism	19	ligase	ec:6.2.1.1	3	c134414_g1_i3len=3236, c138622_g9_i3len=2240, c135332_g1_i1len=2511	map00680
Methane metabolism	19	dehydrogenase	ec:1.1.1.95	1	c105725_g1_i1len=1976	map00680
Methane metabolism	19	aldolase	ec:4.1.2.13	5	c58250_g1_i1len=1961, c5888_g1_i1len=1309, c245293_g1_i1len=1062, c89400_g1_i1len=423, c96280_g1_i1len=1270	map00680
Methane metabolism	19	dehydrogenase	ec:1.1.1.37	2	c245914_g1_i1len=1648, c248188_g1_i1len=1635	map00680
PI3K-Akt signaling pathway	4	3-kinase	ec:2.7.1.153	4	c144496_g3_i2len=5524, c139084_g1_i5len=5496, c122143_g1_i1len=4692, c139084_g1_i3len=2015	map04151
Selenocompound metabolism	8	water dikinase	ec:2.7.9.3	1	c109892_g1_i1len=2108	map00450
Selenocompound metabolism	8	adenylyltransferase	ec:2.7.7.4	2	c4576_g1_i1len=1171, c135694_g1_i1len=2092	map00450
Selenocompound metabolism	8	synthase	ec:2.1.1.13	1	c122847_g1_i1len=4977	map00450
Selenocompound metabolism	8	ligase	ec:6.1.1.10	4	c150953_g1_i1len=1176, c121011_g1_i1len=2046, c102555_g1_i1len=4667, c127238_g2_i3len=3112	map00450
mTOR signaling pathway	25	protein kinase	ec:2.7.11.24	21	c142106_g1_i3len=3607, c133259_g1_i5len=3579, c38630_g1_i1len=1449, c136950_g1_i15len=3485, c133868_g1_i3len=2981, c140177_g1_i1len=2612, c136950_g1_i4len=3497, c143045_g1_i5len=1376, c133259_g1_i4len=3555, c143045_g2_i3len=1751, c109291_g1_i1len=4329, c142106_g1_i5len=3444, c133259_g1_i3len=3280, c133868_g1_i5len=3270, c85611_g1_i1len=2830, c133868_g1_i10len=3478, c141034_g1_i2len=4325, c64482_g…	map04150
mTOR signaling pathway	25	3-kinase	ec:2.7.1.153	4	c144496_g3_i2len=5524, c139084_g1_i5len=5496, c122143_g1_i1len=4692, c139084_g1_i3len=2015	map04150
Arginine biosynthesis	28	synthase	ec:6.3.4.5	1	c41951_g1_i1len=1411	map00220
Arginine biosynthesis	28	arginine amidinase	ec:3.5.3.1	1	c125664_g1_i1len=1757	map00220
Arginine biosynthesis	28	glutaminase I	ec:3.5.1.2	15	c141284_g1_i1len=1929, c138866_g2_i4len=2624, c139425_g3_i5len=2642, c15455_g1_i1len=1369, c130037_g7_i2len=2902, c132345_g1_i3len=2766, c130689_g1_i1len=1344, c131112_g1_i1len=1248, c141284_g1_i2len=3005, c132345_g1_i1len=1897, c141284_g1_i3len=3132, c79095_g1_i1len=1331, c139511_g1_i3len=1991, c138866_g2_i7len=2085, c138104_g2_i2len=570	map00220
Arginine biosynthesis	28	dehydrogenase [NAD(P)+]	ec:1.4.1.3	1	c121073_g2_i1len=2667	map00220
Arginine biosynthesis	28	acid amidohydrolase	ec:3.5.1.14	1	c137185_g1_i2len=2188	map00220
Arginine biosynthesis	28	lyase	ec:4.3.2.1	2	c126821_g1_i3len=1774, c128093_g1_i3len=1787	map00220
Arginine biosynthesis	28	synthase (ammonia)	ec:6.3.4.16	3	c134559_g1_i2len=8014, c137273_g1_i2len=3372, c137273_g1_i1len=8334	map00220
Arginine biosynthesis	28	synthase (NADPH)	ec:1.14.13.39	3	c140241_g1_i1len=2525, c137631_g1_i1len=5343, c140241_g1_i2len=5272	map00220
Arginine biosynthesis	28	transaminase	ec:2.6.1.1	1	c96794_g1_i1len=2298	map00220
Oxidative phosphorylation	26	dehydrogenase	ec:1.6.99.3	8	c77695_g1_i1len=976, c242623_g1_i1len=677, c44494_g1_i1len=643, c148383_g1_i1len=904, c45060_g1_i1len=961, c63809_g1_i1len=7887, c107942_g2_i1len=3924, c78156_g1_i1len=2903	map00190
Oxidative phosphorylation	26	ATPase	ec:3.6.3.6	4	c129206_g2_i2len=744, c106834_g1_i1len=1054, c29404_g1_i1len=748, c40565_g1_i1len=1474	map00190
Oxidative phosphorylation	26	dehydrogenase	ec:1.3.5.1	1	c93634_g1_i2len=736	map00190
Oxidative phosphorylation	26	reductase (H+-translocating)	ec:1.6.5.3	8	c77695_g1_i1len=976, c242623_g1_i1len=677, c44494_g1_i1len=643, c148383_g1_i1len=904, c45060_g1_i1len=961, c63809_g1_i1len=7887, c107942_g2_i1len=3924, c78156_g1_i1len=2903	map00190
Oxidative phosphorylation	26	diphosphatase	ec:3.6.1.1	2	c127001_g1_i3len=1539, c107946_g1_i1len=3075	map00190
Oxidative phosphorylation	26	ATPase	ec:3.6.3.10	1	c40565_g1_i1len=1474	map00190
Oxidative phosphorylation	26	oxidase	ec:1.9.3.1	11	c99334_g1_i1len=1386, c144919_g1_i1len=648, c147927_g1_i1len=667, c244648_g1_i1len=1216, c245610_g2_i1len=1127, c142046_g4_i12len=1812, c145077_g1_i1len=716, c80197_g1_i1len=634, c5345_g1_i1len=3284, c158016_g1_i1len=1839, c142312_g1_i1len=1638	map00190
Sesquiterpenoid and triterpenoid biosynthesis	1	monooxygenase	ec:1.14.13.132	1	c114349_g1_i1len=3027	map00909
Zeatin biosynthesis	3	dimethylallyltransferase	ec:2.5.1.75	3	c134957_g1_i4len=2197, c135020_g1_i3len=2199, c134957_g1_i3len=2728	map00908
Tyrosine metabolism	26	O-methyltransferase	ec:2.1.1.6	2	c78498_g1_i1len=1480, c18893_g1_i1len=1294	map00350
Tyrosine metabolism	26	beta-diketonase	ec:3.7.1.2	1	c112509_g1_i1len=1296	map00350
Tyrosine metabolism	26	oxidase	ec:1.4.3.21	3	c87965_g1_i3len=2660, c135787_g1_i1len=3451, c142724_g1_i1len=3097	map00350
Tyrosine metabolism	26	peroxidase	ec:1.11.1.8	1	c78725_g1_i1len=1309	map00350
Tyrosine metabolism	26	dehydrogenase	ec:1.1.1.1	1	c117906_g1_i1len=1896	map00350
Tyrosine metabolism	26	oxidase	ec:1.2.3.1	1	c159198_g1_i1len=291	map00350
Tyrosine metabolism	26	1,2-dioxygenase	ec:1.13.11.5	1	c127324_g1_i1len=2465	map00350
Tyrosine metabolism	26	dehydrogenase [NAD(P)+]	ec:1.2.1.5	3	c124140_g1_i1len=2106, c124140_g1_i2len=2826, c4738_g1_i1len=2142	map00350
Tyrosine metabolism	26	dioxygenase	ec:1.13.11.27	3	c125694_g1_i1len=1814, c125072_g1_i3len=985, c125072_g1_i2len=1792	map00350
Tyrosine metabolism	26	transaminase	ec:2.6.1.57	1	c96794_g1_i1len=2298	map00350
Tyrosine metabolism	26	transaminase	ec:2.6.1.9	1	c96794_g1_i1len=2298	map00350
Tyrosine metabolism	26	transaminase	ec:2.6.1.5	4	c142864_g1_i3len=3547, c139810_g1_i6len=3825, c96794_g1_i1len=2298, c142864_g1_i2len=2148	map00350
Tyrosine metabolism	26	transaminase	ec:2.6.1.1	1	c96794_g1_i1len=2298	map00350
Tyrosine metabolism	26	dehydrogenase [NAD(P)+]	ec:1.2.1.16	6	c142402_g2_i1len=1614, c142402_g2_i3len=1106, c142402_g2_i2len=2485, c143806_g3_i1len=1649, c143806_g3_i5len=2676, c142402_g2_i4len=969	map00350
Other types of O-glycan biosynthesis	32	3-beta-glucuronosyltransferase	ec:2.4.1.135	2	c142294_g4_i4len=4821, c119111_g1_i1len=2580	map00514
Other types of O-glycan biosynthesis	32	mannosyltransferase	ec:2.4.1.109	9	c39019_g1_i1len=1234, c133293_g1_i2len=1682, c141278_g1_i6len=1958, c141278_g1_i1len=2168, c143783_g1_i10len=2934, c141278_g1_i4len=2931, c143783_g1_i8len=3042, c133293_g1_i1len=2873, c135981_g1_i1len=2847	map00514
Other types of O-glycan biosynthesis	32	glucosyltransferase	ec:2.4.1.66	1	c79645_g1_i1len=2402	map00514
Other types of O-glycan biosynthesis	32	alpha-2,3-sialyltransferase	ec:2.4.99.6	14	c141825_g1_i7len=2940, c138755_g1_i1len=2885, c131449_g1_i9len=3829, c141825_g1_i3len=2992, c141825_g1_i6len=3860, c138755_g1_i4len=2930, c131449_g1_i4len=2800, c131449_g1_i10len=2904, c136380_g2_i3len=2630, c131449_g1_i7len=2976, c131449_g1_i3len=1065, c131449_g1_i11len=2847, c131449_g1_i1len=1288, c141825_g1_i9len=2835	map00514
Other types of O-glycan biosynthesis	32	3-beta-N-acetylglucosaminyltransferase	ec:2.4.1.222	2	c102538_g1_i1len=1961, c128270_g1_i1len=1886	map00514
Other types of O-glycan biosynthesis	32	GDP-L-fucose:polypeptide fucosyltransferase	ec:2.4.1.221	4	c130056_g1_i4len=2370, c6211_g1_i1len=1456, c76858_g1_i1len=1460, c127472_g1_i1len=1342	map00514
Various types of N-glycan biosynthesis	22	4-beta-N-acetylglucosaminyltransferase	ec:2.4.1.145	1	c48673_g2_i1len=1043	map00513
Various types of N-glycan biosynthesis	22	2-beta-N-acetylglucosaminyltransferase	ec:2.4.1.143	1	c144217_g1_i1len=842	map00513
Various types of N-glycan biosynthesis	22	alpha-1,2-mannosyltransferase	ec:2.4.1.131	1	c106063_g2_i2len=1934	map00513
Various types of N-glycan biosynthesis	22	1,2-alpha-mannosidase	ec:3.2.1.113	4	c136581_g1_i1len=2437, c132215_g1_i2len=4909, c110261_g1_i1len=4748, c132964_g1_i6len=4790	map00513
Various types of N-glycan biosynthesis	22	alpha-2,3-sialyltransferase	ec:2.4.99.6	14	c141825_g1_i7len=2940, c138755_g1_i1len=2885, c131449_g1_i9len=3829, c141825_g1_i3len=2992, c141825_g1_i6len=3860, c138755_g1_i4len=2930, c131449_g1_i4len=2800, c131449_g1_i10len=2904, c136380_g2_i3len=2630, c131449_g1_i7len=2976, c131449_g1_i3len=1065, c131449_g1_i11len=2847, c131449_g1_i1len=1288, c141825_g1_i9len=2835	map00513
Various types of N-glycan biosynthesis	22	beta-1,4-galactosyltransferase	ec:2.4.1.38	1	c66062_g1_i2len=1122	map00513
Primary bile acid biosynthesis	4	dehydrogenase	ec:1.1.1.35	3	c247895_g1_i1len=1928, c114349_g1_i1len=3027, c109752_g1_i1len=3031	map00120
Primary bile acid biosynthesis	4	7alpha-monooxygenase	ec:1.14.13.17	1	c112484_g1_i2len=1794	map00120
Mucin type O-Glycan biosynthesis	22	beta-1,6-N-acetylglucosaminyltransferase	ec:2.4.1.148	1	c141353_g1_i1len=2639	map00512
Mucin type O-Glycan biosynthesis	22	3-beta-galactosyltransferase	ec:2.4.1.122	6	c136613_g2_i1len=3606, c5605_g2_i1len=821, c110574_g1_i1len=1551, c105719_g1_i1len=3482, c64175_g1_i1len=2370, c135126_g4_i1len=2187	map00512
Mucin type O-Glycan biosynthesis	22	alpha-2,3-sialyltransferase	ec:2.4.99.4	13	c108442_g1_i2len=1713, c125176_g2_i2len=1653, c135476_g2_i7len=1719, c108442_g1_i1len=1712, c108442_g1_i4len=1669, c108514_g1_i1len=1495, c133612_g1_i2len=1239, c133612_g1_i1len=1315, c141961_g2_i1len=2800, c130712_g2_i1len=1429, c171304_g1_i1len=481, c126247_g1_i5len=2199, c141961_g2_i2len=3007	map00512
Mucin type O-Glycan biosynthesis	22	alpha-2,6-sialyltransferase	ec:2.4.99.3	1	c131237_g1_i1len=2475	map00512
Mucin type O-Glycan biosynthesis	22	N-acetylgalactosaminyltransferase	ec:2.4.1.41	1	c142682_g2_i9len=2459	map00512
Aminoacyl-tRNA biosynthesis	43	ligase	ec:6.1.1.9	4	c131690_g1_i4len=3674, c137403_g1_i1len=3387, c131690_g1_i6len=3656, c137403_g1_i4len=3632	map00970
Aminoacyl-tRNA biosynthesis	43	ligase	ec:6.1.1.7	1	c127067_g1_i2len=3870	map00970
Aminoacyl-tRNA biosynthesis	43	ligase	ec:6.1.1.6	2	c91951_g1_i1len=2268, c91951_g1_i2len=2137	map00970
Aminoacyl-tRNA biosynthesis	43	ligase	ec:6.1.1.5	2	c119117_g1_i1len=4098, c125507_g1_i1len=4075	map00970
Aminoacyl-tRNA biosynthesis	43	ligase	ec:6.1.1.4	1	c102555_g1_i1len=4667	map00970
Aminoacyl-tRNA biosynthesis	43	ligase	ec:6.1.1.3	6	c139479_g1_i2len=4063, c121432_g2_i1len=2686, c121432_g1_i2len=612, c121432_g1_i1len=2679, c113637_g1_i1len=2693, c138756_g1_i6len=3893	map00970
Aminoacyl-tRNA biosynthesis	43	ligase	ec:6.1.1.2	2	c117291_g1_i1len=1636, c137282_g1_i1len=1639	map00970
Aminoacyl-tRNA biosynthesis	43	ligase	ec:6.1.1.1	1	c125417_g1_i1len=2182	map00970
Aminoacyl-tRNA biosynthesis	43	synthase (glutamine-hydrolysing)	ec:6.3.5.7	3	c77869_g1_i2len=2038, c77869_g1_i1len=1952, c99112_g1_i1len=2019	map00970
Aminoacyl-tRNA biosynthesis	43	ligase	ec:6.1.1.20	1	c91965_g1_i1len=2208	map00970
Aminoacyl-tRNA biosynthesis	43	ligase	ec:6.1.1.19	7	c105283_g1_i1len=1864, c144551_g1_i4len=3081, c105283_g1_i2len=2845, c144551_g1_i3len=1277, c137742_g1_i9len=4151, c140293_g2_i12len=4093, c137742_g1_i7len=1278	map00970
Aminoacyl-tRNA biosynthesis	43	ligase	ec:6.1.1.17	2	c129804_g1_i2len=1777, c129804_g1_i3len=1902	map00970
Aminoacyl-tRNA biosynthesis	43	ligase	ec:6.1.1.16	6	c134180_g1_i3len=1022, c134180_g1_i4len=3198, c101964_g1_i1len=3247, c134180_g1_i8len=1685, c123099_g1_i1len=3339, c101964_g1_i2len=3010	map00970
Aminoacyl-tRNA biosynthesis	43	ligase	ec:6.1.1.15	2	c117695_g1_i1len=1953, c131154_g1_i1len=1960	map00970
Aminoacyl-tRNA biosynthesis	43	ligase	ec:6.1.1.10	4	c150953_g1_i1len=1176, c121011_g1_i1len=2046, c102555_g1_i1len=4667, c127238_g2_i3len=3112	map00970
Riboflavin metabolism	4	synthetase	ec:2.7.7.2	4	c140107_g1_i8len=3280, c140107_g1_i2len=2092, c140107_g1_i4len=2020, c140107_g1_i7len=2384	map00740
Aflatoxin biosynthesis	7	carboxylase	ec:6.4.1.2	7	c138334_g1_i2len=5220, c119476_g1_i4len=2713, c119476_g1_i1len=4176, c138334_g1_i3len=8548, c137662_g1_i2len=1641, c138334_g1_i6len=4058, c138334_g1_i4len=3520	map00254
Diterpenoid biosynthesis	9	2beta-dioxygenase	ec:1.14.11.13	9	c138818_g2_i1len=5718, c130721_g1_i1len=3111, c132891_g1_i2len=4509, c137783_g1_i1len=3872, c138818_g2_i3len=3894, c130585_g1_i1len=6112, c137783_g1_i3len=5696, c135084_g2_i1len=3491, c124726_g2_i1len=2506	map00904
Other glycan degradation	48	endo-beta-N-acetylglucosaminidase	ec:3.2.1.96	1	c53564_g1_i1len=2393	map00511
Other glycan degradation	48	alpha-fucosidase	ec:3.2.1.51	1	c144331_g3_i1len=1840	map00511
Other glycan degradation	48	psychosine hydrolase	ec:3.2.1.45	2	c122479_g1_i1len=3035, c122479_g1_i2len=2949	map00511
Other glycan degradation	48	alpha-D-mannosidase	ec:3.2.1.24	19	c137198_g1_i3len=3425, c126333_g1_i1len=3730, c140629_g1_i8len=3492, c83285_g1_i1len=1667, c118465_g1_i1len=3693, c136581_g1_i1len=2437, c140629_g1_i3len=3422, c134691_g1_i3len=2501, c137030_g1_i1len=4668, c117656_g1_i3len=3586, c140629_g1_i4len=2238, c132215_g1_i2len=4909, c110261_g1_i1len=4748, c134691_g1_i1len=1862, c140629_g1_i2len=2481, c137198_g1_i1len=3494, c117656_g1_i1len=3740, c126530_g…	map00511
Other glycan degradation	48	lactase (ambiguous)	ec:3.2.1.23	2	c132086_g1_i5len=2708, c121112_g1_i1len=2954	map00511
Other glycan degradation	48	neuraminidase	ec:3.2.1.18	19	c142914_g4_i2len=624, c144239_g1_i1len=1636, c144239_g2_i2len=701, c143523_g1_i2len=1406, c142495_g3_i8len=798, c143818_g2_i1len=1332, c142324_g2_i1len=239, c143523_g1_i1len=1097, c143818_g1_i1len=394, c144239_g1_i3len=2109, c142495_g3_i3len=1419, c143818_g2_i2len=856, c91654_g1_i1len=1667, c143818_g2_i3len=1272, c143523_g2_i4len=976, c143523_g1_i5len=713, c136598_g2_i2len=734, c136598_g1_i2len=5…	map00511
Other glycan degradation	48	aspartylglucosylamine deaspartylase	ec:3.5.1.26	4	c138669_g1_i4len=1785, c140511_g8_i2len=1355, c138669_g1_i8len=743, c140511_g8_i3len=1791	map00511
Tetracycline biosynthesis	7	carboxylase	ec:6.4.1.2	7	c138334_g1_i2len=5220, c119476_g1_i4len=2713, c119476_g1_i1len=4176, c138334_g1_i3len=8548, c137662_g1_i2len=1641, c138334_g1_i6len=4058, c138334_g1_i4len=3520	map00253
Limonene and pinene degradation	21	dehydrogenase (NAD+)	ec:1.2.1.3	21	c92745_g1_i1len=2432, c118474_g1_i1len=3926, c67196_g1_i1len=2430, c118474_g1_i2len=3904, c142402_g2_i1len=1614, c142402_g2_i3len=1106, c123150_g1_i2len=3657, c124140_g1_i1len=2106, c120909_g1_i1len=2432, c142402_g2_i2len=2485, c118474_g1_i3len=3756, c79147_g1_i1len=1968, c123150_g1_i1len=3487, c79147_g1_i2len=2177, c116521_g1_i1len=2439, c124140_g1_i2len=2826, c143806_g3_i1len=1649, c143806_g3_i…	map00903
N-Glycan biosynthesis	15	N-acetylglucosaminephosphotransferase	ec:2.7.8.15	1	c110148_g1_i1len=3112	map00510
N-Glycan biosynthesis	15	6-beta-N-acetylglucosaminyltransferase	ec:2.4.1.155	1	c139568_g4_i1len=4155	map00510
N-Glycan biosynthesis	15	4-beta-N-acetylglucosaminyltransferase	ec:2.4.1.145	1	c48673_g2_i1len=1043	map00510
N-Glycan biosynthesis	15	2-beta-N-acetylglucosaminyltransferase	ec:2.4.1.143	1	c144217_g1_i1len=842	map00510
N-Glycan biosynthesis	15	alpha-1,2-mannosyltransferase	ec:2.4.1.131	1	c106063_g2_i2len=1934	map00510
N-Glycan biosynthesis	15	1,2-alpha-mannosidase	ec:3.2.1.113	4	c136581_g1_i1len=2437, c132215_g1_i2len=4909, c110261_g1_i1len=4748, c132964_g1_i6len=4790	map00510
N-Glycan biosynthesis	15	beta-D-mannosyltransferase	ec:2.4.1.83	1	c39019_g1_i1len=1234	map00510
N-Glycan biosynthesis	15	dolichol diphosphatase	ec:3.6.1.43	1	c103111_g1_i1len=818	map00510
N-Glycan biosynthesis	15	beta-1,4-galactosyltransferase	ec:2.4.1.38	1	c66062_g1_i2len=1122	map00510
N-Glycan biosynthesis	15	kinase	ec:2.7.1.108	3	c109943_g1_i2len=2126, c140302_g11_i3len=2123, c140302_g11_i2len=2090	map00510
Indole alkaloid biosynthesis	2	synthase	ec:4.3.3.2	2	c137527_g4_i1len=5479, c123476_g1_i1len=3295	map00901
Glutathione metabolism	51	decarboxylase	ec:4.1.1.17	5	c140788_g1_i2len=2443, c103344_g1_i1len=2365, c143414_g5_i3len=2327, c140788_g1_i1len=2263, c143414_g5_i1len=1261	map00480
Glutathione metabolism	51	gamma-glutamyl-amino acid cyclotransferase	ec:2.3.2.4	4	c141140_g1_i5len=1290, c141140_g1_i9len=831, c141140_g1_i6len=1127, c141140_g1_i7len=1138	map00480
Glutathione metabolism	51	glutamyl transpeptidase	ec:2.3.2.2	9	c123125_g1_i1len=2387, c120913_g1_i3len=3466, c144262_g1_i3len=934, c137595_g1_i2len=735, c144262_g1_i5len=1141, c126185_g1_i3len=296, c139843_g1_i1len=754, c137606_g1_i2len=374, c133754_g2_i3len=2841	map00480
Glutathione metabolism	51	synthase	ec:6.3.2.3	3	c131490_g1_i2len=1859, c129842_g1_i2len=2006, c131490_g1_i1len=1962	map00480
Glutathione metabolism	51	ligase	ec:6.3.2.2	1	c40349_g1_i1len=3412	map00480
Glutathione metabolism	51	peroxidase	ec:1.11.1.9	5	c110613_g1_i2len=1219, c102567_g1_i1len=412, c100824_g2_i2len=2880, c72567_g1_i1len=1137, c119533_g2_i1len=2439	map00480
Glutathione metabolism	51	thioredoxin peroxidase	ec:1.11.1.15	1	c125274_g1_i4len=1122	map00480
Glutathione metabolism	51	reductase	ec:1.17.4.1	5	c103793_g1_i2len=2858, c143560_g7_i2len=1552, c110499_g1_i1len=1384, c149924_g1_i1len=390, c118178_g1_i1len=2871	map00480
Glutathione metabolism	51	dehydrogenase (NADP+)	ec:1.1.1.49	3	c129829_g1_i1len=5049, c128518_g1_i3len=3876, c129829_g1_i2len=4807	map00480
Glutathione metabolism	51	dehydrogenase (NADP+-dependent, decarboxylating)	ec:1.1.1.44	6	c97937_g1_i2len=2338, c118764_g2_i1len=2291, c97937_g1_i1len=2422, c111929_g1_i1len=1495, c118764_g2_i2len=2429, c108642_g1_i2len=1547	map00480
Glutathione metabolism	51	dehydrogenase (NADP+)	ec:1.1.1.42	2	c106834_g1_i1len=1054, c29404_g1_i1len=748	map00480
Glutathione metabolism	51	transferase	ec:2.5.1.18	7	c141180_g3_i3len=2037, c71378_g1_i2len=1716, c141090_g4_i2len=1122, c141090_g1_i1len=1370, c72567_g1_i1len=1137, c140440_g3_i1len=1803, c141090_g1_i2len=1283	map00480
Glutathione metabolism	51	reductase	ec:1.8.1.7	1	c108604_g1_i1len=2685	map00480
Styrene degradation	2	beta-diketonase	ec:3.7.1.2	1	c112509_g1_i1len=1296	map00643
Styrene degradation	2	1,2-dioxygenase	ec:1.13.11.5	1	c127324_g1_i1len=2465	map00643
Alanine, aspartate and glutamate metabolism	56	synthase	ec:6.3.4.5	1	c41951_g1_i1len=1411	map00250
Alanine, aspartate and glutamate metabolism	56	synthase	ec:6.3.4.4	3	c120861_g1_i1len=2295, c61177_g1_i2len=2045, c125204_g1_i2len=3373	map00250
Alanine, aspartate and glutamate metabolism	56	oxidase	ec:1.4.3.1	2	c142707_g1_i14len=1856, c139660_g3_i6len=2925	map00250
Alanine, aspartate and glutamate metabolism	56	phosphoribosyldiphosphate 5-amidotransferase	ec:2.4.2.14	1	c122606_g1_i1len=2501	map00250
Alanine, aspartate and glutamate metabolism	56	alpha-keto acid-omega-amidase	ec:3.5.1.3	2	c16507_g1_i1len=1266, c39441_g1_i1len=1271	map00250
Alanine, aspartate and glutamate metabolism	56	glutaminase I	ec:3.5.1.2	15	c141284_g1_i1len=1929, c138866_g2_i4len=2624, c139425_g3_i5len=2642, c15455_g1_i1len=1369, c130037_g7_i2len=2902, c132345_g1_i3len=2766, c130689_g1_i1len=1344, c131112_g1_i1len=1248, c141284_g1_i2len=3005, c132345_g1_i1len=1897, c141284_g1_i3len=3132, c79095_g1_i1len=1331, c139511_g1_i3len=1991, c138866_g2_i7len=2085, c138104_g2_i2len=570	map00250
Alanine, aspartate and glutamate metabolism	56	asparaginase II	ec:3.5.1.1	3	c138669_g1_i4len=1785, c138669_g1_i8len=743, c143910_g1_i6len=2388	map00250
Alanine, aspartate and glutamate metabolism	56	synthase (glutamine-hydrolysing)	ec:6.3.5.5	3	c134559_g1_i2len=8014, c137273_g1_i2len=3372, c137273_g1_i1len=8334	map00250
Alanine, aspartate and glutamate metabolism	56	synthase (glutamine-hydrolysing)	ec:6.3.5.4	6	c138238_g1_i6len=3140, c143324_g2_i2len=1844, c138238_g1_i8len=1363, c138238_g1_i5len=3145, c138238_g1_i3len=2966, c137006_g5_i8len=2915	map00250
Alanine, aspartate and glutamate metabolism	56	dehydrogenase [NAD(P)+]	ec:1.4.1.3	1	c121073_g2_i1len=2667	map00250
Alanine, aspartate and glutamate metabolism	56	aminoacylase II	ec:3.5.1.15	1	c140347_g1_i1len=1845	map00250
Alanine, aspartate and glutamate metabolism	56	lyase	ec:4.3.2.2	4	c138511_g5_i2len=1693, c141005_g3_i1len=2109, c138511_g5_i1len=1820, c138511_g5_i3len=2177	map00250
Alanine, aspartate and glutamate metabolism	56	lyase	ec:4.3.2.1	2	c126821_g1_i3len=1774, c128093_g1_i3len=1787	map00250
Alanine, aspartate and glutamate metabolism	56	synthase (ammonia)	ec:6.3.4.16	3	c134559_g1_i2len=8014, c137273_g1_i2len=3372, c137273_g1_i1len=8334	map00250
Alanine, aspartate and glutamate metabolism	56	carbamoyltransferase	ec:2.1.3.2	3	c134559_g1_i2len=8014, c137273_g1_i2len=3372, c137273_g1_i1len=8334	map00250
Alanine, aspartate and glutamate metabolism	56	transaminase	ec:2.6.1.1	1	c96794_g1_i1len=2298	map00250
Alanine, aspartate and glutamate metabolism	56	transaminase	ec:2.6.1.44	3	c141841_g2_i1len=3480, c114288_g1_i1len=2945, c141841_g2_i2len=3401	map00250
Alanine, aspartate and glutamate metabolism	56	dehydrogenase (NAD+)	ec:1.2.1.24	6	c142402_g2_i1len=1614, c142402_g2_i3len=1106, c142402_g2_i2len=2485, c143806_g3_i1len=1649, c143806_g3_i5len=2676, c142402_g2_i4len=969	map00250
Alanine, aspartate and glutamate metabolism	56	dehydrogenase [NAD(P)+]	ec:1.2.1.16	6	c142402_g2_i1len=1614, c142402_g2_i3len=1106, c142402_g2_i2len=2485, c143806_g3_i1len=1649, c143806_g3_i5len=2676, c142402_g2_i4len=969	map00250
Alanine, aspartate and glutamate metabolism	56	transaminase (isomerizing)	ec:2.6.1.16	2	c146573_g1_i1len=2346, c46598_g1_i1len=2374	map00250
Terpenoid backbone biosynthesis	19	4-phosphate cytidylyltransferase	ec:2.7.7.60	3	c142572_g3_i4len=2011, c142572_g1_i4len=1606, c142572_g1_i1len=1058	map00900
Terpenoid backbone biosynthesis	19	oxidase	ec:1.8.3.5	2	c110089_g1_i1len=2043, c124963_g1_i1len=2544	map00900
Terpenoid backbone biosynthesis	19	reductase	ec:1.1.1.88	1	c143772_g1_i1len=3511	map00900
Terpenoid backbone biosynthesis	19	farnesyltransferase	ec:2.5.1.58	1	c66222_g1_i2len=2048	map00900
Terpenoid backbone biosynthesis	19	C-acetyltransferase	ec:2.3.1.9	5	c97481_g1_i1len=2004, c125181_g1_i1len=2054, c146770_g1_i1len=2351, c92827_g1_i1len=1844, c124263_g1_i1len=2074	map00900
Terpenoid backbone biosynthesis	19	reductase (NADPH)	ec:1.1.1.34	1	c143772_g1_i1len=3511	map00900
Terpenoid backbone biosynthesis	19	diphosphate synthase	ec:2.5.1.29	3	c108534_g1_i1len=2336, c5020_g1_i1len=1634, c117074_g1_i1len=2343	map00900
Terpenoid backbone biosynthesis	19	diphosphate synthase	ec:2.5.1.10	3	c108534_g1_i1len=2336, c5020_g1_i1len=1634, c117074_g1_i1len=2343	map00900
Terpenoid backbone biosynthesis	19	Delta-isomerase	ec:5.3.3.2	2	c83034_g1_i1len=1644, c71471_g1_i1len=1630	map00900
Terpenoid backbone biosynthesis	19	kinase	ec:2.7.1.36	2	c124555_g1_i2len=1792, c123389_g1_i1len=1801	map00900
Ethylbenzene degradation	5	C-acyltransferase	ec:2.3.1.16	5	c97481_g1_i1len=2004, c125181_g1_i1len=2054, c146770_g1_i1len=2351, c92827_g1_i1len=1844, c124263_g1_i1len=2074	map00642
Citrate cycle (TCA cycle)	40	carboxykinase (GTP)	ec:4.1.1.32	14	c138229_g5_i5len=1773, c138229_g2_i2len=635, c138229_g5_i9len=532, c138229_g2_i6len=1772, c137920_g1_i1len=3388, c138229_g2_i3len=1754, c40953_g1_i1len=734, c138229_g5_i2len=2401, c138229_g2_i1len=1614, c138229_g5_i3len=521, c138229_g2_i4len=1608, c138229_g5_i4len=2477, c138229_g2_i5len=1852, c138229_g3_i1len=616	map00020
Citrate cycle (TCA cycle)	40	carboxylase	ec:6.4.1.1	2	c141100_g2_i1len=3984, c133754_g3_i1len=3939	map00020
Citrate cycle (TCA cycle)	40	citrate synthase	ec:2.3.3.8	1	c141420_g2_i2len=2062	map00020
Citrate cycle (TCA cycle)	40	ligase (ADP-forming)	ec:6.2.1.5	1	c141420_g2_i2len=2062	map00020
Citrate cycle (TCA cycle)	40	succinyltransferase	ec:2.3.1.61	1	c144514_g4_i2len=2776	map00020
Citrate cycle (TCA cycle)	40	dehydrogenase	ec:1.3.5.1	1	c93634_g1_i2len=736	map00020
Citrate cycle (TCA cycle)	40	dehydrogenase (NADP+)	ec:1.1.1.42	2	c106834_g1_i1len=1054, c29404_g1_i1len=748	map00020
Citrate cycle (TCA cycle)	40	dehydrogenase (NAD+)	ec:1.1.1.41	5	c111394_g2_i1len=1353, c110700_g1_i3len=1577, c77684_g2_i2len=1800, c124891_g1_i1len=2040, c109899_g1_i1len=1533	map00020
Citrate cycle (TCA cycle)	40	dehydrogenase	ec:1.1.1.37	2	c245914_g1_i1len=1648, c248188_g1_i1len=1635	map00020
Citrate cycle (TCA cycle)	40	dehydrogenase (succinyl-transferring)	ec:1.2.4.2	10	c125658_g1_i1len=2580, c125658_g1_i4len=2693, c141930_g10_i8len=4027, c141930_g13_i1len=847, c116843_g1_i3len=2729, c125658_g1_i3len=4591, c141930_g7_i3len=4194, c116843_g1_i6len=4359, c79134_g1_i1len=1725, c116843_g1_i1len=2616	map00020
Citrate cycle (TCA cycle)	40	dehydrogenase (acetyl-transferring)	ec:1.2.4.1	2	c47670_g1_i2len=2358, c47670_g1_i1len=2379	map00020
Propanoate metabolism	22	dehydratase	ec:4.2.1.79	1	c44864_g1_i2len=2023	map00640
Propanoate metabolism	22	mutase	ec:5.4.99.2	3	c124270_g1_i1len=3057, c122105_g1_i2len=3164, c124270_g1_i2len=3162	map00640
Propanoate metabolism	22	carboxylase	ec:6.4.1.3	1	c107666_g1_i2len=3787	map00640
Propanoate metabolism	22	carboxylase	ec:6.4.1.2	7	c138334_g1_i2len=5220, c119476_g1_i4len=2713, c119476_g1_i1len=4176, c138334_g1_i3len=8548, c137662_g1_i2len=1641, c138334_g1_i6len=4058, c138334_g1_i4len=3520	map00640
Propanoate metabolism	22	ligase (ADP-forming)	ec:6.2.1.5	1	c141420_g2_i2len=2062	map00640
Propanoate metabolism	22	ligase	ec:6.2.1.1	3	c134414_g1_i3len=3236, c138622_g9_i3len=2240, c135332_g1_i1len=2511	map00640
Propanoate metabolism	22	decarboxylase	ec:4.1.1.9	1	c142030_g6_i1len=1814	map00640
Propanoate metabolism	22	C-acetyltransferase	ec:2.3.1.9	5	c97481_g1_i1len=2004, c125181_g1_i1len=2054, c146770_g1_i1len=2351, c92827_g1_i1len=1844, c124263_g1_i1len=2074	map00640
Biosynthesis of vancomycin group antibiotics	1	4,6-dehydratase	ec:4.2.1.46	1	c122372_g1_i1len=1409	map01055
beta-Alanine metabolism	26	dehydrogenase (NADP+)	ec:1.3.1.2	1	c136463_g1_i2len=2535	map00410
beta-Alanine metabolism	26	oxidase	ec:1.4.3.21	3	c87965_g1_i3len=2660, c135787_g1_i1len=3451, c142724_g1_i1len=3097	map00410
beta-Alanine metabolism	26	decarboxylase	ec:4.1.1.9	1	c142030_g6_i1len=1814	map00410
beta-Alanine metabolism	26	dehydrogenase [NAD(P)+]	ec:1.2.1.5	3	c124140_g1_i1len=2106, c124140_g1_i2len=2826, c4738_g1_i1len=2142	map00410
beta-Alanine metabolism	26	dehydrogenase (NAD+)	ec:1.2.1.3	21	c92745_g1_i1len=2432, c118474_g1_i1len=3926, c67196_g1_i1len=2430, c118474_g1_i2len=3904, c142402_g2_i1len=1614, c142402_g2_i3len=1106, c123150_g1_i2len=3657, c124140_g1_i1len=2106, c120909_g1_i1len=2432, c142402_g2_i2len=2485, c118474_g1_i3len=3756, c79147_g1_i1len=1968, c123150_g1_i1len=3487, c79147_g1_i2len=2177, c116521_g1_i1len=2439, c124140_g1_i2len=2826, c143806_g3_i1len=1649, c143806_g3_i…	map00410
Tryptophan metabolism	66	O-methyltransferase	ec:2.1.1.4	3	c132389_g1_i7len=1837, c132389_g1_i9len=1923, c132389_g1_i8len=2387	map00380
Tryptophan metabolism	66	ec:3.7.1.3 kynureninase	ec:3.7.1.3	2	c141522_g2_i1len=2378, c124255_g1_i2len=1070	map00380
Tryptophan metabolism	66	equilase	ec:1.11.1.6	2	c134734_g2_i1len=1650, c79344_g1_i1len=2353	map00380
Tryptophan metabolism	66	kynurenine formamidase	ec:3.5.1.9	2	c117620_g1_i1len=1532, c123083_g1_i4len=1477	map00380
Tryptophan metabolism	66	oxidase	ec:1.2.3.1	1	c159198_g1_i1len=291	map00380
Tryptophan metabolism	66	3-monooxygenase	ec:1.14.13.9	3	c142713_g1_i2len=2616, c142713_g1_i1len=2285, c142713_g1_i3len=2333	map00380
Tryptophan metabolism	66	N-acetyltransferase	ec:2.3.1.87	2	c271020_g1_i1len=993, c5174_g1_i1len=732	map00380
Tryptophan metabolism	66	5-monooxygenase	ec:1.14.16.4	1	c138008_g1_i4len=1033	map00380
Tryptophan metabolism	66	dehydrogenase (NAD+)	ec:1.2.1.3	21	c92745_g1_i1len=2432, c118474_g1_i1len=3926, c67196_g1_i1len=2430, c118474_g1_i2len=3904, c142402_g2_i1len=1614, c142402_g2_i3len=1106, c123150_g1_i2len=3657, c124140_g1_i1len=2106, c120909_g1_i1len=2432, c142402_g2_i2len=2485, c118474_g1_i3len=3756, c79147_g1_i1len=1968, c123150_g1_i1len=3487, c79147_g1_i2len=2177, c116521_g1_i1len=2439, c124140_g1_i2len=2826, c143806_g3_i1len=1649, c143806_g3_i…	map00380
Tryptophan metabolism	66	C-acetyltransferase	ec:2.3.1.9	5	c97481_g1_i1len=2004, c125181_g1_i1len=2054, c146770_g1_i1len=2351, c92827_g1_i1len=1844, c124263_g1_i1len=2074	map00380
Tryptophan metabolism	66	dehydrogenase	ec:1.1.1.35	3	c247895_g1_i1len=1928, c114349_g1_i1len=3027, c109752_g1_i1len=3031	map00380
Tryptophan metabolism	66	dehydrogenase (succinyl-transferring)	ec:1.2.4.2	10	c125658_g1_i1len=2580, c125658_g1_i4len=2693, c141930_g10_i8len=4027, c141930_g13_i1len=847, c116843_g1_i3len=2729, c125658_g1_i3len=4591, c141930_g7_i3len=4194, c116843_g1_i6len=4359, c79134_g1_i1len=1725, c116843_g1_i1len=2616	map00380
Tryptophan metabolism	66	transaminase	ec:2.6.1.7	2	c126784_g4_i3len=2203, c126784_g4_i4len=1713	map00380
Tryptophan metabolism	66	monooxygenase	ec:1.14.14.1	9	c141739_g1_i2len=2576, c133570_g3_i2len=1232, c74462_g1_i2len=1212, c141739_g1_i1len=2828, c141902_g2_i1len=2646, c124770_g1_i2len=1277, c124635_g1_i1len=949, c115909_g2_i1len=2302, c140370_g1_i1len=2552	map00380
Biosynthesis of ansamycins	1	glycolaldehydetransferase	ec:2.2.1.1	1	c48353_g1_i1len=2727	map01051
Pantothenate and CoA biosynthesis	30	dehydrogenase (NADP+)	ec:1.3.1.2	1	c136463_g1_i2len=2535	map00770
Pantothenate and CoA biosynthesis	30	synthase	ec:2.2.1.6	1	c104628_g1_i1len=1123	map00770
Pantothenate and CoA biosynthesis	30	adenylyltransferase	ec:2.7.7.3	2	c138480_g1_i8len=2582, c138480_g1_i3len=2743	map00770
Pantothenate and CoA biosynthesis	30	diphosphatase	ec:3.6.1.9	14	c134510_g1_i7len=5729, c131421_g2_i2len=3590, c134510_g1_i10len=2317, c130998_g1_i2len=1276, c143505_g3_i3len=3515, c129021_g1_i1len=1374, c124418_g1_i2len=1381, c130998_g1_i1len=1368, c125618_g1_i3len=3352, c129021_g1_i2len=1242, c125618_g1_i6len=4676, c138393_g2_i1len=1759, c124418_g1_i1len=3593, c138393_g2_i5len=1769	map00770
Pantothenate and CoA biosynthesis	30	synthase	ec:2.7.8.7	1	c118837_g1_i2len=1369	map00770
Pantothenate and CoA biosynthesis	30	transaminase	ec:2.6.1.42	5	c105483_g1_i1len=1661, c129145_g2_i1len=2500, c129145_g1_i1len=2052, c105483_g1_i3len=2145, c129145_g2_i2len=2059	map00770
Pantothenate and CoA biosynthesis	30	kinase	ec:2.7.1.33	6	c132545_g1_i1len=4238, c105903_g1_i1len=2535, c136683_g1_i1len=2069, c40123_g1_i1len=3316, c79092_g1_i1len=3760, c132545_g1_i7len=4243	map00770
Pantothenate and CoA biosynthesis	30	kinase	ec:2.7.1.24	2	c138480_g1_i8len=2582, c138480_g1_i3len=2743	map00770
Lipopolysaccharide biosynthesis	1	N-acetylglucosaminyltransferase	ec:2.4.1.56	1	c109646_g2_i2len=1881	map00540
Penicillin and cephalosporin biosynthesis	4	oxidase	ec:1.4.3.3	4	c139472_g1_i2len=1533, c120738_g1_i1len=2120, c142707_g1_i14len=1856, c139660_g3_i6len=2925	map00311
Ascorbate and aldarate metabolism	65	uridylyltransferase	ec:2.7.7.64	2	c109017_g2_i1len=2423, c109017_g1_i2len=2599	map00053
Ascorbate and aldarate metabolism	65	dehydrogenase (NAD+)	ec:1.2.1.3	21	c92745_g1_i1len=2432, c118474_g1_i1len=3926, c67196_g1_i1len=2430, c118474_g1_i2len=3904, c142402_g2_i1len=1614, c142402_g2_i3len=1106, c123150_g1_i2len=3657, c124140_g1_i1len=2106, c120909_g1_i1len=2432, c142402_g2_i2len=2485, c118474_g1_i3len=3756, c79147_g1_i1len=1968, c123150_g1_i1len=3487, c79147_g1_i2len=2177, c116521_g1_i1len=2439, c124140_g1_i2len=2826, c143806_g3_i1len=1649, c143806_g3_i…	map00053
Ascorbate and aldarate metabolism	65	1-naphthol glucuronyltransferase	ec:2.4.1.17	37	c131588_g1_i2len=4837, c142682_g2_i5len=1585, c140266_g8_i8len=5251, c135451_g1_i2len=2584, c143598_g2_i2len=1832, c114462_g2_i2len=3670, c103763_g3_i3len=827, c142682_g2_i9len=2459, c144010_g1_i1len=2149, c120812_g1_i2len=2768, c142294_g4_i4len=4821, c135346_g1_i2len=1432, c134268_g1_i3len=4767, c144162_g1_i7len=2132, c127752_g1_i8len=2345, c143354_g1_i3len=1519, c142682_g2_i4len=2319, c143915_g…	map00053
Ascorbate and aldarate metabolism	65	6-dehydrogenase	ec:1.1.1.22	3	c97157_g1_i2len=1726, c66362_g1_i2len=1726, c97157_g1_i1len=385	map00053
Ascorbate and aldarate metabolism	65	reductase	ec:1.1.1.19	1	c69204_g1_i2len=1269	map00053
Ascorbate and aldarate metabolism	65	glucuronokinase (phosphorylating)	ec:2.7.1.43	1	c135107_g1_i3len=1125	map00053
Lysine degradation	96	N-methyltransferase	ec:2.1.1.43	51	c142971_g3_i5len=15175, c110748_g1_i2len=2257, c142918_g3_i2len=7057, c139757_g1_i2len=5878, c142918_g3_i6len=6782, c82119_g1_i1len=1810, c126816_g1_i6len=3247, c131035_g1_i1len=2501, c104608_g1_i1len=1003, c137851_g6_i1len=2322, c120380_g1_i2len=2695, c125914_g1_i3len=2424, c137195_g1_i3len=4379, c127281_g1_i1len=3225, c84602_g1_i1len=1369, c118099_g1_i2len=2676, c126724_g1_i1len=1718, c144129_g…	map00310
Lysine degradation	96	succinyltransferase	ec:2.3.1.61	1	c144514_g4_i2len=2776	map00310
Lysine degradation	96	dehydrogenase (NAD+)	ec:1.2.1.3	21	c92745_g1_i1len=2432, c118474_g1_i1len=3926, c67196_g1_i1len=2430, c118474_g1_i2len=3904, c142402_g2_i1len=1614, c142402_g2_i3len=1106, c123150_g1_i2len=3657, c124140_g1_i1len=2106, c120909_g1_i1len=2432, c142402_g2_i2len=2485, c118474_g1_i3len=3756, c79147_g1_i1len=1968, c123150_g1_i1len=3487, c79147_g1_i2len=2177, c116521_g1_i1len=2439, c124140_g1_i2len=2826, c143806_g3_i1len=1649, c143806_g3_i…	map00310
Lysine degradation	96	5-dioxygenase	ec:1.14.11.4	5	c136240_g4_i2len=3966, c79645_g1_i1len=2402, c136240_g7_i3len=3027, c136240_g4_i4len=3371, c136706_g7_i10len=2420	map00310
Lysine degradation	96	C-acetyltransferase	ec:2.3.1.9	5	c97481_g1_i1len=2004, c125181_g1_i1len=2054, c146770_g1_i1len=2351, c92827_g1_i1len=1844, c124263_g1_i1len=2074	map00310
Lysine degradation	96	dehydrogenase	ec:1.1.1.35	3	c247895_g1_i1len=1928, c114349_g1_i1len=3027, c109752_g1_i1len=3031	map00310
Lysine degradation	96	dehydrogenase (succinyl-transferring)	ec:1.2.4.2	10	c125658_g1_i1len=2580, c125658_g1_i4len=2693, c141930_g10_i8len=4027, c141930_g13_i1len=847, c116843_g1_i3len=2729, c125658_g1_i3len=4591, c141930_g7_i3len=4194, c116843_g1_i6len=4359, c79134_g1_i1len=1725, c116843_g1_i1len=2616	map00310
Galactose metabolism	33	phosphohexokinase	ec:2.7.1.11	2	c129013_g1_i1len=2971, c134650_g1_i2len=2967	map00052
Galactose metabolism	33	galactokinase (phosphorylating)	ec:2.7.1.6	2	c73237_g1_i1len=1603, c105606_g1_i1len=1606	map00052
Galactose metabolism	33	glucokinase (phosphorylating)	ec:2.7.1.2	3	c119908_g1_i1len=3498, c131482_g1_i1len=2102, c108621_g1_i1len=3474	map00052
Galactose metabolism	33	hexokinase type IV glucokinase	ec:2.7.1.1	3	c119908_g1_i1len=3498, c131482_g1_i1len=2102, c108621_g1_i1len=3474	map00052
Galactose metabolism	33	lactase (ambiguous)	ec:3.2.1.23	2	c132086_g1_i5len=2708, c121112_g1_i1len=2954	map00052
Galactose metabolism	33	melibiase	ec:3.2.1.22	1	c116286_g1_i1len=2820	map00052
Galactose metabolism	33	uridylyltransferase	ec:2.7.7.9	2	c109017_g2_i1len=2423, c109017_g1_i2len=2599	map00052
Galactose metabolism	33	uridylyltransferase	ec:2.7.7.64	2	c109017_g2_i1len=2423, c109017_g1_i2len=2599	map00052
Galactose metabolism	33	uridylyltransferase	ec:2.7.7.12	2	c125959_g1_i3len=1436, c119267_g1_i1len=1674	map00052
Galactose metabolism	33	glucose 6-phosphate phosphatase	ec:3.1.3.9	6	c55875_g1_i1len=1764, c11693_g1_i2len=1747, c81604_g2_i1len=1517, c144268_g1_i18len=1069, c40416_g1_i2len=1719, c144268_g1_i12len=1450	map00052
Galactose metabolism	33	synthase	ec:2.4.1.22	3	c66062_g1_i1len=1839, c116481_g2_i1len=3894, c66062_g1_i2len=1122	map00052
Galactose metabolism	33	reductase	ec:1.1.1.21	6	c245914_g1_i1len=1648, c132976_g2_i4len=2070, c69204_g1_i2len=1269, c130521_g1_i1len=2059, c248188_g1_i1len=1635, c130751_g1_i1len=1470	map00052
Galactose metabolism	33	(alpha-D-glucose-1,6-bisphosphate-dependent)	ec:5.4.2.2	4	c135264_g1_i2len=2050, c128715_g1_i1len=2982, c135264_g1_i5len=2853, c134324_g1_i5len=3073	map00052
Geraniol degradation	8	C-acyltransferase	ec:2.3.1.16	5	c97481_g1_i1len=2004, c125181_g1_i1len=2054, c146770_g1_i1len=2351, c92827_g1_i1len=1844, c124263_g1_i1len=2074	map00281
Geraniol degradation	8	dehydrogenase	ec:1.1.1.35	3	c247895_g1_i1len=1928, c114349_g1_i1len=3027, c109752_g1_i1len=3031	map00281
Caprolactam degradation	9	dehydrogenase (NADP+)	ec:1.1.1.2	6	c245914_g1_i1len=1648, c132976_g2_i4len=2070, c69204_g1_i2len=1269, c130521_g1_i1len=2059, c248188_g1_i1len=1635, c130751_g1_i1len=1470	map00930
Caprolactam degradation	9	dehydrogenase	ec:1.1.1.35	3	c247895_g1_i1len=1928, c114349_g1_i1len=3027, c109752_g1_i1len=3031	map00930
Fructose and mannose metabolism	38	phosphohexokinase	ec:2.7.1.11	2	c129013_g1_i1len=2971, c134650_g1_i2len=2967	map00051
Fructose and mannose metabolism	38	isomerase	ec:5.3.1.8	1	c99079_g1_i2len=1585	map00051
Fructose and mannose metabolism	38	isomerase	ec:5.3.1.1	1	c48186_g1_i1len=1263	map00051
Fructose and mannose metabolism	38	mannokinase (phosphorylating)	ec:2.7.1.7	3	c119908_g1_i1len=3498, c131482_g1_i1len=2102, c108621_g1_i1len=3474	map00051
Fructose and mannose metabolism	38	fructokinase (phosphorylating)	ec:2.7.1.4	3	c119908_g1_i1len=3498, c131482_g1_i1len=2102, c108621_g1_i1len=3474	map00051
Fructose and mannose metabolism	38	hexokinase type IV glucokinase	ec:2.7.1.1	3	c119908_g1_i1len=3498, c131482_g1_i1len=2102, c108621_g1_i1len=3474	map00051
Fructose and mannose metabolism	38	2-phosphatase	ec:3.1.3.46	1	c124579_g1_i2len=1396	map00051
Fructose and mannose metabolism	38	hexose diphosphatase	ec:3.1.3.11	1	c50375_g1_i1len=1430	map00051
Fructose and mannose metabolism	38	guanylyltransferase	ec:2.7.7.13	3	c85581_g2_i1len=1541, c90260_g1_i2len=1542, c95834_g1_i1len=2107	map00051
Fructose and mannose metabolism	38	aldolase	ec:4.1.2.13	5	c58250_g1_i1len=1961, c5888_g1_i1len=1309, c245293_g1_i1len=1062, c89400_g1_i1len=423, c96280_g1_i1len=1270	map00051
Fructose and mannose metabolism	38	phosphofructokinase 2	ec:2.7.1.105	13	c140875_g1_i3len=2614, c259568_g1_i1len=810, c40188_g1_i1len=1091, c244247_g1_i1len=810, c115760_g1_i1len=1550, c95398_g1_i2len=1809, c142552_g1_i8len=2821, c135815_g1_i5len=2567, c141698_g2_i4len=3856, c113225_g1_i4len=1801, c142552_g1_i7len=2751, c115760_g1_i2len=1538, c123942_g1_i5len=2758	map00051
Fructose and mannose metabolism	38	reductase	ec:1.1.1.21	6	c245914_g1_i1len=1648, c132976_g2_i4len=2070, c69204_g1_i2len=1269, c130521_g1_i1len=2059, c248188_g1_i1len=1635, c130751_g1_i1len=1470	map00051
Fructose and mannose metabolism	38	mannose phosphomutase	ec:5.4.2.8	2	c138736_g1_i1len=5508, c140065_g1_i1len=1939	map00051
Valine, leucine and isoleucine degradation	46	mutase	ec:5.4.99.2	3	c124270_g1_i1len=3057, c122105_g1_i2len=3164, c124270_g1_i2len=3162	map00280
Valine, leucine and isoleucine degradation	46	carboxylase	ec:6.4.1.3	1	c107666_g1_i2len=3787	map00280
Valine, leucine and isoleucine degradation	46	CoA-transferase	ec:2.8.3.5	4	c122587_g1_i2len=2113, c122587_g1_i1len=2773, c138436_g7_i1len=2044, c47666_g1_i1len=2383	map00280
Valine, leucine and isoleucine degradation	46	oxidase	ec:1.2.3.1	1	c159198_g1_i1len=291	map00280
Valine, leucine and isoleucine degradation	46	C-acyltransferase	ec:2.3.1.16	5	c97481_g1_i1len=2004, c125181_g1_i1len=2054, c146770_g1_i1len=2351, c92827_g1_i1len=1844, c124263_g1_i1len=2074	map00280
Valine, leucine and isoleucine degradation	46	dehydrogenase (NAD+)	ec:1.2.1.3	21	c92745_g1_i1len=2432, c118474_g1_i1len=3926, c67196_g1_i1len=2430, c118474_g1_i2len=3904, c142402_g2_i1len=1614, c142402_g2_i3len=1106, c123150_g1_i2len=3657, c124140_g1_i1len=2106, c120909_g1_i1len=2432, c142402_g2_i2len=2485, c118474_g1_i3len=3756, c79147_g1_i1len=1968, c123150_g1_i1len=3487, c79147_g1_i2len=2177, c116521_g1_i1len=2439, c124140_g1_i2len=2826, c143806_g3_i1len=1649, c143806_g3_i…	map00280
Valine, leucine and isoleucine degradation	46	C-acetyltransferase	ec:2.3.1.9	5	c97481_g1_i1len=2004, c125181_g1_i1len=2054, c146770_g1_i1len=2351, c92827_g1_i1len=1844, c124263_g1_i1len=2074	map00280
Valine, leucine and isoleucine degradation	46	dehydrogenase	ec:1.1.1.35	3	c247895_g1_i1len=1928, c114349_g1_i1len=3027, c109752_g1_i1len=3031	map00280
Valine, leucine and isoleucine degradation	46	dehydrogenase	ec:1.1.1.31	2	c111929_g1_i1len=1495, c108642_g1_i2len=1547	map00280
Valine, leucine and isoleucine degradation	46	ligase	ec:6.2.1.16	1	c128226_g1_i2len=1814	map00280
Valine, leucine and isoleucine degradation	46	transaminase	ec:2.6.1.42	5	c105483_g1_i1len=1661, c129145_g2_i1len=2500, c129145_g1_i1len=2052, c105483_g1_i3len=2145, c129145_g2_i2len=2059	map00280
One carbon pool by folate	35	ligase	ec:6.3.4.3	13	c121869_g1_i2len=2189, c123312_g1_i2len=3606, c115749_g1_i1len=4117, c139755_g1_i5len=3878, c140541_g1_i1len=3274, c126117_g1_i2len=2754, c140541_g1_i6len=3347, c126117_g1_i1len=3947, c139755_g1_i4len=3798, c115749_g1_i2len=3247, c139755_g1_i3len=3003, c140541_g1_i8len=4526, c123312_g1_i1len=2740	map00670
One carbon pool by folate	35	S-aminomethyldihydrolipoylprotein:(6S)-tetrahydrofolate aminomethyltransferase (ammonia-forming)	ec:2.1.2.10	1	c118536_g1_i1len=3511	map00670
One carbon pool by folate	35	reductase [NAD(P)H]	ec:1.5.1.20	1	c118716_g1_i1len=2651	map00670
One carbon pool by folate	35	dehydrogenase (NAD+)	ec:1.5.1.15	1	c121869_g1_i2len=2189	map00670
One carbon pool by folate	35	synthase	ec:2.1.1.45	1	c95126_g1_i1len=2145	map00670
One carbon pool by folate	35	formyltransferase	ec:2.1.2.3	2	c103680_g1_i1len=2278, c109268_g1_i1len=2318	map00670
One carbon pool by folate	35	formyltransferase	ec:2.1.2.2	5	c137189_g1_i2len=3465, c135728_g1_i2len=3441, c137189_g1_i3len=1488, c135728_g1_i1len=3506, c135728_g1_i4len=3525	map00670
One carbon pool by folate	35	hydroxymethyltransferase	ec:2.1.2.1	3	c114774_g1_i2len=1657, c99600_g1_i1len=1687, c49589_g1_i1len=1884	map00670
One carbon pool by folate	35	cyclohydrolase	ec:3.5.4.9	13	c121869_g1_i2len=2189, c123312_g1_i2len=3606, c115749_g1_i1len=4117, c139755_g1_i5len=3878, c140541_g1_i1len=3274, c126117_g1_i2len=2754, c140541_g1_i6len=3347, c126117_g1_i1len=3947, c139755_g1_i4len=3798, c115749_g1_i2len=3247, c139755_g1_i3len=3003, c140541_g1_i8len=4526, c123312_g1_i1len=2740	map00670
One carbon pool by folate	35	synthase	ec:2.1.1.13	1	c122847_g1_i1len=4977	map00670
One carbon pool by folate	35	cyclo-ligase	ec:6.3.3.2	2	c39848_g1_i1len=1053, c61066_g1_i1len=1040	map00670
One carbon pool by folate	35	dehydrogenase	ec:1.5.1.6	5	c118474_g1_i1len=3926, c118474_g1_i2len=3904, c123150_g1_i2len=3657, c118474_g1_i3len=3756, c123150_g1_i1len=3487	map00670
One carbon pool by folate	35	dehydrogenase (NADP+)	ec:1.5.1.5	13	c121869_g1_i2len=2189, c123312_g1_i2len=3606, c115749_g1_i1len=4117, c139755_g1_i5len=3878, c140541_g1_i1len=3274, c126117_g1_i2len=2754, c140541_g1_i6len=3347, c126117_g1_i1len=3947, c139755_g1_i4len=3798, c115749_g1_i2len=3247, c139755_g1_i3len=3003, c140541_g1_i8len=4526, c123312_g1_i1len=2740	map00670
One carbon pool by folate	35	reductase	ec:1.5.1.3	1	c140956_g2_i2len=1331	map00670
Glycosphingolipid biosynthesis - ganglio series	19	lactase (ambiguous)	ec:3.2.1.23	2	c132086_g1_i5len=2708, c121112_g1_i1len=2954	map00604
Glycosphingolipid biosynthesis - ganglio series	19	alpha-2,3-sialyltransferase	ec:2.4.99.9	2	c91654_g1_i1len=1667, c39055_g1_i1len=1617	map00604
Glycosphingolipid biosynthesis - ganglio series	19	alpha-2,8-sialyltransferase	ec:2.4.99.8	2	c126112_g1_i1len=3202, c129874_g1_i2len=1591	map00604
Glycosphingolipid biosynthesis - ganglio series	19	alpha-2,3-sialyltransferase	ec:2.4.99.4	13	c108442_g1_i2len=1713, c125176_g2_i2len=1653, c135476_g2_i7len=1719, c108442_g1_i1len=1712, c108442_g1_i4len=1669, c108514_g1_i1len=1495, c133612_g1_i2len=1239, c133612_g1_i1len=1315, c141961_g2_i1len=2800, c130712_g2_i1len=1429, c171304_g1_i1len=481, c126247_g1_i5len=2199, c141961_g2_i2len=3007	map00604
Glycosphingolipid biosynthesis - globo series	16	melibiase	ec:3.2.1.22	1	c116286_g1_i1len=2820	map00603
Glycosphingolipid biosynthesis - globo series	16	alpha-2,8-sialyltransferase	ec:2.4.99.8	2	c126112_g1_i1len=3202, c129874_g1_i2len=1591	map00603
Glycosphingolipid biosynthesis - globo series	16	alpha-2,3-sialyltransferase	ec:2.4.99.4	13	c108442_g1_i2len=1713, c125176_g2_i2len=1653, c135476_g2_i7len=1719, c108442_g1_i1len=1712, c108442_g1_i4len=1669, c108514_g1_i1len=1495, c133612_g1_i2len=1239, c133612_g1_i1len=1315, c141961_g2_i1len=2800, c130712_g2_i1len=1429, c171304_g1_i1len=481, c126247_g1_i5len=2199, c141961_g2_i2len=3007	map00603
Retinol metabolism	56	15,15'-monooxygenase	ec:1.14.99.36	1	c130176_g1_i1len=1778	map00830
Retinol metabolism	56	dehydrogenase	ec:1.1.1.1	1	c117906_g1_i1len=1896	map00830
Retinol metabolism	56	oxidase	ec:1.2.3.1	1	c159198_g1_i1len=291	map00830
Retinol metabolism	56	dehydrogenase (NAD+)	ec:1.1.1.105	4	c123089_g2_i1len=1975, c116365_g1_i2len=1429, c117463_g1_i1len=1448, c73823_g1_i1len=1762	map00830
Retinol metabolism	56	1-naphthol glucuronyltransferase	ec:2.4.1.17	37	c131588_g1_i2len=4837, c142682_g2_i5len=1585, c140266_g8_i8len=5251, c135451_g1_i2len=2584, c143598_g2_i2len=1832, c114462_g2_i2len=3670, c103763_g3_i3len=827, c142682_g2_i9len=2459, c144010_g1_i1len=2149, c120812_g1_i2len=2768, c142294_g4_i4len=4821, c135346_g1_i2len=1432, c134268_g1_i3len=4767, c144162_g1_i7len=2132, c127752_g1_i8len=2345, c143354_g1_i3len=1519, c142682_g2_i4len=2319, c143915_g…	map00830
Retinol metabolism	56	dehydrogenase	ec:1.2.1.36	3	c120909_g1_i1len=2432, c116521_g1_i1len=2439, c4738_g1_i1len=2142	map00830
Retinol metabolism	56	monooxygenase	ec:1.14.14.1	9	c141739_g1_i2len=2576, c133570_g3_i2len=1232, c74462_g1_i2len=1212, c141739_g1_i1len=2828, c141902_g2_i1len=2646, c124770_g1_i2len=1277, c124635_g1_i1len=949, c115909_g2_i1len=2302, c140370_g1_i1len=2552	map00830
Glycosphingolipid biosynthesis - lacto and neolacto series	34	beta-1,3-acetylglucosaminyltransferase	ec:2.4.1.163	2	c109646_g2_i2len=1881, c153637_g1_i1len=737	map00601
Glycosphingolipid biosynthesis - lacto and neolacto series	34	beta-1,3-N-acetylglucosaminyltransferase	ec:2.4.1.149	1	c135346_g1_i2len=1432	map00601
Glycosphingolipid biosynthesis - lacto and neolacto series	34	alpha-2,8-sialyltransferase	ec:2.4.99.8	2	c126112_g1_i1len=3202, c129874_g1_i2len=1591	map00601
Glycosphingolipid biosynthesis - lacto and neolacto series	34	alpha-2,3-sialyltransferase	ec:2.4.99.6	14	c141825_g1_i7len=2940, c138755_g1_i1len=2885, c131449_g1_i9len=3829, c141825_g1_i3len=2992, c141825_g1_i6len=3860, c138755_g1_i4len=2930, c131449_g1_i4len=2800, c131449_g1_i10len=2904, c136380_g2_i3len=2630, c131449_g1_i7len=2976, c131449_g1_i3len=1065, c131449_g1_i11len=2847, c131449_g1_i1len=1288, c141825_g1_i9len=2835	map00601
Glycosphingolipid biosynthesis - lacto and neolacto series	34	alpha-2,3-sialyltransferase	ec:2.4.99.4	13	c108442_g1_i2len=1713, c125176_g2_i2len=1653, c135476_g2_i7len=1719, c108442_g1_i1len=1712, c108442_g1_i4len=1669, c108514_g1_i1len=1495, c133612_g1_i2len=1239, c133612_g1_i1len=1315, c141961_g2_i1len=2800, c130712_g2_i1len=1429, c171304_g1_i1len=481, c126247_g1_i5len=2199, c141961_g2_i2len=3007	map00601
Glycosphingolipid biosynthesis - lacto and neolacto series	34	1,3-N-acetyl-beta-D-glucosaminyltransferase	ec:2.4.1.206	4	c68616_g1_i1len=1039, c156528_g1_i1len=1161, c109646_g2_i2len=1881, c153637_g1_i1len=737	map00601
Glucosinolate biosynthesis	5	transaminase	ec:2.6.1.42	5	c105483_g1_i1len=1661, c129145_g2_i1len=2500, c129145_g1_i1len=2052, c105483_g1_i3len=2145, c129145_g2_i2len=2059	map00966
Sphingolipid metabolism	67	phosphodiesterase D	ec:3.1.4.41	2	c118526_g2_i1len=2156, c132171_g1_i2len=2899	map00600
Sphingolipid metabolism	67	phosphodiesterase	ec:3.1.4.12	8	c124575_g1_i2len=1035, c125978_g1_i2len=1227, c118891_g1_i1len=1949, c120305_g1_i1len=1951, c118526_g2_i1len=2156, c142281_g1_i1len=1366, c132171_g1_i2len=2899, c135001_g1_i2len=617	map00600
Sphingolipid metabolism	67	cerebroside galactosidase	ec:3.2.1.46	2	c127169_g1_i2len=1731, c124953_g1_i2len=2450	map00600
Sphingolipid metabolism	67	psychosine hydrolase	ec:3.2.1.45	2	c122479_g1_i1len=3035, c122479_g1_i2len=2949	map00600
Sphingolipid metabolism	67	lactase (ambiguous)	ec:3.2.1.23	2	c132086_g1_i5len=2708, c121112_g1_i1len=2954	map00600
Sphingolipid metabolism	67	melibiase	ec:3.2.1.22	1	c116286_g1_i1len=2820	map00600
Sphingolipid metabolism	67	neuraminidase	ec:3.2.1.18	19	c142914_g4_i2len=624, c144239_g1_i1len=1636, c144239_g2_i2len=701, c143523_g1_i2len=1406, c142495_g3_i8len=798, c143818_g2_i1len=1332, c142324_g2_i1len=239, c143523_g1_i1len=1097, c143818_g1_i1len=394, c144239_g1_i3len=2109, c142495_g3_i3len=1419, c143818_g2_i2len=856, c91654_g1_i1len=1667, c143818_g2_i3len=1272, c143523_g2_i4len=976, c143523_g1_i5len=713, c136598_g2_i2len=734, c136598_g1_i2len=5…	map00600
Sphingolipid metabolism	67	C-palmitoyltransferase	ec:2.3.1.50	1	c110852_g1_i1len=1176	map00600
Sphingolipid metabolism	67	acylsphingosine deacylase	ec:3.5.1.23	6	c121900_g1_i3len=2066, c121900_g1_i4len=1973, c142289_g1_i7len=5444, c143143_g1_i1len=7911, c121900_g1_i6len=2092, c142289_g1_i3len=5478	map00600
Sphingolipid metabolism	67	N-acyltransferase	ec:2.3.1.24	8	c20120_g1_i1len=1344, c104131_g1_i2len=1745, c258790_g1_i1len=1630, c104131_g1_i3len=2374, c111698_g1_i2len=1651, c158105_g1_i1len=2106, c104131_g1_i1len=3373, c143350_g3_i1len=2373	map00600
Sphingolipid metabolism	67	phosphatase	ec:3.1.3.4	13	c120330_g1_i2len=1976, c141289_g3_i2len=3955, c141289_g2_i2len=3399, c113139_g1_i1len=1414, c77447_g1_i1len=989, c108488_g1_i1len=1041, c134117_g1_i3len=5575, c141289_g2_i4len=1528, c143276_g3_i3len=1565, c135832_g1_i3len=5507, c122862_g1_i2len=2252, c141131_g1_i6len=1067, c52296_g1_i1len=813	map00600
Sphingolipid metabolism	67	sulfotransferase	ec:2.8.2.11	1	c141139_g1_i2len=2365	map00600
Sphingolipid metabolism	67	sulfatase	ec:3.1.6.1	4	c139745_g1_i3len=5231, c139745_g1_i7len=5067, c120283_g1_i4len=2528, c139745_g1_i6len=5013	map00600
Betalain biosynthesis	2	O-methyltransferase	ec:2.1.1.6	2	c78498_g1_i1len=1480, c18893_g1_i1len=1294	map00965
Histidine metabolism	24	hydratase	ec:4.2.1.49	1	c138643_g6_i9len=2660	map00340
Histidine metabolism	24	aminoacylase II	ec:3.5.1.15	1	c140347_g1_i1len=1845	map00340
Histidine metabolism	24	dehydrogenase [NAD(P)+]	ec:1.2.1.5	3	c124140_g1_i1len=2106, c124140_g1_i2len=2826, c4738_g1_i1len=2142	map00340
Histidine metabolism	24	dehydrogenase (NAD+)	ec:1.2.1.3	21	c92745_g1_i1len=2432, c118474_g1_i1len=3926, c67196_g1_i1len=2430, c118474_g1_i2len=3904, c142402_g2_i1len=1614, c142402_g2_i3len=1106, c123150_g1_i2len=3657, c124140_g1_i1len=2106, c120909_g1_i1len=2432, c142402_g2_i2len=2485, c118474_g1_i3len=3756, c79147_g1_i1len=1968, c123150_g1_i1len=3487, c79147_g1_i2len=2177, c116521_g1_i1len=2439, c124140_g1_i2len=2826, c143806_g3_i1len=1649, c143806_g3_i…	map00340
Histidine metabolism	24	transaminase	ec:2.6.1.9	1	c96794_g1_i1len=2298	map00340
Tropane, piperidine and pyridine alkaloid biosynthesis	7	oxidase	ec:1.4.3.21	3	c87965_g1_i3len=2660, c135787_g1_i1len=3451, c142724_g1_i1len=3097	map00960
Tropane, piperidine and pyridine alkaloid biosynthesis	7	transaminase	ec:2.6.1.57	1	c96794_g1_i1len=2298	map00960
Tropane, piperidine and pyridine alkaloid biosynthesis	7	transaminase	ec:2.6.1.9	1	c96794_g1_i1len=2298	map00960
Tropane, piperidine and pyridine alkaloid biosynthesis	7	transaminase	ec:2.6.1.5	4	c142864_g1_i3len=3547, c139810_g1_i6len=3825, c96794_g1_i1len=2298, c142864_g1_i2len=2148	map00960
Tropane, piperidine and pyridine alkaloid biosynthesis	7	transaminase	ec:2.6.1.1	1	c96794_g1_i1len=2298	map00960
Thiamine metabolism	919	diphosphokinase	ec:2.7.6.2	1	c243441_g1_i1len=1576	map00730
Thiamine metabolism	919	phosphatase	ec:3.6.1.15	918	c130651_g1_i3len=4227, c138396_g6_i5len=2432, c142897_g6_i2len=1768, c133275_g2_i4len=2933, c89901_g1_i2len=1598, c144159_g4_i2len=4422, c152584_g1_i1len=975, c137469_g2_i5len=4948, c242552_g2_i1len=1501, c103127_g1_i1len=1917, c141694_g1_i8len=3035, c127147_g1_i3len=1575, c9646_g1_i1len=478, c142500_g2_i3len=9585, c140645_g12_i5len=2197, c143550_g2_i4len=6547, c126102_g1_i1len=2774, c136779_g7_i…	map00730
T cell receptor signaling pathway	314	phosphatase	ec:3.1.3.16	229	c135399_g3_i10len=4676, c125908_g1_i3len=1494, c143907_g2_i3len=3543, c108011_g1_i3len=4114, c137150_g1_i1len=4352, c96500_g1_i2len=2806, c110310_g1_i5len=1745, c72427_g1_i1len=2030, c129830_g2_i1len=1753, c122489_g1_i1len=2623, c125116_g1_i2len=3567, c135399_g2_i5len=2504, c4914_g1_i2len=1854, c103125_g1_i3len=1044, c126497_g1_i3len=2270, c126532_g1_i3len=2666, c143712_g1_i1len=4932, c141034_g1_…	map04660
T cell receptor signaling pathway	314	protein-tyrosine kinase	ec:2.7.10.2	85	c140109_g1_i3len=2906, c109389_g1_i1len=2539, c135005_g1_i1len=1915, c132253_g1_i2len=7307, c104734_g1_i2len=2844, c137288_g3_i4len=2348, c119753_g1_i3len=2031, c139251_g1_i5len=4770, c133099_g1_i3len=2677, c118340_g1_i1len=1846, c141884_g3_i8len=6502, c139251_g1_i4len=4725, c132772_g1_i1len=1771, c249050_g1_i1len=1699, c132073_g1_i2len=2374, c135559_g2_i3len=2345, c132073_g1_i3len=981, c130265_g…	map04660
Starch and sucrose metabolism	100	decarboxylase	ec:4.1.1.35	1	c71976_g1_i1len=3283	map00500
Starch and sucrose metabolism	100	phosphorylase	ec:2.4.1.1	2	c45788_g1_i2len=2497, c87429_g1_i1len=1436	map00500
Starch and sucrose metabolism	100	isomerase	ec:5.3.1.9	2	c97555_g2_i2len=915, c242391_g1_i1len=2123	map00500
Starch and sucrose metabolism	100	fructokinase (phosphorylating)	ec:2.7.1.4	3	c119908_g1_i1len=3498, c131482_g1_i1len=2102, c108621_g1_i1len=3474	map00500
Starch and sucrose metabolism	100	glucokinase (phosphorylating)	ec:2.7.1.2	3	c119908_g1_i1len=3498, c131482_g1_i1len=2102, c108621_g1_i1len=3474	map00500
Starch and sucrose metabolism	100	hexokinase type IV glucokinase	ec:2.7.1.1	3	c119908_g1_i1len=3498, c131482_g1_i1len=2102, c108621_g1_i1len=3474	map00500
Starch and sucrose metabolism	100	glycogenase	ec:3.2.1.1	5	c136329_g1_i1len=1578, c242540_g1_i1len=552, c139769_g2_i1len=1582, c63495_g1_i1len=1676, c5348_g1_i1len=1149	map00500
Starch and sucrose metabolism	100	beta-glucuronide glucuronohydrolase glucuronidase	ec:3.2.1.31	1	c139795_g5_i2len=2249	map00500
Starch and sucrose metabolism	100	gentiobiase	ec:3.2.1.21	14	c137198_g1_i3len=3425, c140629_g1_i8len=3492, c118465_g1_i1len=3693, c136581_g1_i1len=2437, c140629_g1_i3len=3422, c134691_g1_i3len=2501, c117656_g1_i3len=3586, c140629_g1_i4len=2238, c132215_g1_i2len=4909, c134691_g1_i1len=1862, c140629_g1_i2len=2481, c137198_g1_i1len=3494, c117656_g1_i1len=3740, c132964_g1_i6len=4790	map00500
Starch and sucrose metabolism	100	uridylyltransferase	ec:2.7.7.9	2	c109017_g2_i1len=2423, c109017_g1_i2len=2599	map00500
Starch and sucrose metabolism	100	glucose 6-phosphate phosphatase	ec:3.1.3.9	6	c55875_g1_i1len=1764, c11693_g1_i2len=1747, c81604_g2_i1len=1517, c144268_g1_i18len=1069, c40416_g1_i2len=1719, c144268_g1_i12len=1450	map00500
Starch and sucrose metabolism	100	diphosphatase	ec:3.6.1.9	14	c134510_g1_i7len=5729, c131421_g2_i2len=3590, c134510_g1_i10len=2317, c130998_g1_i2len=1276, c143505_g3_i3len=3515, c129021_g1_i1len=1374, c124418_g1_i2len=1381, c130998_g1_i1len=1368, c125618_g1_i3len=3352, c129021_g1_i2len=1242, c125618_g1_i6len=4676, c138393_g2_i1len=1759, c124418_g1_i1len=3593, c138393_g2_i5len=1769	map00500
Starch and sucrose metabolism	100	1-naphthol glucuronyltransferase	ec:2.4.1.17	37	c131588_g1_i2len=4837, c142682_g2_i5len=1585, c140266_g8_i8len=5251, c135451_g1_i2len=2584, c143598_g2_i2len=1832, c114462_g2_i2len=3670, c103763_g3_i3len=827, c142682_g2_i9len=2459, c144010_g1_i1len=2149, c120812_g1_i2len=2768, c142294_g4_i4len=4821, c135346_g1_i2len=1432, c134268_g1_i3len=4767, c144162_g1_i7len=2132, c127752_g1_i8len=2345, c143354_g1_i3len=1519, c142682_g2_i4len=2319, c143915_g…	map00500
Starch and sucrose metabolism	100	synthase	ec:2.4.1.11	6	c94099_g1_i4len=1297, c120462_g1_i1len=3872, c87917_g1_i2len=1275, c94099_g1_i2len=1277, c87917_g1_i1len=1295, c108873_g1_i1len=4048	map00500
Starch and sucrose metabolism	100	synthase	ec:2.7.1.106	3	c135264_g1_i2len=2050, c135264_g1_i5len=2853, c134324_g1_i5len=3073	map00500
Starch and sucrose metabolism	100	6-dehydrogenase	ec:1.1.1.22	3	c97157_g1_i2len=1726, c66362_g1_i2len=1726, c97157_g1_i1len=385	map00500
Starch and sucrose metabolism	100	(alpha-D-glucose-1,6-bisphosphate-dependent)	ec:5.4.2.2	4	c135264_g1_i2len=2050, c128715_g1_i1len=2982, c135264_g1_i5len=2853, c134324_g1_i5len=3073	map00500
D-Arginine and D-ornithine metabolism	5	oxidase	ec:1.4.3.3	4	c139472_g1_i2len=1533, c120738_g1_i1len=2120, c142707_g1_i14len=1856, c139660_g3_i6len=2925	map00472
D-Arginine and D-ornithine metabolism	5	racemase	ec:5.1.1.10	1	c135214_g3_i1len=2589	map00472
D-Glutamine and D-glutamate metabolism	17	glutaminase I	ec:3.5.1.2	15	c141284_g1_i1len=1929, c138866_g2_i4len=2624, c139425_g3_i5len=2642, c15455_g1_i1len=1369, c130037_g7_i2len=2902, c132345_g1_i3len=2766, c130689_g1_i1len=1344, c131112_g1_i1len=1248, c141284_g1_i2len=3005, c132345_g1_i1len=1897, c141284_g1_i3len=3132, c79095_g1_i1len=1331, c139511_g1_i3len=1991, c138866_g2_i7len=2085, c138104_g2_i2len=570	map00471
D-Glutamine and D-glutamate metabolism	17	dehydrogenase [NAD(P)+]	ec:1.4.1.3	1	c121073_g2_i1len=2667	map00471
D-Glutamine and D-glutamate metabolism	17	racemase	ec:5.1.1.10	1	c135214_g3_i1len=2589	map00471
Nitrotoluene degradation	1	N-acetyltransferase	ec:2.3.1.5	1	c94869_g1_i1len=1768	map00633
Pyrimidine metabolism	129	synthase (glutamine hydrolysing)	ec:6.3.4.2	1	c41243_g1_i1len=2350	map00240
Pyrimidine metabolism	129	dehydrogenase (NADP+)	ec:1.3.1.2	1	c136463_g1_i2len=2535	map00240
Pyrimidine metabolism	129	decarboxylase	ec:4.1.1.23	2	c128017_g2_i6len=1777, c144125_g2_i11len=1729	map00240
Pyrimidine metabolism	129	kinase	ec:2.7.4.9	1	c127620_g1_i1len=3047	map00240
Pyrimidine metabolism	129	kinase	ec:2.7.4.6	7	c140214_g2_i3len=2046, c139728_g1_i1len=1335, c133566_g1_i2len=3743, c97085_g1_i1len=1128, c110645_g1_i3len=1762, c86030_g1_i1len=1748, c141178_g1_i3len=1407	map00240
Pyrimidine metabolism	129	phosphoribosyltransferase	ec:2.4.2.10	2	c128017_g2_i6len=1777, c144125_g2_i11len=1729	map00240
Pyrimidine metabolism	129	synthase (glutamine-hydrolysing)	ec:6.3.5.5	3	c134559_g1_i2len=8014, c137273_g1_i2len=3372, c137273_g1_i1len=8334	map00240
Pyrimidine metabolism	129	synthase	ec:2.1.1.45	1	c95126_g1_i1len=2145	map00240
Pyrimidine metabolism	129	nucleotidyltransferase	ec:2.7.7.8	4	c127506_g1_i1len=1859, c126829_g1_i5len=2838, c126829_g1_i3len=2755, c127506_g1_i2len=2879	map00240
Pyrimidine metabolism	129	DNA polymerase	ec:2.7.7.7	28	c134308_g1_i3len=2058, c141812_g2_i2len=1193, c133208_g1_i7len=1804, c140286_g8_i1len=3329, c122794_g1_i3len=1885, c118360_g1_i2len=3569, c140509_g2_i3len=9876, c118750_g1_i1len=5273, c140509_g2_i6len=9968, c141305_g1_i3len=2061, c128640_g1_i1len=2116, c142144_g2_i3len=1850, c128640_g1_i2len=1452, c126211_g1_i2len=973, c122794_g1_i2len=2648, c133208_g1_i9len=1493, c142144_g2_i5len=1493, c142237_g…	map00240
Pyrimidine metabolism	129	RNA polymerase	ec:2.7.7.6	33	c126024_g1_i1len=3639, c130615_g1_i1len=2118, c92368_g1_i1len=1010, c127400_g1_i2len=4085, c124376_g1_i2len=1302, c142572_g3_i4len=2011, c139567_g1_i1len=1658, c141327_g3_i1len=2211, c87236_g1_i1len=1015, c119369_g1_i3len=852, c127469_g1_i3len=1236, c103869_g1_i1len=1234, c134705_g2_i2len=978, c133249_g1_i3len=3146, c134979_g1_i4len=929, c142572_g1_i4len=1606, c139567_g1_i2len=3955, c144296_g4_i4…	map00240
Pyrimidine metabolism	129	deaminase	ec:3.5.4.5	6	c143964_g2_i4len=2918, c143964_g2_i5len=3185, c144144_g7_i7len=3566, c143964_g2_i6len=3186, c137483_g3_i2len=1082, c143964_g2_i3len=2929	map00240
Pyrimidine metabolism	129	phosphorylase	ec:2.4.2.3	1	c50857_g1_i1len=1485	map00240
Pyrimidine metabolism	129	phosphorylase	ec:2.4.2.1	1	c5212_g1_i1len=1654	map00240
Pyrimidine metabolism	129	reductase	ec:1.17.4.1	5	c103793_g1_i2len=2858, c143560_g7_i2len=1552, c110499_g1_i1len=1384, c149924_g1_i1len=390, c118178_g1_i1len=2871	map00240
Pyrimidine metabolism	129	dehydrogenase (quinone)	ec:1.3.5.2	3	c141256_g4_i1len=1734, c117384_g1_i1len=1378, c136463_g1_i2len=2535	map00240
Pyrimidine metabolism	129	uridine 5'-nucleotidase	ec:3.1.3.5	14	c135765_g1_i1len=819, c107948_g1_i4len=941, c105794_g1_i1len=2818, c107948_g1_i3len=1831, c117580_g1_i1len=1919, c140448_g3_i1len=713, c140448_g3_i2len=2018, c109385_g1_i1len=1770, c122746_g1_i1len=2613, c108820_g1_i3len=1313, c136878_g2_i2len=2141, c135765_g1_i7len=1865, c105794_g1_i3len=2964, c83341_g1_i1len=2373	map00240
Pyrimidine metabolism	129	diphosphate phosphatase	ec:3.6.1.6	7	c143549_g5_i2len=1680, c130998_g1_i2len=1276, c143549_g5_i1len=1601, c129021_g1_i1len=1374, c130998_g1_i1len=1368, c129021_g1_i2len=1242, c139962_g4_i1len=1291	map00240
Pyrimidine metabolism	129	carbamoylaspartic dehydrase	ec:3.5.2.3	3	c134559_g1_i2len=8014, c137273_g1_i2len=3372, c137273_g1_i1len=8334	map00240
Pyrimidine metabolism	129	diphosphatase	ec:3.6.1.23	3	c130169_g1_i4len=889, c122918_g1_i4len=1185, c122918_g1_i6len=752	map00240
Pyrimidine metabolism	129	diphosphatase	ec:3.6.1.19	10	c40174_g1_i1len=813, c130998_g1_i2len=1276, c40527_g1_i1len=763, c129021_g1_i1len=1374, c130169_g1_i4len=889, c130998_g1_i1len=1368, c73658_g1_i1len=1045, c122918_g1_i4len=1185, c129021_g1_i2len=1242, c122918_g1_i6len=752	map00240
Pyrimidine metabolism	129	kinase	ec:2.7.4.14	2	c140214_g2_i3len=2046, c141178_g1_i3len=1407	map00240
Pyrimidine metabolism	129	carbamoyltransferase	ec:2.1.3.2	3	c134559_g1_i2len=8014, c137273_g1_i2len=3372, c137273_g1_i1len=8334	map00240
Pyrimidine metabolism	129	kinase	ec:2.7.1.74	1	c59485_g1_i1len=377	map00240
Pyrimidine metabolism	129	kinase	ec:2.7.1.48	4	c122089_g1_i3len=2093, c129404_g1_i1len=2929, c121709_g1_i1len=3892, c134845_g1_i1len=1570	map00240
Pyrimidine metabolism	129	kinase	ec:2.7.1.21	1	c164092_g1_i1len=882	map00240
Glycolysis / Gluconeogenesis	80	phosphohexokinase	ec:2.7.1.11	2	c129013_g1_i1len=2971, c134650_g1_i2len=2967	map00010
Glycolysis / Gluconeogenesis	80	carboxykinase (GTP)	ec:4.1.1.32	14	c138229_g5_i5len=1773, c138229_g2_i2len=635, c138229_g5_i9len=532, c138229_g2_i6len=1772, c137920_g1_i1len=3388, c138229_g2_i3len=1754, c40953_g1_i1len=734, c138229_g5_i2len=2401, c138229_g2_i1len=1614, c138229_g5_i3len=521, c138229_g2_i4len=1608, c138229_g5_i4len=2477, c138229_g2_i5len=1852, c138229_g3_i1len=616	map00010
Glycolysis / Gluconeogenesis	80	isomerase	ec:5.3.1.9	2	c97555_g2_i2len=915, c242391_g1_i1len=2123	map00010
Glycolysis / Gluconeogenesis	80	isomerase	ec:5.3.1.1	1	c48186_g1_i1len=1263	map00010
Glycolysis / Gluconeogenesis	80	glucokinase (phosphorylating)	ec:2.7.1.2	3	c119908_g1_i1len=3498, c131482_g1_i1len=2102, c108621_g1_i1len=3474	map00010
Glycolysis / Gluconeogenesis	80	hexokinase type IV glucokinase	ec:2.7.1.1	3	c119908_g1_i1len=3498, c131482_g1_i1len=2102, c108621_g1_i1len=3474	map00010
Glycolysis / Gluconeogenesis	80	hydratase	ec:4.2.1.11	2	c122039_g1_i2len=1973, c116052_g1_i2len=2498	map00010
Glycolysis / Gluconeogenesis	80	dehydrogenase (NADP+)	ec:1.1.1.2	6	c245914_g1_i1len=1648, c132976_g2_i4len=2070, c69204_g1_i2len=1269, c130521_g1_i1len=2059, c248188_g1_i1len=1635, c130751_g1_i1len=1470	map00010
Glycolysis / Gluconeogenesis	80	dehydrogenase	ec:1.1.1.1	1	c117906_g1_i1len=1896	map00010
Glycolysis / Gluconeogenesis	80	phosphatase	ec:3.1.3.13	1	c71209_g1_i1len=948	map00010
Glycolysis / Gluconeogenesis	80	hexose diphosphatase	ec:3.1.3.11	1	c50375_g1_i1len=1430	map00010
Glycolysis / Gluconeogenesis	80	ligase	ec:6.2.1.1	3	c134414_g1_i3len=3236, c138622_g9_i3len=2240, c135332_g1_i1len=2511	map00010
Glycolysis / Gluconeogenesis	80	kinase	ec:2.7.2.3	1	c145643_g1_i1len=2051	map00010
Glycolysis / Gluconeogenesis	80	glucose 6-phosphate phosphatase	ec:3.1.3.9	6	c55875_g1_i1len=1764, c11693_g1_i2len=1747, c81604_g2_i1len=1517, c144268_g1_i18len=1069, c40416_g1_i2len=1719, c144268_g1_i12len=1450	map00010
Glycolysis / Gluconeogenesis	80	dehydrogenase [NAD(P)+]	ec:1.2.1.5	3	c124140_g1_i1len=2106, c124140_g1_i2len=2826, c4738_g1_i1len=2142	map00010
Glycolysis / Gluconeogenesis	80	dehydrogenase (NAD+)	ec:1.2.1.3	21	c92745_g1_i1len=2432, c118474_g1_i1len=3926, c67196_g1_i1len=2430, c118474_g1_i2len=3904, c142402_g2_i1len=1614, c142402_g2_i3len=1106, c123150_g1_i2len=3657, c124140_g1_i1len=2106, c120909_g1_i1len=2432, c142402_g2_i2len=2485, c118474_g1_i3len=3756, c79147_g1_i1len=1968, c123150_g1_i1len=3487, c79147_g1_i2len=2177, c116521_g1_i1len=2439, c124140_g1_i2len=2826, c143806_g3_i1len=1649, c143806_g3_i…	map00010
Glycolysis / Gluconeogenesis	80	aldolase	ec:4.1.2.13	5	c58250_g1_i1len=1961, c5888_g1_i1len=1309, c245293_g1_i1len=1062, c89400_g1_i1len=423, c96280_g1_i1len=1270	map00010
Glycolysis / Gluconeogenesis	80	dehydrogenase (acetyl-transferring)	ec:1.2.4.1	2	c47670_g1_i2len=2358, c47670_g1_i1len=2379	map00010
Glycolysis / Gluconeogenesis	80	dehydrogenase (phosphorylating)	ec:1.2.1.12	2	c81604_g1_i2len=1296, c100647_g3_i1len=1360	map00010
Glycolysis / Gluconeogenesis	80	mutase	ec:5.4.2.4	1	c71209_g1_i1len=948	map00010
Glycolysis / Gluconeogenesis	80	(alpha-D-glucose-1,6-bisphosphate-dependent)	ec:5.4.2.2	4	c135264_g1_i2len=2050, c128715_g1_i1len=2982, c135264_g1_i5len=2853, c134324_g1_i5len=3073	map00010
Glycolysis / Gluconeogenesis	80	kinase	ec:2.7.1.40	3	c112767_g1_i1len=1091, c150414_g1_i1len=759, c109201_g1_i2len=1299	map00010
Porphyrin and chlorophyll metabolism	58	decarboxylase	ec:4.1.1.37	1	c128631_g4_i3len=1725	map00860
Porphyrin and chlorophyll metabolism	58	synthase	ec:4.2.1.75	1	c119511_g1_i2len=1605	map00860
Porphyrin and chlorophyll metabolism	58	ferro-protoporphyrin chelatase	ec:4.99.1.1	2	c117672_g1_i1len=2451, c129533_g1_i1len=1537	map00860
Porphyrin and chlorophyll metabolism	58	synthase	ec:4.2.1.24	1	c62292_g1_i1len=2257	map00860
Porphyrin and chlorophyll metabolism	58	beta-glucuronide glucuronohydrolase glucuronidase	ec:3.2.1.31	1	c139795_g5_i2len=2249	map00860
Porphyrin and chlorophyll metabolism	58	oxygenase (biliverdin-producing)	ec:1.14.99.3	3	c141543_g9_i1len=2056, c119374_g3_i2len=1659, c253598_g1_i1len=1060	map00860
Porphyrin and chlorophyll metabolism	58	synthase	ec:2.3.1.37	1	c85332_g1_i1len=2645	map00860
Porphyrin and chlorophyll metabolism	58	synthase	ec:2.5.1.61	1	c123797_g1_i1len=2421	map00860
Porphyrin and chlorophyll metabolism	58	1-naphthol glucuronyltransferase	ec:2.4.1.17	37	c131588_g1_i2len=4837, c142682_g2_i5len=1585, c140266_g8_i8len=5251, c135451_g1_i2len=2584, c143598_g2_i2len=1832, c114462_g2_i2len=3670, c103763_g3_i3len=827, c142682_g2_i9len=2459, c144010_g1_i1len=2149, c120812_g1_i2len=2768, c142294_g4_i4len=4821, c135346_g1_i2len=1432, c134268_g1_i3len=4767, c144162_g1_i7len=2132, c127752_g1_i8len=2345, c143354_g1_i3len=1519, c142682_g2_i4len=2319, c143915_g…	map00860
Porphyrin and chlorophyll metabolism	58	ligase	ec:6.1.1.17	2	c129804_g1_i2len=1777, c129804_g1_i3len=1902	map00860
Porphyrin and chlorophyll metabolism	58	oxidase	ec:1.3.3.4	1	c95133_g1_i2len=1772	map00860
Porphyrin and chlorophyll metabolism	58	oxidase	ec:1.3.3.3	4	c133101_g1_i2len=1802, c103772_g1_i1len=1383, c71733_g1_i1len=1252, c136147_g2_i3len=1209	map00860
Porphyrin and chlorophyll metabolism	58	ceruloplasmin	ec:1.16.3.1	2	c81013_g1_i1len=1141, c69808_g1_i1len=3398	map00860
Porphyrin and chlorophyll metabolism	58	reductase	ec:1.3.1.24	1	c77769_g1_i1len=1462	map00860
Glyoxylate and dicarboxylate metabolism	24	carboxylase	ec:4.1.1.39	1	c158987_g1_i1len=742	map00630
Glyoxylate and dicarboxylate metabolism	24	isomerase	ec:5.3.1.22	2	c136726_g4_i3len=1716, c136726_g4_i1len=1733	map00630
Glyoxylate and dicarboxylate metabolism	24	mutase	ec:5.4.99.2	3	c124270_g1_i1len=3057, c122105_g1_i2len=3164, c124270_g1_i2len=3162	map00630
Glyoxylate and dicarboxylate metabolism	24	carboxylase	ec:6.4.1.3	1	c107666_g1_i2len=3787	map00630
Glyoxylate and dicarboxylate metabolism	24	equilase	ec:1.11.1.6	2	c134734_g2_i1len=1650, c79344_g1_i1len=2353	map00630
Glyoxylate and dicarboxylate metabolism	24	kynurenine formamidase	ec:3.5.1.9	2	c117620_g1_i1len=1532, c123083_g1_i4len=1477	map00630
Glyoxylate and dicarboxylate metabolism	24	hydroxymethyltransferase	ec:2.1.2.1	3	c114774_g1_i2len=1657, c99600_g1_i1len=1687, c49589_g1_i1len=1884	map00630
Glyoxylate and dicarboxylate metabolism	24	oxidase	ec:1.2.3.4	1	c102474_g1_i1len=2090	map00630
Glyoxylate and dicarboxylate metabolism	24	dehydrogenase	ec:1.1.1.37	2	c245914_g1_i1len=1648, c248188_g1_i1len=1635	map00630
Glyoxylate and dicarboxylate metabolism	24	C-acetyltransferase	ec:2.3.1.9	5	c97481_g1_i1len=2004, c125181_g1_i1len=2054, c146770_g1_i1len=2351, c92827_g1_i1len=1844, c124263_g1_i1len=2074	map00630
Glyoxylate and dicarboxylate metabolism	24	3-kinase	ec:2.7.1.31	1	c118098_g1_i2len=3393	map00630
Glyoxylate and dicarboxylate metabolism	24	oxidase	ec:1.1.3.15	1	c110182_g1_i1len=1539	map00630
Novobiocin biosynthesis	4	transaminase	ec:2.6.1.57	1	c96794_g1_i1len=2298	map00401
Novobiocin biosynthesis	4	transaminase	ec:2.6.1.9	1	c96794_g1_i1len=2298	map00401
Novobiocin biosynthesis	4	transaminase	ec:2.6.1.5	4	c142864_g1_i3len=3547, c139810_g1_i6len=3825, c96794_g1_i1len=2298, c142864_g1_i2len=2148	map00401
Novobiocin biosynthesis	4	transaminase	ec:2.6.1.1	1	c96794_g1_i1len=2298	map00401
Phenylalanine, tyrosine and tryptophan biosynthesis	5	synthase	ec:4.2.3.4	1	c67455_g2_i1len=1529	map00400
Phenylalanine, tyrosine and tryptophan biosynthesis	5	transaminase	ec:2.6.1.57	1	c96794_g1_i1len=2298	map00400
Phenylalanine, tyrosine and tryptophan biosynthesis	5	transaminase	ec:2.6.1.9	1	c96794_g1_i1len=2298	map00400
Phenylalanine, tyrosine and tryptophan biosynthesis	5	transaminase	ec:2.6.1.5	4	c142864_g1_i3len=3547, c139810_g1_i6len=3825, c96794_g1_i1len=2298, c142864_g1_i2len=2148	map00400
Phenylalanine, tyrosine and tryptophan biosynthesis	5	transaminase	ec:2.6.1.1	1	c96794_g1_i1len=2298	map00400
Glycosaminoglycan biosynthesis - heparan sulfate / heparin	10	xylosyltransferase	ec:2.4.2.26	1	c79306_g1_i1len=3245	map00534
Glycosaminoglycan biosynthesis - heparan sulfate / heparin	10	3-beta-glucuronosyltransferase	ec:2.4.1.135	2	c142294_g4_i4len=4821, c119111_g1_i1len=2580	map00534
Glycosaminoglycan biosynthesis - heparan sulfate / heparin	10	3-beta-galactosyltransferase	ec:2.4.1.134	1	c92267_g1_i1len=1988	map00534
Glycosaminoglycan biosynthesis - heparan sulfate / heparin	10	4-beta-galactosyltransferase	ec:2.4.1.133	2	c126331_g1_i2len=2280, c126936_g1_i1len=2290	map00534
Glycosaminoglycan biosynthesis - heparan sulfate / heparin	10	4-beta-glucuronosyltransferase	ec:2.4.1.225	4	c27789_g1_i1len=746, c106065_g1_i1len=5851, c172763_g1_i1len=720, c144403_g6_i2len=2941	map00534
Glycosaminoglycan biosynthesis - heparan sulfate / heparin	10	4-alpha-N-acetylglucosaminyltransferase	ec:2.4.1.224	4	c27789_g1_i1len=746, c106065_g1_i1len=5851, c172763_g1_i1len=720, c144403_g6_i2len=2941	map00534
Glycosaminoglycan biosynthesis - keratan sulfate	29	beta-1,3-N-acetylglucosaminyltransferase	ec:2.4.1.149	1	c135346_g1_i2len=1432	map00533
Glycosaminoglycan biosynthesis - keratan sulfate	29	alpha-2,3-sialyltransferase	ec:2.4.99.6	14	c141825_g1_i7len=2940, c138755_g1_i1len=2885, c131449_g1_i9len=3829, c141825_g1_i3len=2992, c141825_g1_i6len=3860, c138755_g1_i4len=2930, c131449_g1_i4len=2800, c131449_g1_i10len=2904, c136380_g2_i3len=2630, c131449_g1_i7len=2976, c131449_g1_i3len=1065, c131449_g1_i11len=2847, c131449_g1_i1len=1288, c141825_g1_i9len=2835	map00533
Glycosaminoglycan biosynthesis - keratan sulfate	29	alpha-2,3-sialyltransferase	ec:2.4.99.4	13	c108442_g1_i2len=1713, c125176_g2_i2len=1653, c135476_g2_i7len=1719, c108442_g1_i1len=1712, c108442_g1_i4len=1669, c108514_g1_i1len=1495, c133612_g1_i2len=1239, c133612_g1_i1len=1315, c141961_g2_i1len=2800, c130712_g2_i1len=1429, c171304_g1_i1len=481, c126247_g1_i5len=2199, c141961_g2_i2len=3007	map00533
Glycosaminoglycan biosynthesis - keratan sulfate	29	beta-1,4-galactosyltransferase	ec:2.4.1.38	1	c66062_g1_i2len=1122	map00533
Steroid hormone biosynthesis	80	O-methyltransferase	ec:2.1.1.6	2	c78498_g1_i1len=1480, c18893_g1_i1len=1294	map00140
Steroid hormone biosynthesis	80	monooxygenase (side-chain-cleaving)	ec:1.14.15.6	1	c139039_g1_i5len=1333	map00140
Steroid hormone biosynthesis	80	dehydrogenase	ec:1.1.1.145	6	c139307_g1_i2len=2104, c243484_g1_i1len=2229, c132976_g2_i4len=2070, c96871_g1_i2len=1464, c108396_g1_i1len=2419, c139307_g1_i1len=2192	map00140
Steroid hormone biosynthesis	80	17alpha-monooxygenase	ec:1.14.99.9	2	c110167_g1_i1len=1631, c68244_g1_i1len=1715	map00140
Steroid hormone biosynthesis	80	aldolase	ec:4.1.2.30	2	c110167_g1_i1len=1631, c68244_g1_i1len=1715	map00140
[truncated: 374 more rows]

## Sheet: IGA(LIV) vs. PSR(LIV)
Supplementary file 4: KEGG pathways identified from 4 sets of BPGL differential expressed genes.
[truncated: 885 more rows]
