# Supplementary material for: Revelation of candidate genes and molecular mechanism of reproductive seasonality in female rohu (Labeo rohita Ham.) by RNA sequencing
Source: BMC Genomics. 2021 Sep 22;22:685. doi: 10.1186/s12864-021-08001-6 (PMC8456608; doi:10.1186/s12864-021-08001-6)
Supplement: Supplementary file 5 — Additional file 5. [file 12864_2021_8001_MOESM5_ESM.xlsx]

## Sheet: Title and author details
Revelation of candidate genes and molecular mechanism of reproductive seasonality in female rohu (Labeo rohita Ham) by RNA sequencing
Sarika Jaiswal1#, Samiran Nandi2#*, Mir Asif Iquebal1, Rahul Singh Jasrotia1, Sunita Patra2, Gayatri Mishra2, Uday Kumar Udit2, Dinesh Kumar Sahu2, U.B. Angadi1, Prem Kumar Meher2, Padmanav Routray2, Jitendra Kumar Sundaray2, Dhananjay Kumar Verma2, Paramananda Das2, Pallipuram Jayasankar2, Anil Rai1 and Dinesh Kumar1*
1Centre for Agricultural Bioinformatics, ICAR-Indian Agricultural Statistics Research Institute, New Delhi
2ICAR- Central Institute of Freshwater Aquaculture, Bhubaneswar, Odhisa
*Joint Corresponding Author
Dinesh Kumar (dinesh.kumar@icar.gov.in); Samiran Nandi (eurekhain@yahoo.co.in)
#Authors Contributed Equally

## Sheet: IGA(BR) vs. PSR(BR)
Supplementary file 5: Transcription factor identification from BPGL differential expressed genes
Sequence name	Sequence desc.	Sequence length	Hit desc.	Hit ACC	E-Value	Similarity	Bit-Score	Alignment length	Positives
c139344_g1_i2	1363ensdarp00000114519 ensdarg00000079547 symbol:zbtb47b family:zf-c2h2 species:danio rerio	3323	gnl|BL_ORD_ID|1363ENSDARP00000114519 ENSDARG00000079547 symbol:zbtb47b family:zf-C2H2 species:Danio rerio	1363	0	99	565.074	268	267
c134304_g1_i6	1290ensdarp00000097432 ensdarg00000071868 symbol:znf711 family:zf-c2h2 species:danio rerio	3285	gnl|BL_ORD_ID|1290ENSDARP00000097432 ENSDARG00000071868 symbol:znf711 family:zf-C2H2 species:Danio rerio	1290	0	99	811.216	392	389
c109182_g1_i1	236ensdarp00000094994 ensdarg00000031434 symbol:rcor1 family:myb species:danio rerio	3228	gnl|BL_ORD_ID|236ENSDARP00000094994 ENSDARG00000031434 symbol:rcor1 family:MYB species:Danio rerio	236	0	94	795.423	459	434
c127500_g1_i5	2191ensdarp00000104200 ensdarg00000076665 symbol:zbed1 (3 of 11) family:zf-bed species:danio rerio	517	gnl|BL_ORD_ID|2191ENSDARP00000104200 ENSDARG00000076665 symbol:ZBED1 (3 of 11) family:zf-BED species:Danio rerio	2191	4.12377e-09	78	51.6026	38	30
c121600_g1_i3	470ensdarp00000089712 ensdarg00000052164 symbol: family:zf-c2h2 species:danio rerio	2138	gnl|BL_ORD_ID|470ENSDARP00000089712 ENSDARG00000052164 symbol:BX323051.1 family:zf-C2H2 species:Danio rerio	470	6.33634e-111	71	357.836	276	197
c135863_g2_i2	26ensdarp00000129724 ensdarg00000063056 symbol:tulp4b family:tub species:danio rerio	2826	gnl|BL_ORD_ID|26ENSDARP00000129724 ENSDARG00000063056 symbol:tulp4b family:Tub species:Danio rerio	26	0	97	1528.46	806	783
c123210_g2_i2	447ensdarp00000108420 ensdarg00000091603 symbol:loc100333113 family:bhlh species:danio rerio	3304	gnl|BL_ORD_ID|447ENSDARP00000108420 ENSDARG00000091603 symbol:LOC100333113 family:bHLH species:Danio rerio	447	1.07709e-62	71	215.698	182	131
c119418_g1_i4	1425ensdarp00000072956 ensdarg00000056079 symbol:l3mbtl2 family:thap species:danio rerio	1936	gnl|BL_ORD_ID|1425ENSDARP00000072956 ENSDARG00000056079 symbol:l3mbtl2 family:THAP species:Danio rerio	1425	4.27356e-142	82	434.876	331	272
c139398_g1_i2	2111ensdarp00000126293 ensdarg00000007812 symbol:sp3b family:zf-c2h2 species:danio rerio	5688	gnl|BL_ORD_ID|2111ENSDARP00000126293 ENSDARG00000007812 symbol:sp3b family:zf-C2H2 species:Danio rerio	2111	0	97	1165.21	648	629
c141475_g1_i3	2216ensdarp00000101134 ensdarg00000041359 symbol:zgc:161969 family:zf-bed species:danio rerio	2805	gnl|BL_ORD_ID|2216ENSDARP00000101134 ENSDARG00000041359 symbol:zgc:161969 family:zf-BED species:Danio rerio	2216	6.67943e-24	42	104.76	631	266
c93164_g1_i2	152ensdarp00000029608 ensdarg00000023261 symbol:scrt1a family:zf-c2h2 species:danio rerio	2040	gnl|BL_ORD_ID|152ENSDARP00000029608 ENSDARG00000023261 symbol:scrt1a family:zf-C2H2 species:Danio rerio	152	0	97	556.599	278	272
c143676_g3_i2	1658ensdarp00000113096 ensdarg00000015998 symbol:wdhd1 family:hmg species:danio rerio	5206	gnl|BL_ORD_ID|1658ENSDARP00000113096 ENSDARG00000015998 symbol:wdhd1 family:HMG species:Danio rerio	1658	5.18979e-10	42	61.2326	287	122
c115834_g1_i2	2160ensdarp00000101801 ensdarg00000074346 symbol:l3mbtl1b family:zf-c2hc species:danio rerio	2343	gnl|BL_ORD_ID|2160ENSDARP00000101801 ENSDARG00000074346 symbol:l3mbtl1b family:zf-C2HC species:Danio rerio	2160	1.02561e-16	66	81.2629	83	55
c140406_g3_i2	929ensdarp00000010044 ensdarg00000005915 symbol:tcf3a family:bhlh species:danio rerio	6767	gnl|BL_ORD_ID|929ENSDARP00000010044 ENSDARG00000005915 symbol:tcf3a family:bHLH species:Danio rerio	929	0	85	699.893	572	487
c127060_g1_i4	573ensdarp00000077137 ensdarg00000059474 symbol:mlxip family:bhlh species:danio rerio	3189	gnl|BL_ORD_ID|573ENSDARP00000077137 ENSDARG00000059474 symbol:mlxip family:bHLH species:Danio rerio	573	0	87	1240.33	887	779
c122717_g2_i6	1673ensdarp00000128160 ensdarg00000061110 symbol:zbtb44 family:zbtb species:danio rerio	3755	gnl|BL_ORD_ID|1673ENSDARP00000128160 ENSDARG00000061110 symbol:zbtb44 family:ZBTB species:Danio rerio	1673	1.25985e-19	59	91.2781	125	74
c110164_g1_i4	1864ensdarp00000035291 ensdarg00000023537 symbol:ahr1b family:bhlh species:danio rerio	2649	gnl|BL_ORD_ID|1864ENSDARP00000035291 ENSDARG00000023537 symbol:ahr1b family:bHLH species:Danio rerio	1864	1.14131e-12	37	68.5514	383	145
c139357_g1_i5	180ensdarp00000121285 ensdarg00000038687 symbol:nfkb2 family:rhd species:danio rerio	2565	gnl|BL_ORD_ID|180ENSDARP00000121285 ENSDARG00000038687 symbol:nfkb2 family:RHD species:Danio rerio	180	2.52448e-21	51	96.6709	206	106
c133933_g1_i4	7ensdarp00000058728 ensdarg00000057093 symbol:kdm5ba family:arid species:danio rerio	5853	gnl|BL_ORD_ID|7ENSDARP00000058728 ENSDARG00000057093 symbol:kdm5ba family:ARID species:Danio rerio	7	1.13518e-35	53	145.976	238	127
c133339_g1_i4	1186ensdarp00000110624 ensdarg00000031756 symbol:mef2aa family:srf species:danio rerio	1108	gnl|BL_ORD_ID|1186ENSDARP00000110624 ENSDARG00000031756 symbol:mef2aa family:SRF species:Danio rerio	1186	6.79375e-113	77	340.502	249	193
c122723_g1_i1	21ensdarp00000095560 ensdarg00000043973 symbol:znf292b family:zf-c2h2 species:danio rerio	7308	gnl|BL_ORD_ID|21ENSDARP00000095560 ENSDARG00000043973 symbol:znf292b family:zf-C2H2 species:Danio rerio	21	0	69	846.655	825	575
c58356_g1_i1	979ensdarp00000111629 ensdarg00000069737 symbol:pou4f2 family:pou species:danio rerio	533	gnl|BL_ORD_ID|979ENSDARP00000111629 ENSDARG00000069737 symbol:pou4f2 family:Pou species:Danio rerio	979	1.35039e-39	97	137.887	147	144
c131728_g1_i2	1683ensdarp00000117781 ensdarg00000007996 symbol:pou2f1b family:pou species:danio rerio	3211	gnl|BL_ORD_ID|1683ENSDARP00000117781 ENSDARG00000007996 symbol:pou2f1b family:Pou species:Danio rerio	1683	8.66203e-121	72	387.111	368	266
c100890_g1_i1	1782ensdarp00000118182 ensdarg00000079879 symbol:arid1aa family:arid species:danio rerio	6618	gnl|BL_ORD_ID|1782ENSDARP00000118182 ENSDARG00000079879 symbol:arid1aa family:ARID species:Danio rerio	1782	0	93	2386.68	1688	1585
c138623_g2_i12	1092ensdarp00000107475 ensdarg00000091353 symbol:pax7 (3 of 3) family:homeobox species:danio rerio	5275	gnl|BL_ORD_ID|1092ENSDARP00000107475 ENSDARG00000091353 symbol:PAX7 (3 of 3) family:Homeobox species:Danio rerio	1092	1.17697e-20	65	92.4337	87	57
c108591_g1_i2	1378ensdarp00000022060 ensdarg00000006038 symbol:aebp2 family:zf-c2h2 species:danio rerio	2030	gnl|BL_ORD_ID|1378ENSDARP00000022060 ENSDARG00000006038 symbol:aebp2 family:zf-C2H2 species:Danio rerio	1378	0	92	693.345	422	390
c116275_g1_i2	180ensdarp00000121285 ensdarg00000038687 symbol:nfkb2 family:rhd species:danio rerio	1092	gnl|BL_ORD_ID|180ENSDARP00000121285 ENSDARG00000038687 symbol:nfkb2 family:RHD species:Danio rerio	180	1.10221e-07	51	50.447	126	65
c140044_g3_i3	180ensdarp00000121285 ensdarg00000038687 symbol:nfkb2 family:rhd species:danio rerio	13083	gnl|BL_ORD_ID|180ENSDARP00000121285 ENSDARG00000038687 symbol:nfkb2 family:RHD species:Danio rerio	180	7.92521e-19	52	91.6633	205	108
c138628_g4_i3	2107ensdarp00000065384 ensdarg00000044532 symbol:nr4a2b family:ngfib-like species:danio rerio	2862	gnl|BL_ORD_ID|2107ENSDARP00000065384 ENSDARG00000044532 symbol:nr4a2b family:NGFIB-like species:Danio rerio	2107	0	96	1102.04	590	570
c131236_g1_i3	180ensdarp00000121285 ensdarg00000038687 symbol:nfkb2 family:rhd species:danio rerio	2646	gnl|BL_ORD_ID|180ENSDARP00000121285 ENSDARG00000038687 symbol:nfkb2 family:RHD species:Danio rerio	180	1.2961e-12	44	68.5514	233	103
c96722_g1_i1	1454ensdarp00000129199 ensdarg00000097244 symbol:zgc:174263 family:zf-c2h2 species:danio rerio	1473	gnl|BL_ORD_ID|1454ENSDARP00000129199 ENSDARG00000097244 symbol:zgc:174263 family:zf-C2H2 species:Danio rerio	1454	5.99884e-178	74	509.22	422	316
c142125_g1_i1	180ensdarp00000121285 ensdarg00000038687 symbol:nfkb2 family:rhd species:danio rerio	3609	gnl|BL_ORD_ID|180ENSDARP00000121285 ENSDARG00000038687 symbol:nfkb2 family:RHD species:Danio rerio	180	2.13538e-05	45	45.4394	170	77
c122996_g1_i2	1461ensdarp00000109399 ensdarg00000014218 symbol:mecp2 family:mbd species:danio rerio	1285	gnl|BL_ORD_ID|1461ENSDARP00000109399 ENSDARG00000014218 symbol:mecp2 family:MBD species:Danio rerio	1461	5.3231e-11	67	61.2326	58	39
c129888_g1_i9	1273ensdarp00000028001 ensdarg00000002330 symbol:lhx8a family:homeobox species:danio rerio	1854	gnl|BL_ORD_ID|1273ENSDARP00000028001 ENSDARG00000002330 symbol:lhx8a family:Homeobox species:Danio rerio	1273	1.88335e-13	47	68.5514	113	54
c129520_g2_i1	1772ensdarp00000093704 ensdarg00000059280 symbol:hoxd3a family:homeobox species:danio rerio	2361	gnl|BL_ORD_ID|1772ENSDARP00000093704 ENSDARG00000059280 symbol:hoxd3a family:Homeobox species:Danio rerio	1772	0	91	701.434	407	372
c139577_g1_i1	180ensdarp00000121285 ensdarg00000038687 symbol:nfkb2 family:rhd species:danio rerio	3333	gnl|BL_ORD_ID|180ENSDARP00000121285 ENSDARG00000038687 symbol:nfkb2 family:RHD species:Danio rerio	180	5.78267e-18	50	86.2705	210	105
c141708_g5_i4	1974ensdarp00000055589 ensdarg00000038133 symbol:zgc:113411 family:sand species:danio rerio	942	gnl|BL_ORD_ID|1974ENSDARP00000055589 ENSDARG00000038133 symbol:zgc:113411 family:SAND species:Danio rerio	1974	1.28176e-127	83	372.089	258	215
c138803_g2_i1	2069ensdarp00000111664 ensdarg00000077038 symbol:pbrm1l family:hmg species:danio rerio	5273	gnl|BL_ORD_ID|2069ENSDARP00000111664 ENSDARG00000077038 symbol:pbrm1l family:HMG species:Danio rerio	2069	0	93	2600.47	1636	1526
c146358_g1_i1	790ensdarp00000101766 ensdarg00000078206 symbol:zgc:171506 family:sand species:danio rerio	3386	gnl|BL_ORD_ID|790ENSDARP00000101766 ENSDARG00000078206 symbol:zgc:171506 family:SAND species:Danio rerio	790	3.79764e-14	65	70.8626	82	54
c129939_g3_i2	1014ensdarp00000021069 ensdarg00000014018 symbol:lhx1a family:homeobox species:danio rerio	4681	gnl|BL_ORD_ID|1014ENSDARP00000021069 ENSDARG00000014018 symbol:lhx1a family:Homeobox species:Danio rerio	1014	2.03107e-14	52	73.9442	117	61
c131623_g1_i2	229ensdarp00000046662 ensdarg00000007824 symbol: family:cg-1 species:danio rerio	4537	gnl|BL_ORD_ID|229ENSDARP00000046662 ENSDARG00000007824 symbol:CR847998.1 family:CG-1 species:Danio rerio	229	3.87762e-114	70	394.815	322	228
c81899_g1_i1	404ensdarp00000111644 ensdarg00000034893 symbol:rarab family:thr-like species:danio rerio	2590	gnl|BL_ORD_ID|404ENSDARP00000111644 ENSDARG00000034893 symbol:rarab family:THR-like species:Danio rerio	404	1.83476e-173	98	511.531	272	269
c133367_g1_i2	2069ensdarp00000111664 ensdarg00000077038 symbol:pbrm1l family:hmg species:danio rerio	2948	gnl|BL_ORD_ID|2069ENSDARP00000111664 ENSDARG00000077038 symbol:pbrm1l family:HMG species:Danio rerio	2069	0.000109547	47	42.743	104	49
c5804_g1_i2	956ensdarp00000012379 ensdarg00000015073 symbol:eng1b family:homeobox species:danio rerio	1605	gnl|BL_ORD_ID|956ENSDARP00000012379 ENSDARG00000015073 symbol:eng1b family:Homeobox species:Danio rerio	956	7.7787e-81	80	254.603	240	192
c138513_g1_i3	1037ensdarp00000071460 ensdarg00000028148 symbol:pax2a family:pax species:danio rerio	2656	gnl|BL_ORD_ID|1037ENSDARP00000071460 ENSDARG00000028148 symbol:pax2a family:PAX species:Danio rerio	1037	0	99	721.85	410	409
c122513_g1_i5	1696ensdarp00000116528 ensdarg00000093368 symbol:loc100006229 family:thap species:danio rerio	619	gnl|BL_ORD_ID|1696ENSDARP00000116528 ENSDARG00000093368 symbol:LOC100006229 family:THAP species:Danio rerio	1696	2.78817e-11	57	56.6102	70	40
c140016_g2_i14	180ensdarp00000121285 ensdarg00000038687 symbol:nfkb2 family:rhd species:danio rerio	5466	gnl|BL_ORD_ID|180ENSDARP00000121285 ENSDARG00000038687 symbol:nfkb2 family:RHD species:Danio rerio	180	2.01475e-11	42	65.855	272	115
c134711_g1_i2	180ensdarp00000121285 ensdarg00000038687 symbol:nfkb2 family:rhd species:danio rerio	1129	gnl|BL_ORD_ID|180ENSDARP00000121285 ENSDARG00000038687 symbol:nfkb2 family:RHD species:Danio rerio	180	7.37537e-06	40	44.669	235	95
c137649_g1_i5	436ensdarp00000126626 ensdarg00000019961 symbol:znf513 family:zf-c2h2 species:danio rerio	630	gnl|BL_ORD_ID|436ENSDARP00000126626 ENSDARG00000019961 symbol:znf513 family:zf-C2H2 species:Danio rerio	436	4.13386e-31	95	117.087	61	58
c144237_g4_i8	2280ensdarp00000057043 ensdarg00000039063 symbol:pgbd4 (1 of 8) family:thap species:danio rerio	2411	gnl|BL_ORD_ID|2280ENSDARP00000057043 ENSDARG00000039063 symbol:PGBD4 (1 of 8) family:THAP species:Danio rerio	2280	0.000115503	55	42.3578	61	34
c151321_g1_i1	2014ensdarp00000098095 ensdarg00000067797 symbol:spi1a family:ets species:danio rerio	1887	gnl|BL_ORD_ID|2014ENSDARP00000098095 ENSDARG00000067797 symbol:spi1a family:ETS species:Danio rerio	2014	2.95563e-155	93	448.743	257	240
c133950_g1_i1	164ensdarp00000077731 ensdarg00000059707 symbol:znf423 (1 of 2) family:zf-c2h2 species:danio rerio	5619	gnl|BL_ORD_ID|164ENSDARP00000077731 ENSDARG00000059707 symbol:ZNF423 (1 of 2) family:zf-C2H2 species:Danio rerio	164	0	99	2603.55	1365	1355
c99839_g2_i3	2344ensdarp00000102806 ensdarg00000077304 symbol:erg family:ets species:danio rerio	1104	gnl|BL_ORD_ID|2344ENSDARP00000102806 ENSDARG00000077304 symbol:erg family:ETS species:Danio rerio	2344	3.10448e-85	84	263.462	184	156
c130752_g1_i4	1658ensdarp00000113096 ensdarg00000015998 symbol:wdhd1 family:hmg species:danio rerio	2211	gnl|BL_ORD_ID|1658ENSDARP00000113096 ENSDARG00000015998 symbol:wdhd1 family:HMG species:Danio rerio	1658	8.82959e-08	37	52.373	282	105
c115858_g1_i3	1773ensdarp00000047307 ensdarg00000025983 symbol:l3mbtl3 family:zf-c2hc species:danio rerio	2745	gnl|BL_ORD_ID|1773ENSDARP00000047307 ENSDARG00000025983 symbol:l3mbtl3 family:zf-C2HC species:Danio rerio	1773	3.03398e-61	99	219.55	151	150
c143017_g7_i1	1273ensdarp00000028001 ensdarg00000002330 symbol:lhx8a family:homeobox species:danio rerio	1415	gnl|BL_ORD_ID|1273ENSDARP00000028001 ENSDARG00000002330 symbol:lhx8a family:Homeobox species:Danio rerio	1273	3.26209e-10	49	58.151	103	51
c140107_g1_i9	474ensdarp00000093826 ensdarg00000070312 symbol:zgc:158320 family:thap species:danio rerio	3243	gnl|BL_ORD_ID|474ENSDARP00000093826 ENSDARG00000070312 symbol:zgc:158320 family:THAP species:Danio rerio	474	4.84206e-20	59	89.3521	94	56
c130193_g1_i2	1863ensdarp00000062628 ensdarg00000042689 symbol:zbtb37 family:zbtb species:danio rerio	2830	gnl|BL_ORD_ID|1863ENSDARP00000062628 ENSDARG00000042689 symbol:zbtb37 family:ZBTB species:Danio rerio	1863	1.17315e-25	66	108.997	116	77
c142433_g2_i3	1890ensdarp00000126517 ensdarg00000077428 symbol:camta1a family:cg-1 species:danio rerio	6313	gnl|BL_ORD_ID|1890ENSDARP00000126517 ENSDARG00000077428 symbol:camta1a family:CG-1 species:Danio rerio	1890	0	83	2038.46	1635	1370
c120577_g6_i6	886ensdarp00000115546 ensdarg00000040237 symbol:mef2d family:srf species:danio rerio	4210	gnl|BL_ORD_ID|886ENSDARP00000115546 ENSDARG00000040237 symbol:mef2d family:SRF species:Danio rerio	886	8.40252e-20	92	91.6633	130	120
c137330_g1_i1	896ensdarp00000104735 ensdarg00000089883 symbol:loc100003238 family:zf-c2h2 species:danio rerio	1549	gnl|BL_ORD_ID|896ENSDARP00000104735 ENSDARG00000089883 symbol:LOC100003238 family:zf-C2H2 species:Danio rerio	896	5.96423e-165	79	473.011	355	282
c135900_g1_i4	892ensdarp00000069169 ensdarg00000052766 symbol:evi5l family:zf-c2h2 species:danio rerio	5340	gnl|BL_ORD_ID|892ENSDARP00000069169 ENSDARG00000052766 symbol:EVI5L family:zf-C2H2 species:Danio rerio	892	5.31019e-38	51	152.525	360	186
c142155_g2_i7	1904ensdarp00000009513 ensdarg00000003607 symbol:nr2f6a family:rxr-like species:danio rerio	7111	gnl|BL_ORD_ID|1904ENSDARP00000009513 ENSDARG00000003607 symbol:nr2f6a family:RXR-like species:Danio rerio	1904	0	97	657.136	402	393
c111748_g1_i3	892ensdarp00000069169 ensdarg00000052766 symbol:evi5l family:zf-c2h2 species:danio rerio	3028	gnl|BL_ORD_ID|892ENSDARP00000069169 ENSDARG00000052766 symbol:EVI5L family:zf-C2H2 species:Danio rerio	892	2.2351e-25	48	110.153	256	123
c122780_g1_i2	800ensdarp00000099540 ensdarg00000079268 symbol: family:zf-c2h2 species:danio rerio	2397	gnl|BL_ORD_ID|800ENSDARP00000099540 ENSDARG00000079268 symbol:CABZ01083862.1 family:zf-C2H2 species:Danio rerio	800	0	94	602.053	427	405
c7556_g1_i1	951ensdarp00000084452 ensdarg00000078416 symbol:zeb2b family:zf-c2h2 species:danio rerio	1016	gnl|BL_ORD_ID|951ENSDARP00000084452 ENSDARG00000078416 symbol:zeb2b family:zf-C2H2 species:Danio rerio	951	2.35297e-119	95	372.089	194	185
c136281_g1_i2	1672ensdarp00000123264 ensdarg00000031222 symbol:lhx2b family:homeobox species:danio rerio	3589	gnl|BL_ORD_ID|1672ENSDARP00000123264 ENSDARG00000031222 symbol:lhx2b family:Homeobox species:Danio rerio	1672	2.94925e-16	48	79.7221	162	78
c138654_g1_i2	83ensdarp00000128940 ensdarg00000000567 symbol:znf281 (1 of 2) family:zf-c2h2 species:danio rerio	797	gnl|BL_ORD_ID|83ENSDARP00000128940 ENSDARG00000000567 symbol:ZNF281 (1 of 2) family:zf-C2H2 species:Danio rerio	83	2.64652e-19	66	84.7297	71	47
c39436_g1_i1	1658ensdarp00000113096 ensdarg00000015998 symbol:wdhd1 family:hmg species:danio rerio	2685	gnl|BL_ORD_ID|1658ENSDARP00000113096 ENSDARG00000015998 symbol:wdhd1 family:HMG species:Danio rerio	1658	0.000207838	44	41.9726	157	70
c140261_g1_i2	2108ensdarp00000083965 ensdarg00000062157 symbol:si:ch211- family:csd species:danio rerio	7239	gnl|BL_ORD_ID|2108ENSDARP00000083965 ENSDARG00000062157 symbol:si:ch211-261n11.2 family:CSD species:Danio rerio	2108	2.38119e-35	46	143.665	430	199
c141287_g3_i1	954ensdarp00000041235 ensdarg00000014550 symbol:rfx3 family:rfx species:danio rerio	3408	gnl|BL_ORD_ID|954ENSDARP00000041235 ENSDARG00000014550 symbol:rfx3 family:RFX species:Danio rerio	954	2.84246e-75	95	263.462	163	155
c110068_g1_i1	73ensdarp00000054806 ensdarg00000056979 symbol:lhx9 family:homeobox species:danio rerio	2860	gnl|BL_ORD_ID|73ENSDARP00000054806 ENSDARG00000056979 symbol:lhx9 family:Homeobox species:Danio rerio	73	1.17373e-28	63	117.087	115	73
c140784_g2_i1	358ensdarp00000125431 ensdarg00000087562 symbol:si:dkey- family:zf-c2h2 species:danio rerio	2462	gnl|BL_ORD_ID|358ENSDARP00000125431 ENSDARG00000087562 symbol:si:dkey-40n15.2 family:zf-C2H2 species:Danio rerio	358	2.81098e-47	68	172.94	142	97
c143538_g1_i7	180ensdarp00000121285 ensdarg00000038687 symbol:nfkb2 family:rhd species:danio rerio	3760	gnl|BL_ORD_ID|180ENSDARP00000121285 ENSDARG00000038687 symbol:nfkb2 family:RHD species:Danio rerio	180	1.73354e-11	47	65.4698	223	105
c133158_g1_i4	218ensdarp00000071951 ensdarg00000055162 symbol:zhx2 family:homeobox species:danio rerio	4202	gnl|BL_ORD_ID|218ENSDARP00000071951 ENSDARG00000055162 symbol:zhx2 family:Homeobox species:Danio rerio	218	2.02381e-83	54	290.041	434	237
c137118_g1_i5	180ensdarp00000121285 ensdarg00000038687 symbol:nfkb2 family:rhd species:danio rerio	8237	gnl|BL_ORD_ID|180ENSDARP00000121285 ENSDARG00000038687 symbol:nfkb2 family:RHD species:Danio rerio	180	0.000117745	46	44.2838	171	79
c119350_g1_i3	1999ensdarp00000044669 ensdarg00000061836 symbol:nfixb family:ctf nfi species:danio rerio	920	gnl|BL_ORD_ID|1999ENSDARP00000044669 ENSDARG00000061836 symbol:nfixb family:CTF/NFI species:Danio rerio	1999	1.01693e-165	84	474.167	361	306
c94072_g1_i1	1907ensdarp00000037056 ensdarg00000027082 symbol:hmbox1a family:homeobox species:danio rerio	2096	gnl|BL_ORD_ID|1907ENSDARP00000037056 ENSDARG00000027082 symbol:hmbox1a family:Homeobox species:Danio rerio	1907	3.92438e-178	96	338.576	201	193
c19377_g1_i1	893ensdarp00000029203 ensdarg00000076171 symbol:znf827 family:zf-c2h2 species:danio rerio	1118	gnl|BL_ORD_ID|893ENSDARP00000029203 ENSDARG00000076171 symbol:znf827 family:zf-C2H2 species:Danio rerio	893	1.3223e-100	95	322.398	260	247
c143065_g1_i1	759ensdarp00000108373 ensdarg00000090449 symbol:loc555649 family:sand species:danio rerio	11395	gnl|BL_ORD_ID|759ENSDARP00000108373 ENSDARG00000090449 symbol:LOC555649 family:SAND species:Danio rerio	759	2.80284e-07	43	53.1434	152	66
c143559_g2_i9	2280ensdarp00000057043 ensdarg00000039063 symbol:pgbd4 (1 of 8) family:thap species:danio rerio	1845	gnl|BL_ORD_ID|2280ENSDARP00000057043 ENSDARG00000039063 symbol:PGBD4 (1 of 8) family:THAP species:Danio rerio	2280	4.89022e-07	53	45.8246	43	23
c139570_g1_i5	2313ensdarp00000079481 ensdarg00000060395 symbol:mum1l1 family:hmgi hmgy species:danio rerio	6645	gnl|BL_ORD_ID|2313ENSDARP00000079481 ENSDARG00000060395 symbol:MUM1L1 family:HMGI/HMGY species:Danio rerio	2313	0	77	625.165	513	398
c141542_g8_i2	1900ensdarp00000112155 ensdarg00000087230 symbol: family:zf-c2h2 species:danio rerio	424	gnl|BL_ORD_ID|1900ENSDARP00000112155 ENSDARG00000087230 symbol:BX465848.1 family:zf-C2H2 species:Danio rerio	1900	2.09106e-33	68	119.398	101	69
c134024_g1_i4	892ensdarp00000069169 ensdarg00000052766 symbol:evi5l family:zf-c2h2 species:danio rerio	5578	gnl|BL_ORD_ID|892ENSDARP00000069169 ENSDARG00000052766 symbol:EVI5L family:zf-C2H2 species:Danio rerio	892	8.26637e-64	60	234.572	305	186
c138261_g2_i3	1342ensdarp00000031774 ensdarg00000025699 symbol:mbd1 family:mbd species:danio rerio	3091	gnl|BL_ORD_ID|1342ENSDARP00000031774 ENSDARG00000025699 symbol:mbd1 family:MBD species:Danio rerio	1342	3.76854e-35	61	141.739	170	104
c135349_g2_i1	2273ensdarp00000110858 ensdarg00000042492 symbol:prkrir (3 of 3) family:thap species:danio rerio	4434	gnl|BL_ORD_ID|2273ENSDARP00000110858 ENSDARG00000042492 symbol:PRKRIR (3 of 3) family:THAP species:Danio rerio	2273	0	90	2399.39	1411	1270
c140830_g1_i1	1608ensdarp00000011972 ensdarg00000003102 symbol:zgc:101130 family:zf-c2h2 species:danio rerio	702	gnl|BL_ORD_ID|1608ENSDARP00000011972 ENSDARG00000003102 symbol:zgc:101130 family:zf-C2H2 species:Danio rerio	1608	6.92311e-08	63	49.2914	82	52
c142918_g3_i6	858ensdarp00000082796 ensdarg00000061724 symbol:setdb1b family:mbd species:danio rerio	6782	gnl|BL_ORD_ID|858ENSDARP00000082796 ENSDARG00000061724 symbol:setdb1b family:MBD species:Danio rerio	858	6.83937e-09	57	58.151	82	47
c109414_g1_i2	391ensdarp00000023794 ensdarg00000003098 symbol:kdm5bb family:arid species:danio rerio	2684	gnl|BL_ORD_ID|391ENSDARP00000023794 ENSDARG00000003098 symbol:kdm5bb family:ARID species:Danio rerio	391	2.5417e-06	54	48.1358	46	25
c135821_g1_i1	1311ensdarp00000119920 ensdarg00000042977 symbol:nfil3 family:tf_bzip species:danio rerio	1934	gnl|BL_ORD_ID|1311ENSDARP00000119920 ENSDARG00000042977 symbol:nfil3 family:TF_bZIP species:Danio rerio	1311	0	91	782.326	467	426
c48132_g1_i1	2201ensdarp00000102334 ensdarg00000077799 symbol:egr4 (1 of 2) family:zf-c2h2 species:danio rerio	3335	gnl|BL_ORD_ID|2201ENSDARP00000102334 ENSDARG00000077799 symbol:EGR4 (1 of 2) family:zf-C2H2 species:Danio rerio	2201	9.80633e-159	83	476.478	368	309
c46033_g1_i2	1840ensdarp00000104272 ensdarg00000073856 symbol: family:zf-c2h2 species:danio rerio	2767	gnl|BL_ORD_ID|1840ENSDARP00000104272 ENSDARG00000073856 symbol:AL929115.2 family:zf-C2H2 species:Danio rerio	1840	0	98	1146.72	590	583
c140700_g10_i3	877ensdarp00000095292 ensdarg00000022712 symbol:stat3 family:stat species:danio rerio	4793	gnl|BL_ORD_ID|877ENSDARP00000095292 ENSDARG00000022712 symbol:stat3 family:STAT species:Danio rerio	877	0	99	1628.99	806	802
c130315_g1_i2	665ensdarp00000013376 ensdarg00000014828 symbol:l3mbtl1 family:zf-c2hc species:danio rerio	643	gnl|BL_ORD_ID|665ENSDARP00000013376 ENSDARG00000014828 symbol:l3mbtl1 family:zf-C2HC species:Danio rerio	665	1.23159e-05	50	42.3578	56	28
c137375_g1_i1	496ensdarp00000122330 ensdarg00000078784 symbol:mgaa family:t-box species:danio rerio	10332	gnl|BL_ORD_ID|496ENSDARP00000122330 ENSDARG00000078784 symbol:mgaa family:T-box species:Danio rerio	496	0	76	1891.7	1865	1418
c122313_g1_i3	2057ensdarp00000087668 ensdarg00000063672 symbol:tulp3 family:tub species:danio rerio	1671	gnl|BL_ORD_ID|2057ENSDARP00000087668 ENSDARG00000063672 symbol:TULP3 family:Tub species:Danio rerio	2057	0	85	752.666	507	432
c132377_g1_i2	353ensdarp00000109350 ensdarg00000014181 symbol:foxp1b family:fork head species:danio rerio	2553	gnl|BL_ORD_ID|353ENSDARP00000109350 ENSDARG00000014181 symbol:foxp1b family:Fork head species:Danio rerio	353	0	98	840.491	509	500
c116131_g1_i2	1395ensdarp00000045970 ensdarg00000003877 symbol:pbrm1 (1 of 2) family:hmg species:danio rerio	3841	gnl|BL_ORD_ID|1395ENSDARP00000045970 ENSDARG00000003877 symbol:PBRM1 (1 of 2) family:HMG species:Danio rerio	1395	1.06683e-20	65	95.9005	126	82
c126671_g1_i1	2272ensdarp00000110200 ensdarg00000088347 symbol:sp1 family:zf-c2h2 species:danio rerio	3097	gnl|BL_ORD_ID|2272ENSDARP00000110200 ENSDARG00000088347 symbol:sp1 family:zf-C2H2 species:Danio rerio	2272	0	68	597.816	670	461
c142055_g3_i1	949ensdarp00000011194 ensdarg00000026453 symbol:zgc:66474 family:zf-c2h2 species:danio rerio	1620	gnl|BL_ORD_ID|949ENSDARP00000011194 ENSDARG00000026453 symbol:zgc:66474 family:zf-C2H2 species:Danio rerio	949	6.18144e-129	73	402.519	350	258
c100919_g1_i2	388ensdarp00000071856 ensdarg00000055106 symbol:znf148 family:zf-c2h2 species:danio rerio	3903	gnl|BL_ORD_ID|388ENSDARP00000071856 ENSDARG00000055106 symbol:znf148 family:zf-C2H2 species:Danio rerio	388	0	95	1390.94	808	770
c135902_g2_i1	1912ensdarp00000058501 ensdarg00000039987 symbol:hivep2a family:zf-c2h2 species:danio rerio	7803	gnl|BL_ORD_ID|1912ENSDARP00000058501 ENSDARG00000039987 symbol:hivep2a family:zf-C2H2 species:Danio rerio	1912	0	94	3838.88	2328	2208
c138752_g2_i3	1853ensdarp00000129298 ensdarg00000039806 symbol:loc100004296 family:t-box species:danio rerio	2421	gnl|BL_ORD_ID|1853ENSDARP00000129298 ENSDARG00000039806 symbol:LOC100004296 family:T-box species:Danio rerio	1853	0	92	733.021	437	403
c140982_g1_i1	2280ensdarp00000057043 ensdarg00000039063 symbol:pgbd4 (1 of 8) family:thap species:danio rerio	4979	gnl|BL_ORD_ID|2280ENSDARP00000057043 ENSDARG00000039063 symbol:PGBD4 (1 of 8) family:THAP species:Danio rerio	2280	0	82	731.48	479	397
c124228_g1_i1	1058ensdarp00000074112 ensdarg00000069295 symbol:bcl6ab family:zbtb species:danio rerio	2550	gnl|BL_ORD_ID|1058ENSDARP00000074112 ENSDARG00000069295 symbol:bcl6ab family:ZBTB species:Danio rerio	1058	5.94311e-07	44	49.6766	147	66
c158697_g1_i1	1534ensdarp00000127854 ensdarg00000036569 symbol:bach2a family:tf_bzip species:danio rerio	1397	gnl|BL_ORD_ID|1534ENSDARP00000127854 ENSDARG00000036569 symbol:bach2a family:TF_bZIP species:Danio rerio	1534	0	83	536.954	368	308
c134817_g6_i1	103ensdarp00000027757 ensdarg00000009823 symbol:pou3f1 family:pou species:danio rerio	1511	gnl|BL_ORD_ID|103ENSDARP00000027757 ENSDARG00000009823 symbol:pou3f1 family:Pou species:Danio rerio	103	0	99	766.533	368	367
c253270_g1_i1	1267ensdarp00000113497 ensdarg00000092174 symbol:si:ch211- family:tf_bzip species:danio rerio	934	gnl|BL_ORD_ID|1267ENSDARP00000113497 ENSDARG00000092174 symbol:si:ch211-59d15.4 family:TF_bZIP species:Danio rerio	1267	2.32876e-57	79	183.341	175	139
c146111_g1_i1	1333ensdarp00000007655 ensdarg00000010270 symbol:fezf1 family:zf-c2h2 species:danio rerio	949	gnl|BL_ORD_ID|1333ENSDARP00000007655 ENSDARG00000010270 symbol:fezf1 family:zf-C2H2 species:Danio rerio	1333	2.6563e-125	95	366.696	192	183
c131395_g2_i1	1802ensdarp00000076212 ensdarg00000058676 symbol:baz2a family:mbd species:danio rerio	3303	gnl|BL_ORD_ID|1802ENSDARP00000076212 ENSDARG00000058676 symbol:baz2a family:MBD species:Danio rerio	1802	5.24754e-09	59	57.3806	69	41
c127559_g1_i5	2069ensdarp00000111664 ensdarg00000077038 symbol:pbrm1l family:hmg species:danio rerio	6405	gnl|BL_ORD_ID|2069ENSDARP00000111664 ENSDARG00000077038 symbol:pbrm1l family:HMG species:Danio rerio	2069	0	95	2422.51	1437	1367
c39784_g1_i1	198ensdarp00000052259 ensdarg00000035997 symbol:zfpm2b family:zf-c2h2 species:danio rerio	1944	gnl|BL_ORD_ID|198ENSDARP00000052259 ENSDARG00000035997 symbol:zfpm2b family:zf-C2H2 species:Danio rerio	198	0	93	971.459	564	529
c134146_g2_i3	528ensdarp00000110278 ensdarg00000036542 symbol: family:homeobox species:danio rerio	1997	gnl|BL_ORD_ID|528ENSDARP00000110278 ENSDARG00000036542 symbol:pknox1.2 family:Homeobox species:Danio rerio	528	1.3793e-93	98	297.36	286	281
c140574_g5_i8	1692ensdarp00000083448 ensdarg00000039899 symbol:zbtb7a family:zbtb species:danio rerio	2862	gnl|BL_ORD_ID|1692ENSDARP00000083448 ENSDARG00000039899 symbol:zbtb7a family:ZBTB species:Danio rerio	1692	1.14124e-12	54	68.5514	118	64
c133878_g1_i2	1763ensdarp00000120014 ensdarg00000005453 symbol:foxp2 family:fork head species:danio rerio	2724	gnl|BL_ORD_ID|1763ENSDARP00000120014 ENSDARG00000005453 symbol:foxp2 family:Fork head species:Danio rerio	1763	0	97	796.193	477	467
c127723_g1_i3	620ensdarp00000097508 ensdarg00000075639 symbol:si:ch211- family:zf-c2h2 species:danio rerio	1882	gnl|BL_ORD_ID|620ENSDARP00000097508 ENSDARG00000075639 symbol:si:ch211-89o9.6 family:zf-C2H2 species:Danio rerio	620	7.86786e-103	89	325.094	195	175
c140960_g2_i1	303ensdarp00000089596 ensdarg00000077915 symbol: family:homeobox species:danio rerio	971	gnl|BL_ORD_ID|303ENSDARP00000089596 ENSDARG00000077915 symbol:CT573476.1 family:Homeobox species:Danio rerio	303	5.59061e-45	98	155.221	76	75
c140820_g9_i1	1257ensdarp00000104599 ensdarg00000086245 symbol:loc100536535 family:zf-c2h2 species:danio rerio	3555	gnl|BL_ORD_ID|1257ENSDARP00000104599 ENSDARG00000086245 symbol:LOC100536535 family:zf-C2H2 species:Danio rerio	1257	2.20321e-05	74	45.0542	55	41
c105925_g1_i1	1198ensdarp00000072659 ensdarg00000055798 symbol:heyl family:bhlh species:danio rerio	782	gnl|BL_ORD_ID|1198ENSDARP00000072659 ENSDARG00000055798 symbol:heyl family:bHLH species:Danio rerio	1198	5.04268e-33	100	121.709	77	77
c141943_g2_i10	327ensdarp00000123826 ensdarg00000022203 symbol:gtf2ird1 family:gtf2i species:danio rerio	3455	gnl|BL_ORD_ID|327ENSDARP00000123826 ENSDARG00000022203 symbol:gtf2ird1 family:GTF2I species:Danio rerio	327	0	96	1844.71	982	947
c139160_g1_i6	61ensdarp00000095054 ensdarg00000070809 symbol:loc100003866 family:zf-c2h2 species:danio rerio	5851	gnl|BL_ORD_ID|61ENSDARP00000095054 ENSDARG00000070809 symbol:LOC100003866 family:zf-C2H2 species:Danio rerio	61	0	92	1636.7	1019	941
c38785_g1_i2	1578ensdarp00000099076 ensdarg00000077823 symbol:hmgxb3 family:hmg species:danio rerio	4777	gnl|BL_ORD_ID|1578ENSDARP00000099076 ENSDARG00000077823 symbol:HMGXB3 family:HMG species:Danio rerio	1578	9.78957e-07	37	50.447	400	148
c95430_g1_i1	2012ensdarp00000011265 ensdarg00000014479 symbol:ptf1a family:bhlh species:danio rerio	1226	gnl|BL_ORD_ID|2012ENSDARP00000011265 ENSDARG00000014479 symbol:ptf1a family:bHLH species:Danio rerio	2012	6.07514e-149	97	424.861	265	259
c134174_g1_i3	1685ensdarp00000120118 ensdarg00000093170 symbol:mef2b family:srf species:danio rerio	1546	gnl|BL_ORD_ID|1685ENSDARP00000120118 ENSDARG00000093170 symbol:mef2b family:SRF species:Danio rerio	1685	1.56718e-122	95	359.377	189	180
c106027_g1_i1	902ensdarp00000058684 ensdarg00000040123 symbol:zfpm2a family:zf-c2h2 species:danio rerio	4642	gnl|BL_ORD_ID|902ENSDARP00000058684 ENSDARG00000040123 symbol:zfpm2a family:zf-C2H2 species:Danio rerio	902	0	96	2212.96	1145	1110
c41193_g2_i1	268ensdarp00000065138 ensdarg00000044457 symbol:gfi1ab family:zf-c2h2 species:danio rerio	1174	gnl|BL_ORD_ID|268ENSDARP00000065138 ENSDARG00000044457 symbol:gfi1ab family:zf-C2H2 species:Danio rerio	268	8.36602e-47	80	164.466	131	105
c112821_g2_i2	112ensdarp00000102342 ensdarg00000077426 symbol:zbtb38 family:zbtb species:danio rerio	2217	gnl|BL_ORD_ID|112ENSDARP00000102342 ENSDARG00000077426 symbol:zbtb38 family:ZBTB species:Danio rerio	112	0	83	765.763	526	439
c130636_g1_i2	1408ensdarp00000001250 ensdarg00000000476 symbol:pms1 family:hmg species:danio rerio	5755	gnl|BL_ORD_ID|1408ENSDARP00000001250 ENSDARG00000000476 symbol:pms1 family:HMG species:Danio rerio	1408	1.07616e-27	49	119.013	385	191
c102821_g1_i2	1658ensdarp00000113096 ensdarg00000015998 symbol:wdhd1 family:hmg species:danio rerio	3895	gnl|BL_ORD_ID|1658ENSDARP00000113096 ENSDARG00000015998 symbol:wdhd1 family:HMG species:Danio rerio	1658	0.000326395	40	41.5874	176	72
c140517_g1_i4	7ensdarp00000058728 ensdarg00000057093 symbol:kdm5ba family:arid species:danio rerio	5771	gnl|BL_ORD_ID|7ENSDARP00000058728 ENSDARG00000057093 symbol:kdm5ba family:ARID species:Danio rerio	7	4.92368e-35	53	143.665	239	129
c139446_g1_i3	710ensdarp00000119606 ensdarg00000092503 symbol:arid1b family:arid species:danio rerio	7255	gnl|BL_ORD_ID|710ENSDARP00000119606 ENSDARG00000092503 symbol:arid1b family:ARID species:Danio rerio	710	0	92	2859.32	2025	1864
c134770_g1_i2	180ensdarp00000121285 ensdarg00000038687 symbol:nfkb2 family:rhd species:danio rerio	3689	gnl|BL_ORD_ID|180ENSDARP00000121285 ENSDARG00000038687 symbol:nfkb2 family:RHD species:Danio rerio	180	0.000217813	47	42.3578	106	50
c127419_g1_i1	1097ensdarp00000076186 ensdarg00000058804 symbol: family:zf-c2h2 species:danio rerio	1722	gnl|BL_ORD_ID|1097ENSDARP00000076186 ENSDARG00000058804 symbol:CU019624.1 family:zf-C2H2 species:Danio rerio	1097	3.49417e-162	86	466.077	314	272
c109262_g1_i1	1395ensdarp00000045970 ensdarg00000003877 symbol:pbrm1 (1 of 2) family:hmg species:danio rerio	1496	gnl|BL_ORD_ID|1395ENSDARP00000045970 ENSDARG00000003877 symbol:PBRM1 (1 of 2) family:HMG species:Danio rerio	1395	7.0474e-05	42	42.3578	128	55
c132190_g3_i1	228ensdarp00000120571 ensdarg00000009473 symbol:ppardb family:thr-like species:danio rerio	2001	gnl|BL_ORD_ID|228ENSDARP00000120571 ENSDARG00000009473 symbol:ppardb family:THR-like species:Danio rerio	228	0	91	940.643	528	485
c137581_g2_i2	892ensdarp00000069169 ensdarg00000052766 symbol:evi5l family:zf-c2h2 species:danio rerio	3308	gnl|BL_ORD_ID|892ENSDARP00000069169 ENSDARG00000052766 symbol:EVI5L family:zf-C2H2 species:Danio rerio	892	0	93	1350.88	826	776
c141047_g1_i1	1871ensdarp00000126371 ensdarg00000012833 symbol:foxn3 family:fork head species:danio rerio	2386	gnl|BL_ORD_ID|1871ENSDARP00000126371 ENSDARG00000012833 symbol:foxn3 family:Fork head species:Danio rerio	1871	0	97	885.174	441	432
c121178_g1_i1	24ensdarp00000059960 ensdarg00000040917 symbol:cbfb family:cbf species:danio rerio	3033	gnl|BL_ORD_ID|24ENSDARP00000059960 ENSDARG00000040917 symbol:cbfb family:CBF species:Danio rerio	24	2.28337e-101	98	316.235	187	185
c135380_g1_i1	918ensdarp00000110318 ensdarg00000090180 symbol:mtf1 family:zf-c2h2 species:danio rerio	2602	gnl|BL_ORD_ID|918ENSDARP00000110318 ENSDARG00000090180 symbol:mtf1 family:zf-C2H2 species:Danio rerio	918	0.000630886	41	40.0466	112	47
c129237_g1_i4	1513ensdarp00000092405 ensdarg00000062621 symbol:satb1 family:cut species:danio rerio	3499	gnl|BL_ORD_ID|1513ENSDARP00000092405 ENSDARG00000062621 symbol:SATB1 family:CUT species:Danio rerio	1513	0	95	1491.86	836	795
c132002_g1_i2	858ensdarp00000082796 ensdarg00000061724 symbol:setdb1b family:mbd species:danio rerio	3573	gnl|BL_ORD_ID|858ENSDARP00000082796 ENSDARG00000061724 symbol:setdb1b family:MBD species:Danio rerio	858	1.69946e-08	53	55.8398	82	44
c138361_g1_i4	892ensdarp00000069169 ensdarg00000052766 symbol:evi5l family:zf-c2h2 species:danio rerio	4641	gnl|BL_ORD_ID|892ENSDARP00000069169 ENSDARG00000052766 symbol:EVI5L family:zf-C2H2 species:Danio rerio	892	2.65494e-27	52	117.472	305	160
c142878_g2_i2	301ensdarp00000044125 ensdarg00000020655 symbol:insm2 family:zf-c2h2 species:danio rerio	2837	gnl|BL_ORD_ID|301ENSDARP00000044125 ENSDARG00000020655 symbol:INSM2 family:zf-C2H2 species:Danio rerio	301	5.01091e-157	86	471.855	292	252
c127710_g1_i3	1118ensdarp00000107353 ensdarg00000054683 symbol:prdm8b family:zf-c2h2 species:danio rerio	3050	gnl|BL_ORD_ID|1118ENSDARP00000107353 ENSDARG00000054683 symbol:prdm8b family:zf-C2H2 species:Danio rerio	1118	2.93561e-86	52	288.886	572	300
c124884_g1_i3	180ensdarp00000121285 ensdarg00000038687 symbol:nfkb2 family:rhd species:danio rerio	2065	gnl|BL_ORD_ID|180ENSDARP00000121285 ENSDARG00000038687 symbol:nfkb2 family:RHD species:Danio rerio	180	4.9e-07	40	49.6766	210	85
c142382_g4_i9	1441ensdarp00000110633 ensdarg00000043226 symbol:nfixa family:ctf nfi species:danio rerio	2434	gnl|BL_ORD_ID|1441ENSDARP00000110633 ENSDARG00000043226 symbol:nfixa family:CTF/NFI species:Danio rerio	1441	0	85	765.377	456	391
c42146_g1_i1	1619ensdarp00000125051 ensdarg00000058342 symbol:grhl2a family:cp2 species:danio rerio	1555	gnl|BL_ORD_ID|1619ENSDARP00000125051 ENSDARG00000058342 symbol:grhl2a family:CP2 species:Danio rerio	1619	0	95	604.364	313	299
c144181_g1_i1	1696ensdarp00000116528 ensdarg00000093368 symbol:loc100006229 family:thap species:danio rerio	478	gnl|BL_ORD_ID|1696ENSDARP00000116528 ENSDARG00000093368 symbol:LOC100006229 family:THAP species:Danio rerio	1696	2.83131e-12	54	61.2326	73	40
c98113_g1_i1	314ensdarp00000126403 ensdarg00000071055 symbol:znf512b family:zf-c2h2 species:danio rerio	1284	gnl|BL_ORD_ID|314ENSDARP00000126403 ENSDARG00000071055 symbol:ZNF512B family:zf-C2H2 species:Danio rerio	314	5.45665e-132	88	400.208	254	226
c124159_g2_i2	1563ensdarp00000106376 ensdarg00000000760 symbol:znf511 family:zf-c2h2 species:danio rerio	1123	gnl|BL_ORD_ID|1563ENSDARP00000106376 ENSDARG00000000760 symbol:znf511 family:zf-C2H2 species:Danio rerio	1563	1.8162e-160	80	454.521	303	243
c95981_g1_i1	1398ensdarp00000111219 ensdarg00000088036 symbol: family:zf-bed species:danio rerio	2636	gnl|BL_ORD_ID|1398ENSDARP00000111219 ENSDARG00000088036 symbol:CT030012.1 family:zf-BED species:Danio rerio	1398	0	84	662.529	413	351
c130772_g1_i1	1868ensdarp00000114070 ensdarg00000055751 symbol:fosb family:tf_bzip species:danio rerio	5007	gnl|BL_ORD_ID|1868ENSDARP00000114070 ENSDARG00000055751 symbol:fosb family:TF_bZIP species:Danio rerio	1868	6.28111e-25	95	106.686	84	80
c112154_g1_i2	191ensdarp00000091257 ensdarg00000057231 symbol:rorca family:thr-like species:danio rerio	4161	gnl|BL_ORD_ID|191ENSDARP00000091257 ENSDARG00000057231 symbol:rorca family:THR-like species:Danio rerio	191	0	95	854.744	478	458
c157104_g1_i1	1294ensdarp00000088314 ensdarg00000067727 symbol:bcl11b (2 of 2) family:zf-c2h2 species:danio rerio	1065	gnl|BL_ORD_ID|1294ENSDARP00000088314 ENSDARG00000067727 symbol:BCL11B (2 of 2) family:zf-C2H2 species:Danio rerio	1294	3.94133e-175	96	508.449	320	310
c68793_g1_i2	1795ensdarp00000055008 ensdarg00000037760 symbol: family:homeobox species:danio rerio	1332	gnl|BL_ORD_ID|1795ENSDARP00000055008 ENSDARG00000037760 symbol:uncx4.1 family:Homeobox species:Danio rerio	1795	4.37804e-170	90	487.649	325	294
c138628_g3_i1	332ensdarp00000100256 ensdarg00000017007 symbol:nr4a2a family:ngfib-like species:danio rerio	2216	gnl|BL_ORD_ID|332ENSDARP00000100256 ENSDARG00000017007 symbol:nr4a2a family:NGFIB-like species:Danio rerio	332	0	98	1112.44	600	589
c141197_g2_i3	721ensdarp00000098613 ensdarg00000076437 symbol:zgc:163143 family:thap species:danio rerio	1266	gnl|BL_ORD_ID|721ENSDARP00000098613 ENSDARG00000076437 symbol:zgc:163143 family:THAP species:Danio rerio	721	7.51393e-12	45	63.5438	137	63
c140879_g5_i1	1467ensdarp00000118684 ensdarg00000093875 symbol:zgc:174224 family:zf-c2h2 species:danio rerio	552	gnl|BL_ORD_ID|1467ENSDARP00000118684 ENSDARG00000093875 symbol:zgc:174224 family:zf-C2H2 species:Danio rerio	1467	5.5708e-16	75	69.707	49	37
c132831_g1_i3	1263ensdarp00000101018 ensdarg00000075670 symbol:rereb family:zf-gata species:danio rerio	4641	gnl|BL_ORD_ID|1263ENSDARP00000101018 ENSDARG00000075670 symbol:rereb family:zf-GATA species:Danio rerio	1263	2.7052e-08	76	55.4546	43	33
c243699_g1_i1	180ensdarp00000121285 ensdarg00000038687 symbol:nfkb2 family:rhd species:danio rerio	1437	gnl|BL_ORD_ID|180ENSDARP00000121285 ENSDARG00000038687 symbol:nfkb2 family:RHD species:Danio rerio	180	3.85132e-07	38	49.2914	248	96
c141302_g1_i3	892ensdarp00000069169 ensdarg00000052766 symbol:evi5l family:zf-c2h2 species:danio rerio	1505	gnl|BL_ORD_ID|892ENSDARP00000069169 ENSDARG00000052766 symbol:EVI5L family:zf-C2H2 species:Danio rerio	892	9.37446e-18	54	83.5741	240	130
c141803_g2_i7	1037ensdarp00000071460 ensdarg00000028148 symbol:pax2a family:pax species:danio rerio	2620	gnl|BL_ORD_ID|1037ENSDARP00000071460 ENSDARG00000028148 symbol:pax2a family:PAX species:Danio rerio	1037	0	94	632.098	417	392
c129001_g1_i1	1802ensdarp00000076212 ensdarg00000058676 symbol:baz2a family:mbd species:danio rerio	5735	gnl|BL_ORD_ID|1802ENSDARP00000076212 ENSDARG00000058676 symbol:baz2a family:MBD species:Danio rerio	1802	6.25041e-22	56	100.523	143	81
c132218_g1_i4	512ensdarp00000028305 ensdarg00000025824 symbol:dmtf1 family:myb species:danio rerio	3434	gnl|BL_ORD_ID|512ENSDARP00000028305 ENSDARG00000025824 symbol:dmtf1 family:MYB species:Danio rerio	512	0	93	1172.92	659	619
c44758_g1_i1	675ensdarp00000092351 ensdarg00000069675 symbol: family:bhlh species:danio rerio	1173	gnl|BL_ORD_ID|675ENSDARP00000092351 ENSDARG00000069675 symbol:her8.2 family:bHLH species:Danio rerio	675	3.09599e-116	83	338.961	223	186
c133925_g1_i2	892ensdarp00000069169 ensdarg00000052766 symbol:evi5l family:zf-c2h2 species:danio rerio	2616	gnl|BL_ORD_ID|892ENSDARP00000069169 ENSDARG00000052766 symbol:EVI5L family:zf-C2H2 species:Danio rerio	892	1.00473e-08	44	55.8398	230	103
c127451_g2_i1	1479ensdarp00000125564 ensdarg00000075545 symbol:znf646 (2 of 2) family:zf-c2h2 species:danio rerio	4118	gnl|BL_ORD_ID|1479ENSDARP00000125564 ENSDARG00000075545 symbol:ZNF646 (2 of 2) family:zf-C2H2 species:Danio rerio	1479	0	91	1167.91	708	646
c133547_g1_i3	180ensdarp00000121285 ensdarg00000038687 symbol:nfkb2 family:rhd species:danio rerio	1678	gnl|BL_ORD_ID|180ENSDARP00000121285 ENSDARG00000038687 symbol:nfkb2 family:RHD species:Danio rerio	180	2.09409e-07	41	50.447	218	90
c132100_g1_i5	1991ensdarp00000107236 ensdarg00000088844 symbol:deaf1 family:sand species:danio rerio	6141	gnl|BL_ORD_ID|1991ENSDARP00000107236 ENSDARG00000088844 symbol:DEAF1 family:SAND species:Danio rerio	1991	2.71028e-08	67	55.4546	40	27
c143021_g3_i4	1467ensdarp00000118684 ensdarg00000093875 symbol:zgc:174224 family:zf-c2h2 species:danio rerio	1452	gnl|BL_ORD_ID|1467ENSDARP00000118684 ENSDARG00000093875 symbol:zgc:174224 family:zf-C2H2 species:Danio rerio	1467	2.19253e-15	75	69.707	49	37
c116156_g1_i3	22ensdarp00000123892 ensdarg00000040116 symbol:znf366 family:zf-c2h2 species:danio rerio	2088	gnl|BL_ORD_ID|22ENSDARP00000123892 ENSDARG00000040116 symbol:znf366 family:zf-C2H2 species:Danio rerio	22	0	88	833.943	539	477
c139570_g2_i5	2313ensdarp00000079481 ensdarg00000060395 symbol:mum1l1 family:hmgi hmgy species:danio rerio	1125	gnl|BL_ORD_ID|2313ENSDARP00000079481 ENSDARG00000060395 symbol:MUM1L1 family:HMGI/HMGY species:Danio rerio	2313	1.98782e-25	57	105.916	227	130
c143459_g2_i4	180ensdarp00000121285 ensdarg00000038687 symbol:nfkb2 family:rhd species:danio rerio	2002	gnl|BL_ORD_ID|180ENSDARP00000121285 ENSDARG00000038687 symbol:nfkb2 family:RHD species:Danio rerio	180	1.66584e-06	48	48.1358	181	87
c138399_g4_i11	180ensdarp00000121285 ensdarg00000038687 symbol:nfkb2 family:rhd species:danio rerio	3882	gnl|BL_ORD_ID|180ENSDARP00000121285 ENSDARG00000038687 symbol:nfkb2 family:RHD species:Danio rerio	180	1.55925e-15	44	78.5666	259	116
c135863_g2_i1	26ensdarp00000129724 ensdarg00000063056 symbol:tulp4b family:tub species:danio rerio	2844	gnl|BL_ORD_ID|26ENSDARP00000129724 ENSDARG00000063056 symbol:tulp4b family:Tub species:Danio rerio	26	0	97	1550.03	806	789
c122161_g2_i1	1416ensdarp00000118189 ensdarg00000036816 symbol:pou2f2a family:pou species:danio rerio	1911	gnl|BL_ORD_ID|1416ENSDARP00000118189 ENSDARG00000036816 symbol:pou2f2a family:Pou species:Danio rerio	1416	8.76819e-81	95	248.054	196	187
c135111_g1_i4	880ensdarp00000098492 ensdarg00000077987 symbol:zfat family:zf-c2h2 species:danio rerio	3935	gnl|BL_ORD_ID|880ENSDARP00000098492 ENSDARG00000077987 symbol:zfat family:zf-C2H2 species:Danio rerio	880	0	91	1850.1	1088	993
c131297_g1_i4	892ensdarp00000069169 ensdarg00000052766 symbol:evi5l family:zf-c2h2 species:danio rerio	2943	gnl|BL_ORD_ID|892ENSDARP00000069169 ENSDARG00000052766 symbol:EVI5L family:zf-C2H2 species:Danio rerio	892	0	77	771.926	719	560
c115337_g1_i1	1342ensdarp00000031774 ensdarg00000025699 symbol:mbd1 family:mbd species:danio rerio	2019	gnl|BL_ORD_ID|1342ENSDARP00000031774 ENSDARG00000025699 symbol:mbd1 family:MBD species:Danio rerio	1342	1.33049e-07	59	51.6026	79	47
c137578_g1_i3	83ensdarp00000128940 ensdarg00000000567 symbol:znf281 (1 of 2) family:zf-c2h2 species:danio rerio	1821	gnl|BL_ORD_ID|83ENSDARP00000128940 ENSDARG00000000567 symbol:ZNF281 (1 of 2) family:zf-C2H2 species:Danio rerio	83	3.37345e-20	64	91.6633	94	61
c135545_g1_i2	2259ensdarp00000104613 ensdarg00000089716 symbol: family:zbtb species:danio rerio	2707	gnl|BL_ORD_ID|2259ENSDARP00000104613 ENSDARG00000089716 symbol:FP085391.3 family:ZBTB species:Danio rerio	2259	1.40434e-14	60	74.3294	102	62
c133916_g1_i8	184ensdarp00000120955 ensdarg00000078434 symbol:znf692 family:zf-c2h2 species:danio rerio	1780	gnl|BL_ORD_ID|184ENSDARP00000120955 ENSDARG00000078434 symbol:znf692 family:zf-C2H2 species:Danio rerio	184	3.87675e-09	53	55.8398	88	47
c96573_g1_i1	180ensdarp00000121285 ensdarg00000038687 symbol:nfkb2 family:rhd species:danio rerio	1569	gnl|BL_ORD_ID|180ENSDARP00000121285 ENSDARG00000038687 symbol:nfkb2 family:RHD species:Danio rerio	180	2.25056e-06	50	46.9802	96	48
c130628_g1_i2	1692ensdarp00000083448 ensdarg00000039899 symbol:zbtb7a family:zbtb species:danio rerio	2581	gnl|BL_ORD_ID|1692ENSDARP00000083448 ENSDARG00000039899 symbol:zbtb7a family:ZBTB species:Danio rerio	1692	5.38088e-10	63	59.6918	72	46
c133376_g2_i3	858ensdarp00000082796 ensdarg00000061724 symbol:setdb1b family:mbd species:danio rerio	4781	gnl|BL_ORD_ID|858ENSDARP00000082796 ENSDARG00000061724 symbol:setdb1b family:MBD species:Danio rerio	858	2.70496e-08	56	55.4546	82	46
c90287_g1_i1	970ensdarp00000032295 ensdarg00000026395 symbol:rfx4 family:rfx species:danio rerio	3364	gnl|BL_ORD_ID|970ENSDARP00000032295 ENSDARG00000026395 symbol:rfx4 family:RFX species:Danio rerio	970	0	98	1460.28	735	725
c140684_g2_i5	2069ensdarp00000111664 ensdarg00000077038 symbol:pbrm1l family:hmg species:danio rerio	6885	gnl|BL_ORD_ID|2069ENSDARP00000111664 ENSDARG00000077038 symbol:pbrm1l family:HMG species:Danio rerio	2069	4.19608e-10	41	62.003	267	110
c144666_g1_i9	1696ensdarp00000116528 ensdarg00000093368 symbol:loc100006229 family:thap species:danio rerio	988	gnl|BL_ORD_ID|1696ENSDARP00000116528 ENSDARG00000093368 symbol:LOC100006229 family:THAP species:Danio rerio	1696	3.05812e-05	56	42.3578	50	28
c144086_g8_i1	616ensdarp00000118429 ensdarg00000032197 symbol:klf12b family:zf-c2h2 species:danio rerio	2617	gnl|BL_ORD_ID|616ENSDARP00000118429 ENSDARG00000032197 symbol:klf12b family:zf-C2H2 species:Danio rerio	616	0	95	575.859	347	332
c122300_g1_i2	172ensdarp00000112221 ensdarg00000019306 symbol:lmx1ba family:homeobox species:danio rerio	3396	gnl|BL_ORD_ID|172ENSDARP00000112221 ENSDARG00000019306 symbol:lmx1ba family:Homeobox species:Danio rerio	172	0.000527181	55	40.4318	61	34
c245996_g1_i1	515ensdarp00000110501 ensdarg00000055588 symbol: family:stat species:danio rerio	1261	gnl|BL_ORD_ID|515ENSDARP00000110501 ENSDARG00000055588 symbol:stat5.2 family:STAT species:Danio rerio	515	0	97	751.51	378	369
c110517_g1_i1	2323ensdarp00000051832 ensdarg00000035735 symbol:gsx1 family:homeobox species:danio rerio	2262	gnl|BL_ORD_ID|2323ENSDARP00000051832 ENSDARG00000035735 symbol:gsx1 family:Homeobox species:Danio rerio	2323	4.20628e-137	99	405.601	238	237
c137128_g1_i2	391ensdarp00000023794 ensdarg00000003098 symbol:kdm5bb family:arid species:danio rerio	3664	gnl|BL_ORD_ID|391ENSDARP00000023794 ENSDARG00000003098 symbol:kdm5bb family:ARID species:Danio rerio	391	4.15397e-08	43	54.6842	103	45
c138849_g1_i4	146ensdarp00000105010 ensdarg00000091762 symbol:zbtb40 family:zbtb species:danio rerio	1306	gnl|BL_ORD_ID|146ENSDARP00000105010 ENSDARG00000091762 symbol:ZBTB40 family:ZBTB species:Danio rerio	146	3.82774e-103	73	330.872	283	208
c109782_g1_i2	1802ensdarp00000076212 ensdarg00000058676 symbol:baz2a family:mbd species:danio rerio	6124	gnl|BL_ORD_ID|1802ENSDARP00000076212 ENSDARG00000058676 symbol:baz2a family:MBD species:Danio rerio	1802	5.06962e-10	50	61.6178	95	48
c129938_g1_i6	796ensdarp00000047088 ensdarg00000006212 symbol:myt1l (1 of 2) family:zf-c2hc species:danio rerio	1915	gnl|BL_ORD_ID|796ENSDARP00000047088 ENSDARG00000006212 symbol:MYT1L (1 of 2) family:zf-C2HC species:Danio rerio	796	1.21755e-166	88	495.352	295	261
c127500_g1_i4	2191ensdarp00000104200 ensdarg00000076665 symbol:zbed1 (3 of 11) family:zf-bed species:danio rerio	393	gnl|BL_ORD_ID|2191ENSDARP00000104200 ENSDARG00000076665 symbol:ZBED1 (3 of 11) family:zf-BED species:Danio rerio	2191	1.30281e-08	78	49.2914	37	29
c142697_g16_i2	323ensdarp00000021648 ensdarg00000031770 symbol:kat7 family:zf-c2hc species:danio rerio	3560	gnl|BL_ORD_ID|323ENSDARP00000021648 ENSDARG00000031770 symbol:kat7 family:zf-C2HC species:Danio rerio	323	5.91939e-109	68	353.984	364	248
c137917_g5_i1	847ensdarp00000073773 ensdarg00000056784 symbol:aire family:sand species:danio rerio	6543	gnl|BL_ORD_ID|847ENSDARP00000073773 ENSDARG00000056784 symbol:aire family:SAND species:Danio rerio	847	3.24728e-09	68	58.5362	47	32
c134661_g2_i2	1825ensdarp00000118167 ensdarg00000045911 symbol:tulp4a family:tub species:danio rerio	3317	gnl|BL_ORD_ID|1825ENSDARP00000118167 ENSDARG00000045911 symbol:tulp4a family:Tub species:Danio rerio	1825	0	93	1222.61	869	810
c123118_g1_i2	847ensdarp00000073773 ensdarg00000056784 symbol:aire family:sand species:danio rerio	3155	gnl|BL_ORD_ID|847ENSDARP00000073773 ENSDARG00000056784 symbol:aire family:SAND species:Danio rerio	847	5.5367e-08	53	53.1434	62	33
c142825_g3_i5	15ensdarp00000114536 ensdarg00000093469 symbol:znf653 family:zf-c2h2 species:danio rerio	1915	gnl|BL_ORD_ID|15ENSDARP00000114536 ENSDARG00000093469 symbol:znf653 family:zf-C2H2 species:Danio rerio	15	4.48899e-35	70	109.768	89	63
c139973_g1_i5	54ensdarp00000124180 ensdarg00000061391 symbol:grhl1 family:cp2 species:danio rerio	2313	gnl|BL_ORD_ID|54ENSDARP00000124180 ENSDARG00000061391 symbol:grhl1 family:CP2 species:Danio rerio	54	6.45152e-36	97	140.969	88	86
c131860_g3_i8	1672ensdarp00000123264 ensdarg00000031222 symbol:lhx2b family:homeobox species:danio rerio	3046	gnl|BL_ORD_ID|1672ENSDARP00000123264 ENSDARG00000031222 symbol:lhx2b family:Homeobox species:Danio rerio	1672	7.14804e-20	56	90.5077	112	63
c138455_g1_i1	858ensdarp00000082796 ensdarg00000061724 symbol:setdb1b family:mbd species:danio rerio	9567	gnl|BL_ORD_ID|858ENSDARP00000082796 ENSDARG00000061724 symbol:setdb1b family:MBD species:Danio rerio	858	2.77023e-09	57	59.6918	82	47
c134365_g1_i1	97ensdarp00000019930 ensdarg00000004712 symbol:tbr1b family:t-box species:danio rerio	3130	gnl|BL_ORD_ID|97ENSDARP00000019930 ENSDARG00000004712 symbol:tbr1b family:T-box species:Danio rerio	97	0	99	1254.58	662	659
c253808_g1_i1	516ensdarp00000100455 ensdarg00000045695 symbol:myca family:bhlh species:danio rerio	507	gnl|BL_ORD_ID|516ENSDARP00000100455 ENSDARG00000045695 symbol:myca family:bHLH species:Danio rerio	516	3.13402e-79	95	241.891	151	144
c102664_g1_i3	1672ensdarp00000123264 ensdarg00000031222 symbol:lhx2b family:homeobox species:danio rerio	1266	gnl|BL_ORD_ID|1672ENSDARP00000123264 ENSDARG00000031222 symbol:lhx2b family:Homeobox species:Danio rerio	1672	1.32399e-05	53	43.8986	58	31
c99614_g1_i2	1141ensdarp00000002330 ensdarg00000013477 symbol:gata1a family:zf-gata species:danio rerio	1565	gnl|BL_ORD_ID|1141ENSDARP00000002330 ENSDARG00000013477 symbol:gata1a family:zf-GATA species:Danio rerio	1141	0	95	634.795	349	334
c80687_g1_i1	1276ensdarp00000057253 ensdarg00000039185 symbol:nfyba family:nf-yb species:danio rerio	1122	gnl|BL_ORD_ID|1276ENSDARP00000057253 ENSDARG00000039185 symbol:nfyba family:NF-YB species:Danio rerio	1276	1.07054e-139	96	397.512	205	198
c138176_g1_i2	1673ensdarp00000128160 ensdarg00000061110 symbol:zbtb44 family:zbtb species:danio rerio	3261	gnl|BL_ORD_ID|1673ENSDARP00000128160 ENSDARG00000061110 symbol:zbtb44 family:ZBTB species:Danio rerio	1673	4.74604e-08	49	53.5286	127	63
c130056_g1_i1	1785ensdarp00000104090 ensdarg00000076657 symbol:plagl2 family:zf-c2h2 species:danio rerio	1451	gnl|BL_ORD_ID|1785ENSDARP00000104090 ENSDARG00000076657 symbol:plagl2 family:zf-C2H2 species:Danio rerio	1785	0	96	607.446	351	340
c34923_g1_i1	1007ensdarp00000005897 ensdarg00000006560 symbol:irf4a family:irf species:danio rerio	1203	gnl|BL_ORD_ID|1007ENSDARP00000005897 ENSDARG00000006560 symbol:irf4a family:IRF species:Danio rerio	1007	0	91	572.778	324	296
c138675_g1_i3	424ensdarp00000129613 ensdarg00000086761 symbol:wiz family:zf-c2h2 species:danio rerio	3417	gnl|BL_ORD_ID|424ENSDARP00000129613 ENSDARG00000086761 symbol:WIZ family:zf-C2H2 species:Danio rerio	424	0	80	1143.64	1006	811
c123367_g1_i4	2242ensdarp00000117285 ensdarg00000078191 symbol:zbtb46 family:zbtb species:danio rerio	3032	gnl|BL_ORD_ID|2242ENSDARP00000117285 ENSDARG00000078191 symbol:zbtb46 family:ZBTB species:Danio rerio	2242	0	98	945.651	515	506
c142152_g1_i2	2122ensdarp00000057589 ensdarg00000039412 symbol:dmrta2 family:dm species:danio rerio	3499	gnl|BL_ORD_ID|2122ENSDARP00000057589 ENSDARG00000039412 symbol:dmrta2 family:DM species:Danio rerio	2122	0	97	763.451	440	431
c119481_g3_i1	1877ensdarp00000087682 ensdarg00000076262 symbol:pou3f2b family:pou species:danio rerio	1821	gnl|BL_ORD_ID|1877ENSDARP00000087682 ENSDARG00000076262 symbol:pou3f2b family:Pou species:Danio rerio	1877	0	99	710.679	372	369
c128371_g1_i1	513ensdarp00000126787 ensdarg00000011703 symbol:clocka family:bhlh species:danio rerio	3122	gnl|BL_ORD_ID|513ENSDARP00000126787 ENSDARG00000011703 symbol:clocka family:bHLH species:Danio rerio	513	0	93	1217.6	798	744
c107976_g1_i1	601ensdarp00000096300 ensdarg00000071398 symbol:si:dkey- family:tf_bzip species:danio rerio	3045	gnl|BL_ORD_ID|601ENSDARP00000096300 ENSDARG00000071398 symbol:si:dkey-172o19.2 family:TF_bZIP species:Danio rerio	601	3.24214e-163	87	484.567	329	287
c245686_g1_i1	79ensdarp00000056678 ensdarg00000038812 symbol:e2f5 family:e2f species:danio rerio	1253	gnl|BL_ORD_ID|79ENSDARP00000056678 ENSDARG00000038812 symbol:e2f5 family:E2F species:Danio rerio	79	0	96	683.715	363	349
c139577_g1_i4	180ensdarp00000121285 ensdarg00000038687 symbol:nfkb2 family:rhd species:danio rerio	3586	gnl|BL_ORD_ID|180ENSDARP00000121285 ENSDARG00000038687 symbol:nfkb2 family:RHD species:Danio rerio	180	5.10809e-18	50	86.6557	210	105
c138765_g1_i3	2130ensdarp00000102422 ensdarg00000074548 symbol:loc564967 family:zbtb species:danio rerio	4544	gnl|BL_ORD_ID|2130ENSDARP00000102422 ENSDARG00000074548 symbol:LOC564967 family:ZBTB species:Danio rerio	2130	7.98989e-11	41	63.5438	186	77
c136850_g3_i3	177ensdarp00000016938 ensdarg00000016536 symbol:npas2 family:bhlh species:danio rerio	4919	gnl|BL_ORD_ID|177ENSDARP00000016938 ENSDARG00000016536 symbol:npas2 family:bHLH species:Danio rerio	177	0	98	1045.03	584	573
c123833_g1_i3	47ensdarp00000107165 ensdarg00000087330 symbol:maza family:zf-c2h2 species:danio rerio	2628	gnl|BL_ORD_ID|47ENSDARP00000107165 ENSDARG00000087330 symbol:maza family:zf-C2H2 species:Danio rerio	47	0	94	755.747	495	468
c132514_g1_i3	42ensdarp00000102789 ensdarg00000077353 symbol:rerea family:zf-gata species:danio rerio	4462	gnl|BL_ORD_ID|42ENSDARP00000102789 ENSDARG00000077353 symbol:rerea family:zf-GATA species:Danio rerio	42	0	97	691.419	518	504
c135612_g3_i1	682ensdarp00000016330 ensdarg00000011609 symbol:foxk2 (1 of 2) family:fork head species:danio rerio	9275	gnl|BL_ORD_ID|682ENSDARP00000016330 ENSDARG00000011609 symbol:FOXK2 (1 of 2) family:Fork head species:Danio rerio	682	0	84	861.677	604	511
c151327_g1_i1	180ensdarp00000121285 ensdarg00000038687 symbol:nfkb2 family:rhd species:danio rerio	1232	gnl|BL_ORD_ID|180ENSDARP00000121285 ENSDARG00000038687 symbol:nfkb2 family:RHD species:Danio rerio	180	6.6296e-09	43	54.6842	172	75
c108892_g1_i1	2150ensdarp00000109910 ensdarg00000088880 symbol:zfhx2 family:homeobox species:danio rerio	6940	gnl|BL_ORD_ID|2150ENSDARP00000109910 ENSDARG00000088880 symbol:zfhx2 family:Homeobox species:Danio rerio	2150	0	90	2125.52	1520	1368
c128872_g1_i3	1714ensdarp00000128322 ensdarg00000062445 symbol:pias1b family:zf-miz species:danio rerio	1153	gnl|BL_ORD_ID|1714ENSDARP00000128322 ENSDARG00000062445 symbol:pias1b family:zf-MIZ species:Danio rerio	1714	6.83146e-23	90	97.4413	108	98
c109706_g1_i1	2146ensdarp00000101854 ensdarg00000008174 symbol:hoxb1a family:homeobox species:danio rerio	1373	gnl|BL_ORD_ID|2146ENSDARP00000101854 ENSDARG00000008174 symbol:hoxb1a family:Homeobox species:Danio rerio	2146	1.10306e-19	68	86.6557	97	66
c117517_g1_i3	1658ensdarp00000113096 ensdarg00000015998 symbol:wdhd1 family:hmg species:danio rerio	2906	gnl|BL_ORD_ID|1658ENSDARP00000113096 ENSDARG00000015998 symbol:wdhd1 family:HMG species:Danio rerio	1658	1.92766e-08	45	55.0694	177	80
c16202_g1_i1	2050ensdarp00000088526 ensdarg00000067850 symbol:jund family:tf_bzip species:danio rerio	3915	gnl|BL_ORD_ID|2050ENSDARP00000088526 ENSDARG00000067850 symbol:jund family:TF_bZIP species:Danio rerio	2050	8.69239e-140	93	427.943	286	267
c93228_g1_i2	1773ensdarp00000047307 ensdarg00000025983 symbol:l3mbtl3 family:zf-c2hc species:danio rerio	1710	gnl|BL_ORD_ID|1773ENSDARP00000047307 ENSDARG00000025983 symbol:l3mbtl3 family:zf-C2HC species:Danio rerio	1773	2.37437e-10	74	60.077	58	43
c135905_g1_i1	180ensdarp00000121285 ensdarg00000038687 symbol:nfkb2 family:rhd species:danio rerio	5738	gnl|BL_ORD_ID|180ENSDARP00000121285 ENSDARG00000038687 symbol:nfkb2 family:RHD species:Danio rerio	180	4.65323e-10	46	61.6178	222	103
c110063_g1_i1	689ensdarp00000117362 ensdarg00000074624 symbol:si:ch211- family:zf-c2h2 species:danio rerio	7257	gnl|BL_ORD_ID|689ENSDARP00000117362 ENSDARG00000074624 symbol:si:ch211-198a12.6 family:zf-C2H2 species:Danio rerio	689	0	99	1039.25	509	507
c128656_g2_i3	249ensdarp00000107014 ensdarg00000076451 symbol:prdm2b family:zf-c2h2 species:danio rerio	5516	gnl|BL_ORD_ID|249ENSDARP00000107014 ENSDARG00000076451 symbol:prdm2b family:zf-C2H2 species:Danio rerio	249	0	87	1428.31	1020	895
c130503_g1_i3	73ensdarp00000054806 ensdarg00000056979 symbol:lhx9 family:homeobox species:danio rerio	2545	gnl|BL_ORD_ID|73ENSDARP00000054806 ENSDARG00000056979 symbol:lhx9 family:Homeobox species:Danio rerio	73	0.000784822	43	39.2762	69	30
c123777_g1_i1	1864ensdarp00000035291 ensdarg00000023537 symbol:ahr1b family:bhlh species:danio rerio	4011	gnl|BL_ORD_ID|1864ENSDARP00000035291 ENSDARG00000023537 symbol:ahr1b family:bHLH species:Danio rerio	1864	0	72	590.497	512	369
c134738_g2_i8	989ensdarp00000124414 ensdarg00000044525 symbol:pparda family:thr-like species:danio rerio	2185	gnl|BL_ORD_ID|989ENSDARP00000124414 ENSDARG00000044525 symbol:pparda family:THR-like species:Danio rerio	989	0	98	678.322	356	349
c138783_g1_i2	215ensdarp00000004950 ensdarg00000018773 symbol:hivep2 (1 of 2) family:zf-c2h2 species:danio rerio	4887	gnl|BL_ORD_ID|215ENSDARP00000004950 ENSDARG00000018773 symbol:HIVEP2 (1 of 2) family:zf-C2H2 species:Danio rerio	215	0	86	1787.31	1263	1097
c4699_g1_i1	2219ensdarp00000112620 ensdarg00000061548 symbol:si:ch211- family:fork head species:danio rerio	2040	gnl|BL_ORD_ID|2219ENSDARP00000112620 ENSDARG00000061548 symbol:si:ch211-145o7.3 family:Fork head species:Danio rerio	2219	0	90	551.206	340	306
c138098_g1_i3	1517ensdarp00000107103 ensdarg00000034693 symbol:mysm1 family:myb species:danio rerio	5483	gnl|BL_ORD_ID|1517ENSDARP00000107103 ENSDARG00000034693 symbol:mysm1 family:MYB species:Danio rerio	1517	2.92014e-21	53	97.8265	166	89
c109894_g1_i2	1032ensdarp00000115246 ensdarg00000079631 symbol:zfp91 family:zf-c2h2 species:danio rerio	2242	gnl|BL_ORD_ID|1032ENSDARP00000115246 ENSDARG00000079631 symbol:ZFP91 family:zf-C2H2 species:Danio rerio	1032	0	78	665.611	655	516
c134910_g5_i1	215ensdarp00000004950 ensdarg00000018773 symbol:hivep2 (1 of 2) family:zf-c2h2 species:danio rerio	3110	gnl|BL_ORD_ID|215ENSDARP00000004950 ENSDARG00000018773 symbol:HIVEP2 (1 of 2) family:zf-C2H2 species:Danio rerio	215	6.37537e-157	83	507.294	411	342
c128371_g1_i2	513ensdarp00000126787 ensdarg00000011703 symbol:clocka family:bhlh species:danio rerio	3039	gnl|BL_ORD_ID|513ENSDARP00000126787 ENSDARG00000011703 symbol:clocka family:bHLH species:Danio rerio	513	0	93	1217.6	798	744
c132893_g1_i3	41ensdarp00000112558 ensdarg00000077852 symbol:samd11 family:sand species:danio rerio	4779	gnl|BL_ORD_ID|41ENSDARP00000112558 ENSDARG00000077852 symbol:samd11 family:SAND species:Danio rerio	41	0	95	1489.94	874	839
c120161_g1_i2	1388ensdarp00000048774 ensdarg00000042029 symbol:mbd3b family:mbd species:danio rerio	2881	gnl|BL_ORD_ID|1388ENSDARP00000048774 ENSDARG00000042029 symbol:mbd3b family:MBD species:Danio rerio	1388	1.79302e-163	98	479.945	237	234
c142750_g1_i1	721ensdarp00000098613 ensdarg00000076437 symbol:zgc:163143 family:thap species:danio rerio	4943	gnl|BL_ORD_ID|721ENSDARP00000098613 ENSDARG00000076437 symbol:zgc:163143 family:THAP species:Danio rerio	721	2.75631e-12	49	67.3958	145	72
c124325_g1_i3	1692ensdarp00000083448 ensdarg00000039899 symbol:zbtb7a family:zbtb species:danio rerio	2434	gnl|BL_ORD_ID|1692ENSDARP00000083448 ENSDARG00000039899 symbol:zbtb7a family:ZBTB species:Danio rerio	1692	1.00573e-11	65	65.0846	95	62
c139764_g3_i1	1481ensdarp00000008694 ensdarg00000006503 symbol: family:homeobox species:danio rerio	1084	gnl|BL_ORD_ID|1481ENSDARP00000008694 ENSDARG00000006503 symbol:CABZ01067175.1 family:Homeobox species:Danio rerio	1481	1.42943e-143	85	408.683	273	233
c135963_g1_i5	1580ensdarp00000068571 ensdarg00000052254 symbol:znf644b family:zf-c2h2 species:danio rerio	7122	gnl|BL_ORD_ID|1580ENSDARP00000068571 ENSDARG00000052254 symbol:znf644b family:zf-C2H2 species:Danio rerio	1580	0	91	2081.6	1255	1146
c115055_g1_i1	435ensdarp00000011033 ensdarg00000013125 symbol:dlx1a family:homeobox species:danio rerio	2121	gnl|BL_ORD_ID|435ENSDARP00000011033 ENSDARG00000013125 symbol:dlx1a family:Homeobox species:Danio rerio	435	2.91068e-34	100	129.798	82	82
c132271_g1_i2	249ensdarp00000107014 ensdarg00000076451 symbol:prdm2b family:zf-c2h2 species:danio rerio	5506	gnl|BL_ORD_ID|249ENSDARP00000107014 ENSDARG00000076451 symbol:prdm2b family:zf-C2H2 species:Danio rerio	249	0	87	1428.31	1020	895
c93530_g1_i1	2013ensdarp00000009683 ensdarg00000019265 symbol:zbtb39 family:zbtb species:danio rerio	3739	gnl|BL_ORD_ID|2013ENSDARP00000009683 ENSDARG00000019265 symbol:ZBTB39 family:ZBTB species:Danio rerio	2013	1.6669e-07	46	52.373	93	43
c126161_g1_i1	1864ensdarp00000035291 ensdarg00000023537 symbol:ahr1b family:bhlh species:danio rerio	4513	gnl|BL_ORD_ID|1864ENSDARP00000035291 ENSDARG00000023537 symbol:ahr1b family:bHLH species:Danio rerio	1864	2.47397e-173	74	545.428	441	329
c141068_g2_i3	1889ensdarp00000120657 ensdarg00000051729 symbol:nfatc3b family:rhd species:danio rerio	1908	gnl|BL_ORD_ID|1889ENSDARP00000120657 ENSDARG00000051729 symbol:nfatc3b family:RHD species:Danio rerio	1889	5.85481e-55	60	199.134	283	170
c128225_g1_i2	180ensdarp00000121285 ensdarg00000038687 symbol:nfkb2 family:rhd species:danio rerio	3301	gnl|BL_ORD_ID|180ENSDARP00000121285 ENSDARG00000038687 symbol:nfkb2 family:RHD species:Danio rerio	180	9.73922e-06	44	46.595	161	71
c139198_g1_i1	180ensdarp00000121285 ensdarg00000038687 symbol:nfkb2 family:rhd species:danio rerio	2273	gnl|BL_ORD_ID|180ENSDARP00000121285 ENSDARG00000038687 symbol:nfkb2 family:RHD species:Danio rerio	180	4.39944e-08	47	53.5286	164	78
c124424_g1_i1	1890ensdarp00000126517 ensdarg00000077428 symbol:camta1a family:cg-1 species:danio rerio	2668	gnl|BL_ORD_ID|1890ENSDARP00000126517 ENSDARG00000077428 symbol:camta1a family:CG-1 species:Danio rerio	1890	0	90	1253.43	936	844
c132656_g1_i3	1996ensdarp00000073973 ensdarg00000001940 symbol:dnajc1 family:myb species:danio rerio	3346	gnl|BL_ORD_ID|1996ENSDARP00000073973 ENSDARG00000001940 symbol:dnajc1 family:MYB species:Danio rerio	1996	6.53235e-08	66	53.1434	60	40
c66617_g1_i2	1273ensdarp00000028001 ensdarg00000002330 symbol:lhx8a family:homeobox species:danio rerio	3991	gnl|BL_ORD_ID|1273ENSDARP00000028001 ENSDARG00000002330 symbol:lhx8a family:Homeobox species:Danio rerio	1273	8.06509e-09	48	55.8398	124	60
c119178_g1_i1	2269ensdarp00000033085 ensdarg00000023316 symbol:sim1a family:bhlh species:danio rerio	3767	gnl|BL_ORD_ID|2269ENSDARP00000033085 ENSDARG00000023316 symbol:sim1a family:bHLH species:Danio rerio	2269	8.79647e-69	58	244.973	347	202
c4510_g1_i1	1008ensdarp00000095305 ensdarg00000070929 symbol:sox14 family:hmg species:danio rerio	1448	gnl|BL_ORD_ID|1008ENSDARP00000095305 ENSDARG00000070929 symbol:sox14 family:HMG species:Danio rerio	1008	6.69787e-157	99	446.817	238	236
c142500_g1_i2	1890ensdarp00000126517 ensdarg00000077428 symbol:camta1a family:cg-1 species:danio rerio	9358	gnl|BL_ORD_ID|1890ENSDARP00000126517 ENSDARG00000077428 symbol:camta1a family:CG-1 species:Danio rerio	1890	0.000716248	54	41.9726	109	59
c138007_g1_i2	846ensdarp00000060948 ensdarg00000041572 symbol:zfpm1 family:zf-c2h2 species:danio rerio	5091	gnl|BL_ORD_ID|846ENSDARP00000060948 ENSDARG00000041572 symbol:zfpm1 family:zf-C2H2 species:Danio rerio	846	0	93	1575.07	1014	944
c131809_g1_i1	146ensdarp00000105010 ensdarg00000091762 symbol:zbtb40 family:zbtb species:danio rerio	2184	gnl|BL_ORD_ID|146ENSDARP00000105010 ENSDARG00000091762 symbol:ZBTB40 family:ZBTB species:Danio rerio	146	1.01165e-95	63	320.087	393	248
c141049_g2_i1	1342ensdarp00000031774 ensdarg00000025699 symbol:mbd1 family:mbd species:danio rerio	7511	gnl|BL_ORD_ID|1342ENSDARP00000031774 ENSDARG00000025699 symbol:mbd1 family:MBD species:Danio rerio	1342	1.68953e-05	63	46.9802	36	23
c94744_g1_i1	384ensdarp00000035545 ensdarg00000027933 symbol:loc100333406 family:zf-c2h2 species:danio rerio	3065	gnl|BL_ORD_ID|384ENSDARP00000035545 ENSDARG00000027933 symbol:LOC100333406 family:zf-C2H2 species:Danio rerio	384	0	96	612.838	363	351
c136038_g1_i2	2177ensdarp00000125884 ensdarg00000001857 symbol:aff4 family:af-4 species:danio rerio	5160	gnl|BL_ORD_ID|2177ENSDARP00000125884 ENSDARG00000001857 symbol:aff4 family:AF-4 species:Danio rerio	2177	0	83	1232.62	1114	935
c139026_g1_i4	1833ensdarp00000100868 ensdarg00000018000 symbol:ubp1 family:cp2 species:danio rerio	1692	gnl|BL_ORD_ID|1833ENSDARP00000100868 ENSDARG00000018000 symbol:ubp1 family:CP2 species:Danio rerio	1833	2.0837e-89	97	286.574	148	144
c93602_g1_i1	1991ensdarp00000107236 ensdarg00000088844 symbol:deaf1 family:sand species:danio rerio	2783	gnl|BL_ORD_ID|1991ENSDARP00000107236 ENSDARG00000088844 symbol:DEAF1 family:SAND species:Danio rerio	1991	3.11982e-09	67	56.9954	37	25
c67564_g1_i1	180ensdarp00000121285 ensdarg00000038687 symbol:nfkb2 family:rhd species:danio rerio	2998	gnl|BL_ORD_ID|180ENSDARP00000121285 ENSDARG00000038687 symbol:nfkb2 family:RHD species:Danio rerio	180	3.70776e-05	43	44.2838	253	109
c121173_g2_i2	922ensdarp00000061314 ensdarg00000041839 symbol:tsc22d2 family:tsc22 species:danio rerio	2922	gnl|BL_ORD_ID|922ENSDARP00000061314 ENSDARG00000041839 symbol:tsc22d2 family:TSC22 species:Danio rerio	922	1.94966e-108	57	348.206	610	350
c126995_g1_i5	1342ensdarp00000031774 ensdarg00000025699 symbol:mbd1 family:mbd species:danio rerio	709	gnl|BL_ORD_ID|1342ENSDARP00000031774 ENSDARG00000025699 symbol:mbd1 family:MBD species:Danio rerio	1342	7.49423e-67	78	220.705	189	148
c140820_g9_i6	1257ensdarp00000104599 ensdarg00000086245 symbol:loc100536535 family:zf-c2h2 species:danio rerio	1777	gnl|BL_ORD_ID|1257ENSDARP00000104599 ENSDARG00000086245 symbol:LOC100536535 family:zf-C2H2 species:Danio rerio	1257	9.27078e-06	74	45.0542	55	41
c143756_g1_i3	180ensdarp00000121285 ensdarg00000038687 symbol:nfkb2 family:rhd species:danio rerio	2534	gnl|BL_ORD_ID|180ENSDARP00000121285 ENSDARG00000038687 symbol:nfkb2 family:RHD species:Danio rerio	180	1.96553e-10	51	61.2326	129	66
c95735_g1_i2	1658ensdarp00000113096 ensdarg00000015998 symbol:wdhd1 family:hmg species:danio rerio	1595	gnl|BL_ORD_ID|1658ENSDARP00000113096 ENSDARG00000015998 symbol:wdhd1 family:HMG species:Danio rerio	1658	6.18056e-05	39	42.3578	272	107
c141545_g1_i13	1825ensdarp00000118167 ensdarg00000045911 symbol:tulp4a family:tub species:danio rerio	4310	gnl|BL_ORD_ID|1825ENSDARP00000118167 ENSDARG00000045911 symbol:tulp4a family:Tub species:Danio rerio	1825	8.88818e-39	49	155.221	353	174
c294504_g1_i1	2017ensdarp00000127847 ensdarg00000088084 symbol:si:dkey- family:zf-c2h2 species:danio rerio	823	gnl|BL_ORD_ID|2017ENSDARP00000127847 ENSDARG00000088084 symbol:si:dkey-66i24.8 family:zf-C2H2 species:Danio rerio	2017	3.00082e-134	87	392.119	234	204
c105925_g1_i2	1198ensdarp00000072659 ensdarg00000055798 symbol:heyl family:bhlh species:danio rerio	2010	gnl|BL_ORD_ID|1198ENSDARP00000072659 ENSDARG00000055798 symbol:heyl family:bHLH species:Danio rerio	1198	1.5753e-136	94	404.06	310	292
c118545_g1_i2	1066ensdarp00000039092 ensdarg00000028517 symbol:hbp1 family:hmg species:danio rerio	3968	gnl|BL_ORD_ID|1066ENSDARP00000039092 ENSDARG00000028517 symbol:hbp1 family:HMG species:Danio rerio	1066	9.82228e-05	61	43.1282	44	27
c136844_g1_i2	1014ensdarp00000021069 ensdarg00000014018 symbol:lhx1a family:homeobox species:danio rerio	1436	gnl|BL_ORD_ID|1014ENSDARP00000021069 ENSDARG00000014018 symbol:lhx1a family:Homeobox species:Danio rerio	1014	1.1613e-149	100	434.491	225	225
c127546_g2_i1	1647ensdarp00000113238 ensdarg00000071150 symbol:cica family:hmg species:danio rerio	8154	gnl|BL_ORD_ID|1647ENSDARP00000113238 ENSDARG00000071150 symbol:cica family:HMG species:Danio rerio	1647	0	88	1654.42	1359	1197
c139499_g1_i2	1968ensdarp00000108596 ensdarg00000089032 symbol:znf384 (2 of 3) family:zf-c2h2 species:danio rerio	1520	gnl|BL_ORD_ID|1968ENSDARP00000108596 ENSDARG00000089032 symbol:ZNF384 (2 of 3) family:zf-C2H2 species:Danio rerio	1968	2.94016e-117	93	356.295	196	184
c140406_g2_i1	1964ensdarp00000123095 ensdarg00000004714 symbol:tcf12 family:bhlh species:danio rerio	2005	gnl|BL_ORD_ID|1964ENSDARP00000123095 ENSDARG00000004714 symbol:tcf12 family:bHLH species:Danio rerio	1964	2.24128e-122	62	380.948	530	332
c127343_g1_i3	180ensdarp00000121285 ensdarg00000038687 symbol:nfkb2 family:rhd species:danio rerio	2033	gnl|BL_ORD_ID|180ENSDARP00000121285 ENSDARG00000038687 symbol:nfkb2 family:RHD species:Danio rerio	180	2.19511e-10	50	60.4622	163	82
c137920_g7_i5	578ensdarp00000119801 ensdarg00000095051 symbol:si:ch211- family:thap species:danio rerio	2069	gnl|BL_ORD_ID|578ENSDARP00000119801 ENSDARG00000095051 symbol:si:ch211-236l14.1 family:THAP species:Danio rerio	578	0	82	702.59	490	403
c137506_g1_i2	1688ensdarp00000119744 ensdarg00000025226 symbol:znf668 family:zf-c2h2 species:danio rerio	2796	gnl|BL_ORD_ID|1688ENSDARP00000119744 ENSDARG00000025226 symbol:znf668 family:zf-C2H2 species:Danio rerio	1688	0	93	1119.76	648	607
c140747_g4_i1	814ensdarp00000120026 ensdarg00000095691 symbol:si:ch73- family:zf-c2h2 species:danio rerio	1341	gnl|BL_ORD_ID|814ENSDARP00000120026 ENSDARG00000095691 symbol:si:ch73-138e16.5 family:zf-C2H2 species:Danio rerio	814	2.61939e-26	78	101.679	75	59
c5388_g1_i1	1269ensdarp00000018087 ensdarg00000017121 symbol:mafba family:tf_bzip species:danio rerio	1360	gnl|BL_ORD_ID|1269ENSDARP00000018087 ENSDARG00000017121 symbol:mafba family:TF_bZIP species:Danio rerio	1269	1.07579e-58	97	196.823	141	137
c140176_g7_i11	1624ensdarp00000126215 ensdarg00000057782 symbol:baz2ba family:mbd species:danio rerio	6260	gnl|BL_ORD_ID|1624ENSDARP00000126215 ENSDARG00000057782 symbol:baz2ba family:MBD species:Danio rerio	1624	0	93	1333.93	943	880
c127559_g1_i2	2069ensdarp00000111664 ensdarg00000077038 symbol:pbrm1l family:hmg species:danio rerio	5870	gnl|BL_ORD_ID|2069ENSDARP00000111664 ENSDARG00000077038 symbol:pbrm1l family:HMG species:Danio rerio	2069	0	95	2422.51	1437	1367
c137240_g1_i6	180ensdarp00000121285 ensdarg00000038687 symbol:nfkb2 family:rhd species:danio rerio	7147	gnl|BL_ORD_ID|180ENSDARP00000121285 ENSDARG00000038687 symbol:nfkb2 family:RHD species:Danio rerio	180	2.16848e-07	48	53.1434	112	54
c142125_g4_i2	180ensdarp00000121285 ensdarg00000038687 symbol:nfkb2 family:rhd species:danio rerio	9433	gnl|BL_ORD_ID|180ENSDARP00000121285 ENSDARG00000038687 symbol:nfkb2 family:RHD species:Danio rerio	180	0.000327151	47	43.1282	111	53
c139863_g1_i2	466ensdarp00000007187 ensdarg00000020964 symbol:prkrirb family:thap species:danio rerio	1358	gnl|BL_ORD_ID|466ENSDARP00000007187 ENSDARG00000020964 symbol:prkrirb family:THAP species:Danio rerio	466	1.36969e-15	40	75.8702	338	137
c120335_g1_i1	1934ensdarp00000125245 ensdarg00000096113 symbol:si:dkey- family:zf-c2h2 species:danio rerio	1713	gnl|BL_ORD_ID|1934ENSDARP00000125245 ENSDARG00000096113 symbol:si:dkey-246j6.3 family:zf-C2H2 species:Danio rerio	1934	6.11063e-23	53	96.6709	128	68
c126376_g1_i1	2181ensdarp00000121365 ensdarg00000028949 symbol:zbtb26 family:zbtb species:danio rerio	1407	gnl|BL_ORD_ID|2181ENSDARP00000121365 ENSDARG00000028949 symbol:ZBTB26 family:ZBTB species:Danio rerio	2181	0	95	650.203	415	395
c132156_g1_i5	1938ensdarp00000105663 ensdarg00000091524 symbol:si:ch211- family:zf-c2h2 species:danio rerio	860	gnl|BL_ORD_ID|1938ENSDARP00000105663 ENSDARG00000091524 symbol:si:ch211-162i8.3 family:zf-C2H2 species:Danio rerio	1938	1.33704e-19	83	58.151	36	30
c45936_g1_i1	866ensdarp00000064082 ensdarg00000094992 symbol:otx1b family:tf_otx species:danio rerio	765	gnl|BL_ORD_ID|866ENSDARP00000064082 ENSDARG00000094992 symbol:otx1b family:TF_Otx species:Danio rerio	866	8.8505e-53	94	174.096	98	93
c158659_g1_i1	516ensdarp00000100455 ensdarg00000045695 symbol:myca family:bhlh species:danio rerio	502	gnl|BL_ORD_ID|516ENSDARP00000100455 ENSDARG00000045695 symbol:myca family:bHLH species:Danio rerio	516	3.01558e-79	95	241.891	151	144
c123278_g1_i5	1388ensdarp00000048774 ensdarg00000042029 symbol:mbd3b family:mbd species:danio rerio	1990	gnl|BL_ORD_ID|1388ENSDARP00000048774 ENSDARG00000042029 symbol:mbd3b family:MBD species:Danio rerio	1388	8.70963e-167	98	478.789	237	234
c137098_g1_i2	219ensdarp00000004965 ensdarg00000007222 symbol:rest family:zf-c2h2 species:danio rerio	4682	gnl|BL_ORD_ID|219ENSDARP00000004965 ENSDARG00000007222 symbol:rest family:zf-C2H2 species:Danio rerio	219	0	78	384.03	326	256
c132831_g1_i1	1263ensdarp00000101018 ensdarg00000075670 symbol:rereb family:zf-gata species:danio rerio	4509	gnl|BL_ORD_ID|1263ENSDARP00000101018 ENSDARG00000075670 symbol:rereb family:zf-GATA species:Danio rerio	1263	2.61555e-08	76	55.4546	43	33
c130878_g1_i1	2000ensdarp00000053299 ensdarg00000036698 symbol:znf865 family:zf-c2h2 species:danio rerio	6714	gnl|BL_ORD_ID|2000ENSDARP00000053299 ENSDARG00000036698 symbol:znf865 family:zf-C2H2 species:Danio rerio	2000	2.24955e-94	72	335.88	294	214
c132125_g1_i2	338ensdarp00000049862 ensdarg00000008423 symbol:tfec family:bhlh species:danio rerio	1715	gnl|BL_ORD_ID|338ENSDARP00000049862 ENSDARG00000008423 symbol:tfec family:bHLH species:Danio rerio	338	7.55621e-177	88	507.294	353	312
c139026_g1_i3	1833ensdarp00000100868 ensdarg00000018000 symbol:ubp1 family:cp2 species:danio rerio	2860	gnl|BL_ORD_ID|1833ENSDARP00000100868 ENSDARG00000018000 symbol:ubp1 family:CP2 species:Danio rerio	1833	0	96	915.22	506	488
c135962_g1_i1	528ensdarp00000110278 ensdarg00000036542 symbol: family:homeobox species:danio rerio	3241	gnl|BL_ORD_ID|528ENSDARP00000110278 ENSDARG00000036542 symbol:pknox1.2 family:Homeobox species:Danio rerio	528	4.11411e-134	90	414.846	307	277
c136121_g1_i2	11ensdarp00000013960 ensdarg00000013539 symbol:ikzf1 family:zf-c2h2 species:danio rerio	3989	gnl|BL_ORD_ID|11ENSDARP00000013960 ENSDARG00000013539 symbol:ikzf1 family:zf-C2H2 species:Danio rerio	11	1.956e-108	62	353.214	408	256
c141648_g2_i5	2176ensdarp00000065919 ensdarg00000044850 symbol: family:zf-c2h2 species:danio rerio	1145	gnl|BL_ORD_ID|2176ENSDARP00000065919 ENSDARG00000044850 symbol:AL627305.1 family:zf-C2H2 species:Danio rerio	2176	8.6445e-78	74	242.662	192	143
c140427_g1_i1	892ensdarp00000069169 ensdarg00000052766 symbol:evi5l family:zf-c2h2 species:danio rerio	4174	gnl|BL_ORD_ID|892ENSDARP00000069169 ENSDARG00000052766 symbol:EVI5L family:zf-C2H2 species:Danio rerio	892	1.93823e-21	46	98.2117	274	128
c110748_g1_i1	858ensdarp00000082796 ensdarg00000061724 symbol:setdb1b family:mbd species:danio rerio	2158	gnl|BL_ORD_ID|858ENSDARP00000082796 ENSDARG00000061724 symbol:setdb1b family:MBD species:Danio rerio	858	9.11465e-133	70	422.935	397	280
c7039_g1_i1	2277ensdarp00000009717 ensdarg00000014463 symbol:usf1l family:bhlh species:danio rerio	1890	gnl|BL_ORD_ID|2277ENSDARP00000009717 ENSDARG00000014463 symbol:usf1l family:bHLH species:Danio rerio	2277	4.89456e-152	84	441.81	289	243
c140734_g1_i5	1499ensdarp00000124331 ensdarg00000095890 symbol:znf236 family:zf-c2h2 species:danio rerio	5730	gnl|BL_ORD_ID|1499ENSDARP00000124331 ENSDARG00000095890 symbol:znf236 family:zf-C2H2 species:Danio rerio	1499	0	91	3042.29	1791	1639
c130433_g1_i3	1249ensdarp00000048103 ensdarg00000012887 symbol:znf143a family:zf-c2h2 species:danio rerio	3301	gnl|BL_ORD_ID|1249ENSDARP00000048103 ENSDARG00000012887 symbol:znf143a family:zf-C2H2 species:Danio rerio	1249	0	94	1160.21	609	577
c120704_g1_i1	1390ensdarp00000094186 ensdarg00000035889 symbol:zbtb8b family:zbtb species:danio rerio	2686	gnl|BL_ORD_ID|1390ENSDARP00000094186 ENSDARG00000035889 symbol:zbtb8b family:ZBTB species:Danio rerio	1390	8.60082e-12	55	65.0846	154	86
c137382_g1_i4	1678ensdarp00000000160 ensdarg00000000151 symbol:thraa family:thr-like species:danio rerio	1409	gnl|BL_ORD_ID|1678ENSDARP00000000160 ENSDARG00000000151 symbol:thraa family:THR-like species:Danio rerio	1678	0	98	721.079	372	366
c178509_g1_i1	2160ensdarp00000101801 ensdarg00000074346 symbol:l3mbtl1b family:zf-c2hc species:danio rerio	774	gnl|BL_ORD_ID|2160ENSDARP00000101801 ENSDARG00000074346 symbol:l3mbtl1b family:zf-C2HC species:Danio rerio	2160	0.000974078	60	36.965	53	32
c128656_g2_i1	249ensdarp00000107014 ensdarg00000076451 symbol:prdm2b family:zf-c2h2 species:danio rerio	7088	gnl|BL_ORD_ID|249ENSDARP00000107014 ENSDARG00000076451 symbol:prdm2b family:zf-C2H2 species:Danio rerio	249	0	87	1429.46	1020	895
c138655_g1_i4	1263ensdarp00000101018 ensdarg00000075670 symbol:rereb family:zf-gata species:danio rerio	4407	gnl|BL_ORD_ID|1263ENSDARP00000101018 ENSDARG00000075670 symbol:rereb family:zf-GATA species:Danio rerio	1263	2.54627e-08	76	55.4546	43	33
c127261_g1_i1	2259ensdarp00000104613 ensdarg00000089716 symbol: family:zbtb species:danio rerio	2526	gnl|BL_ORD_ID|2259ENSDARP00000104613 ENSDARG00000089716 symbol:FP085391.3 family:ZBTB species:Danio rerio	2259	4.06586e-11	57	63.1586	104	60
c130148_g1_i1	699ensdarp00000076889 ensdarg00000059354 symbol:c19h1orf85 family:ncu-g1 species:danio rerio	2329	gnl|BL_ORD_ID|699ENSDARP00000076889 ENSDARG00000059354 symbol:C19H1orf85 family:NCU-G1 species:Danio rerio	699	0	85	578.941	407	346
c141041_g1_i3	180ensdarp00000121285 ensdarg00000038687 symbol:nfkb2 family:rhd species:danio rerio	4735	gnl|BL_ORD_ID|180ENSDARP00000121285 ENSDARG00000038687 symbol:nfkb2 family:RHD species:Danio rerio	180	0.000247596	38	42.3578	158	61
c104442_g1_i1	1155ensdarp00000087416 ensdarg00000063563 symbol:creb3l2 family:tf_bzip species:danio rerio	3018	gnl|BL_ORD_ID|1155ENSDARP00000087416 ENSDARG00000063563 symbol:creb3l2 family:TF_bZIP species:Danio rerio	1155	0	92	779.245	526	488
c140100_g2_i5	1014ensdarp00000021069 ensdarg00000014018 symbol:lhx1a family:homeobox species:danio rerio	2231	gnl|BL_ORD_ID|1014ENSDARP00000021069 ENSDARG00000014018 symbol:lhx1a family:Homeobox species:Danio rerio	1014	1.48519e-14	50	73.1738	116	59
c134913_g3_i1	1202ensdarp00000121618 ensdarg00000060306 symbol:tfcp2 family:cp2 species:danio rerio	2136	gnl|BL_ORD_ID|1202ENSDARP00000121618 ENSDARG00000060306 symbol:tfcp2 family:CP2 species:Danio rerio	1202	9.29061e-127	99	387.882	190	189
c121158_g1_i2	1999ensdarp00000044669 ensdarg00000061836 symbol:nfixb family:ctf nfi species:danio rerio	920	gnl|BL_ORD_ID|1999ENSDARP00000044669 ENSDARG00000061836 symbol:nfixb family:CTF/NFI species:Danio rerio	1999	1.01693e-165	84	474.167	361	306
c140785_g2_i1	180ensdarp00000121285 ensdarg00000038687 symbol:nfkb2 family:rhd species:danio rerio	2580	gnl|BL_ORD_ID|180ENSDARP00000121285 ENSDARG00000038687 symbol:nfkb2 family:RHD species:Danio rerio	180	3.23718e-08	47	53.9138	164	78
c71435_g1_i3	834ensdarp00000102801 ensdarg00000031307 symbol:zic4 family:zf-c2h2 species:danio rerio	449	gnl|BL_ORD_ID|834ENSDARP00000102801 ENSDARG00000031307 symbol:zic4 family:zf-C2H2 species:Danio rerio	834	2.63236e-64	98	205.297	111	109
c87081_g1_i1	559ensdarp00000110930 ensdarg00000016454 symbol:esr2a family:esr-like species:danio rerio	1074	gnl|BL_ORD_ID|559ENSDARP00000110930 ENSDARG00000016454 symbol:esr2a family:ESR-like species:Danio rerio	559	5.00232e-131	93	387.497	205	191
c139570_g1_i13	2313ensdarp00000079481 ensdarg00000060395 symbol:mum1l1 family:hmgi hmgy species:danio rerio	5823	gnl|BL_ORD_ID|2313ENSDARP00000079481 ENSDARG00000060395 symbol:MUM1L1 family:HMGI/HMGY species:Danio rerio	2313	0	77	625.165	513	398
c107613_g1_i4	184ensdarp00000120955 ensdarg00000078434 symbol:znf692 family:zf-c2h2 species:danio rerio	1584	gnl|BL_ORD_ID|184ENSDARP00000120955 ENSDARG00000078434 symbol:znf692 family:zf-C2H2 species:Danio rerio	184	2.04889e-162	74	472.626	399	297
c101761_g1_i1	2206ensdarp00000080163 ensdarg00000060661 symbol:klf8 family:zf-c2h2 species:danio rerio	3613	gnl|BL_ORD_ID|2206ENSDARP00000080163 ENSDARG00000060661 symbol:KLF8 family:zf-C2H2 species:Danio rerio	2206	0	97	645.195	343	333
c121158_g1_i4	1999ensdarp00000044669 ensdarg00000061836 symbol:nfixb family:ctf nfi species:danio rerio	808	gnl|BL_ORD_ID|1999ENSDARP00000044669 ENSDARG00000061836 symbol:nfixb family:CTF/NFI species:Danio rerio	1999	8.6809e-153	85	439.499	290	247
c133725_g2_i2	1406ensdarp00000070114 ensdarg00000053586 symbol:creb1a family:tf_bzip species:danio rerio	1453	gnl|BL_ORD_ID|1406ENSDARP00000070114 ENSDARG00000053586 symbol:creb1a family:TF_bZIP species:Danio rerio	1406	8.17784e-163	95	464.922	324	308
c137269_g1_i3	721ensdarp00000098613 ensdarg00000076437 symbol:zgc:163143 family:thap species:danio rerio	1603	gnl|BL_ORD_ID|721ENSDARP00000098613 ENSDARG00000076437 symbol:zgc:163143 family:THAP species:Danio rerio	721	0	83	619.772	417	350
c118376_g1_i1	346ensdarp00000053781 ensdarg00000056175 symbol:scrt2 family:zf-c2h2 species:danio rerio	2047	gnl|BL_ORD_ID|346ENSDARP00000053781 ENSDARG00000056175 symbol:scrt2 family:zf-C2H2 species:Danio rerio	346	0	95	545.814	312	298
c109889_g1_i1	1503ensdarp00000054174 ensdarg00000037238 symbol:smad5 family:mh1 species:danio rerio	2035	gnl|BL_ORD_ID|1503ENSDARP00000054174 ENSDARG00000037238 symbol:smad5 family:MH1 species:Danio rerio	1503	0	99	782.711	452	451
c155563_g1_i1	2055ensdarp00000088889 ensdarg00000068019 symbol:loc100332016 family:hmg species:danio rerio	624	gnl|BL_ORD_ID|2055ENSDARP00000088889 ENSDARG00000068019 symbol:LOC100332016 family:HMG species:Danio rerio	2055	1.64513e-29	68	111.309	104	71
c93013_g1_i1	850ensdarp00000014246 ensdarg00000018611 symbol:lbx1b family:homeobox species:danio rerio	1302	gnl|BL_ORD_ID|850ENSDARP00000014246 ENSDARG00000018611 symbol:lbx1b family:Homeobox species:Danio rerio	850	9.31526e-141	86	404.831	252	217
c130628_g1_i5	1692ensdarp00000083448 ensdarg00000039899 symbol:zbtb7a family:zbtb species:danio rerio	2552	gnl|BL_ORD_ID|1692ENSDARP00000083448 ENSDARG00000039899 symbol:zbtb7a family:ZBTB species:Danio rerio	1692	4.85955e-10	63	59.6918	72	46
c48756_g1_i1	1453ensdarp00000100492 ensdarg00000042296 symbol:dlx5a family:homeobox species:danio rerio	986	gnl|BL_ORD_ID|1453ENSDARP00000100492 ENSDARG00000042296 symbol:dlx5a family:Homeobox species:Danio rerio	1453	0	98	553.132	283	280
c144129_g4_i8	858ensdarp00000082796 ensdarg00000061724 symbol:setdb1b family:mbd species:danio rerio	3743	gnl|BL_ORD_ID|858ENSDARP00000082796 ENSDARG00000061724 symbol:setdb1b family:MBD species:Danio rerio	858	3.34067e-10	55	61.2326	79	44
c131809_g1_i6	146ensdarp00000105010 ensdarg00000091762 symbol:zbtb40 family:zbtb species:danio rerio	968	gnl|BL_ORD_ID|146ENSDARP00000105010 ENSDARG00000091762 symbol:ZBTB40 family:ZBTB species:Danio rerio	146	8.48574e-19	80	84.3445	68	55
c142036_g5_i1	180ensdarp00000121285 ensdarg00000038687 symbol:nfkb2 family:rhd species:danio rerio	4901	gnl|BL_ORD_ID|180ENSDARP00000121285 ENSDARG00000038687 symbol:nfkb2 family:RHD species:Danio rerio	180	6.96926e-15	49	77.0258	203	101
c101019_g1_i1	19ensdarp00000094239 ensdarg00000070477 symbol:dnajc2 family:myb species:danio rerio	3701	gnl|BL_ORD_ID|19ENSDARP00000094239 ENSDARG00000070477 symbol:dnajc2 family:MYB species:Danio rerio	19	0	97	899.042	603	586
c144020_g2_i7	180ensdarp00000121285 ensdarg00000038687 symbol:nfkb2 family:rhd species:danio rerio	12947	gnl|BL_ORD_ID|180ENSDARP00000121285 ENSDARG00000038687 symbol:nfkb2 family:RHD species:Danio rerio	180	1.01042e-18	52	91.2781	205	108
c135186_g1_i3	892ensdarp00000069169 ensdarg00000052766 symbol:evi5l family:zf-c2h2 species:danio rerio	1542	gnl|BL_ORD_ID|892ENSDARP00000069169 ENSDARG00000052766 symbol:EVI5L family:zf-C2H2 species:Danio rerio	892	0.000414845	46	39.6614	203	95
c140569_g4_i1	892ensdarp00000069169 ensdarg00000052766 symbol:evi5l family:zf-c2h2 species:danio rerio	5826	gnl|BL_ORD_ID|892ENSDARP00000069169 ENSDARG00000052766 symbol:EVI5L family:zf-C2H2 species:Danio rerio	892	1.82557e-16	51	82.4185	247	126
c47563_g1_i1	17ensdarp00000121019 ensdarg00000077840 symbol:meis2b family:homeobox species:danio rerio	1180	gnl|BL_ORD_ID|17ENSDARP00000121019 ENSDARG00000077840 symbol:meis2b family:Homeobox species:Danio rerio	17	2.23548e-78	90	247.669	151	137
c128918_g2_i1	1996ensdarp00000073973 ensdarg00000001940 symbol:dnajc1 family:myb species:danio rerio	695	gnl|BL_ORD_ID|1996ENSDARP00000073973 ENSDARG00000001940 symbol:dnajc1 family:MYB species:Danio rerio	1996	6.36589e-07	74	46.2098	35	26
c141053_g3_i1	568ensdarp00000073730 ensdarg00000056732 symbol:loc100149863 family:bhlh species:danio rerio	779	gnl|BL_ORD_ID|568ENSDARP00000073730 ENSDARG00000056732 symbol:LOC100149863 family:bHLH species:Danio rerio	568	6.26547e-08	66	47.7506	45	30
c140468_g1_i2	298ensdarp00000110893 ensdarg00000091025 symbol: family:zf-c2h2 species:danio rerio	5914	gnl|BL_ORD_ID|298ENSDARP00000110893 ENSDARG00000091025 symbol:BX005085.3 family:zf-C2H2 species:Danio rerio	298	1.83645e-46	35	179.874	1169	419
c112806_g1_i1	1520ensdarp00000096722 ensdarg00000071589 symbol:si:dkey- family:zf-c2h2 species:danio rerio	546	gnl|BL_ORD_ID|1520ENSDARP00000096722 ENSDARG00000071589 symbol:si:dkey-253d23.2 family:zf-C2H2 species:Danio rerio	1520	9.98678e-07	70	43.5134	37	26
c110187_g1_i2	1692ensdarp00000083448 ensdarg00000039899 symbol:zbtb7a family:zbtb species:danio rerio	1366	gnl|BL_ORD_ID|1692ENSDARP00000083448 ENSDARG00000039899 symbol:zbtb7a family:ZBTB species:Danio rerio	1692	2.52892e-16	52	78.1814	118	62
c125951_g2_i1	180ensdarp00000121285 ensdarg00000038687 symbol:nfkb2 family:rhd species:danio rerio	3984	gnl|BL_ORD_ID|180ENSDARP00000121285 ENSDARG00000038687 symbol:nfkb2 family:RHD species:Danio rerio	180	2.22484e-10	45	62.003	227	103
c125704_g1_i3	1484ensdarp00000096538 ensdarg00000071496 symbol:zic6 family:zf-c2h2 species:danio rerio	2592	gnl|BL_ORD_ID|1484ENSDARP00000096538 ENSDARG00000071496 symbol:zic6 family:zf-C2H2 species:Danio rerio	1484	0	96	1015.76	524	507
c138261_g1_i4	1342ensdarp00000031774 ensdarg00000025699 symbol:mbd1 family:mbd species:danio rerio	954	gnl|BL_ORD_ID|1342ENSDARP00000031774 ENSDARG00000025699 symbol:mbd1 family:MBD species:Danio rerio	1342	4.13525e-36	62	136.732	152	95
c140631_g1_i1	180ensdarp00000121285 ensdarg00000038687 symbol:nfkb2 family:rhd species:danio rerio	4158	gnl|BL_ORD_ID|180ENSDARP00000121285 ENSDARG00000038687 symbol:nfkb2 family:RHD species:Danio rerio	180	4.48926e-09	39	57.7658	254	101
c142654_g1_i2	294ensdarp00000105953 ensdarg00000086044 symbol:loc100537394 family:af-4 species:danio rerio	4354	gnl|BL_ORD_ID|294ENSDARP00000105953 ENSDARG00000086044 symbol:LOC100537394 family:AF-4 species:Danio rerio	294	3.00438e-78	60	265.388	485	295
c138752_g2_i4	1853ensdarp00000129298 ensdarg00000039806 symbol:loc100004296 family:t-box species:danio rerio	945	gnl|BL_ORD_ID|1853ENSDARP00000129298 ENSDARG00000039806 symbol:LOC100004296 family:T-box species:Danio rerio	1853	1.79849e-34	89	128.642	73	65
c143350_g1_i1	661ensdarp00000002973 ensdarg00000002365 symbol:cers5 family:homeobox species:danio rerio	2215	gnl|BL_ORD_ID|661ENSDARP00000002973 ENSDARG00000002365 symbol:cers5 family:Homeobox species:Danio rerio	661	0	96	691.804	387	373
c137933_g1_i6	2086ensdarp00000049322 ensdarg00000019658 symbol:pou2f2a family:pou species:danio rerio	2254	gnl|BL_ORD_ID|2086ENSDARP00000049322 ENSDARG00000019658 symbol:pou2f2a family:Pou species:Danio rerio	2086	1.47464e-66	93	233.032	161	150
c106985_g1_i1	1322ensdarp00000048292 ensdarg00000032768 symbol:irf1b family:irf species:danio rerio	1561	gnl|BL_ORD_ID|1322ENSDARP00000048292 ENSDARG00000032768 symbol:irf1b family:IRF species:Danio rerio	1322	1.63317e-114	82	341.658	245	202
c117099_g1_i2	628ensdarp00000118466 ensdarg00000094412 symbol: family:zf-c2h2 species:danio rerio	1340	gnl|BL_ORD_ID|628ENSDARP00000118466 ENSDARG00000094412 symbol:BX572103.4 family:zf-C2H2 species:Danio rerio	628	8.56389e-58	64	193.741	203	131
c105280_g1_i1	2ensdarp00000042193 ensdarg00000031387 symbol:cers4a family:homeobox species:danio rerio	1636	gnl|BL_ORD_ID|2ENSDARP00000042193 ENSDARG00000031387 symbol:cers4a family:Homeobox species:Danio rerio	2	2.07959e-86	88	273.863	197	175
c142625_g4_i1	1710ensdarp00000110667 ensdarg00000006124 symbol:kdm5c family:arid species:danio rerio	1003	gnl|BL_ORD_ID|1710ENSDARP00000110667 ENSDARG00000006124 symbol:kdm5c family:ARID species:Danio rerio	1710	1.19809e-100	57	323.553	395	226
c133950_g1_i2	164ensdarp00000077731 ensdarg00000059707 symbol:znf423 (1 of 2) family:zf-c2h2 species:danio rerio	5640	gnl|BL_ORD_ID|164ENSDARP00000077731 ENSDARG00000059707 symbol:ZNF423 (1 of 2) family:zf-C2H2 species:Danio rerio	164	0	98	2598.93	1372	1355
c263650_g1_i1	1397ensdarp00000125594 ensdarg00000093721 symbol:si:dkey- family:zf-c2h2 species:danio rerio	1508	gnl|BL_ORD_ID|1397ENSDARP00000125594 ENSDARG00000093721 symbol:si:dkey-238o14.8 family:zf-C2H2 species:Danio rerio	1397	0.000165787	55	40.0466	54	30
c128917_g1_i1	162ensdarp00000110885 ensdarg00000010462 symbol:sp9 family:zf-c2h2 species:danio rerio	1950	gnl|BL_ORD_ID|162ENSDARP00000110885 ENSDARG00000010462 symbol:sp9 family:zf-C2H2 species:Danio rerio	162	0	99	682.945	432	429
c9488_g1_i1	2170ensdarp00000066316 ensdarg00000045105 symbol:foxn2b family:fork head species:danio rerio	733	gnl|BL_ORD_ID|2170ENSDARP00000066316 ENSDARG00000045105 symbol:foxn2b family:Fork head species:Danio rerio	2170	5.46882e-08	83	49.6766	37	31
c140574_g5_i3	1692ensdarp00000083448 ensdarg00000039899 symbol:zbtb7a family:zbtb species:danio rerio	3340	gnl|BL_ORD_ID|1692ENSDARP00000083448 ENSDARG00000039899 symbol:zbtb7a family:ZBTB species:Danio rerio	1692	1.45526e-12	54	68.5514	118	64
c130850_g1_i1	572ensdarp00000044082 ensdarg00000009418 symbol:mef2cb family:srf species:danio rerio	1297	gnl|BL_ORD_ID|572ENSDARP00000044082 ENSDARG00000009418 symbol:mef2cb family:SRF species:Danio rerio	572	0	95	566.229	293	281
c122513_g1_i6	578ensdarp00000119801 ensdarg00000095051 symbol:si:ch211- family:thap species:danio rerio	1198	gnl|BL_ORD_ID|578ENSDARP00000119801 ENSDARG00000095051 symbol:si:ch211-236l14.1 family:THAP species:Danio rerio	578	2.8978e-36	66	137.887	142	95
c131556_g2_i1	1635ensdarp00000070099 ensdarg00000053569 symbol:sox3 family:hmg species:danio rerio	3018	gnl|BL_ORD_ID|1635ENSDARP00000070099 ENSDARG00000053569 symbol:sox3 family:HMG species:Danio rerio	1635	0	99	568.155	300	298
c107716_g1_i2	2069ensdarp00000111664 ensdarg00000077038 symbol:pbrm1l family:hmg species:danio rerio	1233	gnl|BL_ORD_ID|2069ENSDARP00000111664 ENSDARG00000077038 symbol:pbrm1l family:HMG species:Danio rerio	2069	3.94108e-07	44	49.2914	109	49
c136025_g2_i9	2024ensdarp00000107849 ensdarg00000070458 symbol:zgc:153292 family:thap species:danio rerio	2033	gnl|BL_ORD_ID|2024ENSDARP00000107849 ENSDARG00000070458 symbol:zgc:153292 family:THAP species:Danio rerio	2024	2.53755e-11	45	62.7734	174	79
c137501_g4_i1	1680ensdarp00000104454 ensdarg00000057737 symbol:rxraa family:rxr-like species:danio rerio	513	gnl|BL_ORD_ID|1680ENSDARP00000104454 ENSDARG00000057737 symbol:rxraa family:RXR-like species:Danio rerio	1680	6.15329e-122	100	354.369	171	171
c96999_g1_i1	1996ensdarp00000073973 ensdarg00000001940 symbol:dnajc1 family:myb species:danio rerio	2910	gnl|BL_ORD_ID|1996ENSDARP00000073973 ENSDARG00000001940 symbol:dnajc1 family:MYB species:Danio rerio	1996	1.2128e-07	61	51.9878	65	40
c81340_g1_i2	2066ensdarp00000099059 ensdarg00000045166 symbol:bhlha15 family:bhlh species:danio rerio	2333	gnl|BL_ORD_ID|2066ENSDARP00000099059 ENSDARG00000045166 symbol:bhlha15 family:bHLH species:Danio rerio	2066	8.04976e-100	93	307.375	175	164
c140107_g1_i8	474ensdarp00000093826 ensdarg00000070312 symbol:zgc:158320 family:thap species:danio rerio	3280	gnl|BL_ORD_ID|474ENSDARP00000093826 ENSDARG00000070312 symbol:zgc:158320 family:THAP species:Danio rerio	474	4.92201e-20	59	89.3521	94	56
c140697_g2_i1	2042ensdarp00000015726 ensdarg00000020176 symbol:zbtb22 (2 of 2) family:zbtb species:danio rerio	5791	gnl|BL_ORD_ID|2042ENSDARP00000015726 ENSDARG00000020176 symbol:ZBTB22 (2 of 2) family:ZBTB species:Danio rerio	2042	6.40302e-15	57	76.2554	119	68
c141094_g1_i3	1342ensdarp00000031774 ensdarg00000025699 symbol:mbd1 family:mbd species:danio rerio	4236	gnl|BL_ORD_ID|1342ENSDARP00000031774 ENSDARG00000025699 symbol:mbd1 family:MBD species:Danio rerio	1342	0.000425288	65	41.5874	40	26
c136802_g1_i1	651ensdarp00000108835 ensdarg00000089635 symbol: family:zf-c2h2 species:danio rerio	777	gnl|BL_ORD_ID|651ENSDARP00000108835 ENSDARG00000089635 symbol:CABZ01054405.2 family:zf-C2H2 species:Danio rerio	651	4.40648e-10	65	37.3502	46	30
c141516_g3_i5	1802ensdarp00000076212 ensdarg00000058676 symbol:baz2a family:mbd species:danio rerio	5340	gnl|BL_ORD_ID|1802ENSDARP00000076212 ENSDARG00000058676 symbol:baz2a family:MBD species:Danio rerio	1802	7.44741e-14	56	73.9442	118	67
c142238_g1_i4	1415ensdarp00000019575 ensdarg00000014022 symbol:nfat5 (1 of 2) family:rhd species:danio rerio	6522	gnl|BL_ORD_ID|1415ENSDARP00000019575 ENSDARG00000014022 symbol:NFAT5 (1 of 2) family:RHD species:Danio rerio	1415	0	92	1070.46	617	570
c140517_g2_i1	7ensdarp00000058728 ensdarg00000057093 symbol:kdm5ba family:arid species:danio rerio	5760	gnl|BL_ORD_ID|7ENSDARP00000058728 ENSDARG00000057093 symbol:kdm5ba family:ARID species:Danio rerio	7	4.90832e-35	53	143.665	239	129
c125545_g1_i2	1137ensdarp00000070415 ensdarg00000053829 symbol:pax9 family:pax species:danio rerio	1245	gnl|BL_ORD_ID|1137ENSDARP00000070415 ENSDARG00000053829 symbol:pax9 family:PAX species:Danio rerio	1137	0.000419422	57	38.891	73	42
c140529_g4_i5	291ensdarp00000108876 ensdarg00000089550 symbol:pbx1b family:homeobox species:danio rerio	2237	gnl|BL_ORD_ID|291ENSDARP00000108876 ENSDARG00000089550 symbol:pbx1b family:Homeobox species:Danio rerio	291	4.64203e-123	93	352.443	193	180
c139499_g1_i5	1968ensdarp00000108596 ensdarg00000089032 symbol:znf384 (2 of 3) family:zf-c2h2 species:danio rerio	1659	gnl|BL_ORD_ID|1968ENSDARP00000108596 ENSDARG00000089032 symbol:ZNF384 (2 of 3) family:zf-C2H2 species:Danio rerio	1968	5.12376e-158	95	462.611	249	237
c129372_g1_i3	908ensdarp00000095342 ensdarg00000070939 symbol:znf740a family:zf-c2h2 species:danio rerio	2770	gnl|BL_ORD_ID|908ENSDARP00000095342 ENSDARG00000070939 symbol:znf740a family:zf-C2H2 species:Danio rerio	908	1.40897e-169	94	495.738	255	241
c136182_g6_i1	1392ensdarp00000108911 ensdarg00000089173 symbol: family:zf-c2h2 species:danio rerio	1407	gnl|BL_ORD_ID|1392ENSDARP00000108911 ENSDARG00000089173 symbol:BX004873.2 family:zf-C2H2 species:Danio rerio	1392	4.56589e-53	61	115.161	131	80
c123118_g1_i3	56ensdarp00000123679 ensdarg00000070371 symbol:kat7 (2 of 2) family:zf-c2hc species:danio rerio	3671	gnl|BL_ORD_ID|56ENSDARP00000123679 ENSDARG00000070371 symbol:KAT7 (2 of 2) family:zf-C2HC species:Danio rerio	56	2.60275e-113	69	367.466	323	224
c146697_g1_i1	1498ensdarp00000085616 ensdarg00000062801 symbol:erfl3 family:ets species:danio rerio	1241	gnl|BL_ORD_ID|1498ENSDARP00000085616 ENSDARG00000062801 symbol:erfl3 family:ETS species:Danio rerio	1498	1.49333e-139	99	415.231	200	198
c12127_g1_i1	124ensdarp00000103737 ensdarg00000074397 symbol:bnc1 family:zf-c2h2 species:danio rerio	2087	gnl|BL_ORD_ID|124ENSDARP00000103737 ENSDARG00000074397 symbol:BNC1 family:zf-C2H2 species:Danio rerio	124	0	90	998.038	631	569
c142937_g4_i4	1203ensdarp00000126768 ensdarg00000023499 symbol:loc572225 family:zf-c2h2 species:danio rerio	920	gnl|BL_ORD_ID|1203ENSDARP00000126768 ENSDARG00000023499 symbol:LOC572225 family:zf-C2H2 species:Danio rerio	1203	3.37083e-11	78	60.4622	41	32
c100257_g1_i1	1658ensdarp00000113096 ensdarg00000015998 symbol:wdhd1 family:hmg species:danio rerio	3241	gnl|BL_ORD_ID|1658ENSDARP00000113096 ENSDARG00000015998 symbol:wdhd1 family:HMG species:Danio rerio	1658	3.76152e-09	43	57.7658	299	130
c137624_g1_i5	2331ensdarp00000026694 ensdarg00000005586 symbol:zbtb20 family:zbtb species:danio rerio	6382	gnl|BL_ORD_ID|2331ENSDARP00000026694 ENSDARG00000005586 symbol:zbtb20 family:ZBTB species:Danio rerio	2331	6.00526e-45	85	172.555	107	91
c98837_g1_i1	30ensdarp00000122306 ensdarg00000075542 symbol:zfhx4 family:homeobox species:danio rerio	557	gnl|BL_ORD_ID|30ENSDARP00000122306 ENSDARG00000075542 symbol:zfhx4 family:Homeobox species:Danio rerio	30	3.81575e-70	98	231.491	134	132
c135036_g1_i1	180ensdarp00000121285 ensdarg00000038687 symbol:nfkb2 family:rhd species:danio rerio	3989	gnl|BL_ORD_ID|180ENSDARP00000121285 ENSDARG00000038687 symbol:nfkb2 family:RHD species:Danio rerio	180	1.46367e-122	73	403.675	337	248
c135636_g2_i1	1558ensdarp00000129407 ensdarg00000076584 symbol:patz1 family:zbtb species:danio rerio	2663	gnl|BL_ORD_ID|1558ENSDARP00000129407 ENSDARG00000076584 symbol:patz1 family:ZBTB species:Danio rerio	1558	0	93	857.825	474	443
c133725_g4_i1	1406ensdarp00000070114 ensdarg00000053586 symbol:creb1a family:tf_bzip species:danio rerio	1453	gnl|BL_ORD_ID|1406ENSDARP00000070114 ENSDARG00000053586 symbol:creb1a family:TF_bZIP species:Danio rerio	1406	8.17784e-163	95	464.922	324	308
c142382_g4_i1	1441ensdarp00000110633 ensdarg00000043226 symbol:nfixa family:ctf nfi species:danio rerio	3454	gnl|BL_ORD_ID|1441ENSDARP00000110633 ENSDARG00000043226 symbol:nfixa family:CTF/NFI species:Danio rerio	1441	0	98	907.516	456	447
c94338_g1_i1	1019ensdarp00000075139 ensdarg00000057936 symbol:lhx5 family:homeobox species:danio rerio	2199	gnl|BL_ORD_ID|1019ENSDARP00000075139 ENSDARG00000057936 symbol:lhx5 family:Homeobox species:Danio rerio	1019	0	96	596.275	401	388
c70431_g1_i2	2055ensdarp00000088889 ensdarg00000068019 symbol:loc100332016 family:hmg species:danio rerio	2196	gnl|BL_ORD_ID|2055ENSDARP00000088889 ENSDARG00000068019 symbol:LOC100332016 family:HMG species:Danio rerio	2055	3.10224e-132	88	399.053	277	244
c29689_g1_i1	1997ensdarp00000057526 ensdarg00000039364 symbol:zgc:113019 family:thap species:danio rerio	1244	gnl|BL_ORD_ID|1997ENSDARP00000057526 ENSDARG00000039364 symbol:zgc:113019 family:THAP species:Danio rerio	1997	6.0819e-99	69	305.449	343	240
c133535_g1_i1	528ensdarp00000110278 ensdarg00000036542 symbol: family:homeobox species:danio rerio	3189	gnl|BL_ORD_ID|528ENSDARP00000110278 ENSDARG00000036542 symbol:pknox1.2 family:Homeobox species:Danio rerio	528	1.37289e-90	98	297.36	286	281
c137178_g1_i2	892ensdarp00000069169 ensdarg00000052766 symbol:evi5l family:zf-c2h2 species:danio rerio	3356	gnl|BL_ORD_ID|892ENSDARP00000069169 ENSDARG00000052766 symbol:EVI5L family:zf-C2H2 species:Danio rerio	892	1.32557e-11	52	65.4698	175	91
c139779_g11_i2	2269ensdarp00000033085 ensdarg00000023316 symbol:sim1a family:bhlh species:danio rerio	3176	gnl|BL_ORD_ID|2269ENSDARP00000033085 ENSDARG00000023316 symbol:sim1a family:bHLH species:Danio rerio	2269	3.42066e-19	49	89.7373	240	118
c125922_g1_i2	2140ensdarp00000083101 ensdarg00000043210 symbol:loc100005568 family:ctf nfi species:danio rerio	2383	gnl|BL_ORD_ID|2140ENSDARP00000083101 ENSDARG00000043210 symbol:LOC100005568 family:CTF/NFI species:Danio rerio	2140	1.59321e-131	67	402.519	473	320
c134225_g1_i1	1015ensdarp00000103900 ensdarg00000003251 symbol:zbtb22b family:zbtb species:danio rerio	2722	gnl|BL_ORD_ID|1015ENSDARP00000103900 ENSDARG00000003251 symbol:zbtb22b family:ZBTB species:Danio rerio	1015	0	92	1036.56	677	624
c143186_g2_i1	688ensdarp00000128656 ensdarg00000086173 symbol:relb family:rhd species:danio rerio	3583	gnl|BL_ORD_ID|688ENSDARP00000128656 ENSDARG00000086173 symbol:relb family:RHD species:Danio rerio	688	0	85	849.351	584	498
c134429_g1_i5	180ensdarp00000121285 ensdarg00000038687 symbol:nfkb2 family:rhd species:danio rerio	1777	gnl|BL_ORD_ID|180ENSDARP00000121285 ENSDARG00000038687 symbol:nfkb2 family:RHD species:Danio rerio	180	7.942e-06	40	45.4394	148	60
c115337_g1_i3	1342ensdarp00000031774 ensdarg00000025699 symbol:mbd1 family:mbd species:danio rerio	2058	gnl|BL_ORD_ID|1342ENSDARP00000031774 ENSDARG00000025699 symbol:mbd1 family:MBD species:Danio rerio	1342	1.3671e-07	59	51.6026	79	47
c249441_g1_i1	1247ensdarp00000010118 ensdarg00000017168 symbol:nr2f1b family:rxr-like species:danio rerio	861	gnl|BL_ORD_ID|1247ENSDARP00000010118 ENSDARG00000017168 symbol:nr2f1b family:RXR-like species:Danio rerio	1247	2.78997e-70	84	223.016	142	120
c140089_g1_i2	1005ensdarp00000023698 ensdarg00000011582 symbol:sox5 family:hmg species:danio rerio	5220	gnl|BL_ORD_ID|1005ENSDARP00000023698 ENSDARG00000011582 symbol:sox5 family:HMG species:Danio rerio	1005	0	97	922.154	647	633
c137212_g1_i3	180ensdarp00000121285 ensdarg00000038687 symbol:nfkb2 family:rhd species:danio rerio	2502	gnl|BL_ORD_ID|180ENSDARP00000121285 ENSDARG00000038687 symbol:nfkb2 family:RHD species:Danio rerio	180	1.31216e-11	49	65.0846	171	85
c143583_g2_i4	7ensdarp00000058728 ensdarg00000057093 symbol:kdm5ba family:arid species:danio rerio	1269	gnl|BL_ORD_ID|7ENSDARP00000058728 ENSDARG00000057093 symbol:kdm5ba family:ARID species:Danio rerio	7	0.00045377	57	39.2762	49	28
c116993_g1_i1	117ensdarp00000079816 ensdarg00000016300 symbol:ebf3 family:coe species:danio rerio	2412	gnl|BL_ORD_ID|117ENSDARP00000079816 ENSDARG00000016300 symbol:ebf3 family:COE species:Danio rerio	117	0	95	1013.06	550	523
c132594_g1_i1	21ensdarp00000095560 ensdarg00000043973 symbol:znf292b family:zf-c2h2 species:danio rerio	8539	gnl|BL_ORD_ID|21ENSDARP00000095560 ENSDARG00000043973 symbol:znf292b family:zf-C2H2 species:Danio rerio	21	0	82	2596.23	2024	1664
c126176_g1_i3	2160ensdarp00000101801 ensdarg00000074346 symbol:l3mbtl1b family:zf-c2hc species:danio rerio	2372	gnl|BL_ORD_ID|2160ENSDARP00000101801 ENSDARG00000074346 symbol:l3mbtl1b family:zf-C2HC species:Danio rerio	2160	9.03081e-122	88	387.497	244	215
c135965_g1_i7	879ensdarp00000030292 ensdarg00000004415 symbol:tcf7l2 family:hmg species:danio rerio	1199	gnl|BL_ORD_ID|879ENSDARP00000030292 ENSDARG00000004415 symbol:tcf7l2 family:HMG species:Danio rerio	879	6.22025e-34	87	130.568	174	153
c70677_g1_i1	1974ensdarp00000055589 ensdarg00000038133 symbol:zgc:113411 family:sand species:danio rerio	298	gnl|BL_ORD_ID|1974ENSDARP00000055589 ENSDARG00000038133 symbol:zgc:113411 family:SAND species:Danio rerio	1974	4.18786e-20	75	81.2629	65	49
c110005_g2_i2	1658ensdarp00000113096 ensdarg00000015998 symbol:wdhd1 family:hmg species:danio rerio	5564	gnl|BL_ORD_ID|1658ENSDARP00000113096 ENSDARG00000015998 symbol:wdhd1 family:HMG species:Danio rerio	1658	4.95936e-06	42	48.1358	159	67
c126842_g1_i1	1838ensdarp00000095483 ensdarg00000031198 symbol:hmg20a family:hmg species:danio rerio	1754	gnl|BL_ORD_ID|1838ENSDARP00000095483 ENSDARG00000031198 symbol:hmg20a family:HMG species:Danio rerio	1838	0	97	561.992	291	283
c133559_g1_i1	2184ensdarp00000063569 ensdarg00000042507 symbol:polm family:homeobox species:danio rerio	1153	gnl|BL_ORD_ID|2184ENSDARP00000063569 ENSDARG00000042507 symbol:polm family:Homeobox species:Danio rerio	2184	2.2982e-99	82	311.997	214	176
c139955_g1_i5	370ensdarp00000124289 ensdarg00000040253 symbol:onecutl family:cut species:danio rerio	5006	gnl|BL_ORD_ID|370ENSDARP00000124289 ENSDARG00000040253 symbol:onecutl family:CUT species:Danio rerio	370	0	96	765.763	451	435
c135354_g1_i4	861ensdarp00000116091 ensdarg00000037068 symbol:ikzf4 family:zf-c2h2 species:danio rerio	4779	gnl|BL_ORD_ID|861ENSDARP00000116091 ENSDARG00000037068 symbol:IKZF4 family:zf-C2H2 species:Danio rerio	861	0	96	1030.39	571	553
c132914_g1_i2	391ensdarp00000023794 ensdarg00000003098 symbol:kdm5bb family:arid species:danio rerio	3673	gnl|BL_ORD_ID|391ENSDARP00000023794 ENSDARG00000003098 symbol:kdm5bb family:ARID species:Danio rerio	391	4.16223e-08	43	54.6842	103	45
c131728_g1_i1	1683ensdarp00000117781 ensdarg00000007996 symbol:pou2f1b family:pou species:danio rerio	3280	gnl|BL_ORD_ID|1683ENSDARP00000117781 ENSDARG00000007996 symbol:pou2f1b family:Pou species:Danio rerio	1683	1.83865e-120	72	386.726	368	266
c78911_g1_i1	1519ensdarp00000091581 ensdarg00000069335 symbol:bcl6b family:zbtb species:danio rerio	3340	gnl|BL_ORD_ID|1519ENSDARP00000091581 ENSDARG00000069335 symbol:BCL6B family:ZBTB species:Danio rerio	1519	0	77	862.833	621	484
c142625_g1_i3	1968ensdarp00000108596 ensdarg00000089032 symbol:znf384 (2 of 3) family:zf-c2h2 species:danio rerio	1667	gnl|BL_ORD_ID|1968ENSDARP00000108596 ENSDARG00000089032 symbol:ZNF384 (2 of 3) family:zf-C2H2 species:Danio rerio	1968	1.08705e-155	95	456.833	246	234
c97099_g1_i3	1539ensdarp00000103094 ensdarg00000079947 symbol:gfi1b family:zf-c2h2 species:danio rerio	1334	gnl|BL_ORD_ID|1539ENSDARP00000103094 ENSDARG00000079947 symbol:gfi1b family:zf-C2H2 species:Danio rerio	1539	0	95	608.601	335	320
c106962_g1_i3	17ensdarp00000121019 ensdarg00000077840 symbol:meis2b family:homeobox species:danio rerio	1357	gnl|BL_ORD_ID|17ENSDARP00000121019 ENSDARG00000077840 symbol:meis2b family:Homeobox species:Danio rerio	17	2.70104e-138	88	404.06	265	235
c134952_g1_i1	62ensdarp00000112937 ensdarg00000093833 symbol:loc100151273 family:thap species:danio rerio	3083	gnl|BL_ORD_ID|62ENSDARP00000112937 ENSDARG00000093833 symbol:LOC100151273 family:THAP species:Danio rerio	62	0	98	575.474	283	279
c134779_g1_i6	2331ensdarp00000026694 ensdarg00000005586 symbol:zbtb20 family:zbtb species:danio rerio	6025	gnl|BL_ORD_ID|2331ENSDARP00000026694 ENSDARG00000005586 symbol:zbtb20 family:ZBTB species:Danio rerio	2331	6.94698e-45	85	172.555	107	91
c121849_g1_i2	572ensdarp00000044082 ensdarg00000009418 symbol:mef2cb family:srf species:danio rerio	1265	gnl|BL_ORD_ID|572ENSDARP00000044082 ENSDARG00000009418 symbol:mef2cb family:SRF species:Danio rerio	572	0	95	566.229	293	281
c130583_g1_i1	73ensdarp00000054806 ensdarg00000056979 symbol:lhx9 family:homeobox species:danio rerio	2309	gnl|BL_ORD_ID|73ENSDARP00000054806 ENSDARG00000056979 symbol:lhx9 family:Homeobox species:Danio rerio	73	0.000699099	43	39.2762	69	30
c125570_g1_i2	1658ensdarp00000113096 ensdarg00000015998 symbol:wdhd1 family:hmg species:danio rerio	1345	gnl|BL_ORD_ID|1658ENSDARP00000113096 ENSDARG00000015998 symbol:wdhd1 family:HMG species:Danio rerio	1658	3.9378e-10	42	58.9214	268	115
c134352_g1_i6	2069ensdarp00000111664 ensdarg00000077038 symbol:pbrm1l family:hmg species:danio rerio	3859	gnl|BL_ORD_ID|2069ENSDARP00000111664 ENSDARG00000077038 symbol:pbrm1l family:HMG species:Danio rerio	2069	2.48653e-06	67	48.9062	46	31
c127441_g1_i1	180ensdarp00000121285 ensdarg00000038687 symbol:nfkb2 family:rhd species:danio rerio	6545	gnl|BL_ORD_ID|180ENSDARP00000121285 ENSDARG00000038687 symbol:nfkb2 family:RHD species:Danio rerio	180	6.30857e-06	43	48.1358	217	95
c127261_g1_i4	2259ensdarp00000104613 ensdarg00000089716 symbol: family:zbtb species:danio rerio	2134	gnl|BL_ORD_ID|2259ENSDARP00000104613 ENSDARG00000089716 symbol:FP085391.3 family:ZBTB species:Danio rerio	2259	2.90887e-11	57	63.1586	104	60
c124884_g1_i2	180ensdarp00000121285 ensdarg00000038687 symbol:nfkb2 family:rhd species:danio rerio	2020	gnl|BL_ORD_ID|180ENSDARP00000121285 ENSDARG00000038687 symbol:nfkb2 family:RHD species:Danio rerio	180	6.01312e-09	42	55.8398	195	83
c121047_g1_i3	199ensdarp00000110017 ensdarg00000021855 symbol:arnt family:bhlh species:danio rerio	1181	gnl|BL_ORD_ID|199ENSDARP00000110017 ENSDARG00000021855 symbol:arnt family:bHLH species:Danio rerio	199	4.49451e-82	72	266.544	311	224
c128041_g1_i3	892ensdarp00000069169 ensdarg00000052766 symbol:evi5l family:zf-c2h2 species:danio rerio	2825	gnl|BL_ORD_ID|892ENSDARP00000069169 ENSDARG00000052766 symbol:EVI5L family:zf-C2H2 species:Danio rerio	892	2.38662e-28	51	119.783	230	118
c138907_g1_i4	391ensdarp00000023794 ensdarg00000003098 symbol:kdm5bb family:arid species:danio rerio	12870	gnl|BL_ORD_ID|391ENSDARP00000023794 ENSDARG00000003098 symbol:kdm5bb family:ARID species:Danio rerio	391	1.75543e-08	73	57.7658	41	30
c127813_g2_i12	2280ensdarp00000057043 ensdarg00000039063 symbol:pgbd4 (1 of 8) family:thap species:danio rerio	6405	gnl|BL_ORD_ID|2280ENSDARP00000057043 ENSDARG00000039063 symbol:PGBD4 (1 of 8) family:THAP species:Danio rerio	2280	0.000595561	38	41.5874	400	154
c139784_g1_i1	722ensdarp00000115208 ensdarg00000090721 symbol:prdm2a family:zf-c2h2 species:danio rerio	3880	gnl|BL_ORD_ID|722ENSDARP00000115208 ENSDARG00000090721 symbol:prdm2a family:zf-C2H2 species:Danio rerio	722	0	84	1419.45	1034	878
c142846_g5_i1	722ensdarp00000115208 ensdarg00000090721 symbol:prdm2a family:zf-c2h2 species:danio rerio	899	gnl|BL_ORD_ID|722ENSDARP00000115208 ENSDARG00000090721 symbol:prdm2a family:zf-C2H2 species:Danio rerio	722	7.33445e-45	82	123.25	80	66
c137331_g1_i5	226ensdarp00000116080 ensdarg00000061373 symbol:znf142 family:zf-c2h2 species:danio rerio	5570	gnl|BL_ORD_ID|226ENSDARP00000116080 ENSDARG00000061373 symbol:znf142 family:zf-C2H2 species:Danio rerio	226	1.07883e-07	53	53.9138	115	61
c138803_g3_i1	1395ensdarp00000045970 ensdarg00000003877 symbol:pbrm1 (1 of 2) family:hmg species:danio rerio	9130	gnl|BL_ORD_ID|1395ENSDARP00000045970 ENSDARG00000003877 symbol:PBRM1 (1 of 2) family:HMG species:Danio rerio	1395	0	97	2738.37	1548	1511
c128582_g1_i2	424ensdarp00000129613 ensdarg00000086761 symbol:wiz family:zf-c2h2 species:danio rerio	2586	gnl|BL_ORD_ID|424ENSDARP00000129613 ENSDARG00000086761 symbol:WIZ family:zf-C2H2 species:Danio rerio	424	3.2134e-32	76	132.494	95	73
c135621_g1_i1	41ensdarp00000112558 ensdarg00000077852 symbol:samd11 family:sand species:danio rerio	1738	gnl|BL_ORD_ID|41ENSDARP00000112558 ENSDARG00000077852 symbol:samd11 family:SAND species:Danio rerio	41	8.77403e-10	54	58.151	88	48
c85350_g1_i1	1965ensdarp00000018280 ensdarg00000075713 symbol:shox2 family:homeobox species:danio rerio	921	gnl|BL_ORD_ID|1965ENSDARP00000018280 ENSDARG00000075713 symbol:shox2 family:Homeobox species:Danio rerio	1965	9.80969e-148	93	418.698	246	231
c67837_g1_i1	1349ensdarp00000017531 ensdarg00000002779 symbol:pdx1 family:homeobox species:danio rerio	1759	gnl|BL_ORD_ID|1349ENSDARP00000017531 ENSDARG00000002779 symbol:pdx1 family:Homeobox species:Danio rerio	1349	8.2016e-148	94	427.943	232	220
c140147_g7_i1	1890ensdarp00000126517 ensdarg00000077428 symbol:camta1a family:cg-1 species:danio rerio	4529	gnl|BL_ORD_ID|1890ENSDARP00000126517 ENSDARG00000077428 symbol:camta1a family:CG-1 species:Danio rerio	1890	8.23824e-06	49	47.3654	135	67
c14165_g1_i1	2269ensdarp00000033085 ensdarg00000023316 symbol:sim1a family:bhlh species:danio rerio	4250	gnl|BL_ORD_ID|2269ENSDARP00000033085 ENSDARG00000023316 symbol:sim1a family:bHLH species:Danio rerio	2269	1.24682e-78	59	275.018	368	220
c138743_g3_i2	542ensdarp00000108057 ensdarg00000013575 symbol:rfx2 family:rfx species:danio rerio	2879	gnl|BL_ORD_ID|542ENSDARP00000108057 ENSDARG00000013575 symbol:rfx2 family:RFX species:Danio rerio	542	0	93	1107.05	646	601
c45406_g1_i1	318ensdarp00000104876 ensdarg00000021907 symbol:rela family:rhd species:danio rerio	651	gnl|BL_ORD_ID|318ENSDARP00000104876 ENSDARG00000021907 symbol:rela family:RHD species:Danio rerio	318	6.79576e-68	96	218.779	109	105
c118141_g1_i3	1185ensdarp00000094398 ensdarg00000045661 symbol:irf7 family:irf species:danio rerio	1778	gnl|BL_ORD_ID|1185ENSDARP00000094398 ENSDARG00000045661 symbol:irf7 family:IRF species:Danio rerio	1185	0	79	583.178	424	339
c85088_g1_i1	616ensdarp00000118429 ensdarg00000032197 symbol:klf12b family:zf-c2h2 species:danio rerio	1052	gnl|BL_ORD_ID|616ENSDARP00000118429 ENSDARG00000032197 symbol:klf12b family:zf-C2H2 species:Danio rerio	616	7.94843e-157	94	445.662	288	273
c132659_g1_i3	1658ensdarp00000113096 ensdarg00000015998 symbol:wdhd1 family:hmg species:danio rerio	2799	gnl|BL_ORD_ID|1658ENSDARP00000113096 ENSDARG00000015998 symbol:wdhd1 family:HMG species:Danio rerio	1658	7.58866e-09	50	56.225	125	63
c140176_g1_i5	1624ensdarp00000126215 ensdarg00000057782 symbol:baz2ba family:mbd species:danio rerio	2406	gnl|BL_ORD_ID|1624ENSDARP00000126215 ENSDARG00000057782 symbol:baz2ba family:MBD species:Danio rerio	1624	0	91	1023.85	784	720
c133916_g1_i7	184ensdarp00000120955 ensdarg00000078434 symbol:znf692 family:zf-c2h2 species:danio rerio	1798	gnl|BL_ORD_ID|184ENSDARP00000120955 ENSDARG00000078434 symbol:znf692 family:zf-C2H2 species:Danio rerio	184	3.93728e-09	53	55.8398	88	47
c124123_g3_i1	1134ensdarp00000129809 ensdarg00000079010 symbol:si:dkey- family:zf-c2h2 species:danio rerio	533	gnl|BL_ORD_ID|1134ENSDARP00000129809 ENSDARG00000079010 symbol:si:dkey-7i4.5 family:zf-C2H2 species:Danio rerio	1134	2.53016e-42	63	141.739	155	98
c140574_g5_i7	1692ensdarp00000083448 ensdarg00000039899 symbol:zbtb7a family:zbtb species:danio rerio	3273	gnl|BL_ORD_ID|1692ENSDARP00000083448 ENSDARG00000039899 symbol:zbtb7a family:ZBTB species:Danio rerio	1692	2.69856e-12	54	67.3958	118	64
c84912_g1_i1	462ensdarp00000105981 ensdarg00000089700 symbol:zbtb14 family:zbtb species:danio rerio	2135	gnl|BL_ORD_ID|462ENSDARP00000105981 ENSDARG00000089700 symbol:zbtb14 family:ZBTB species:Danio rerio	462	0	96	818.15	421	406
c133045_g2_i3	1393ensdarp00000071943 ensdarg00000055158 symbol:prox1a family:hpd species:danio rerio	3252	gnl|BL_ORD_ID|1393ENSDARP00000071943 ENSDARG00000055158 symbol:prox1a family:HPD species:Danio rerio	1393	0	98	1349.34	733	720
c110381_g1_i1	566ensdarp00000116712 ensdarg00000013492 symbol:loc100004439 family:zbtb species:danio rerio	2505	gnl|BL_ORD_ID|566ENSDARP00000116712 ENSDARG00000013492 symbol:LOC100004439 family:ZBTB species:Danio rerio	566	8.54003e-25	65	105.916	112	73
c28805_g1_i1	1561ensdarp00000092797 ensdarg00000069866 symbol:sox1a family:hmg species:danio rerio	234	gnl|BL_ORD_ID|1561ENSDARP00000092797 ENSDARG00000069866 symbol:sox1a family:HMG species:Danio rerio	1561	6.46782e-51	100	162.54	77	77
c119272_g1_i1	265ensdarp00000121877 ensdarg00000032039 symbol:mxd1 family:bhlh species:danio rerio	3204	gnl|BL_ORD_ID|265ENSDARP00000121877 ENSDARG00000032039 symbol:mxd1 family:bHLH species:Danio rerio	265	2.14168e-115	97	356.295	221	216
c134876_g1_i2	28ensdarp00000072328 ensdarg00000055502 symbol:cicb family:hmg species:danio rerio	10150	gnl|BL_ORD_ID|28ENSDARP00000072328 ENSDARG00000055502 symbol:cicb family:HMG species:Danio rerio	28	0	93	2483.75	1769	1660
c125919_g1_i3	1809ensdarp00000125338 ensdarg00000095332 symbol:si:dkey- family:zf-c2h2 species:danio rerio	2421	gnl|BL_ORD_ID|1809ENSDARP00000125338 ENSDARG00000095332 symbol:si:dkey-14d8.1 family:zf-C2H2 species:Danio rerio	1809	4.36615e-33	53	133.65	243	130
c126114_g1_i1	892ensdarp00000069169 ensdarg00000052766 symbol:evi5l family:zf-c2h2 species:danio rerio	3387	gnl|BL_ORD_ID|892ENSDARP00000069169 ENSDARG00000052766 symbol:EVI5L family:zf-C2H2 species:Danio rerio	892	2.17439e-15	50	78.1814	221	111
c143508_g2_i4	2280ensdarp00000057043 ensdarg00000039063 symbol:pgbd4 (1 of 8) family:thap species:danio rerio	5065	gnl|BL_ORD_ID|2280ENSDARP00000057043 ENSDARG00000039063 symbol:PGBD4 (1 of 8) family:THAP species:Danio rerio	2280	1.7206e-17	73	59.6918	52	38
c127655_g1_i1	50ensdarp00000102251 ensdarg00000073681 symbol:zfhx3 family:homeobox species:danio rerio	3282	gnl|BL_ORD_ID|50ENSDARP00000102251 ENSDARG00000073681 symbol:zfhx3 family:Homeobox species:Danio rerio	50	0.000226139	42	41.9726	91	39
c142382_g4_i8	1441ensdarp00000110633 ensdarg00000043226 symbol:nfixa family:ctf nfi species:danio rerio	2630	gnl|BL_ORD_ID|1441ENSDARP00000110633 ENSDARG00000043226 symbol:nfixa family:CTF/NFI species:Danio rerio	1441	0	91	862.448	534	487
c140199_g1_i4	1425ensdarp00000072956 ensdarg00000056079 symbol:l3mbtl2 family:thap species:danio rerio	3152	gnl|BL_ORD_ID|1425ENSDARP00000072956 ENSDARG00000056079 symbol:l3mbtl2 family:THAP species:Danio rerio	1425	5.81487e-64	49	229.95	455	225
c129324_g1_i2	17ensdarp00000121019 ensdarg00000077840 symbol:meis2b family:homeobox species:danio rerio	1592	gnl|BL_ORD_ID|17ENSDARP00000121019 ENSDARG00000077840 symbol:meis2b family:Homeobox species:Danio rerio	17	5.88066e-66	100	219.164	141	141
c116412_g1_i1	2181ensdarp00000121365 ensdarg00000028949 symbol:zbtb26 family:zbtb species:danio rerio	2289	gnl|BL_ORD_ID|2181ENSDARP00000121365 ENSDARG00000028949 symbol:ZBTB26 family:ZBTB species:Danio rerio	2181	0.000802891	41	39.2762	129	53
c141695_g1_i2	1119ensdarp00000093625 ensdarg00000070207 symbol: family:zf-bed species:danio rerio	2070	gnl|BL_ORD_ID|1119ENSDARP00000093625 ENSDARG00000070207 symbol:BX530070.1 family:zf-BED species:Danio rerio	1119	8.83124e-20	42	89.7373	395	169
c124412_g1_i1	420ensdarp00000075613 ensdarg00000078459 symbol:cux1a family:cut species:danio rerio	2799	gnl|BL_ORD_ID|420ENSDARP00000075613 ENSDARG00000078459 symbol:cux1a family:CUT species:Danio rerio	420	9.59111e-114	94	381.333	202	191
c143840_g6_i2	2024ensdarp00000107849 ensdarg00000070458 symbol:zgc:153292 family:thap species:danio rerio	2463	gnl|BL_ORD_ID|2024ENSDARP00000107849 ENSDARG00000070458 symbol:zgc:153292 family:THAP species:Danio rerio	2024	2.51756e-05	44	44.2838	138	62
c39106_g1_i1	515ensdarp00000110501 ensdarg00000055588 symbol: family:stat species:danio rerio	1272	gnl|BL_ORD_ID|515ENSDARP00000110501 ENSDARG00000055588 symbol:stat5.2 family:STAT species:Danio rerio	515	0	97	751.51	378	369
c125939_g1_i2	1658ensdarp00000113096 ensdarg00000015998 symbol:wdhd1 family:hmg species:danio rerio	1832	gnl|BL_ORD_ID|1658ENSDARP00000113096 ENSDARG00000015998 symbol:wdhd1 family:HMG species:Danio rerio	1658	4.72175e-05	36	43.1282	179	66
c140734_g1_i2	1499ensdarp00000124331 ensdarg00000095890 symbol:znf236 family:zf-c2h2 species:danio rerio	3816	gnl|BL_ORD_ID|1499ENSDARP00000124331 ENSDARG00000095890 symbol:znf236 family:zf-C2H2 species:Danio rerio	1499	0	93	1969.13	1147	1074
c144141_g11_i3	1084ensdarp00000021338 ensdarg00000023217 symbol:crema family:tf_bzip species:danio rerio	1459	gnl|BL_ORD_ID|1084ENSDARP00000021338 ENSDARG00000023217 symbol:crema family:TF_bZIP species:Danio rerio	1084	1.22492e-49	89	171.785	116	104
c135301_g1_i3	665ensdarp00000013376 ensdarg00000014828 symbol:l3mbtl1 family:zf-c2hc species:danio rerio	3405	gnl|BL_ORD_ID|665ENSDARP00000013376 ENSDARG00000014828 symbol:l3mbtl1 family:zf-C2HC species:Danio rerio	665	7.25664e-07	49	50.0618	67	33
c133969_g1_i1	1528ensdarp00000077301 ensdarg00000059545 symbol:foxj1a family:fork head species:danio rerio	2074	gnl|BL_ORD_ID|1528ENSDARP00000077301 ENSDARG00000059545 symbol:foxj1a family:Fork head species:Danio rerio	1528	0	88	691.419	476	419
c147367_g1_i1	1147ensdarp00000120409 ensdarg00000075269 symbol:si:dkey- family:thap species:danio rerio	1419	gnl|BL_ORD_ID|1147ENSDARP00000120409 ENSDARG00000075269 symbol:si:dkey-20i10.7 family:THAP species:Danio rerio	1147	2.57323e-48	68	169.859	166	113
c132784_g1_i2	2024ensdarp00000107849 ensdarg00000070458 symbol:zgc:153292 family:thap species:danio rerio	1442	gnl|BL_ORD_ID|2024ENSDARP00000107849 ENSDARG00000070458 symbol:zgc:153292 family:THAP species:Danio rerio	2024	2.5525e-180	94	513.842	289	273
c134397_g1_i1	218ensdarp00000071951 ensdarg00000055162 symbol:zhx2 family:homeobox species:danio rerio	4504	gnl|BL_ORD_ID|218ENSDARP00000071951 ENSDARG00000055162 symbol:zhx2 family:Homeobox species:Danio rerio	218	5.40773e-76	48	268.855	557	271
c106985_g1_i2	1322ensdarp00000048292 ensdarg00000032768 symbol:irf1b family:irf species:danio rerio	1554	gnl|BL_ORD_ID|1322ENSDARP00000048292 ENSDARG00000032768 symbol:irf1b family:IRF species:Danio rerio	1322	3.4004e-124	74	366.311	323	241
c138743_g2_i10	193ensdarp00000104544 ensdarg00000005883 symbol:rfx1a family:rfx species:danio rerio	522	gnl|BL_ORD_ID|193ENSDARP00000104544 ENSDARG00000005883 symbol:rfx1a family:RFX species:Danio rerio	193	1.90114e-114	100	346.665	166	166
c140044_g3_i12	180ensdarp00000121285 ensdarg00000038687 symbol:nfkb2 family:rhd species:danio rerio	12335	gnl|BL_ORD_ID|180ENSDARP00000121285 ENSDARG00000038687 symbol:nfkb2 family:RHD species:Danio rerio	180	7.55591e-19	52	91.2781	205	108
c137298_g2_i7	45ensdarp00000114087 ensdarg00000039263 symbol:zbtb48 family:zbtb species:danio rerio	1461	gnl|BL_ORD_ID|45ENSDARP00000114087 ENSDARG00000039263 symbol:zbtb48 family:ZBTB species:Danio rerio	45	1.3877e-159	76	472.626	395	304
c82039_g1_i1	1897ensdarp00000055608 ensdarg00000038141 symbol:atf4b2 family:tf_bzip species:danio rerio	1923	gnl|BL_ORD_ID|1897ENSDARP00000055608 ENSDARG00000038141 symbol:atf4b2 family:TF_bZIP species:Danio rerio	1897	3.81007e-171	85	496.508	426	365
c10469_g1_i1	2293ensdarp00000055156 ensdarg00000020961 symbol:uncx family:homeobox species:danio rerio	1982	gnl|BL_ORD_ID|2293ENSDARP00000055156 ENSDARG00000020961 symbol:uncx family:Homeobox species:Danio rerio	2293	0	96	890.952	484	467
c8308_g1_i1	983ensdarp00000124271 ensdarg00000058992 symbol:cers2b family:homeobox species:danio rerio	1318	gnl|BL_ORD_ID|983ENSDARP00000124271 ENSDARG00000058992 symbol:cers2b family:Homeobox species:Danio rerio	983	2.63899e-146	86	423.705	289	249
c140574_g1_i8	1692ensdarp00000083448 ensdarg00000039899 symbol:zbtb7a family:zbtb species:danio rerio	2173	gnl|BL_ORD_ID|1692ENSDARP00000083448 ENSDARG00000039899 symbol:zbtb7a family:ZBTB species:Danio rerio	1692	1.49973e-12	54	67.3958	118	64
c139085_g1_i3	1992ensdarp00000084007 ensdarg00000062165 symbol:tub family:tub species:danio rerio	4164	gnl|BL_ORD_ID|1992ENSDARP00000084007 ENSDARG00000062165 symbol:TUB family:Tub species:Danio rerio	1992	0	100	575.089	287	287
c125351_g1_i4	1936ensdarp00000117791 ensdarg00000012667 symbol:tfap2b family:ap-2 species:danio rerio	3199	gnl|BL_ORD_ID|1936ENSDARP00000117791 ENSDARG00000012667 symbol:tfap2b family:AP-2 species:Danio rerio	1936	0	98	824.698	449	441
c135965_g2_i2	879ensdarp00000030292 ensdarg00000004415 symbol:tcf7l2 family:hmg species:danio rerio	1743	gnl|BL_ORD_ID|879ENSDARP00000030292 ENSDARG00000004415 symbol:tcf7l2 family:HMG species:Danio rerio	879	2.63952e-131	97	356.681	194	189
c138160_g10_i3	1696ensdarp00000116528 ensdarg00000093368 symbol:loc100006229 family:thap species:danio rerio	1952	gnl|BL_ORD_ID|1696ENSDARP00000116528 ENSDARG00000093368 symbol:LOC100006229 family:THAP species:Danio rerio	1696	2.85019e-12	70	66.6254	58	41
c138665_g2_i2	1658ensdarp00000113096 ensdarg00000015998 symbol:wdhd1 family:hmg species:danio rerio	975	gnl|BL_ORD_ID|1658ENSDARP00000113096 ENSDARG00000015998 symbol:wdhd1 family:HMG species:Danio rerio	1658	0.000232105	41	39.6614	116	48
c124893_g1_i1	1377ensdarp00000017657 ensdarg00000006896 symbol:lhx6 family:homeobox species:danio rerio	2488	gnl|BL_ORD_ID|1377ENSDARP00000017657 ENSDARG00000006896 symbol:lhx6 family:Homeobox species:Danio rerio	1377	0	100	657.907	341	341
c108462_g1_i3	1322ensdarp00000048292 ensdarg00000032768 symbol:irf1b family:irf species:danio rerio	1483	gnl|BL_ORD_ID|1322ENSDARP00000048292 ENSDARG00000032768 symbol:irf1b family:IRF species:Danio rerio	1322	5.91275e-129	82	377.867	294	243
c91933_g1_i1	1636ensdarp00000084356 ensdarg00000062302 symbol:znf652 family:zf-c2h2 species:danio rerio	4078	gnl|BL_ORD_ID|1636ENSDARP00000084356 ENSDARG00000062302 symbol:znf652 family:zf-C2H2 species:Danio rerio	1636	3.27187e-44	82	168.703	143	118
c114128_g1_i1	1896ensdarp00000070519 ensdarg00000053918 symbol:srfa family:srf species:danio rerio	877	gnl|BL_ORD_ID|1896ENSDARP00000070519 ENSDARG00000053918 symbol:srfa family:SRF species:Danio rerio	1896	1.78626e-40	68	145.976	233	159
c125413_g1_i3	1834ensdarp00000115545 ensdarg00000045936 symbol:pax6b family:pax species:danio rerio	2202	gnl|BL_ORD_ID|1834ENSDARP00000115545 ENSDARG00000045936 symbol:pax6b family:PAX species:Danio rerio	1834	2.45684e-129	99	392.504	244	242
c256367_g1_i1	484ensdarp00000120553 ensdarg00000086362 symbol:loc100001518 family:pou species:danio rerio	760	gnl|BL_ORD_ID|484ENSDARP00000120553 ENSDARG00000086362 symbol:LOC100001518 family:Pou species:Danio rerio	484	9.06894e-84	96	264.618	131	127
c126790_g1_i1	682ensdarp00000016330 ensdarg00000011609 symbol:foxk2 (1 of 2) family:fork head species:danio rerio	7362	gnl|BL_ORD_ID|682ENSDARP00000016330 ENSDARG00000011609 symbol:FOXK2 (1 of 2) family:Fork head species:Danio rerio	682	0	84	861.677	604	511
c104962_g1_i1	524ensdarp00000027106 ensdarg00000008133 symbol:foxl1 family:fork head species:danio rerio	1893	gnl|BL_ORD_ID|524ENSDARP00000027106 ENSDARG00000008133 symbol:foxl1 family:Fork head species:Danio rerio	524	0	80	518.464	368	297
c125393_g1_i4	2ensdarp00000042193 ensdarg00000031387 symbol:cers4a family:homeobox species:danio rerio	1531	gnl|BL_ORD_ID|2ENSDARP00000042193 ENSDARG00000031387 symbol:cers4a family:Homeobox species:Danio rerio	2	5.89171e-91	89	284.648	179	161
c119218_g1_i1	2108ensdarp00000083965 ensdarg00000062157 symbol:si:ch211- family:csd species:danio rerio	3234	gnl|BL_ORD_ID|2108ENSDARP00000083965 ENSDARG00000062157 symbol:si:ch211-261n11.2 family:CSD species:Danio rerio	2108	0	97	1145.57	586	573
c138803_g2_i4	2069ensdarp00000111664 ensdarg00000077038 symbol:pbrm1l family:hmg species:danio rerio	5243	gnl|BL_ORD_ID|2069ENSDARP00000111664 ENSDARG00000077038 symbol:pbrm1l family:HMG species:Danio rerio	2069	0	93	2600.47	1636	1526
c69865_g1_i1	1356ensdarp00000090035 ensdarg00000038159 symbol:tcf7l1a family:hmg species:danio rerio	2760	gnl|BL_ORD_ID|1356ENSDARP00000090035 ENSDARG00000038159 symbol:tcf7l1a family:HMG species:Danio rerio	1356	0	94	750.74	574	544
c142654_g1_i13	294ensdarp00000105953 ensdarg00000086044 symbol:loc100537394 family:af-4 species:danio rerio	3028	gnl|BL_ORD_ID|294ENSDARP00000105953 ENSDARG00000086044 symbol:LOC100537394 family:AF-4 species:Danio rerio	294	2.51925e-79	60	265.388	485	295
c123785_g1_i3	762ensdarp00000051138 ensdarg00000000966 symbol:ncor2 family:myb species:danio rerio	7686	gnl|BL_ORD_ID|762ENSDARP00000051138 ENSDARG00000000966 symbol:ncor2 family:MYB species:Danio rerio	762	9.5865e-119	90	419.083	301	273
c132598_g1_i6	762ensdarp00000051138 ensdarg00000000966 symbol:ncor2 family:myb species:danio rerio	4539	gnl|BL_ORD_ID|762ENSDARP00000051138 ENSDARG00000000966 symbol:ncor2 family:MYB species:Danio rerio	762	0	92	2205.25	1458	1354
c69598_g1_i2	653ensdarp00000026854 ensdarg00000008278 symbol:rcor2 family:myb species:danio rerio	1688	gnl|BL_ORD_ID|653ENSDARP00000026854 ENSDARG00000008278 symbol:rcor2 family:MYB species:Danio rerio	653	0	95	755.747	448	430
c142744_g1_i2	297ensdarp00000101834 ensdarg00000076640 symbol:nfatc2 (1 of 2) family:rhd species:danio rerio	5011	gnl|BL_ORD_ID|297ENSDARP00000101834 ENSDARG00000076640 symbol:NFATC2 (1 of 2) family:RHD species:Danio rerio	297	0	93	1151.35	667	622
c140446_g1_i5	1662ensdarp00000106163 ensdarg00000060808 symbol:mecom family:zf-c2h2 species:danio rerio	4563	gnl|BL_ORD_ID|1662ENSDARP00000106163 ENSDARG00000060808 symbol:mecom family:zf-C2H2 species:Danio rerio	1662	0	93	1474.92	924	864
c137624_g1_i2	2331ensdarp00000026694 ensdarg00000005586 symbol:zbtb20 family:zbtb species:danio rerio	6121	gnl|BL_ORD_ID|2331ENSDARP00000026694 ENSDARG00000005586 symbol:zbtb20 family:ZBTB species:Danio rerio	2331	5.6339e-45	85	172.555	107	91
c138740_g3_i1	710ensdarp00000119606 ensdarg00000092503 symbol:arid1b family:arid species:danio rerio	6527	gnl|BL_ORD_ID|710ENSDARP00000119606 ENSDARG00000092503 symbol:arid1b family:ARID species:Danio rerio	710	0	94	2621.27	1688	1599
c141707_g2_i1	2163ensdarp00000068717 ensdarg00000052383 symbol:tcf3b family:bhlh species:danio rerio	2928	gnl|BL_ORD_ID|2163ENSDARP00000068717 ENSDARG00000052383 symbol:tcf3b family:bHLH species:Danio rerio	2163	0	95	1118.61	654	624
c133878_g1_i3	1763ensdarp00000120014 ensdarg00000005453 symbol:foxp2 family:fork head species:danio rerio	3220	gnl|BL_ORD_ID|1763ENSDARP00000120014 ENSDARG00000005453 symbol:foxp2 family:Fork head species:Danio rerio	1763	0	97	792.341	474	464
c135705_g1_i6	230ensdarp00000077175 ensdarg00000059483 symbol:tead1b family:tea species:danio rerio	1172	gnl|BL_ORD_ID|230ENSDARP00000077175 ENSDARG00000059483 symbol:tead1b family:TEA species:Danio rerio	230	1.02346e-172	99	489.189	268	267
c136054_g1_i3	1844ensdarp00000123366 ensdarg00000019299 symbol:si:dkey- family:zf-c2h2 species:danio rerio	5524	gnl|BL_ORD_ID|1844ENSDARP00000123366 ENSDARG00000019299 symbol:si:dkey-204a24.9 family:zf-C2H2 species:Danio rerio	1844	0	90	1937.54	1435	1301
c137982_g1_i2	892ensdarp00000069169 ensdarg00000052766 symbol:evi5l family:zf-c2h2 species:danio rerio	4079	gnl|BL_ORD_ID|892ENSDARP00000069169 ENSDARG00000052766 symbol:EVI5L family:zf-C2H2 species:Danio rerio	892	5.38124e-15	53	77.0258	139	74
c59208_g1_i2	2140ensdarp00000083101 ensdarg00000043210 symbol:loc100005568 family:ctf nfi species:danio rerio	1596	gnl|BL_ORD_ID|2140ENSDARP00000083101 ENSDARG00000043210 symbol:LOC100005568 family:CTF/NFI species:Danio rerio	2140	0	99	800.431	477	474
c91988_g1_i1	957ensdarp00000059479 ensdarg00000040623 symbol:fosl2 family:tf_bzip species:danio rerio	897	gnl|BL_ORD_ID|957ENSDARP00000059479 ENSDARG00000040623 symbol:fosl2 family:TF_bZIP species:Danio rerio	957	6.39287e-31	100	117.087	65	65
c79429_g1_i1	1273ensdarp00000028001 ensdarg00000002330 symbol:lhx8a family:homeobox species:danio rerio	3737	gnl|BL_ORD_ID|1273ENSDARP00000028001 ENSDARG00000002330 symbol:lhx8a family:Homeobox species:Danio rerio	1273	4.17333e-09	47	56.6102	124	59
c115337_g1_i2	1342ensdarp00000031774 ensdarg00000025699 symbol:mbd1 family:mbd species:danio rerio	1903	gnl|BL_ORD_ID|1342ENSDARP00000031774 ENSDARG00000025699 symbol:mbd1 family:MBD species:Danio rerio	1342	1.2235e-07	59	51.6026	79	47
c127513_g1_i7	769ensdarp00000049330 ensdarg00000030267 symbol:gtf3aa family:zf-c2h2 species:danio rerio	1681	gnl|BL_ORD_ID|769ENSDARP00000049330 ENSDARG00000030267 symbol:gtf3aa family:zf-C2H2 species:Danio rerio	769	1.49646e-180	86	514.998	330	284
c143454_g4_i2	1060ensdarp00000106019 ensdarg00000086855 symbol: family:zf-c2h2 species:danio rerio	632	gnl|BL_ORD_ID|1060ENSDARP00000106019 ENSDARG00000086855 symbol:CABZ01081748.1 family:zf-C2H2 species:Danio rerio	1060	1.4257e-12	68	40.817	35	24
c116948_g2_i1	2202ensdarp00000124661 ensdarg00000070127 symbol:nfxl1 family:zf-nf-x1 species:danio rerio	2771	gnl|BL_ORD_ID|2202ENSDARP00000124661 ENSDARG00000070127 symbol:nfxl1 family:zf-NF-X1 species:Danio rerio	2202	0	88	1326.23	869	770
c109782_g1_i1	1802ensdarp00000076212 ensdarg00000058676 symbol:baz2a family:mbd species:danio rerio	6022	gnl|BL_ORD_ID|1802ENSDARP00000076212 ENSDARG00000058676 symbol:baz2a family:MBD species:Danio rerio	1802	5.93699e-10	58	61.2326	70	41
c141833_g15_i1	42ensdarp00000102789 ensdarg00000077353 symbol:rerea family:zf-gata species:danio rerio	11089	gnl|BL_ORD_ID|42ENSDARP00000102789 ENSDARG00000077353 symbol:rerea family:zf-GATA species:Danio rerio	42	2.40591e-05	44	47.3654	153	68
c139507_g1_i3	1802ensdarp00000076212 ensdarg00000058676 symbol:baz2a family:mbd species:danio rerio	7101	gnl|BL_ORD_ID|1802ENSDARP00000076212 ENSDARG00000058676 symbol:baz2a family:MBD species:Danio rerio	1802	6.41795e-11	56	64.6994	93	53
c96519_g1_i1	858ensdarp00000082796 ensdarg00000061724 symbol:setdb1b family:mbd species:danio rerio	1316	gnl|BL_ORD_ID|858ENSDARP00000082796 ENSDARG00000061724 symbol:setdb1b family:MBD species:Danio rerio	858	1.57011e-51	64	186.037	210	136
c137608_g2_i3	1565ensdarp00000109212 ensdarg00000090321 symbol: family:zf-c2h2 species:danio rerio	3781	gnl|BL_ORD_ID|1565ENSDARP00000109212 ENSDARG00000090321 symbol:CABZ01081747.2 family:zf-C2H2 species:Danio rerio	1565	6.8667e-08	52	53.1434	80	42
c141388_g4_i2	2280ensdarp00000057043 ensdarg00000039063 symbol:pgbd4 (1 of 8) family:thap species:danio rerio	2704	gnl|BL_ORD_ID|2280ENSDARP00000057043 ENSDARG00000039063 symbol:PGBD4 (1 of 8) family:THAP species:Danio rerio	2280	2.44061e-06	62	47.7506	51	32
c66514_g1_i1	1790ensdarp00000051909 ensdarg00000035773 symbol: family:hmg species:danio rerio	1861	gnl|BL_ORD_ID|1790ENSDARP00000051909 ENSDARG00000035773 symbol:CABZ01086220.1 family:HMG species:Danio rerio	1790	5.59279e-142	92	418.698	370	342
c134097_g1_i1	250ensdarp00000051824 ensdarg00000007369 symbol:tcf7l1b family:hmg species:danio rerio	2121	gnl|BL_ORD_ID|250ENSDARP00000051824 ENSDARG00000007369 symbol:tcf7l1b family:HMG species:Danio rerio	250	0	97	816.224	483	472
c123427_g1_i2	2191ensdarp00000104200 ensdarg00000076665 symbol:zbed1 (3 of 11) family:zf-bed species:danio rerio	546	gnl|BL_ORD_ID|2191ENSDARP00000104200 ENSDARG00000076665 symbol:ZBED1 (3 of 11) family:zf-BED species:Danio rerio	2191	4.74851e-09	78	51.6026	38	30
c140169_g8_i1	763ensdarp00000103197 ensdarg00000017397 symbol:smarcc1a family:myb species:danio rerio	5052	gnl|BL_ORD_ID|763ENSDARP00000103197 ENSDARG00000017397 symbol:smarcc1a family:MYB species:Danio rerio	763	0	96	1354.35	769	739
c137464_g1_i1	30ensdarp00000122306 ensdarg00000075542 symbol:zfhx4 family:homeobox species:danio rerio	5480	gnl|BL_ORD_ID|30ENSDARP00000122306 ENSDARG00000075542 symbol:zfhx4 family:Homeobox species:Danio rerio	30	0	95	1745.71	1041	995
c141115_g3_i2	180ensdarp00000121285 ensdarg00000038687 symbol:nfkb2 family:rhd species:danio rerio	3735	gnl|BL_ORD_ID|180ENSDARP00000121285 ENSDARG00000038687 symbol:nfkb2 family:RHD species:Danio rerio	180	7.57029e-06	46	46.9802	124	58
c109621_g1_i2	1377ensdarp00000017657 ensdarg00000006896 symbol:lhx6 family:homeobox species:danio rerio	2883	gnl|BL_ORD_ID|1377ENSDARP00000017657 ENSDARG00000006896 symbol:lhx6 family:Homeobox species:Danio rerio	1377	1.49817e-14	51	73.559	119	61
c129624_g1_i1	1220ensdarp00000097616 ensdarg00000026972 symbol:si:ch211- family:zf-c2h2 species:danio rerio	1507	gnl|BL_ORD_ID|1220ENSDARP00000097616 ENSDARG00000026972 symbol:si:ch211-119o8.6 family:zf-C2H2 species:Danio rerio	1220	0.000306043	53	40.0466	49	26
c142298_g1_i1	1884ensdarp00000104222 ensdarg00000076920 symbol:znf335 family:zf-c2h2 species:danio rerio	5440	gnl|BL_ORD_ID|1884ENSDARP00000104222 ENSDARG00000076920 symbol:ZNF335 family:zf-C2H2 species:Danio rerio	1884	0	85	1662.12	1148	986
c137298_g2_i3	45ensdarp00000114087 ensdarg00000039263 symbol:zbtb48 family:zbtb species:danio rerio	2471	gnl|BL_ORD_ID|45ENSDARP00000114087 ENSDARG00000039263 symbol:zbtb48 family:ZBTB species:Danio rerio	45	0	77	1011.52	785	609
c139085_g1_i4	1992ensdarp00000084007 ensdarg00000062165 symbol:tub family:tub species:danio rerio	4635	gnl|BL_ORD_ID|1992ENSDARP00000084007 ENSDARG00000062165 symbol:TUB family:Tub species:Danio rerio	1992	0	100	577.785	287	287
c125248_g1_i3	810ensdarp00000005404 ensdarg00000008818 symbol:hsf1 family:hsf species:danio rerio	3511	gnl|BL_ORD_ID|810ENSDARP00000005404 ENSDARG00000008818 symbol:hsf1 family:HSF species:Danio rerio	810	0	89	801.971	525	472
c127992_g1_i2	508ensdarp00000087088 ensdarg00000063417 symbol:erf family:ets species:danio rerio	4855	gnl|BL_ORD_ID|508ENSDARP00000087088 ENSDARG00000063417 symbol:erf family:ETS species:Danio rerio	508	0	94	945.651	622	587
c139829_g1_i4	26ensdarp00000129724 ensdarg00000063056 symbol:tulp4b family:tub species:danio rerio	2866	gnl|BL_ORD_ID|26ENSDARP00000129724 ENSDARG00000063056 symbol:tulp4b family:Tub species:Danio rerio	26	0	97	1551.18	807	790
c129881_g1_i5	1513ensdarp00000092405 ensdarg00000062621 symbol:satb1 family:cut species:danio rerio	3533	gnl|BL_ORD_ID|1513ENSDARP00000092405 ENSDARG00000062621 symbol:SATB1 family:CUT species:Danio rerio	1513	0	95	1491.86	836	795
c140574_g5_i2	1692ensdarp00000083448 ensdarg00000039899 symbol:zbtb7a family:zbtb species:danio rerio	2992	gnl|BL_ORD_ID|1692ENSDARP00000083448 ENSDARG00000039899 symbol:zbtb7a family:ZBTB species:Danio rerio	1692	2.3915e-12	54	67.3958	118	64
c122025_g1_i1	2258ensdarp00000117800 ensdarg00000021938 symbol:smad9 family:mh1 species:danio rerio	3719	gnl|BL_ORD_ID|2258ENSDARP00000117800 ENSDARG00000021938 symbol:smad9 family:MH1 species:Danio rerio	2258	0	98	806.209	467	459
c127445_g1_i1	1119ensdarp00000093625 ensdarg00000070207 symbol: family:zf-bed species:danio rerio	2950	gnl|BL_ORD_ID|1119ENSDARP00000093625 ENSDARG00000070207 symbol:BX530070.1 family:zf-BED species:Danio rerio	1119	2.44458e-21	43	95.5153	426	185
c139344_g1_i1	1363ensdarp00000114519 ensdarg00000079547 symbol:zbtb47b family:zf-c2h2 species:danio rerio	3338	gnl|BL_ORD_ID|1363ENSDARP00000114519 ENSDARG00000079547 symbol:zbtb47b family:zf-C2H2 species:Danio rerio	1363	0	99	565.074	268	267
c118160_g1_i4	921ensdarp00000023719 ensdarg00000010794 symbol:tfeb family:bhlh species:danio rerio	2298	gnl|BL_ORD_ID|921ENSDARP00000023719 ENSDARG00000010794 symbol:tfeb family:bHLH species:Danio rerio	921	0	88	685.256	483	428
c140772_g2_i6	1479ensdarp00000125564 ensdarg00000075545 symbol:znf646 (2 of 2) family:zf-c2h2 species:danio rerio	5300	gnl|BL_ORD_ID|1479ENSDARP00000125564 ENSDARG00000075545 symbol:ZNF646 (2 of 2) family:zf-C2H2 species:Danio rerio	1479	0	96	875.159	493	475
c136308_g5_i7	303ensdarp00000089596 ensdarg00000077915 symbol: family:homeobox species:danio rerio	1460	gnl|BL_ORD_ID|303ENSDARP00000089596 ENSDARG00000077915 symbol:CT573476.1 family:Homeobox species:Danio rerio	303	0.000678946	49	38.5058	59	29
c79149_g1_i1	291ensdarp00000108876 ensdarg00000089550 symbol:pbx1b family:homeobox species:danio rerio	973	gnl|BL_ORD_ID|291ENSDARP00000108876 ENSDARG00000089550 symbol:pbx1b family:Homeobox species:Danio rerio	291	1.03949e-107	95	322.013	186	178
c343_g1_i1	480ensdarp00000125216 ensdarg00000086791 symbol:si:ch211- family:zf-c2h2 species:danio rerio	598	gnl|BL_ORD_ID|480ENSDARP00000125216 ENSDARG00000086791 symbol:si:ch211-209n20.57 family:zf-C2H2 species:Danio rerio	480	4.60599e-43	56	147.902	196	110
c139018_g1_i9	1441ensdarp00000110633 ensdarg00000043226 symbol:nfixa family:ctf nfi species:danio rerio	2567	gnl|BL_ORD_ID|1441ENSDARP00000110633 ENSDARG00000043226 symbol:nfixa family:CTF/NFI species:Danio rerio	1441	0	95	873.618	456	435
c139927_g6_i1	1159ensdarp00000089682 ensdarg00000068400 symbol:znf131 family:zbtb species:danio rerio	2173	gnl|BL_ORD_ID|1159ENSDARP00000089682 ENSDARG00000068400 symbol:znf131 family:ZBTB species:Danio rerio	1159	0	91	866.3	572	522
c99614_g1_i1	1141ensdarp00000002330 ensdarg00000013477 symbol:gata1a family:zf-gata species:danio rerio	2373	gnl|BL_ORD_ID|1141ENSDARP00000002330 ENSDARG00000013477 symbol:gata1a family:zf-GATA species:Danio rerio	1141	0	94	748.429	418	396
c104114_g1_i1	1669ensdarp00000106119 ensdarg00000090942 symbol:loc101885996 family:zf-c2h2 species:danio rerio	1036	gnl|BL_ORD_ID|1669ENSDARP00000106119 ENSDARG00000090942 symbol:LOC101885996 family:zf-C2H2 species:Danio rerio	1669	2.57816e-21	64	91.6633	94	61
c103474_g1_i1	1996ensdarp00000073973 ensdarg00000001940 symbol:dnajc1 family:myb species:danio rerio	1336	gnl|BL_ORD_ID|1996ENSDARP00000073973 ENSDARG00000001940 symbol:dnajc1 family:MYB species:Danio rerio	1996	3.43196e-13	70	68.1662	61	43
c116635_g1_i1	2003ensdarp00000025458 ensdarg00000007944 symbol:lhx1b family:homeobox species:danio rerio	2306	gnl|BL_ORD_ID|2003ENSDARP00000025458 ENSDARG00000007944 symbol:lhx1b family:Homeobox species:Danio rerio	2003	2.56116e-07	45	50.447	102	46
c117464_g1_i2	920ensdarp00000111473 ensdarg00000018109 symbol:mafga family:tf_bzip species:danio rerio	1181	gnl|BL_ORD_ID|920ENSDARP00000111473 ENSDARG00000018109 symbol:mafga family:TF_bZIP species:Danio rerio	920	4.43887e-97	97	289.656	175	170
c143532_g2_i2	1353ensdarp00000109572 ensdarg00000054903 symbol:mta3 family:zf-gata species:danio rerio	553	gnl|BL_ORD_ID|1353ENSDARP00000109572 ENSDARG00000054903 symbol:mta3 family:zf-GATA species:Danio rerio	1353	1.85777e-107	97	323.939	156	152
c141175_g5_i2	1211ensdarp00000115520 ensdarg00000007387 symbol:irf2a family:irf species:danio rerio	2840	gnl|BL_ORD_ID|1211ENSDARP00000115520 ENSDARG00000007387 symbol:irf2a family:IRF species:Danio rerio	1211	8.62233e-168	84	494.582	350	294
c131363_g1_i1	1529ensdarp00000068559 ensdarg00000052242 symbol:aff2 family:af-4 species:danio rerio	4908	gnl|BL_ORD_ID|1529ENSDARP00000068559 ENSDARG00000052242 symbol:aff2 family:AF-4 species:Danio rerio	1529	0	97	1996.09	1272	1236
c132677_g1_i4	646ensdarp00000069381 ensdarg00000052947 symbol:irx3a family:homeobox species:danio rerio	2242	gnl|BL_ORD_ID|646ENSDARP00000069381 ENSDARG00000052947 symbol:irx3a family:Homeobox species:Danio rerio	646	0	98	748.043	437	432
c39167_g1_i1	884ensdarp00000028710 ensdarg00000023272 symbol:tfap2d family:ap-2 species:danio rerio	1933	gnl|BL_ORD_ID|884ENSDARP00000028710 ENSDARG00000023272 symbol:tfap2d family:AP-2 species:Danio rerio	884	0	99	796.193	443	439
c128179_g2_i3	1484ensdarp00000096538 ensdarg00000071496 symbol:zic6 family:zf-c2h2 species:danio rerio	1918	gnl|BL_ORD_ID|1484ENSDARP00000096538 ENSDARG00000071496 symbol:zic6 family:zf-C2H2 species:Danio rerio	1484	0	97	655.596	321	313
c130423_g1_i4	2259ensdarp00000104613 ensdarg00000089716 symbol: family:zbtb species:danio rerio	2299	gnl|BL_ORD_ID|2259ENSDARP00000104613 ENSDARG00000089716 symbol:FP085391.3 family:ZBTB species:Danio rerio	2259	3.5467e-11	57	63.1586	104	60
c88450_g2_i1	2002ensdarp00000127735 ensdarg00000062510 symbol:bcl11ba family:zf-c2h2 species:danio rerio	1129	gnl|BL_ORD_ID|2002ENSDARP00000127735 ENSDARG00000062510 symbol:bcl11ba family:zf-C2H2 species:Danio rerio	2002	3.17255e-162	97	471.855	290	283
c140668_g7_i1	1658ensdarp00000113096 ensdarg00000015998 symbol:wdhd1 family:hmg species:danio rerio	5104	gnl|BL_ORD_ID|1658ENSDARP00000113096 ENSDARG00000015998 symbol:wdhd1 family:HMG species:Danio rerio	1658	2.4523e-06	43	49.2914	119	52
c110552_g1_i2	1925ensdarp00000125655 ensdarg00000070721 symbol:vdrb family:thr-like species:danio rerio	1569	gnl|BL_ORD_ID|1925ENSDARP00000125655 ENSDARG00000070721 symbol:vdrb family:THR-like species:Danio rerio	1925	0	99	727.628	381	378
c247514_g1_i1	30ensdarp00000122306 ensdarg00000075542 symbol:zfhx4 family:homeobox species:danio rerio	1093	gnl|BL_ORD_ID|30ENSDARP00000122306 ENSDARG00000075542 symbol:zfhx4 family:Homeobox species:Danio rerio	30	9.52616e-124	98	394.045	268	264
c115075_g1_i1	1323ensdarp00000110141 ensdarg00000090366 symbol:zgc:171626 family:zf-c2h2 species:danio rerio	586	gnl|BL_ORD_ID|1323ENSDARP00000110141 ENSDARG00000090366 symbol:zgc:171626 family:zf-C2H2 species:Danio rerio	1323	3.19535e-05	41	40.4318	102	42
c135354_g1_i1	861ensdarp00000116091 ensdarg00000037068 symbol:ikzf4 family:zf-c2h2 species:danio rerio	4828	gnl|BL_ORD_ID|861ENSDARP00000116091 ENSDARG00000037068 symbol:IKZF4 family:zf-C2H2 species:Danio rerio	861	0	91	1026.93	607	558
c134708_g1_i1	198ensdarp00000052259 ensdarg00000035997 symbol:zfpm2b family:zf-c2h2 species:danio rerio	2625	gnl|BL_ORD_ID|198ENSDARP00000052259 ENSDARG00000035997 symbol:zfpm2b family:zf-C2H2 species:Danio rerio	198	0	91	928.317	537	492
c138552_g1_i1	2160ensdarp00000101801 ensdarg00000074346 symbol:l3mbtl1b family:zf-c2hc species:danio rerio	2847	gnl|BL_ORD_ID|2160ENSDARP00000101801 ENSDARG00000074346 symbol:l3mbtl1b family:zf-C2HC species:Danio rerio	2160	0.000193177	58	41.9726	74	43
c80766_g1_i2	892ensdarp00000069169 ensdarg00000052766 symbol:evi5l family:zf-c2h2 species:danio rerio	1461	gnl|BL_ORD_ID|892ENSDARP00000069169 ENSDARG00000052766 symbol:EVI5L family:zf-C2H2 species:Danio rerio	892	3.18388e-10	52	59.3066	132	69
c142948_g1_i2	647ensdarp00000129812 ensdarg00000097928 symbol:si:ch73- family:zf-c2h2 species:danio rerio	833	gnl|BL_ORD_ID|647ENSDARP00000129812 ENSDARG00000097928 symbol:si:ch73-40a17.4 family:zf-C2H2 species:Danio rerio	647	2.14108e-63	69	205.297	192	134
c130928_g2_i1	1692ensdarp00000083448 ensdarg00000039899 symbol:zbtb7a family:zbtb species:danio rerio	1106	gnl|BL_ORD_ID|1692ENSDARP00000083448 ENSDARG00000039899 symbol:zbtb7a family:ZBTB species:Danio rerio	1692	5.86808e-10	64	57.3806	50	32
c139398_g1_i4	2111ensdarp00000126293 ensdarg00000007812 symbol:sp3b family:zf-c2h2 species:danio rerio	6404	gnl|BL_ORD_ID|2111ENSDARP00000126293 ENSDARG00000007812 symbol:sp3b family:zf-C2H2 species:Danio rerio	2111	0	97	1168.68	649	630
c134024_g1_i2	892ensdarp00000069169 ensdarg00000052766 symbol:evi5l family:zf-c2h2 species:danio rerio	4880	gnl|BL_ORD_ID|892ENSDARP00000069169 ENSDARG00000052766 symbol:EVI5L family:zf-C2H2 species:Danio rerio	892	9.50299e-69	61	249.595	329	201
c118552_g1_i1	1199ensdarp00000115463 ensdarg00000052188 symbol:znf541 family:zf-c2h2 species:danio rerio	5582	gnl|BL_ORD_ID|1199ENSDARP00000115463 ENSDARG00000052188 symbol:ZNF541 family:zf-C2H2 species:Danio rerio	1199	3.17357e-16	45	81.6481	225	102
c125947_g1_i2	1720ensdarp00000103041 ensdarg00000076533 symbol:nfe2l1b family:tf_bzip species:danio rerio	4724	gnl|BL_ORD_ID|1720ENSDARP00000103041 ENSDARG00000076533 symbol:nfe2l1b family:TF_bZIP species:Danio rerio	1720	0	94	732.25	538	511
c107922_g1_i1	1566ensdarp00000044370 ensdarg00000032317 symbol:tox family:hmg species:danio rerio	3500	gnl|BL_ORD_ID|1566ENSDARP00000044370 ENSDARG00000032317 symbol:tox family:HMG species:Danio rerio	1566	0	92	730.324	543	502
c110677_g1_i2	391ensdarp00000023794 ensdarg00000003098 symbol:kdm5bb family:arid species:danio rerio	2744	gnl|BL_ORD_ID|391ENSDARP00000023794 ENSDARG00000003098 symbol:kdm5bb family:ARID species:Danio rerio	391	2.61339e-06	54	48.1358	46	25
c121173_g2_i1	922ensdarp00000061314 ensdarg00000041839 symbol:tsc22d2 family:tsc22 species:danio rerio	2997	gnl|BL_ORD_ID|922ENSDARP00000061314 ENSDARG00000041839 symbol:tsc22d2 family:TSC22 species:Danio rerio	922	5.15879e-103	55	333.954	635	350
c137346_g3_i8	886ensdarp00000115546 ensdarg00000040237 symbol:mef2d family:srf species:danio rerio	4582	gnl|BL_ORD_ID|886ENSDARP00000115546 ENSDARG00000040237 symbol:mef2d family:SRF species:Danio rerio	886	3.79329e-161	90	499.204	448	407
c130070_g1_i8	760ensdarp00000087631 ensdarg00000063649 symbol:tead3b family:tea species:danio rerio	3815	gnl|BL_ORD_ID|760ENSDARP00000087631 ENSDARG00000063649 symbol:tead3b family:TEA species:Danio rerio	760	0	95	706.057	407	390
c93605_g1_i1	291ensdarp00000108876 ensdarg00000089550 symbol:pbx1b family:homeobox species:danio rerio	1712	gnl|BL_ORD_ID|291ENSDARP00000108876 ENSDARG00000089550 symbol:pbx1b family:Homeobox species:Danio rerio	291	1.1359e-49	81	176.792	124	101
c11682_g1_i1	2008ensdarp00000099582 ensdarg00000079812 symbol:zmiz2 family:zf-miz species:danio rerio	1037	gnl|BL_ORD_ID|2008ENSDARP00000099582 ENSDARG00000079812 symbol:zmiz2 family:zf-MIZ species:Danio rerio	2008	3.03626e-60	86	206.068	145	126
c140208_g1_i2	177ensdarp00000016938 ensdarg00000016536 symbol:npas2 family:bhlh species:danio rerio	546	gnl|BL_ORD_ID|177ENSDARP00000016938 ENSDARG00000016536 symbol:npas2 family:bHLH species:Danio rerio	177	9.28737e-44	91	153.68	133	122
c139842_g1_i3	353ensdarp00000109350 ensdarg00000014181 symbol:foxp1b family:fork head species:danio rerio	2869	gnl|BL_ORD_ID|353ENSDARP00000109350 ENSDARG00000014181 symbol:foxp1b family:Fork head species:Danio rerio	353	0	97	928.317	661	646
c180094_g1_i1	589ensdarp00000123391 ensdarg00000062824 symbol:alx1 family:homeobox species:danio rerio	2057	gnl|BL_ORD_ID|589ENSDARP00000123391 ENSDARG00000062824 symbol:alx1 family:Homeobox species:Danio rerio	589	0	95	628.246	320	307
c142155_g2_i6	1904ensdarp00000009513 ensdarg00000003607 symbol:nr2f6a family:rxr-like species:danio rerio	7405	gnl|BL_ORD_ID|1904ENSDARP00000009513 ENSDARG00000003607 symbol:nr2f6a family:RXR-like species:Danio rerio	1904	0	97	657.136	402	393
c137874_g2_i6	229ensdarp00000046662 ensdarg00000007824 symbol: family:cg-1 species:danio rerio	4623	gnl|BL_ORD_ID|229ENSDARP00000046662 ENSDARG00000007824 symbol:CR847998.1 family:CG-1 species:Danio rerio	229	0.00022293	43	42.743	120	52
c129959_g1_i1	699ensdarp00000076889 ensdarg00000059354 symbol:c19h1orf85 family:ncu-g1 species:danio rerio	2225	gnl|BL_ORD_ID|699ENSDARP00000076889 ENSDARG00000059354 symbol:C19H1orf85 family:NCU-G1 species:Danio rerio	699	0	84	596.66	407	343
c137649_g1_i8	436ensdarp00000126626 ensdarg00000019961 symbol:znf513 family:zf-c2h2 species:danio rerio	2247	gnl|BL_ORD_ID|436ENSDARP00000126626 ENSDARG00000019961 symbol:znf513 family:zf-C2H2 species:Danio rerio	436	0	91	951.814	555	506
c134254_g1_i1	2069ensdarp00000111664 ensdarg00000077038 symbol:pbrm1l family:hmg species:danio rerio	7573	gnl|BL_ORD_ID|2069ENSDARP00000111664 ENSDARG00000077038 symbol:pbrm1l family:HMG species:Danio rerio	2069	5.21097e-05	44	45.4394	99	44
c129421_g1_i1	203ensdarp00000107064 ensdarg00000088290 symbol:foxj1b family:fork head species:danio rerio	2350	gnl|BL_ORD_ID|203ENSDARP00000107064 ENSDARG00000088290 symbol:foxj1b family:Fork head species:Danio rerio	203	0	91	780.785	451	414
c69340_g1_i1	1578ensdarp00000099076 ensdarg00000077823 symbol:hmgxb3 family:hmg species:danio rerio	3372	gnl|BL_ORD_ID|1578ENSDARP00000099076 ENSDARG00000077823 symbol:HMGXB3 family:HMG species:Danio rerio	1578	3.13341e-14	41	74.3294	455	189
c139829_g2_i1	1825ensdarp00000118167 ensdarg00000045911 symbol:tulp4a family:tub species:danio rerio	674	gnl|BL_ORD_ID|1825ENSDARP00000118167 ENSDARG00000045911 symbol:tulp4a family:Tub species:Danio rerio	1825	1.21277e-117	98	366.696	183	181
c137143_g1_i4	796ensdarp00000047088 ensdarg00000006212 symbol:myt1l (1 of 2) family:zf-c2hc species:danio rerio	1125	gnl|BL_ORD_ID|796ENSDARP00000047088 ENSDARG00000006212 symbol:MYT1L (1 of 2) family:zf-C2HC species:Danio rerio	796	0	82	567.77	367	303
c141175_g5_i4	1211ensdarp00000115520 ensdarg00000007387 symbol:irf2a family:irf species:danio rerio	2738	gnl|BL_ORD_ID|1211ENSDARP00000115520 ENSDARG00000007387 symbol:irf2a family:IRF species:Danio rerio	1211	3.58095e-168	84	494.582	350	294
c137920_g7_i7	578ensdarp00000119801 ensdarg00000095051 symbol:si:ch211- family:thap species:danio rerio	2119	gnl|BL_ORD_ID|578ENSDARP00000119801 ENSDARG00000095051 symbol:si:ch211-236l14.1 family:THAP species:Danio rerio	578	0	74	759.599	643	481
c132193_g1_i1	918ensdarp00000110318 ensdarg00000090180 symbol:mtf1 family:zf-c2h2 species:danio rerio	1026	gnl|BL_ORD_ID|918ENSDARP00000110318 ENSDARG00000090180 symbol:mtf1 family:zf-C2H2 species:Danio rerio	918	1.84958e-138	97	410.609	229	223
c132125_g1_i1	338ensdarp00000049862 ensdarg00000008423 symbol:tfec family:bhlh species:danio rerio	2092	gnl|BL_ORD_ID|338ENSDARP00000049862 ENSDARG00000008423 symbol:tfec family:bHLH species:Danio rerio	338	9.2511e-175	88	506.523	353	312
c118221_g1_i4	73ensdarp00000054806 ensdarg00000056979 symbol:lhx9 family:homeobox species:danio rerio	1399	gnl|BL_ORD_ID|73ENSDARP00000054806 ENSDARG00000056979 symbol:lhx9 family:Homeobox species:Danio rerio	73	0	100	564.303	312	312
c133075_g1_i3	965ensdarp00000097747 ensdarg00000074502 symbol:zmiz1a family:zf-miz species:danio rerio	4132	gnl|BL_ORD_ID|965ENSDARP00000097747 ENSDARG00000074502 symbol:zmiz1a family:zf-MIZ species:Danio rerio	965	0	98	1438.71	1040	1022
c142036_g5_i11	180ensdarp00000121285 ensdarg00000038687 symbol:nfkb2 family:rhd species:danio rerio	7453	gnl|BL_ORD_ID|180ENSDARP00000121285 ENSDARG00000038687 symbol:nfkb2 family:RHD species:Danio rerio	180	1.1478e-14	49	77.0258	203	101
c140517_g2_i5	7ensdarp00000058728 ensdarg00000057093 symbol:kdm5ba family:arid species:danio rerio	6193	gnl|BL_ORD_ID|7ENSDARP00000058728 ENSDARG00000057093 symbol:kdm5ba family:ARID species:Danio rerio	7	1.25076e-34	54	142.51	215	117
c94314_g1_i2	2197ensdarp00000052341 ensdarg00000036055 symbol:thap11 family:thap species:danio rerio	1792	gnl|BL_ORD_ID|2197ENSDARP00000052341 ENSDARG00000036055 symbol:thap11 family:THAP species:Danio rerio	2197	2.67164e-114	88	342.813	244	217
c110266_g1_i1	2043ensdarp00000112686 ensdarg00000094059 symbol:si:ch211- family:hmg species:danio rerio	812	gnl|BL_ORD_ID|2043ENSDARP00000112686 ENSDARG00000094059 symbol:si:ch211-191j22.7 family:HMG species:Danio rerio	2043	5.6209e-30	58	114.005	131	77
c96741_g1_i1	1877ensdarp00000087682 ensdarg00000076262 symbol:pou3f2b family:pou species:danio rerio	1819	gnl|BL_ORD_ID|1877ENSDARP00000087682 ENSDARG00000076262 symbol:pou3f2b family:Pou species:Danio rerio	1877	0	99	709.909	372	369
c105836_g1_i2	677ensdarp00000105684 ensdarg00000091355 symbol: family:zf-c2h2 species:danio rerio	585	gnl|BL_ORD_ID|677ENSDARP00000105684 ENSDARG00000091355 symbol:FP074874.2 family:zf-C2H2 species:Danio rerio	677	1.17724e-18	57	79.337	106	61
c123200_g1_i1	164ensdarp00000077731 ensdarg00000059707 symbol:znf423 (1 of 2) family:zf-c2h2 species:danio rerio	6487	gnl|BL_ORD_ID|164ENSDARP00000077731 ENSDARG00000059707 symbol:ZNF423 (1 of 2) family:zf-C2H2 species:Danio rerio	164	0	67	1273.84	1307	888
c142272_g5_i2	578ensdarp00000119801 ensdarg00000095051 symbol:si:ch211- family:thap species:danio rerio	989	gnl|BL_ORD_ID|578ENSDARP00000119801 ENSDARG00000095051 symbol:si:ch211-236l14.1 family:THAP species:Danio rerio	578	0.000155431	58	40.0466	43	25
c130839_g1_i7	2241ensdarp00000055394 ensdarg00000038006 symbol:osr2 family:zf-c2h2 species:danio rerio	2114	gnl|BL_ORD_ID|2241ENSDARP00000055394 ENSDARG00000038006 symbol:osr2 family:zf-C2H2 species:Danio rerio	2241	9.36677e-108	82	328.176	233	193
c140830_g3_i1	797ensdarp00000098455 ensdarg00000076214 symbol:zgc:165514 family:zf-c2h2 species:danio rerio	588	gnl|BL_ORD_ID|797ENSDARP00000098455 ENSDARG00000076214 symbol:zgc:165514 family:zf-C2H2 species:Danio rerio	797	2.839e-13	65	63.929	76	50
c130200_g1_i1	620ensdarp00000097508 ensdarg00000075639 symbol:si:ch211- family:zf-c2h2 species:danio rerio	2369	gnl|BL_ORD_ID|620ENSDARP00000097508 ENSDARG00000075639 symbol:si:ch211-89o9.6 family:zf-C2H2 species:Danio rerio	620	0	84	874.004	590	497
c127206_g1_i2	892ensdarp00000069169 ensdarg00000052766 symbol:evi5l family:zf-c2h2 species:danio rerio	4000	gnl|BL_ORD_ID|892ENSDARP00000069169 ENSDARG00000052766 symbol:EVI5L family:zf-C2H2 species:Danio rerio	892	5.72862e-22	47	99.7525	257	122
c110655_g1_i1	1353ensdarp00000109572 ensdarg00000054903 symbol:mta3 family:zf-gata species:danio rerio	1811	gnl|BL_ORD_ID|1353ENSDARP00000109572 ENSDARG00000054903 symbol:mta3 family:zf-GATA species:Danio rerio	1353	1.0612e-109	97	345.895	206	201
c140982_g1_i4	2280ensdarp00000057043 ensdarg00000039063 symbol:pgbd4 (1 of 8) family:thap species:danio rerio	478	gnl|BL_ORD_ID|2280ENSDARP00000057043 ENSDARG00000039063 symbol:PGBD4 (1 of 8) family:THAP species:Danio rerio	2280	4.31142e-30	85	113.235	68	58
c92247_g1_i1	1357ensdarp00000026697 ensdarg00000007982 symbol:onecut1 family:cut species:danio rerio	1329	gnl|BL_ORD_ID|1357ENSDARP00000026697 ENSDARG00000007982 symbol:onecut1 family:CUT species:Danio rerio	1357	0	94	537.339	316	300
c136587_g4_i2	748ensdarp00000107308 ensdarg00000042477 symbol:nr2c2 family:rxr-like species:danio rerio	4200	gnl|BL_ORD_ID|748ENSDARP00000107308 ENSDARG00000042477 symbol:nr2c2 family:RXR-like species:Danio rerio	748	0	96	1065.06	559	542
c137348_g8_i3	1331ensdarp00000100251 ensdarg00000075145 symbol:si:ch73- family:zf-c2h2 species:danio rerio	588	gnl|BL_ORD_ID|1331ENSDARP00000100251 ENSDARG00000075145 symbol:si:ch73-138e16.8 family:zf-C2H2 species:Danio rerio	1331	1.33433e-11	71	57.7658	53	38
c131913_g3_i4	1806ensdarp00000057643 ensdarg00000039458 symbol:lhx4 family:homeobox species:danio rerio	1814	gnl|BL_ORD_ID|1806ENSDARP00000057643 ENSDARG00000039458 symbol:lhx4 family:Homeobox species:Danio rerio	1806	9.90801e-15	49	73.1738	123	61
c140529_g8_i3	431ensdarp00000095454 ensdarg00000052150 symbol:pbx4 family:homeobox species:danio rerio	2056	gnl|BL_ORD_ID|431ENSDARP00000095454 ENSDARG00000052150 symbol:pbx4 family:Homeobox species:Danio rerio	431	0	89	559.296	343	306
c123506_g1_i1	1694ensdarp00000115542 ensdarg00000042383 symbol:zbtb25 family:zbtb species:danio rerio	1371	gnl|BL_ORD_ID|1694ENSDARP00000115542 ENSDARG00000042383 symbol:zbtb25 family:ZBTB species:Danio rerio	1694	0	90	637.106	410	372
c140847_g2_i2	2280ensdarp00000057043 ensdarg00000039063 symbol:pgbd4 (1 of 8) family:thap species:danio rerio	2017	gnl|BL_ORD_ID|2280ENSDARP00000057043 ENSDARG00000039063 symbol:PGBD4 (1 of 8) family:THAP species:Danio rerio	2280	4.32903e-27	44	113.62	417	185
c107497_g1_i1	1330ensdarp00000086442 ensdarg00000063145 symbol:tfam family:hmg species:danio rerio	3258	gnl|BL_ORD_ID|1330ENSDARP00000086442 ENSDARG00000063145 symbol:tfam family:HMG species:Danio rerio	1330	1.98495e-105	90	332.028	227	205
c142842_g3_i7	1890ensdarp00000126517 ensdarg00000077428 symbol:camta1a family:cg-1 species:danio rerio	9128	gnl|BL_ORD_ID|1890ENSDARP00000126517 ENSDARG00000077428 symbol:camta1a family:CG-1 species:Danio rerio	1890	0.000697634	54	41.9726	109	59
c132742_g1_i2	657ensdarp00000005108 ensdarg00000019774 symbol:zhx3 family:homeobox species:danio rerio	5669	gnl|BL_ORD_ID|657ENSDARP00000005108 ENSDARG00000019774 symbol:zhx3 family:Homeobox species:Danio rerio	657	0	92	790.801	463	428
c140637_g2_i1	180ensdarp00000121285 ensdarg00000038687 symbol:nfkb2 family:rhd species:danio rerio	2866	gnl|BL_ORD_ID|180ENSDARP00000121285 ENSDARG00000038687 symbol:nfkb2 family:RHD species:Danio rerio	180	7.46526e-08	48	53.1434	112	54
c122590_g1_i1	22ensdarp00000123892 ensdarg00000040116 symbol:znf366 family:zf-c2h2 species:danio rerio	2222	gnl|BL_ORD_ID|22ENSDARP00000123892 ENSDARG00000040116 symbol:znf366 family:zf-C2H2 species:Danio rerio	22	0	81	812.757	587	477
c135900_g1_i2	892ensdarp00000069169 ensdarg00000052766 symbol:evi5l family:zf-c2h2 species:danio rerio	5639	gnl|BL_ORD_ID|892ENSDARP00000069169 ENSDARG00000052766 symbol:EVI5L family:zf-C2H2 species:Danio rerio	892	5.77512e-38	51	152.525	360	186
c138904_g4_i1	559ensdarp00000110930 ensdarg00000016454 symbol:esr2a family:esr-like species:danio rerio	2441	gnl|BL_ORD_ID|559ENSDARP00000110930 ENSDARG00000016454 symbol:esr2a family:ESR-like species:Danio rerio	559	0	95	682.559	362	344
c134754_g1_i2	1249ensdarp00000048103 ensdarg00000012887 symbol:znf143a family:zf-c2h2 species:danio rerio	3309	gnl|BL_ORD_ID|1249ENSDARP00000048103 ENSDARG00000012887 symbol:znf143a family:zf-C2H2 species:Danio rerio	1249	0	94	1160.98	609	577
c140865_g2_i1	2213ensdarp00000110487 ensdarg00000031316 symbol:six6b family:homeobox species:danio rerio	1872	gnl|BL_ORD_ID|2213ENSDARP00000110487 ENSDARG00000031316 symbol:six6b family:Homeobox species:Danio rerio	2213	8.97534e-157	99	452.21	245	244
c129122_g1_i2	1517ensdarp00000107103 ensdarg00000034693 symbol:mysm1 family:myb species:danio rerio	2887	gnl|BL_ORD_ID|1517ENSDARP00000107103 ENSDARG00000034693 symbol:mysm1 family:MYB species:Danio rerio	1517	0	86	1235.71	836	724
c132002_g1_i4	858ensdarp00000082796 ensdarg00000061724 symbol:setdb1b family:mbd species:danio rerio	3723	gnl|BL_ORD_ID|858ENSDARP00000082796 ENSDARG00000061724 symbol:setdb1b family:MBD species:Danio rerio	858	1.78701e-08	53	55.8398	82	44
c147024_g1_i1	2037ensdarp00000108471 ensdarg00000030125 symbol:sox7 family:hmg species:danio rerio	2621	gnl|BL_ORD_ID|2037ENSDARP00000108471 ENSDARG00000030125 symbol:sox7 family:HMG species:Danio rerio	2037	0	94	677.167	400	378
c135705_g1_i8	230ensdarp00000077175 ensdarg00000059483 symbol:tead1b family:tea species:danio rerio	1914	gnl|BL_ORD_ID|230ENSDARP00000077175 ENSDARG00000059483 symbol:tead1b family:TEA species:Danio rerio	230	0	98	527.324	294	290
c141115_g3_i1	180ensdarp00000121285 ensdarg00000038687 symbol:nfkb2 family:rhd species:danio rerio	3704	gnl|BL_ORD_ID|180ENSDARP00000121285 ENSDARG00000038687 symbol:nfkb2 family:RHD species:Danio rerio	180	7.49231e-06	46	46.9802	124	58
c142076_g9_i2	128ensdarp00000111994 ensdarg00000006640 symbol:eomesa family:t-box species:danio rerio	1547	gnl|BL_ORD_ID|128ENSDARP00000111994 ENSDARG00000006640 symbol:eomesa family:T-box species:Danio rerio	128	8.10416e-167	78	489.189	380	297
c100282_g1_i1	1945ensdarp00000111153 ensdarg00000011235 symbol:otx2 family:tf_otx species:danio rerio	2182	gnl|BL_ORD_ID|1945ENSDARP00000111153 ENSDARG00000011235 symbol:otx2 family:TF_Otx species:Danio rerio	1945	2.68938e-171	100	494.582	289	289
c144613_g1_i4	1658ensdarp00000113096 ensdarg00000015998 symbol:wdhd1 family:hmg species:danio rerio	7673	gnl|BL_ORD_ID|1658ENSDARP00000113096 ENSDARG00000015998 symbol:wdhd1 family:HMG species:Danio rerio	1658	2.88134e-05	44	46.2098	168	74
c132134_g1_i3	2191ensdarp00000104200 ensdarg00000076665 symbol:zbed1 (3 of 11) family:zf-bed species:danio rerio	1060	gnl|BL_ORD_ID|2191ENSDARP00000104200 ENSDARG00000076665 symbol:ZBED1 (3 of 11) family:zf-BED species:Danio rerio	2191	1.29065e-10	53	59.3066	79	42
c108462_g1_i9	1322ensdarp00000048292 ensdarg00000032768 symbol:irf1b family:irf species:danio rerio	1711	gnl|BL_ORD_ID|1322ENSDARP00000048292 ENSDARG00000032768 symbol:irf1b family:IRF species:Danio rerio	1322	2.59299e-90	80	280.796	204	164
c140446_g1_i4	1662ensdarp00000106163 ensdarg00000060808 symbol:mecom family:zf-c2h2 species:danio rerio	5656	gnl|BL_ORD_ID|1662ENSDARP00000106163 ENSDARG00000060808 symbol:mecom family:zf-C2H2 species:Danio rerio	1662	0	93	1691.78	1065	991
c134738_g1_i6	228ensdarp00000120571 ensdarg00000009473 symbol:ppardb family:thr-like species:danio rerio	2397	gnl|BL_ORD_ID|228ENSDARP00000120571 ENSDARG00000009473 symbol:ppardb family:THR-like species:Danio rerio	228	0	91	940.643	528	485
c130355_g1_i2	2257ensdarp00000021876 ensdarg00000037833 symbol:mitfb family:bhlh species:danio rerio	2557	gnl|BL_ORD_ID|2257ENSDARP00000021876 ENSDARG00000037833 symbol:mitfb family:bHLH species:Danio rerio	2257	0	85	762.296	524	447
c85005_g2_i1	1333ensdarp00000007655 ensdarg00000010270 symbol:fezf1 family:zf-c2h2 species:danio rerio	2065	gnl|BL_ORD_ID|1333ENSDARP00000007655 ENSDARG00000010270 symbol:fezf1 family:zf-C2H2 species:Danio rerio	1333	0	96	842.803	432	416
c149448_g1_i1	894ensdarp00000038309 ensdarg00000005574 symbol:vsx2 family:homeobox species:danio rerio	1377	gnl|BL_ORD_ID|894ENSDARP00000038309 ENSDARG00000005574 symbol:vsx2 family:Homeobox species:Danio rerio	894	3.53424e-144	96	418.698	265	255
c121400_g1_i3	1419ensdarp00000027577 ensdarg00000009922 symbol:dmbx1a family:homeobox species:danio rerio	2554	gnl|BL_ORD_ID|1419ENSDARP00000027577 ENSDARG00000009922 symbol:dmbx1a family:Homeobox species:Danio rerio	1419	0	97	647.892	389	380
c116069_g1_i3	1302ensdarp00000002745 ensdarg00000020606 symbol:nfe2 family:tf_bzip species:danio rerio	1931	gnl|BL_ORD_ID|1302ENSDARP00000002745 ENSDARG00000020606 symbol:nfe2 family:TF_bZIP species:Danio rerio	1302	0	90	756.133	475	429
c113329_g1_i1	1742ensdarp00000128871 ensdarg00000087530 symbol:zgc:175096 family:zf-c2h2 species:danio rerio	2706	gnl|BL_ORD_ID|1742ENSDARP00000128871 ENSDARG00000087530 symbol:zgc:175096 family:zf-C2H2 species:Danio rerio	1742	0	76	937.947	780	597
c128393_g1_i3	1705ensdarp00000112582 ensdarg00000094469 symbol:si:ch211- family:zf-c2h2 species:danio rerio	1695	gnl|BL_ORD_ID|1705ENSDARP00000112582 ENSDARG00000094469 symbol:si:ch211-148l7.4 family:zf-C2H2 species:Danio rerio	1705	5.95987e-148	67	436.802	520	353
c143056_g5_i8	643ensdarp00000060168 ensdarg00000041072 symbol:mier1a family:myb species:danio rerio	2288	gnl|BL_ORD_ID|643ENSDARP00000060168 ENSDARG00000041072 symbol:mier1a family:MYB species:Danio rerio	643	5.2339e-83	78	272.707	210	164
c42452_g1_i1	1404ensdarp00000095383 ensdarg00000070955 symbol:hmx3 family:homeobox species:danio rerio	567	gnl|BL_ORD_ID|1404ENSDARP00000095383 ENSDARG00000070955 symbol:hmx3 family:Homeobox species:Danio rerio	1404	2.08033e-54	100	175.252	84	84
c130372_g1_i3	858ensdarp00000082796 ensdarg00000061724 symbol:setdb1b family:mbd species:danio rerio	2270	gnl|BL_ORD_ID|858ENSDARP00000082796 ENSDARG00000061724 symbol:setdb1b family:MBD species:Danio rerio	858	8.11135e-133	70	424.476	397	280
c130091_g1_i3	513ensdarp00000126787 ensdarg00000011703 symbol:clocka family:bhlh species:danio rerio	3044	gnl|BL_ORD_ID|513ENSDARP00000126787 ENSDARG00000011703 symbol:clocka family:bHLH species:Danio rerio	513	0	93	1217.6	798	744
c141322_g7_i2	2269ensdarp00000033085 ensdarg00000023316 symbol:sim1a family:bhlh species:danio rerio	3235	gnl|BL_ORD_ID|2269ENSDARP00000033085 ENSDARG00000023316 symbol:sim1a family:bHLH species:Danio rerio	2269	2.71001e-32	63	132.109	142	90
c124452_g1_i1	645ensdarp00000087097 ensdarg00000067607 symbol:srebf1 family:bhlh species:danio rerio	5236	gnl|BL_ORD_ID|645ENSDARP00000087097 ENSDARG00000067607 symbol:srebf1 family:bHLH species:Danio rerio	645	0	82	1490.71	1111	913
c120577_g6_i4	886ensdarp00000115546 ensdarg00000040237 symbol:mef2d family:srf species:danio rerio	3994	gnl|BL_ORD_ID|886ENSDARP00000115546 ENSDARG00000040237 symbol:mef2d family:SRF species:Danio rerio	886	7.74719e-120	84	384.415	424	360
c9641_g1_i1	979ensdarp00000111629 ensdarg00000069737 symbol:pou4f2 family:pou species:danio rerio	1214	gnl|BL_ORD_ID|979ENSDARP00000111629 ENSDARG00000069737 symbol:pou4f2 family:Pou species:Danio rerio	979	7.56205e-153	100	439.113	228	228
c132636_g1_i1	1491ensdarp00000010177 ensdarg00000005549 symbol:znf710 (1 of 2) family:zf-c2h2 species:danio rerio	3066	gnl|BL_ORD_ID|1491ENSDARP00000010177 ENSDARG00000005549 symbol:ZNF710 (1 of 2) family:zf-C2H2 species:Danio rerio	1491	0	97	1263.83	692	678
c128429_g1_i1	892ensdarp00000069169 ensdarg00000052766 symbol:evi5l family:zf-c2h2 species:danio rerio	4261	gnl|BL_ORD_ID|892ENSDARP00000069169 ENSDARG00000052766 symbol:EVI5L family:zf-C2H2 species:Danio rerio	892	2.67599e-65	60	238.424	355	213
c106785_g1_i4	885ensdarp00000128064 ensdarg00000089787 symbol:crebzf family:tf_bzip species:danio rerio	2203	gnl|BL_ORD_ID|885ENSDARP00000128064 ENSDARG00000089787 symbol:crebzf family:TF_bZIP species:Danio rerio	885	6.72645e-68	85	224.172	160	137
c135935_g1_i4	1802ensdarp00000076212 ensdarg00000058676 symbol:baz2a family:mbd species:danio rerio	3944	gnl|BL_ORD_ID|1802ENSDARP00000076212 ENSDARG00000058676 symbol:baz2a family:MBD species:Danio rerio	1802	2.18875e-08	54	55.4546	83	45
c142406_g6_i2	600ensdarp00000089031 ensdarg00000035732 symbol:arntl1b family:bhlh species:danio rerio	6022	gnl|BL_ORD_ID|600ENSDARP00000089031 ENSDARG00000035732 symbol:arntl1b family:bHLH species:Danio rerio	600	7.22526e-22	44	99.3673	300	133
c109945_g1_i1	1613ensdarp00000124590 ensdarg00000027978 symbol:yy1b family:zf-c2h2 species:danio rerio	3202	gnl|BL_ORD_ID|1613ENSDARP00000124590 ENSDARG00000027978 symbol:yy1b family:zf-C2H2 species:Danio rerio	1613	5.9389e-92	94	298.516	151	143
c125413_g1_i1	1834ensdarp00000115545 ensdarg00000045936 symbol:pax6b family:pax species:danio rerio	2274	gnl|BL_ORD_ID|1834ENSDARP00000115545 ENSDARG00000045936 symbol:pax6b family:PAX species:Danio rerio	1834	2.78831e-148	99	442.195	288	286
c142001_g4_i2	1658ensdarp00000113096 ensdarg00000015998 symbol:wdhd1 family:hmg species:danio rerio	1681	gnl|BL_ORD_ID|1658ENSDARP00000113096 ENSDARG00000015998 symbol:wdhd1 family:HMG species:Danio rerio	1658	8.8536e-09	46	55.0694	215	100
c129160_g1_i1	545ensdarp00000108993 ensdarg00000015890 symbol:maf family:tf_bzip species:danio rerio	7057	gnl|BL_ORD_ID|545ENSDARP00000108993 ENSDARG00000015890 symbol:maf family:TF_bZIP species:Danio rerio	545	2.47544e-69	96	238.039	137	132
c141810_g3_i1	2280ensdarp00000057043 ensdarg00000039063 symbol:pgbd4 (1 of 8) family:thap species:danio rerio	2837	gnl|BL_ORD_ID|2280ENSDARP00000057043 ENSDARG00000039063 symbol:PGBD4 (1 of 8) family:THAP species:Danio rerio	2280	0.000172693	61	41.9726	44	27
c75917_g1_i2	1168ensdarp00000052926 ensdarg00000076010 symbol:loc100535497 family:bhlh species:danio rerio	945	gnl|BL_ORD_ID|1168ENSDARP00000052926 ENSDARG00000076010 symbol:LOC100535497 family:bHLH species:Danio rerio	1168	1.29851e-84	98	253.447	169	167
c140299_g6_i3	2236ensdarp00000015591 ensdarg00000004328 symbol: family:csd species:danio rerio	2139	gnl|BL_ORD_ID|2236ENSDARP00000015591 ENSDARG00000004328 symbol:CABZ01041200.1 family:CSD species:Danio rerio	2236	3.1441e-71	81	230.72	153	125
c143034_g3_i4	721ensdarp00000098613 ensdarg00000076437 symbol:zgc:163143 family:thap species:danio rerio	3119	gnl|BL_ORD_ID|721ENSDARP00000098613 ENSDARG00000076437 symbol:zgc:163143 family:THAP species:Danio rerio	721	7.01057e-11	48	62.3882	152	73
c142186_g2_i1	361ensdarp00000128866 ensdarg00000074526 symbol:loc569773 family:zbtb species:danio rerio	1680	gnl|BL_ORD_ID|361ENSDARP00000128866 ENSDARG00000074526 symbol:LOC569773 family:ZBTB species:Danio rerio	361	0	94	686.797	409	385
c128621_g1_i1	218ensdarp00000071951 ensdarg00000055162 symbol:zhx2 family:homeobox species:danio rerio	3973	gnl|BL_ORD_ID|218ENSDARP00000071951 ENSDARG00000055162 symbol:zhx2 family:Homeobox species:Danio rerio	218	1.20869e-83	54	290.041	434	237
c126440_g1_i1	1425ensdarp00000072956 ensdarg00000056079 symbol:l3mbtl2 family:thap species:danio rerio	1495	gnl|BL_ORD_ID|1425ENSDARP00000072956 ENSDARG00000056079 symbol:l3mbtl2 family:THAP species:Danio rerio	1425	1.54302e-116	74	362.844	274	204
c126709_g1_i1	2191ensdarp00000104200 ensdarg00000076665 symbol:zbed1 (3 of 11) family:zf-bed species:danio rerio	1190	gnl|BL_ORD_ID|2191ENSDARP00000104200 ENSDARG00000076665 symbol:ZBED1 (3 of 11) family:zf-BED species:Danio rerio	2191	1.18447e-25	62	105.916	130	81
c135965_g1_i12	879ensdarp00000030292 ensdarg00000004415 symbol:tcf7l2 family:hmg species:danio rerio	2426	gnl|BL_ORD_ID|879ENSDARP00000030292 ENSDARG00000004415 symbol:tcf7l2 family:HMG species:Danio rerio	879	0	97	758.444	468	458
c144237_g4_i3	2280ensdarp00000057043 ensdarg00000039063 symbol:pgbd4 (1 of 8) family:thap species:danio rerio	1884	gnl|BL_ORD_ID|2280ENSDARP00000057043 ENSDARG00000039063 symbol:PGBD4 (1 of 8) family:THAP species:Danio rerio	2280	8.4254e-05	55	42.3578	61	34
c132496_g1_i8	2241ensdarp00000055394 ensdarg00000038006 symbol:osr2 family:zf-c2h2 species:danio rerio	5291	gnl|BL_ORD_ID|2241ENSDARP00000055394 ENSDARG00000038006 symbol:osr2 family:zf-C2H2 species:Danio rerio	2241	1.28923e-102	82	328.176	233	193
c129223_g1_i3	511ensdarp00000026323 ensdarg00000005382 symbol:prdm9 family:zf-c2h2 species:danio rerio	8417	gnl|BL_ORD_ID|511ENSDARP00000026323 ENSDARG00000005382 symbol:prdm9 family:zf-C2H2 species:Danio rerio	511	0	86	1374.38	865	747
c119950_g1_i1	1802ensdarp00000076212 ensdarg00000058676 symbol:baz2a family:mbd species:danio rerio	1904	gnl|BL_ORD_ID|1802ENSDARP00000076212 ENSDARG00000058676 symbol:baz2a family:MBD species:Danio rerio	1802	2.64505e-08	62	53.9138	56	35
c139073_g1_i2	50ensdarp00000102251 ensdarg00000073681 symbol:zfhx3 family:homeobox species:danio rerio	4911	gnl|BL_ORD_ID|50ENSDARP00000102251 ENSDARG00000073681 symbol:zfhx3 family:Homeobox species:Danio rerio	50	0	96	2422.89	1586	1537
c133547_g1_i1	180ensdarp00000121285 ensdarg00000038687 symbol:nfkb2 family:rhd species:danio rerio	6140	gnl|BL_ORD_ID|180ENSDARP00000121285 ENSDARG00000038687 symbol:nfkb2 family:RHD species:Danio rerio	180	1.04757e-06	41	50.447	218	90
c135482_g3_i1	180ensdarp00000121285 ensdarg00000038687 symbol:nfkb2 family:rhd species:danio rerio	1238	gnl|BL_ORD_ID|180ENSDARP00000121285 ENSDARG00000038687 symbol:nfkb2 family:RHD species:Danio rerio	180	1.544e-08	48	53.5286	178	86
c121944_g1_i4	1285ensdarp00000101631 ensdarg00000076662 symbol:nfx1 family:zf-nf-x1 species:danio rerio	3508	gnl|BL_ORD_ID|1285ENSDARP00000101631 ENSDARG00000076662 symbol:NFX1 family:zf-NF-X1 species:Danio rerio	1285	0	87	1515.75	965	847
c120235_g1_i1	1996ensdarp00000073973 ensdarg00000001940 symbol:dnajc1 family:myb species:danio rerio	1967	gnl|BL_ORD_ID|1996ENSDARP00000073973 ENSDARG00000001940 symbol:dnajc1 family:MYB species:Danio rerio	1996	2.38479e-11	52	63.1586	98	51
c57362_g1_i1	1996ensdarp00000073973 ensdarg00000001940 symbol:dnajc1 family:myb species:danio rerio	3517	gnl|BL_ORD_ID|1996ENSDARP00000073973 ENSDARG00000001940 symbol:dnajc1 family:MYB species:Danio rerio	1996	2.85198e-06	55	48.1358	69	38
c103563_g1_i2	1155ensdarp00000087416 ensdarg00000063563 symbol:creb3l2 family:tf_bzip species:danio rerio	2862	gnl|BL_ORD_ID|1155ENSDARP00000087416 ENSDARG00000063563 symbol:creb3l2 family:TF_bZIP species:Danio rerio	1155	0	92	779.245	526	488
c123865_g1_i4	1712ensdarp00000126275 ensdarg00000021163 symbol:thrb family:thr-like species:danio rerio	1704	gnl|BL_ORD_ID|1712ENSDARP00000126275 ENSDARG00000021163 symbol:thrb family:THR-like species:Danio rerio	1712	1.23014e-108	98	332.028	171	169
c110553_g1_i2	1050ensdarp00000117254 ensdarg00000070907 symbol:lcor family:hth species:danio rerio	6444	gnl|BL_ORD_ID|1050ENSDARP00000117254 ENSDARG00000070907 symbol:lcor family:HTH species:Danio rerio	1050	6.54999e-34	61	136.732	199	122
c131087_g1_i2	391ensdarp00000023794 ensdarg00000003098 symbol:kdm5bb family:arid species:danio rerio	5887	gnl|BL_ORD_ID|391ENSDARP00000023794 ENSDARG00000003098 symbol:kdm5bb family:ARID species:Danio rerio	391	0	93	2634.75	1523	1430
c140619_g1_i1	2192ensdarp00000107684 ensdarg00000040080 symbol:fli1b family:ets species:danio rerio	2041	gnl|BL_ORD_ID|2192ENSDARP00000107684 ENSDARG00000040080 symbol:fli1b family:ETS species:Danio rerio	2192	0	91	843.958	485	445
c125351_g1_i3	1936ensdarp00000117791 ensdarg00000012667 symbol:tfap2b family:ap-2 species:danio rerio	3274	gnl|BL_ORD_ID|1936ENSDARP00000117791 ENSDARG00000012667 symbol:tfap2b family:AP-2 species:Danio rerio	1936	0	93	814.298	474	441
c139570_g1_i12	2313ensdarp00000079481 ensdarg00000060395 symbol:mum1l1 family:hmgi hmgy species:danio rerio	1009	gnl|BL_ORD_ID|2313ENSDARP00000079481 ENSDARG00000060395 symbol:MUM1L1 family:HMGI/HMGY species:Danio rerio	2313	1.06098e-25	57	105.916	227	130
c142957_g7_i1	1673ensdarp00000128160 ensdarg00000061110 symbol:zbtb44 family:zbtb species:danio rerio	1979	gnl|BL_ORD_ID|1673ENSDARP00000128160 ENSDARG00000061110 symbol:zbtb44 family:ZBTB species:Danio rerio	1673	8.24836e-06	46	45.4394	114	53
c138552_g1_i5	2160ensdarp00000101801 ensdarg00000074346 symbol:l3mbtl1b family:zf-c2hc species:danio rerio	3787	gnl|BL_ORD_ID|2160ENSDARP00000101801 ENSDARG00000074346 symbol:l3mbtl1b family:zf-C2HC species:Danio rerio	2160	0.000269199	58	41.9726	74	43
c87388_g1_i1	1832ensdarp00000096349 ensdarg00000071418 symbol:gbx1 family:homeobox species:danio rerio	1823	gnl|BL_ORD_ID|1832ENSDARP00000096349 ENSDARG00000071418 symbol:gbx1 family:Homeobox species:Danio rerio	1832	0	99	610.142	316	314
c104608_g1_i4	858ensdarp00000082796 ensdarg00000061724 symbol:setdb1b family:mbd species:danio rerio	862	gnl|BL_ORD_ID|858ENSDARP00000082796 ENSDARG00000061724 symbol:setdb1b family:MBD species:Danio rerio	858	2.22854e-21	74	92.0485	67	50
c133839_g1_i2	2177ensdarp00000125884 ensdarg00000001857 symbol:aff4 family:af-4 species:danio rerio	5249	gnl|BL_ORD_ID|2177ENSDARP00000125884 ENSDARG00000001857 symbol:aff4 family:AF-4 species:Danio rerio	2177	0	83	1223.38	1109	930
c125939_g1_i6	1658ensdarp00000113096 ensdarg00000015998 symbol:wdhd1 family:hmg species:danio rerio	2679	gnl|BL_ORD_ID|1658ENSDARP00000113096 ENSDARG00000015998 symbol:wdhd1 family:HMG species:Danio rerio	1658	4.84918e-08	39	50.8322	255	101
c119979_g1_i1	1558ensdarp00000129407 ensdarg00000076584 symbol:patz1 family:zbtb species:danio rerio	5895	gnl|BL_ORD_ID|1558ENSDARP00000129407 ENSDARG00000076584 symbol:patz1 family:ZBTB species:Danio rerio	1558	0.00020482	51	42.743	76	39
c143573_g2_i4	1900ensdarp00000112155 ensdarg00000087230 symbol: family:zf-c2h2 species:danio rerio	446	gnl|BL_ORD_ID|1900ENSDARP00000112155 ENSDARG00000087230 symbol:BX465848.1 family:zf-C2H2 species:Danio rerio	1900	2.64332e-33	68	119.398	101	69
c142332_g3_i3	1890ensdarp00000126517 ensdarg00000077428 symbol:camta1a family:cg-1 species:danio rerio	469	gnl|BL_ORD_ID|1890ENSDARP00000126517 ENSDARG00000077428 symbol:camta1a family:CG-1 species:Danio rerio	1890	2.37603e-77	97	249.98	135	131
c109706_g1_i2	2146ensdarp00000101854 ensdarg00000008174 symbol:hoxb1a family:homeobox species:danio rerio	1331	gnl|BL_ORD_ID|2146ENSDARP00000101854 ENSDARG00000008174 symbol:hoxb1a family:Homeobox species:Danio rerio	2146	1.52716e-19	89	85.8853	57	51
c136900_g2_i1	847ensdarp00000073773 ensdarg00000056784 symbol:aire family:sand species:danio rerio	1306	gnl|BL_ORD_ID|847ENSDARP00000073773 ENSDARG00000056784 symbol:aire family:SAND species:Danio rerio	847	9.20377e-07	53	47.7506	43	23
c140569_g3_i2	892ensdarp00000069169 ensdarg00000052766 symbol:evi5l family:zf-c2h2 species:danio rerio	5330	gnl|BL_ORD_ID|892ENSDARP00000069169 ENSDARG00000052766 symbol:EVI5L family:zf-C2H2 species:Danio rerio	892	2.66785e-19	46	91.6633	393	183
c141179_g4_i1	2200ensdarp00000045402 ensdarg00000053868 symbol:etv2 family:ets species:danio rerio	1639	gnl|BL_ORD_ID|2200ENSDARP00000045402 ENSDARG00000053868 symbol:etv2 family:ETS species:Danio rerio	2200	0	91	601.668	372	341
c135960_g1_i3	1992ensdarp00000084007 ensdarg00000062165 symbol:tub family:tub species:danio rerio	4333	gnl|BL_ORD_ID|1992ENSDARP00000084007 ENSDARG00000062165 symbol:TUB family:Tub species:Danio rerio	1992	0	100	575.859	287	287
c132831_g1_i2	1263ensdarp00000101018 ensdarg00000075670 symbol:rereb family:zf-gata species:danio rerio	4653	gnl|BL_ORD_ID|1263ENSDARP00000101018 ENSDARG00000075670 symbol:rereb family:zf-GATA species:Danio rerio	1263	2.71335e-08	76	55.4546	43	33
c118064_g1_i3	2036ensdarp00000072168 ensdarg00000055359 symbol: family:sand species:danio rerio	1270	gnl|BL_ORD_ID|2036ENSDARP00000072168 ENSDARG00000055359 symbol:BX569789.2 family:SAND species:Danio rerio	2036	1.53636e-28	53	110.153	186	99
c141708_g2_i5	2036ensdarp00000072168 ensdarg00000055359 symbol: family:sand species:danio rerio	1311	gnl|BL_ORD_ID|2036ENSDARP00000072168 ENSDARG00000055359 symbol:BX569789.2 family:SAND species:Danio rerio	2036	4.51443e-74	79	233.032	161	128
c130484_g1_i1	1996ensdarp00000073973 ensdarg00000001940 symbol:dnajc1 family:myb species:danio rerio	3293	gnl|BL_ORD_ID|1996ENSDARP00000073973 ENSDARG00000001940 symbol:dnajc1 family:MYB species:Danio rerio	1996	4.06584e-08	62	53.9138	66	41
c129881_g1_i4	1513ensdarp00000092405 ensdarg00000062621 symbol:satb1 family:cut species:danio rerio	3892	gnl|BL_ORD_ID|1513ENSDARP00000092405 ENSDARG00000062621 symbol:SATB1 family:CUT species:Danio rerio	1513	0	92	1427.15	836	770
c108246_g1_i2	1145ensdarp00000075256 ensdarg00000058011 symbol:arxa family:homeobox species:danio rerio	2361	gnl|BL_ORD_ID|1145ENSDARP00000075256 ENSDARG00000058011 symbol:arxa family:Homeobox species:Danio rerio	1145	0	98	700.664	453	444
c149760_g1_i1	1227ensdarp00000020367 ensdarg00000010591 symbol:foxn4 family:fork head species:danio rerio	861	gnl|BL_ORD_ID|1227ENSDARP00000020367 ENSDARG00000010591 symbol:foxn4 family:Fork head species:Danio rerio	1227	0	98	542.347	268	263
c143829_g1_i5	578ensdarp00000119801 ensdarg00000095051 symbol:si:ch211- family:thap species:danio rerio	1273	gnl|BL_ORD_ID|578ENSDARP00000119801 ENSDARG00000095051 symbol:si:ch211-236l14.1 family:THAP species:Danio rerio	578	4.57503e-06	65	45.4394	43	28
c99275_g1_i2	1806ensdarp00000057643 ensdarg00000039458 symbol:lhx4 family:homeobox species:danio rerio	1911	gnl|BL_ORD_ID|1806ENSDARP00000057643 ENSDARG00000039458 symbol:lhx4 family:Homeobox species:Danio rerio	1806	5.54466e-13	46	67.781	142	66
c131809_g1_i2	146ensdarp00000105010 ensdarg00000091762 symbol:zbtb40 family:zbtb species:danio rerio	3910	gnl|BL_ORD_ID|146ENSDARP00000105010 ENSDARG00000091762 symbol:ZBTB40 family:ZBTB species:Danio rerio	146	0	77	1426.38	1131	875
c127178_g1_i1	2144ensdarp00000124722 ensdarg00000006791 symbol:arntl1a family:bhlh species:danio rerio	4107	gnl|BL_ORD_ID|2144ENSDARP00000124722 ENSDARG00000006791 symbol:arntl1a family:bHLH species:Danio rerio	2144	1.54846e-15	41	78.1814	460	190
c130143_g1_i2	596ensdarp00000115671 ensdarg00000075928 symbol:hivep3a family:zf-c2h2 species:danio rerio	1462	gnl|BL_ORD_ID|596ENSDARP00000115671 ENSDARG00000075928 symbol:hivep3a family:zf-C2H2 species:Danio rerio	596	0	90	585.104	409	372
c134913_g3_i5	1202ensdarp00000121618 ensdarg00000060306 symbol:tfcp2 family:cp2 species:danio rerio	3387	gnl|BL_ORD_ID|1202ENSDARP00000121618 ENSDARG00000060306 symbol:tfcp2 family:CP2 species:Danio rerio	1202	0	99	696.427	338	335
c139499_g6_i5	958ensdarp00000076594 ensdarg00000059130 symbol:gata1b family:zf-gata species:danio rerio	1125	gnl|BL_ORD_ID|958ENSDARP00000076594 ENSDARG00000059130 symbol:gata1b family:zf-GATA species:Danio rerio	958	4.36883e-91	74	279.641	269	200
c136508_g2_i1	1191ensdarp00000103488 ensdarg00000074293 symbol:adnp family:homeobox species:danio rerio	4248	gnl|BL_ORD_ID|1191ENSDARP00000103488 ENSDARG00000074293 symbol:adnp family:Homeobox species:Danio rerio	1191	0	94	1792.32	1007	947
c138907_g1_i2	391ensdarp00000023794 ensdarg00000003098 symbol:kdm5bb family:arid species:danio rerio	12913	gnl|BL_ORD_ID|391ENSDARP00000023794 ENSDARG00000003098 symbol:kdm5bb family:ARID species:Danio rerio	391	2.102e-08	73	57.3806	41	30
c135193_g1_i1	1419ensdarp00000027577 ensdarg00000009922 symbol:dmbx1a family:homeobox species:danio rerio	1549	gnl|BL_ORD_ID|1419ENSDARP00000027577 ENSDARG00000009922 symbol:dmbx1a family:Homeobox species:Danio rerio	1419	6.53242e-69	100	226.483	108	108
c119429_g1_i1	172ensdarp00000112221 ensdarg00000019306 symbol:lmx1ba family:homeobox species:danio rerio	3393	gnl|BL_ORD_ID|172ENSDARP00000112221 ENSDARG00000019306 symbol:lmx1ba family:Homeobox species:Danio rerio	172	0.000526652	55	40.4318	61	34
c133681_g1_i1	1316ensdarp00000100156 ensdarg00000076120 symbol:foxp4 family:fork head species:danio rerio	5607	gnl|BL_ORD_ID|1316ENSDARP00000100156 ENSDARG00000076120 symbol:foxp4 family:Fork head species:Danio rerio	1316	0	98	968.378	502	493
c145475_g1_i1	560ensdarp00000118498 ensdarg00000000175 symbol:hoxb2a family:homeobox species:danio rerio	1332	gnl|BL_ORD_ID|560ENSDARP00000118498 ENSDARG00000000175 symbol:hoxb2a family:Homeobox species:Danio rerio	560	9.71188e-157	96	451.44	300	288
c28396_g1_i1	871ensdarp00000120222 ensdarg00000045094 symbol:smad4 (3 of 6) family:mh1 species:danio rerio	1431	gnl|BL_ORD_ID|871ENSDARP00000120222 ENSDARG00000045094 symbol:SMAD4 (3 of 6) family:MH1 species:Danio rerio	871	0	99	835.484	476	473
c246566_g1_i1	834ensdarp00000102801 ensdarg00000031307 symbol:zic4 family:zf-c2h2 species:danio rerio	1275	gnl|BL_ORD_ID|834ENSDARP00000102801 ENSDARG00000031307 symbol:zic4 family:zf-C2H2 species:Danio rerio	834	2.27038e-72	100	236.884	167	167
c71298_g1_i1	1168ensdarp00000052926 ensdarg00000076010 symbol:loc100535497 family:bhlh species:danio rerio	1352	gnl|BL_ORD_ID|1168ENSDARP00000052926 ENSDARG00000076010 symbol:LOC100535497 family:bHLH species:Danio rerio	1168	8.51419e-83	98	253.447	169	167
c139571_g1_i1	1363ensdarp00000114519 ensdarg00000079547 symbol:zbtb47b family:zf-c2h2 species:danio rerio	3346	gnl|BL_ORD_ID|1363ENSDARP00000114519 ENSDARG00000079547 symbol:zbtb47b family:zf-C2H2 species:Danio rerio	1363	0	99	565.074	268	267
c142744_g1_i1	297ensdarp00000101834 ensdarg00000076640 symbol:nfatc2 (1 of 2) family:rhd species:danio rerio	5022	gnl|BL_ORD_ID|297ENSDARP00000101834 ENSDARG00000076640 symbol:NFATC2 (1 of 2) family:RHD species:Danio rerio	297	0	93	1151.35	667	622
c142655_g4_i5	1988ensdarp00000110779 ensdarg00000089092 symbol: family:zf-c2h2 species:danio rerio	1070	gnl|BL_ORD_ID|1988ENSDARP00000110779 ENSDARG00000089092 symbol:CABZ01054394.1 family:zf-C2H2 species:Danio rerio	1988	5.45575e-35	69	131.339	123	86
c143450_g1_i3	1220ensdarp00000097616 ensdarg00000026972 symbol:si:ch211- family:zf-c2h2 species:danio rerio	2831	gnl|BL_ORD_ID|1220ENSDARP00000097616 ENSDARG00000026972 symbol:si:ch211-119o8.6 family:zf-C2H2 species:Danio rerio	1220	0.000723937	54	40.0466	55	30
c124415_g1_i1	205ensdarp00000056613 ensdarg00000035066 symbol:ubtf family:hmg species:danio rerio	5546	gnl|BL_ORD_ID|205ENSDARP00000056613 ENSDARG00000035066 symbol:ubtf family:HMG species:Danio rerio	205	0	96	1123.61	662	641
c134978_g1_i4	1011ensdarp00000031619 ensdarg00000027658 symbol:irf10 family:irf species:danio rerio	2176	gnl|BL_ORD_ID|1011ENSDARP00000031619 ENSDARG00000027658 symbol:irf10 family:IRF species:Danio rerio	1011	0	70	577.4	465	330
c12368_g1_i1	1997ensdarp00000057526 ensdarg00000039364 symbol:zgc:113019 family:thap species:danio rerio	560	gnl|BL_ORD_ID|1997ENSDARP00000057526 ENSDARG00000039364 symbol:zgc:113019 family:THAP species:Danio rerio	1997	2.55858e-55	67	182.57	158	107
c127422_g1_i4	180ensdarp00000121285 ensdarg00000038687 symbol:nfkb2 family:rhd species:danio rerio	2423	gnl|BL_ORD_ID|180ENSDARP00000121285 ENSDARG00000038687 symbol:nfkb2 family:RHD species:Danio rerio	180	1.80093e-12	44	67.781	232	103
c26319_g1_i1	1095ensdarp00000088317 ensdarg00000067729 symbol:arid3c family:arid species:danio rerio	3572	gnl|BL_ORD_ID|1095ENSDARP00000088317 ENSDARG00000067729 symbol:ARID3C family:ARID species:Danio rerio	1095	1.87992e-57	99	207.608	102	101
c141627_g1_i6	1467ensdarp00000118684 ensdarg00000093875 symbol:zgc:174224 family:zf-c2h2 species:danio rerio	694	gnl|BL_ORD_ID|1467ENSDARP00000118684 ENSDARG00000093875 symbol:zgc:174224 family:zf-C2H2 species:Danio rerio	1467	2.37556e-16	84	71.633	46	39
c138176_g1_i4	1673ensdarp00000128160 ensdarg00000061110 symbol:zbtb44 family:zbtb species:danio rerio	2797	gnl|BL_ORD_ID|1673ENSDARP00000128160 ENSDARG00000061110 symbol:zbtb44 family:ZBTB species:Danio rerio	1673	4.05479e-08	49	53.5286	127	63
c131739_g1_i1	1864ensdarp00000035291 ensdarg00000023537 symbol:ahr1b family:bhlh species:danio rerio	2258	gnl|BL_ORD_ID|1864ENSDARP00000035291 ENSDARG00000023537 symbol:ahr1b family:bHLH species:Danio rerio	1864	9.25736e-71	68	248.054	267	182
c143573_g8_i1	363ensdarp00000063574 ensdarg00000075363 symbol:si:dkeyp- family:zf-c2h2 species:danio rerio	648	gnl|BL_ORD_ID|363ENSDARP00000063574 ENSDARG00000075363 symbol:si:dkeyp-53d3.6 family:zf-C2H2 species:Danio rerio	363	1.37217e-84	82	250.366	176	145
c140879_g2_i4	1467ensdarp00000118684 ensdarg00000093875 symbol:zgc:174224 family:zf-c2h2 species:danio rerio	787	gnl|BL_ORD_ID|1467ENSDARP00000118684 ENSDARG00000093875 symbol:zgc:174224 family:zf-C2H2 species:Danio rerio	1467	6.40306e-26	77	99.3673	76	59
c116001_g3_i2	1851ensdarp00000056543 ensdarg00000002031 symbol:tox4 family:hmg species:danio rerio	3032	gnl|BL_ORD_ID|1851ENSDARP00000056543 ENSDARG00000002031 symbol:tox4 family:HMG species:Danio rerio	1851	0	91	866.3	697	636
c77594_g1_i1	1311ensdarp00000119920 ensdarg00000042977 symbol:nfil3 family:tf_bzip species:danio rerio	1943	gnl|BL_ORD_ID|1311ENSDARP00000119920 ENSDARG00000042977 symbol:nfil3 family:TF_bZIP species:Danio rerio	1311	0	91	782.326	467	426
c123785_g1_i4	762ensdarp00000051138 ensdarg00000000966 symbol:ncor2 family:myb species:danio rerio	6850	gnl|BL_ORD_ID|762ENSDARP00000051138 ENSDARG00000000966 symbol:ncor2 family:MYB species:Danio rerio	762	5.96039e-119	90	419.083	301	273
c118199_g1_i2	1653ensdarp00000081860 ensdarg00000061352 symbol:bcl11aa family:zf-c2h2 species:danio rerio	2550	gnl|BL_ORD_ID|1653ENSDARP00000081860 ENSDARG00000061352 symbol:bcl11aa family:zf-C2H2 species:Danio rerio	1653	0	99	837.025	458	455
c255504_g1_i1	1293ensdarp00000052545 ensdarg00000054003 symbol:rargb family:thr-like species:danio rerio	1964	gnl|BL_ORD_ID|1293ENSDARP00000052545 ENSDARG00000054003 symbol:rargb family:THR-like species:Danio rerio	1293	2.14146e-93	89	297.745	205	183
c121598_g1_i1	50ensdarp00000102251 ensdarg00000073681 symbol:zfhx3 family:homeobox species:danio rerio	3215	gnl|BL_ORD_ID|50ENSDARP00000102251 ENSDARG00000073681 symbol:zfhx3 family:Homeobox species:Danio rerio	50	0.000188158	41	42.3578	91	38
c134754_g1_i1	1249ensdarp00000048103 ensdarg00000012887 symbol:znf143a family:zf-c2h2 species:danio rerio	1334	gnl|BL_ORD_ID|1249ENSDARP00000048103 ENSDARG00000012887 symbol:znf143a family:zf-C2H2 species:Danio rerio	1249	0	95	761.14	387	369
c128994_g1_i4	900ensdarp00000017572 ensdarg00000016526 symbol:gata3 family:zf-gata species:danio rerio	2264	gnl|BL_ORD_ID|900ENSDARP00000017572 ENSDARG00000016526 symbol:gata3 family:zf-GATA species:Danio rerio	900	0	92	531.946	365	337
c110196_g1_i4	2242ensdarp00000117285 ensdarg00000078191 symbol:zbtb46 family:zbtb species:danio rerio	3037	gnl|BL_ORD_ID|2242ENSDARP00000117285 ENSDARG00000078191 symbol:zbtb46 family:ZBTB species:Danio rerio	2242	0	98	945.266	515	506
c108664_g1_i1	2321ensdarp00000110440 ensdarg00000076380 symbol:hnrnpa0l family:zbtb species:danio rerio	1327	gnl|BL_ORD_ID|2321ENSDARP00000110440 ENSDARG00000076380 symbol:hnrnpa0l family:ZBTB species:Danio rerio	2321	0	80	577.4	428	344
c61648_g1_i1	526ensdarp00000104980 ensdarg00000025032 symbol:nr3c1 family:esr-like species:danio rerio	3351	gnl|BL_ORD_ID|526ENSDARP00000104980 ENSDARG00000025032 symbol:nr3c1 family:ESR-like species:Danio rerio	526	0	90	1286.94	753	681
c114215_g1_i2	1669ensdarp00000106119 ensdarg00000090942 symbol:loc101885996 family:zf-c2h2 species:danio rerio	439	gnl|BL_ORD_ID|1669ENSDARP00000106119 ENSDARG00000090942 symbol:LOC101885996 family:zf-C2H2 species:Danio rerio	1669	2.2054e-05	60	33.113	38	23
c135965_g2_i10	879ensdarp00000030292 ensdarg00000004415 symbol:tcf7l2 family:hmg species:danio rerio	2635	gnl|BL_ORD_ID|879ENSDARP00000030292 ENSDARG00000004415 symbol:tcf7l2 family:HMG species:Danio rerio	879	1.95058e-175	97	504.212	287	280
c141422_g4_i9	759ensdarp00000108373 ensdarg00000090449 symbol:loc555649 family:sand species:danio rerio	2666	gnl|BL_ORD_ID|759ENSDARP00000108373 ENSDARG00000090449 symbol:LOC555649 family:SAND species:Danio rerio	759	4.37245e-07	41	50.0618	160	67
c107513_g1_i1	116ensdarp00000129238 ensdarg00000038672 symbol:tcf7 family:hmg species:danio rerio	1038	gnl|BL_ORD_ID|116ENSDARP00000129238 ENSDARG00000038672 symbol:tcf7 family:HMG species:Danio rerio	116	1.0025e-87	83	266.159	212	176
c142918_g3_i7	858ensdarp00000082796 ensdarg00000061724 symbol:setdb1b family:mbd species:danio rerio	6926	gnl|BL_ORD_ID|858ENSDARP00000082796 ENSDARG00000061724 symbol:setdb1b family:MBD species:Danio rerio	858	7.00122e-09	57	58.151	82	47
c142878_g2_i4	301ensdarp00000044125 ensdarg00000020655 symbol:insm2 family:zf-c2h2 species:danio rerio	10328	gnl|BL_ORD_ID|301ENSDARP00000044125 ENSDARG00000020655 symbol:INSM2 family:zf-C2H2 species:Danio rerio	301	2.56146e-148	86	471.855	292	252
c131345_g1_i1	427ensdarp00000119414 ensdarg00000069342 symbol:klf16 family:zf-c2h2 species:danio rerio	2017	gnl|BL_ORD_ID|427ENSDARP00000119414 ENSDARG00000069342 symbol:KLF16 family:zf-C2H2 species:Danio rerio	427	1.73808e-131	97	389.037	237	230
c121754_g1_i4	1658ensdarp00000113096 ensdarg00000015998 symbol:wdhd1 family:hmg species:danio rerio	1412	gnl|BL_ORD_ID|1658ENSDARP00000113096 ENSDARG00000015998 symbol:wdhd1 family:HMG species:Danio rerio	1658	8.15954e-10	41	58.151	241	100
c108947_g1_i1	2201ensdarp00000102334 ensdarg00000077799 symbol:egr4 (1 of 2) family:zf-c2h2 species:danio rerio	3423	gnl|BL_ORD_ID|2201ENSDARP00000102334 ENSDARG00000077799 symbol:EGR4 (1 of 2) family:zf-C2H2 species:Danio rerio	2201	1.90585e-158	83	476.478	368	309
c140830_g6_i1	1608ensdarp00000011972 ensdarg00000003102 symbol:zgc:101130 family:zf-c2h2 species:danio rerio	1386	gnl|BL_ORD_ID|1608ENSDARP00000011972 ENSDARG00000003102 symbol:zgc:101130 family:zf-C2H2 species:Danio rerio	1608	2.71526e-145	81	421.779	307	250
c143008_g2_i2	2024ensdarp00000107849 ensdarg00000070458 symbol:zgc:153292 family:thap species:danio rerio	7279	gnl|BL_ORD_ID|2024ENSDARP00000107849 ENSDARG00000070458 symbol:zgc:153292 family:THAP species:Danio rerio	2024	2.33504e-07	46	52.373	176	82
c124884_g1_i1	180ensdarp00000121285 ensdarg00000038687 symbol:nfkb2 family:rhd species:danio rerio	2241	gnl|BL_ORD_ID|180ENSDARP00000121285 ENSDARG00000038687 symbol:nfkb2 family:RHD species:Danio rerio	180	6.64682e-09	42	55.8398	195	83
c137624_g1_i3	2331ensdarp00000026694 ensdarg00000005586 symbol:zbtb20 family:zbtb species:danio rerio	6208	gnl|BL_ORD_ID|2331ENSDARP00000026694 ENSDARG00000005586 symbol:zbtb20 family:ZBTB species:Danio rerio	2331	5.75769e-45	85	172.555	107	91
c131395_g2_i3	1802ensdarp00000076212 ensdarg00000058676 symbol:baz2a family:mbd species:danio rerio	4346	gnl|BL_ORD_ID|1802ENSDARP00000076212 ENSDARG00000058676 symbol:baz2a family:MBD species:Danio rerio	1802	7.3423e-09	59	57.3806	69	41
c135087_g1_i2	596ensdarp00000115671 ensdarg00000075928 symbol:hivep3a family:zf-c2h2 species:danio rerio	4732	gnl|BL_ORD_ID|596ENSDARP00000115671 ENSDARG00000075928 symbol:hivep3a family:zf-C2H2 species:Danio rerio	596	0	88	1940.24	1377	1213
c143532_g5_i4	1009ensdarp00000071581 ensdarg00000013031 symbol:mta2 family:zf-gata species:danio rerio	3574	gnl|BL_ORD_ID|1009ENSDARP00000071581 ENSDARG00000013031 symbol:mta2 family:zf-GATA species:Danio rerio	1009	0	92	1114.37	615	569
c138946_g5_i2	1342ensdarp00000031774 ensdarg00000025699 symbol:mbd1 family:mbd species:danio rerio	7180	gnl|BL_ORD_ID|1342ENSDARP00000031774 ENSDARG00000025699 symbol:mbd1 family:MBD species:Danio rerio	1342	0.000500176	50	41.9726	65	33
c137649_g1_i2	436ensdarp00000126626 ensdarg00000019961 symbol:znf513 family:zf-c2h2 species:danio rerio	2090	gnl|BL_ORD_ID|436ENSDARP00000126626 ENSDARG00000019961 symbol:znf513 family:zf-C2H2 species:Danio rerio	436	0	92	769.229	429	398
c103625_g1_i1	180ensdarp00000121285 ensdarg00000038687 symbol:nfkb2 family:rhd species:danio rerio	2279	gnl|BL_ORD_ID|180ENSDARP00000121285 ENSDARG00000038687 symbol:nfkb2 family:RHD species:Danio rerio	180	9.3818e-12	46	65.4698	215	101
c126089_g1_i2	1390ensdarp00000094186 ensdarg00000035889 symbol:zbtb8b family:zbtb species:danio rerio	1976	gnl|BL_ORD_ID|1390ENSDARP00000094186 ENSDARG00000035889 symbol:zbtb8b family:ZBTB species:Danio rerio	1390	0	92	850.892	497	458
c136401_g1_i3	1505ensdarp00000058991 ensdarg00000052131 symbol:gli3 family:zf-c2h2 species:danio rerio	5999	gnl|BL_ORD_ID|1505ENSDARP00000058991 ENSDARG00000052131 symbol:gli3 family:zf-C2H2 species:Danio rerio	1505	0.000239414	48	43.1282	39	19
c140700_g10_i4	877ensdarp00000095292 ensdarg00000022712 symbol:stat3 family:stat species:danio rerio	4733	gnl|BL_ORD_ID|877ENSDARP00000095292 ENSDARG00000022712 symbol:stat3 family:STAT species:Danio rerio	877	0	97	1573.53	806	782
c132781_g1_i7	56ensdarp00000123679 ensdarg00000070371 symbol:kat7 (2 of 2) family:zf-c2hc species:danio rerio	1552	gnl|BL_ORD_ID|56ENSDARP00000123679 ENSDARG00000070371 symbol:KAT7 (2 of 2) family:zf-C2HC species:Danio rerio	56	1.67778e-138	96	414.461	249	240
c142625_g4_i2	1710ensdarp00000110667 ensdarg00000006124 symbol:kdm5c family:arid species:danio rerio	1454	gnl|BL_ORD_ID|1710ENSDARP00000110667 ENSDARG00000006124 symbol:kdm5c family:ARID species:Danio rerio	1710	0	89	558.91	313	279
c59208_g1_i1	2140ensdarp00000083101 ensdarg00000043210 symbol:loc100005568 family:ctf nfi species:danio rerio	1436	gnl|BL_ORD_ID|2140ENSDARP00000083101 ENSDARG00000043210 symbol:LOC100005568 family:CTF/NFI species:Danio rerio	2140	0	99	726.472	389	387
c130094_g3_i3	714ensdarp00000056654 ensdarg00000038792 symbol:klf17 family:zf-c2h2 species:danio rerio	2336	gnl|BL_ORD_ID|714ENSDARP00000056654 ENSDARG00000038792 symbol:klf17 family:zf-C2H2 species:Danio rerio	714	0	89	660.988	416	373
c141330_g1_i4	424ensdarp00000129613 ensdarg00000086761 symbol:wiz family:zf-c2h2 species:danio rerio	8832	gnl|BL_ORD_ID|424ENSDARP00000129613 ENSDARG00000086761 symbol:WIZ family:zf-C2H2 species:Danio rerio	424	0	85	2608.17	1972	1678
c141284_g2_i2	1673ensdarp00000128160 ensdarg00000061110 symbol:zbtb44 family:zbtb species:danio rerio	4863	gnl|BL_ORD_ID|1673ENSDARP00000128160 ENSDARG00000061110 symbol:zbtb44 family:ZBTB species:Danio rerio	1673	4.37236e-08	50	54.299	120	60
c144224_g1_i1	278ensdarp00000128678 ensdarg00000075205 symbol:si:ch211- family:thap species:danio rerio	1991	gnl|BL_ORD_ID|278ENSDARP00000128678 ENSDARG00000075205 symbol:si:ch211-108c17.2 family:THAP species:Danio rerio	278	0.000622904	63	39.6614	38	24
c124607_g1_i1	2000ensdarp00000053299 ensdarg00000036698 symbol:znf865 family:zf-c2h2 species:danio rerio	5257	gnl|BL_ORD_ID|2000ENSDARP00000053299 ENSDARG00000036698 symbol:znf865 family:zf-C2H2 species:Danio rerio	2000	0	94	1145.57	782	742
c132190_g2_i1	989ensdarp00000124414 ensdarg00000044525 symbol:pparda family:thr-like species:danio rerio	2187	gnl|BL_ORD_ID|989ENSDARP00000124414 ENSDARG00000044525 symbol:pparda family:THR-like species:Danio rerio	989	0	98	678.322	356	349
c121650_g1_i2	858ensdarp00000082796 ensdarg00000061724 symbol:setdb1b family:mbd species:danio rerio	4828	gnl|BL_ORD_ID|858ENSDARP00000082796 ENSDARG00000061724 symbol:setdb1b family:MBD species:Danio rerio	858	2.7345e-08	56	55.4546	82	46
c129162_g2_i2	1757ensdarp00000109670 ensdarg00000089951 symbol:loc566011 family:zf-c2h2 species:danio rerio	989	gnl|BL_ORD_ID|1757ENSDARP00000109670 ENSDARG00000089951 symbol:LOC566011 family:zf-C2H2 species:Danio rerio	1757	6.87533e-89	68	270.396	267	184
c126339_g1_i7	1712ensdarp00000126275 ensdarg00000021163 symbol:thrb family:thr-like species:danio rerio	986	gnl|BL_ORD_ID|1712ENSDARP00000126275 ENSDARG00000021163 symbol:thrb family:THR-like species:Danio rerio	1712	2.5803e-67	98	216.853	102	100
c139507_g1_i6	1802ensdarp00000076212 ensdarg00000058676 symbol:baz2a family:mbd species:danio rerio	7186	gnl|BL_ORD_ID|1802ENSDARP00000076212 ENSDARG00000058676 symbol:baz2a family:MBD species:Danio rerio	1802	6.50652e-11	56	64.6994	93	53
c133767_g1_i2	1802ensdarp00000076212 ensdarg00000058676 symbol:baz2a family:mbd species:danio rerio	5581	gnl|BL_ORD_ID|1802ENSDARP00000076212 ENSDARG00000058676 symbol:baz2a family:MBD species:Danio rerio	1802	5.68371e-22	56	100.523	143	81
c122100_g1_i1	1290ensdarp00000097432 ensdarg00000071868 symbol:znf711 family:zf-c2h2 species:danio rerio	2010	gnl|BL_ORD_ID|1290ENSDARP00000097432 ENSDARG00000071868 symbol:znf711 family:zf-C2H2 species:Danio rerio	1290	0	97	899.427	450	439
c131218_g1_i7	892ensdarp00000069169 ensdarg00000052766 symbol:evi5l family:zf-c2h2 species:danio rerio	3790	gnl|BL_ORD_ID|892ENSDARP00000069169 ENSDARG00000052766 symbol:EVI5L family:zf-C2H2 species:Danio rerio	892	1.23622e-08	44	56.225	230	103
c25678_g1_i1	325ensdarp00000052791 ensdarg00000036337 symbol:cers3b family:homeobox species:danio rerio	1069	gnl|BL_ORD_ID|325ENSDARP00000052791 ENSDARG00000036337 symbol:cers3b family:Homeobox species:Danio rerio	325	0	96	575.474	321	309
c50547_g1_i1	180ensdarp00000121285 ensdarg00000038687 symbol:nfkb2 family:rhd species:danio rerio	1436	gnl|BL_ORD_ID|180ENSDARP00000121285 ENSDARG00000038687 symbol:nfkb2 family:RHD species:Danio rerio	180	2.88097e-12	50	65.855	169	85
c138668_g3_i4	679ensdarp00000128467 ensdarg00000098027 symbol:si:dkey- family:zf-c2h2 species:danio rerio	549	gnl|BL_ORD_ID|679ENSDARP00000128467 ENSDARG00000098027 symbol:si:dkey-77f5.14 family:zf-C2H2 species:Danio rerio	679	1.59757e-05	68	40.817	47	32
c140198_g7_i3	810ensdarp00000005404 ensdarg00000008818 symbol:hsf1 family:hsf species:danio rerio	3589	gnl|BL_ORD_ID|810ENSDARP00000005404 ENSDARG00000008818 symbol:hsf1 family:HSF species:Danio rerio	810	0	95	871.692	525	499
c108757_g1_i1	1095ensdarp00000088317 ensdarg00000067729 symbol:arid3c family:arid species:danio rerio	5237	gnl|BL_ORD_ID|1095ENSDARP00000088317 ENSDARG00000067729 symbol:ARID3C family:ARID species:Danio rerio	1095	0	90	899.042	566	511
c141952_g4_i3	117ensdarp00000079816 ensdarg00000016300 symbol:ebf3 family:coe species:danio rerio	1557	gnl|BL_ORD_ID|117ENSDARP00000079816 ENSDARG00000016300 symbol:ebf3 family:COE species:Danio rerio	117	0	97	706.442	356	348
c75833_g1_i2	1649ensdarp00000127636 ensdarg00000074906 symbol:znf831 family:zf-c2h2 species:danio rerio	765	gnl|BL_ORD_ID|1649ENSDARP00000127636 ENSDARG00000074906 symbol:znf831 family:zf-C2H2 species:Danio rerio	1649	5.07373e-77	90	253.447	137	124
c140118_g6_i2	1295ensdarp00000059731 ensdarg00000040764 symbol:id1 family:bhlh species:danio rerio	2902	gnl|BL_ORD_ID|1295ENSDARP00000059731 ENSDARG00000040764 symbol:id1 family:bHLH species:Danio rerio	1295	1.25198e-81	100	259.61	128	128
c138783_g1_i4	215ensdarp00000004950 ensdarg00000018773 symbol:hivep2 (1 of 2) family:zf-c2h2 species:danio rerio	4775	gnl|BL_ORD_ID|215ENSDARP00000004950 ENSDARG00000018773 symbol:HIVEP2 (1 of 2) family:zf-C2H2 species:Danio rerio	215	0	87	1942.55	1333	1167
c121944_g1_i1	1285ensdarp00000101631 ensdarg00000076662 symbol:nfx1 family:zf-nf-x1 species:danio rerio	4044	gnl|BL_ORD_ID|1285ENSDARP00000101631 ENSDARG00000076662 symbol:NFX1 family:zf-NF-X1 species:Danio rerio	1285	0	88	1753.03	1095	968
c136970_g2_i3	73ensdarp00000054806 ensdarg00000056979 symbol:lhx9 family:homeobox species:danio rerio	3346	gnl|BL_ORD_ID|73ENSDARP00000054806 ENSDARG00000056979 symbol:lhx9 family:Homeobox species:Danio rerio	73	1.43772e-06	53	48.521	63	34
c142995_g1_i3	858ensdarp00000082796 ensdarg00000061724 symbol:setdb1b family:mbd species:danio rerio	10626	gnl|BL_ORD_ID|858ENSDARP00000082796 ENSDARG00000061724 symbol:setdb1b family:MBD species:Danio rerio	858	3.94967e-06	53	49.6766	79	42
c129442_g1_i2	2139ensdarp00000099617 ensdarg00000007413 symbol:arid2 family:arid species:danio rerio	1794	gnl|BL_ORD_ID|2139ENSDARP00000099617 ENSDARG00000007413 symbol:arid2 family:ARID species:Danio rerio	2139	0	97	1147.11	577	560
c117270_g1_i2	199ensdarp00000110017 ensdarg00000021855 symbol:arnt family:bhlh species:danio rerio	1180	gnl|BL_ORD_ID|199ENSDARP00000110017 ENSDARG00000021855 symbol:arnt family:bHLH species:Danio rerio	199	4.49451e-82	72	266.544	311	224
c130622_g3_i4	180ensdarp00000121285 ensdarg00000038687 symbol:nfkb2 family:rhd species:danio rerio	1171	gnl|BL_ORD_ID|180ENSDARP00000121285 ENSDARG00000038687 symbol:nfkb2 family:RHD species:Danio rerio	180	5.83097e-05	43	41.9726	151	65
c132636_g1_i4	2217ensdarp00000120865 ensdarg00000052894 symbol:znf532 family:zf-c2h2 species:danio rerio	7051	gnl|BL_ORD_ID|2217ENSDARP00000120865 ENSDARG00000052894 symbol:znf532 family:zf-C2H2 species:Danio rerio	2217	0	93	1910.96	1294	1207
c243791_g1_i1	1996ensdarp00000073973 ensdarg00000001940 symbol:dnajc1 family:myb species:danio rerio	1613	gnl|BL_ORD_ID|1996ENSDARP00000073973 ENSDARG00000001940 symbol:dnajc1 family:MYB species:Danio rerio	1996	3.54123e-13	72	68.5514	61	44
c139357_g1_i7	180ensdarp00000121285 ensdarg00000038687 symbol:nfkb2 family:rhd species:danio rerio	2829	gnl|BL_ORD_ID|180ENSDARP00000121285 ENSDARG00000038687 symbol:nfkb2 family:RHD species:Danio rerio	180	3.02132e-21	51	96.6709	206	106
c112179_g1_i1	1596ensdarp00000015418 ensdarg00000025495 symbol:nhlh2 family:bhlh species:danio rerio	2237	gnl|BL_ORD_ID|1596ENSDARP00000015418 ENSDARG00000025495 symbol:nhlh2 family:bHLH species:Danio rerio	1596	2.14333e-33	88	123.635	120	106
c45868_g1_i2	2277ensdarp00000009717 ensdarg00000014463 symbol:usf1l family:bhlh species:danio rerio	1863	gnl|BL_ORD_ID|2277ENSDARP00000009717 ENSDARG00000014463 symbol:usf1l family:bHLH species:Danio rerio	2277	3.67972e-152	84	441.81	289	243
c107117_g1_i1	2280ensdarp00000057043 ensdarg00000039063 symbol:pgbd4 (1 of 8) family:thap species:danio rerio	2444	gnl|BL_ORD_ID|2280ENSDARP00000057043 ENSDARG00000039063 symbol:PGBD4 (1 of 8) family:THAP species:Danio rerio	2280	2.15024e-119	62	376.326	438	275
c134137_g1_i1	1367ensdarp00000059045 ensdarg00000022161 symbol:prdm10 family:zf-c2h2 species:danio rerio	1742	gnl|BL_ORD_ID|1367ENSDARP00000059045 ENSDARG00000022161 symbol:prdm10 family:zf-C2H2 species:Danio rerio	1367	0	94	955.281	532	505
c44874_g1_i2	152ensdarp00000029608 ensdarg00000023261 symbol:scrt1a family:zf-c2h2 species:danio rerio	1218	gnl|BL_ORD_ID|152ENSDARP00000029608 ENSDARG00000023261 symbol:scrt1a family:zf-C2H2 species:Danio rerio	152	1.19872e-172	97	485.337	240	234
c140569_g4_i3	892ensdarp00000069169 ensdarg00000052766 symbol:evi5l family:zf-c2h2 species:danio rerio	5911	gnl|BL_ORD_ID|892ENSDARP00000069169 ENSDARG00000052766 symbol:EVI5L family:zf-C2H2 species:Danio rerio	892	1.85875e-16	51	82.4185	247	126
c104066_g1_i1	1863ensdarp00000062628 ensdarg00000042689 symbol:zbtb37 family:zbtb species:danio rerio	1492	gnl|BL_ORD_ID|1863ENSDARP00000062628 ENSDARG00000042689 symbol:zbtb37 family:ZBTB species:Danio rerio	1863	1.98247e-26	64	109.383	123	79
c113924_g1_i1	278ensdarp00000128678 ensdarg00000075205 symbol:si:ch211- family:thap species:danio rerio	479	gnl|BL_ORD_ID|278ENSDARP00000128678 ENSDARG00000075205 symbol:si:ch211-108c17.2 family:THAP species:Danio rerio	278	6.90015e-09	54	50.8322	84	46
c125919_g1_i1	1809ensdarp00000125338 ensdarg00000095332 symbol:si:dkey- family:zf-c2h2 species:danio rerio	2571	gnl|BL_ORD_ID|1809ENSDARP00000125338 ENSDARG00000095332 symbol:si:dkey-14d8.1 family:zf-C2H2 species:Danio rerio	1809	5.08344e-33	53	133.65	243	130
c138753_g1_i3	1367ensdarp00000059045 ensdarg00000022161 symbol:prdm10 family:zf-c2h2 species:danio rerio	4900	gnl|BL_ORD_ID|1367ENSDARP00000059045 ENSDARG00000022161 symbol:prdm10 family:zf-C2H2 species:Danio rerio	1367	0	89	1958.73	1217	1087
c139057_g11_i6	2105ensdarp00000011396 ensdarg00000029358 symbol:e2f4 family:e2f species:danio rerio	922	gnl|BL_ORD_ID|2105ENSDARP00000011396 ENSDARG00000029358 symbol:e2f4 family:E2F species:Danio rerio	2105	8.09198e-76	100	238.424	143	143
c140508_g1_i4	1039ensdarp00000032826 ensdarg00000008247 symbol:vezf1a family:zf-c2h2 species:danio rerio	2541	gnl|BL_ORD_ID|1039ENSDARP00000032826 ENSDARG00000008247 symbol:vezf1a family:zf-C2H2 species:Danio rerio	1039	0	91	784.637	490	450
c63386_g1_i1	2232ensdarp00000126159 ensdarg00000070151 symbol:nfyc family:nf-yc species:danio rerio	1146	gnl|BL_ORD_ID|2232ENSDARP00000126159 ENSDARG00000070151 symbol:nfyc family:NF-YC species:Danio rerio	2232	2.72355e-06	62	43.1282	54	34
c129640_g1_i3	2217ensdarp00000120865 ensdarg00000052894 symbol:znf532 family:zf-c2h2 species:danio rerio	4155	gnl|BL_ORD_ID|2217ENSDARP00000120865 ENSDARG00000052894 symbol:znf532 family:zf-C2H2 species:Danio rerio	2217	0	93	1911.73	1294	1207
c118863_g1_i1	526ensdarp00000104980 ensdarg00000025032 symbol:nr3c1 family:esr-like species:danio rerio	4107	gnl|BL_ORD_ID|526ENSDARP00000104980 ENSDARG00000025032 symbol:nr3c1 family:ESR-like species:Danio rerio	526	0	70	780.785	720	506
c96097_g1_i3	17ensdarp00000121019 ensdarg00000077840 symbol:meis2b family:homeobox species:danio rerio	1336	gnl|BL_ORD_ID|17ENSDARP00000121019 ENSDARG00000077840 symbol:meis2b family:Homeobox species:Danio rerio	17	1.95135e-139	91	406.757	258	235
c131297_g1_i2	892ensdarp00000069169 ensdarg00000052766 symbol:evi5l family:zf-c2h2 species:danio rerio	3634	gnl|BL_ORD_ID|892ENSDARP00000069169 ENSDARG00000052766 symbol:EVI5L family:zf-C2H2 species:Danio rerio	892	0	94	586.645	370	349
c76894_g1_i1	2344ensdarp00000102806 ensdarg00000077304 symbol:erg family:ets species:danio rerio	1096	gnl|BL_ORD_ID|2344ENSDARP00000102806 ENSDARG00000077304 symbol:erg family:ETS species:Danio rerio	2344	2.82146e-85	84	263.462	184	156
c125947_g1_i3	1720ensdarp00000103041 ensdarg00000076533 symbol:nfe2l1b family:tf_bzip species:danio rerio	4713	gnl|BL_ORD_ID|1720ENSDARP00000103041 ENSDARG00000076533 symbol:nfe2l1b family:TF_bZIP species:Danio rerio	1720	0	94	732.25	538	511
c101103_g1_i2	351ensdarp00000063466 ensdarg00000062420 symbol:nfia family:ctf nfi species:danio rerio	806	gnl|BL_ORD_ID|351ENSDARP00000063466 ENSDARG00000062420 symbol:nfia family:CTF/NFI species:Danio rerio	351	1.10084e-160	99	458.373	268	267
c140529_g4_i9	1986ensdarp00000068437 ensdarg00000089610 symbol:pbx1a family:homeobox species:danio rerio	805	gnl|BL_ORD_ID|1986ENSDARP00000068437 ENSDARG00000089610 symbol:pbx1a family:Homeobox species:Danio rerio	1986	1.13269e-141	84	403.29	257	218
c138160_g10_i2	1696ensdarp00000116528 ensdarg00000093368 symbol:loc100006229 family:thap species:danio rerio	1711	gnl|BL_ORD_ID|1696ENSDARP00000116528 ENSDARG00000093368 symbol:LOC100006229 family:THAP species:Danio rerio	1696	2.25976e-12	70	66.6254	58	41
c72586_g1_i1	1439ensdarp00000122985 ensdarg00000058379 symbol:otpb family:homeobox species:danio rerio	962	gnl|BL_ORD_ID|1439ENSDARP00000122985 ENSDARG00000058379 symbol:otpb family:Homeobox species:Danio rerio	1439	1.22825e-149	92	425.246	303	280
c249203_g1_i1	884ensdarp00000028710 ensdarg00000023272 symbol:tfap2d family:ap-2 species:danio rerio	1934	gnl|BL_ORD_ID|884ENSDARP00000028710 ENSDARG00000023272 symbol:tfap2d family:AP-2 species:Danio rerio	884	3.16036e-07	41	49.6766	189	78
c124726_g1_i1	391ensdarp00000023794 ensdarg00000003098 symbol:kdm5bb family:arid species:danio rerio	5925	gnl|BL_ORD_ID|391ENSDARP00000023794 ENSDARG00000003098 symbol:kdm5bb family:ARID species:Danio rerio	391	0	93	2634.75	1523	1430
c121158_g1_i7	1999ensdarp00000044669 ensdarg00000061836 symbol:nfixb family:ctf nfi species:danio rerio	901	gnl|BL_ORD_ID|1999ENSDARP00000044669 ENSDARG00000061836 symbol:nfixb family:CTF/NFI species:Danio rerio	1999	6.5105e-162	95	464.151	290	278
c138907_g1_i3	391ensdarp00000023794 ensdarg00000003098 symbol:kdm5bb family:arid species:danio rerio	12903	gnl|BL_ORD_ID|391ENSDARP00000023794 ENSDARG00000003098 symbol:kdm5bb family:ARID species:Danio rerio	391	1.76019e-08	73	57.7658	41	30
c138201_g1_i3	949ensdarp00000011194 ensdarg00000026453 symbol:zgc:66474 family:zf-c2h2 species:danio rerio	1469	gnl|BL_ORD_ID|949ENSDARP00000011194 ENSDARG00000026453 symbol:zgc:66474 family:zf-C2H2 species:Danio rerio	949	3.52461e-06	63	46.2098	52	33
c135482_g3_i7	180ensdarp00000121285 ensdarg00000038687 symbol:nfkb2 family:rhd species:danio rerio	4497	gnl|BL_ORD_ID|180ENSDARP00000121285 ENSDARG00000038687 symbol:nfkb2 family:RHD species:Danio rerio	180	1.10542e-16	51	82.8037	222	114
c120331_g1_i1	1561ensdarp00000092797 ensdarg00000069866 symbol:sox1a family:hmg species:danio rerio	2066	gnl|BL_ORD_ID|1561ENSDARP00000092797 ENSDARG00000069866 symbol:sox1a family:HMG species:Danio rerio	1561	1.60143e-83	99	268.085	220	219
c143254_g6_i3	892ensdarp00000069169 ensdarg00000052766 symbol:evi5l family:zf-c2h2 species:danio rerio	5184	gnl|BL_ORD_ID|892ENSDARP00000069169 ENSDARG00000052766 symbol:EVI5L family:zf-C2H2 species:Danio rerio	892	4.14098e-17	49	84.3445	248	122
c71435_g1_i2	834ensdarp00000102801 ensdarg00000031307 symbol:zic4 family:zf-c2h2 species:danio rerio	1089	gnl|BL_ORD_ID|834ENSDARP00000102801 ENSDARG00000031307 symbol:zic4 family:zf-C2H2 species:Danio rerio	834	1.7078e-161	99	464.922	287	286
c141868_g1_i7	180ensdarp00000121285 ensdarg00000038687 symbol:nfkb2 family:rhd species:danio rerio	5020	gnl|BL_ORD_ID|180ENSDARP00000121285 ENSDARG00000038687 symbol:nfkb2 family:RHD species:Danio rerio	180	3.72467e-10	43	61.6178	244	107
c71624_g1_i2	861ensdarp00000116091 ensdarg00000037068 symbol:ikzf4 family:zf-c2h2 species:danio rerio	1381	gnl|BL_ORD_ID|861ENSDARP00000116091 ENSDARG00000037068 symbol:IKZF4 family:zf-C2H2 species:Danio rerio	861	0	98	774.622	420	414
c140100_g2_i2	1672ensdarp00000123264 ensdarg00000031222 symbol:lhx2b family:homeobox species:danio rerio	1886	gnl|BL_ORD_ID|1672ENSDARP00000123264 ENSDARG00000031222 symbol:lhx2b family:Homeobox species:Danio rerio	1672	1.02842e-13	50	70.4774	112	57
c132335_g1_i1	990ensdarp00000088299 ensdarg00000005186 symbol:sp4 family:zf-c2h2 species:danio rerio	2792	gnl|BL_ORD_ID|990ENSDARP00000088299 ENSDARG00000005186 symbol:sp4 family:zf-C2H2 species:Danio rerio	990	0	90	949.503	715	644
c134913_g3_i2	1202ensdarp00000121618 ensdarg00000060306 symbol:tfcp2 family:cp2 species:danio rerio	3138	gnl|BL_ORD_ID|1202ENSDARP00000121618 ENSDARG00000060306 symbol:tfcp2 family:CP2 species:Danio rerio	1202	0	99	1053.12	512	509
c106945_g1_i1	1485ensdarp00000010482 ensdarg00000004757 symbol:ybx1 family:csd species:danio rerio	3996	gnl|BL_ORD_ID|1485ENSDARP00000010482 ENSDARG00000004757 symbol:ybx1 family:CSD species:Danio rerio	1485	2.34257e-79	93	263.077	282	265
c142398_g3_i10	2069ensdarp00000111664 ensdarg00000077038 symbol:pbrm1l family:hmg species:danio rerio	10366	gnl|BL_ORD_ID|2069ENSDARP00000111664 ENSDARG00000077038 symbol:pbrm1l family:HMG species:Danio rerio	2069	3.59382e-08	51	56.225	103	53
c127419_g1_i3	1097ensdarp00000076186 ensdarg00000058804 symbol: family:zf-c2h2 species:danio rerio	2045	gnl|BL_ORD_ID|1097ENSDARP00000076186 ENSDARG00000058804 symbol:CU019624.1 family:zf-C2H2 species:Danio rerio	1097	1.15126e-160	86	466.077	314	272
c133547_g2_i2	180ensdarp00000121285 ensdarg00000038687 symbol:nfkb2 family:rhd species:danio rerio	2095	gnl|BL_ORD_ID|180ENSDARP00000121285 ENSDARG00000038687 symbol:nfkb2 family:RHD species:Danio rerio	180	2.80211e-07	38	50.447	203	79
c138451_g1_i5	480ensdarp00000125216 ensdarg00000086791 symbol:si:ch211- family:zf-c2h2 species:danio rerio	2058	gnl|BL_ORD_ID|480ENSDARP00000125216 ENSDARG00000086791 symbol:si:ch211-209n20.57 family:zf-C2H2 species:Danio rerio	480	1.15548e-38	55	145.206	191	106
c138765_g1_i2	2130ensdarp00000102422 ensdarg00000074548 symbol:loc564967 family:zbtb species:danio rerio	4484	gnl|BL_ORD_ID|2130ENSDARP00000102422 ENSDARG00000074548 symbol:LOC564967 family:ZBTB species:Danio rerio	2130	7.86303e-11	41	63.5438	186	77
c142382_g4_i4	1441ensdarp00000110633 ensdarg00000043226 symbol:nfixa family:ctf nfi species:danio rerio	2566	gnl|BL_ORD_ID|1441ENSDARP00000110633 ENSDARG00000043226 symbol:nfixa family:CTF/NFI species:Danio rerio	1441	0	95	873.618	456	435
c97246_g1_i2	1308ensdarp00000113026 ensdarg00000079575 symbol:aff3 family:af-4 species:danio rerio	2685	gnl|BL_ORD_ID|1308ENSDARP00000113026 ENSDARG00000079575 symbol:aff3 family:AF-4 species:Danio rerio	1308	0	83	739.184	846	706
c140528_g1_i7	1558ensdarp00000129407 ensdarg00000076584 symbol:patz1 family:zbtb species:danio rerio	3005	gnl|BL_ORD_ID|1558ENSDARP00000129407 ENSDARG00000076584 symbol:patz1 family:ZBTB species:Danio rerio	1558	1.00673e-67	91	237.269	145	133
c121539_g1_i3	1604ensdarp00000121111 ensdarg00000042577 symbol:batf3 family:tf_bzip species:danio rerio	1102	gnl|BL_ORD_ID|1604ENSDARP00000121111 ENSDARG00000042577 symbol:batf3 family:TF_bZIP species:Danio rerio	1604	3.66214e-61	94	192.971	121	114
c119803_g1_i1	1159ensdarp00000089682 ensdarg00000068400 symbol:znf131 family:zbtb species:danio rerio	1935	gnl|BL_ORD_ID|1159ENSDARP00000089682 ENSDARG00000068400 symbol:znf131 family:ZBTB species:Danio rerio	1159	0	89	708.368	497	447
c126466_g1_i1	2341ensdarp00000092846 ensdarg00000069883 symbol:atf6b family:tf_bzip species:danio rerio	3508	gnl|BL_ORD_ID|2341ENSDARP00000092846 ENSDARG00000069883 symbol:ATF6B family:TF_bZIP species:Danio rerio	2341	0	80	753.821	570	457
c142831_g1_i2	2075ensdarp00000124036 ensdarg00000018308 symbol:ets2 family:ets species:danio rerio	1711	gnl|BL_ORD_ID|2075ENSDARP00000124036 ENSDARG00000018308 symbol:ets2 family:ETS species:Danio rerio	2075	8.56967e-124	63	372.859	414	262
c140469_g14_i2	1220ensdarp00000097616 ensdarg00000026972 symbol:si:ch211- family:zf-c2h2 species:danio rerio	964	gnl|BL_ORD_ID|1220ENSDARP00000097616 ENSDARG00000026972 symbol:si:ch211-119o8.6 family:zf-C2H2 species:Danio rerio	1220	0.000727151	58	37.7354	46	27
c142187_g2_i4	226ensdarp00000116080 ensdarg00000061373 symbol:znf142 family:zf-c2h2 species:danio rerio	5568	gnl|BL_ORD_ID|226ENSDARP00000116080 ENSDARG00000061373 symbol:znf142 family:zf-C2H2 species:Danio rerio	226	0	83	2350.86	1579	1314
c112453_g1_i1	1604ensdarp00000121111 ensdarg00000042577 symbol:batf3 family:tf_bzip species:danio rerio	917	gnl|BL_ORD_ID|1604ENSDARP00000121111 ENSDARG00000042577 symbol:batf3 family:TF_bZIP species:Danio rerio	1604	1.71604e-15	58	69.3218	97	57
c63760_g1_i1	576ensdarp00000011307 ensdarg00000006003 symbol:mycla family:bhlh species:danio rerio	2031	gnl|BL_ORD_ID|576ENSDARP00000011307 ENSDARG00000006003 symbol:mycla family:bHLH species:Danio rerio	576	0	94	534.258	374	354
c172315_g1_i1	1542ensdarp00000113982 ensdarg00000006939 symbol:tbx6 family:t-box species:danio rerio	762	gnl|BL_ORD_ID|1542ENSDARP00000113982 ENSDARG00000006939 symbol:tbx6 family:T-box species:Danio rerio	1542	9.04238e-51	64	172.555	194	126
c142036_g5_i6	180ensdarp00000121285 ensdarg00000038687 symbol:nfkb2 family:rhd species:danio rerio	7220	gnl|BL_ORD_ID|180ENSDARP00000121285 ENSDARG00000038687 symbol:nfkb2 family:RHD species:Danio rerio	180	1.10647e-14	49	77.0258	203	101
c249679_g1_i1	1072ensdarp00000107660 ensdarg00000021032 symbol:foxd3 family:fork head species:danio rerio	1997	gnl|BL_ORD_ID|1072ENSDARP00000107660 ENSDARG00000021032 symbol:foxd3 family:Fork head species:Danio rerio	1072	0	98	554.673	372	368
c137830_g6_i4	892ensdarp00000069169 ensdarg00000052766 symbol:evi5l family:zf-c2h2 species:danio rerio	3278	gnl|BL_ORD_ID|892ENSDARP00000069169 ENSDARG00000052766 symbol:EVI5L family:zf-C2H2 species:Danio rerio	892	2.64763e-18	47	87.4261	363	172
c138981_g1_i2	1682ensdarp00000111676 ensdarg00000088123 symbol:loc100537540 family:zf-c2h2 species:danio rerio	4285	gnl|BL_ORD_ID|1682ENSDARP00000111676 ENSDARG00000088123 symbol:LOC100537540 family:zf-C2H2 species:Danio rerio	1682	0	89	1565.05	966	863
c138675_g1_i5	424ensdarp00000129613 ensdarg00000086761 symbol:wiz family:zf-c2h2 species:danio rerio	9176	gnl|BL_ORD_ID|424ENSDARP00000129613 ENSDARG00000086761 symbol:WIZ family:zf-C2H2 species:Danio rerio	424	0	85	2621.27	1972	1681
c154428_g1_i1	956ensdarp00000012379 ensdarg00000015073 symbol:eng1b family:homeobox species:danio rerio	1513	gnl|BL_ORD_ID|956ENSDARP00000012379 ENSDARG00000015073 symbol:eng1b family:Homeobox species:Danio rerio	956	3.50793e-81	80	254.603	240	192
c128527_g3_i1	1498ensdarp00000085616 ensdarg00000062801 symbol:erfl3 family:ets species:danio rerio	2938	gnl|BL_ORD_ID|1498ENSDARP00000085616 ENSDARG00000062801 symbol:erfl3 family:ETS species:Danio rerio	1498	4.5889e-78	90	268.085	195	176
c140446_g1_i2	1662ensdarp00000106163 ensdarg00000060808 symbol:mecom family:zf-c2h2 species:danio rerio	4533	gnl|BL_ORD_ID|1662ENSDARP00000106163 ENSDARG00000060808 symbol:mecom family:zf-C2H2 species:Danio rerio	1662	0	92	1438.71	924	854
c142641_g1_i3	144ensdarp00000025628 ensdarg00000021055 symbol:isl1l family:homeobox species:danio rerio	3167	gnl|BL_ORD_ID|144ENSDARP00000025628 ENSDARG00000021055 symbol:isl1l family:Homeobox species:Danio rerio	144	8.2293e-09	44	55.4546	136	61
c122270_g1_i1	1050ensdarp00000117254 ensdarg00000070907 symbol:lcor family:hth species:danio rerio	6765	gnl|BL_ORD_ID|1050ENSDARP00000117254 ENSDARG00000070907 symbol:lcor family:HTH species:Danio rerio	1050	2.66593e-33	65	135.191	175	115
c109866_g1_i3	1722ensdarp00000052100 ensdarg00000035887 symbol:hmbox1 (3 of 3) family:homeobox species:danio rerio	1095	gnl|BL_ORD_ID|1722ENSDARP00000052100 ENSDARG00000035887 symbol:HMBOX1 (3 of 3) family:Homeobox species:Danio rerio	1722	2.00832e-48	97	169.474	82	80
c144419_g2_i7	1203ensdarp00000126768 ensdarg00000023499 symbol:loc572225 family:zf-c2h2 species:danio rerio	347	gnl|BL_ORD_ID|1203ENSDARP00000126768 ENSDARG00000023499 symbol:LOC572225 family:zf-C2H2 species:Danio rerio	1203	2.16544e-31	72	113.62	108	78
c62337_g1_i1	1273ensdarp00000028001 ensdarg00000002330 symbol:lhx8a family:homeobox species:danio rerio	1277	gnl|BL_ORD_ID|1273ENSDARP00000028001 ENSDARG00000002330 symbol:lhx8a family:Homeobox species:Danio rerio	1273	0	96	610.912	313	302
c129194_g1_i3	2160ensdarp00000101801 ensdarg00000074346 symbol:l3mbtl1b family:zf-c2hc species:danio rerio	3088	gnl|BL_ORD_ID|2160ENSDARP00000101801 ENSDARG00000074346 symbol:l3mbtl1b family:zf-C2HC species:Danio rerio	2160	1.49318e-08	67	55.4546	56	38
c139842_g7_i2	11ensdarp00000013960 ensdarg00000013539 symbol:ikzf1 family:zf-c2h2 species:danio rerio	2561	gnl|BL_ORD_ID|11ENSDARP00000013960 ENSDARG00000013539 symbol:ikzf1 family:zf-C2H2 species:Danio rerio	11	0	87	856.67	537	470
c142918_g3_i3	858ensdarp00000082796 ensdarg00000061724 symbol:setdb1b family:mbd species:danio rerio	6979	gnl|BL_ORD_ID|858ENSDARP00000082796 ENSDARG00000061724 symbol:setdb1b family:MBD species:Danio rerio	858	7.06191e-09	57	58.151	82	47
c160566_g1_i1	1352ensdarp00000127511 ensdarg00000045611 symbol:nfybb family:nf-yb species:danio rerio	813	gnl|BL_ORD_ID|1352ENSDARP00000127511 ENSDARG00000045611 symbol:nfybb family:NF-YB species:Danio rerio	1352	2.28236e-35	70	126.331	98	69
c142842_g3_i1	1890ensdarp00000126517 ensdarg00000077428 symbol:camta1a family:cg-1 species:danio rerio	9074	gnl|BL_ORD_ID|1890ENSDARP00000126517 ENSDARG00000077428 symbol:camta1a family:CG-1 species:Danio rerio	1890	0.000693282	54	41.9726	109	59
c129941_g1_i3	606ensdarp00000126628 ensdarg00000096614 symbol:si:dkey- family:zf-c2h2 species:danio rerio	1960	gnl|BL_ORD_ID|606ENSDARP00000126628 ENSDARG00000096614 symbol:si:dkey-182i3.10 family:zf-C2H2 species:Danio rerio	606	0	74	740.725	621	462
c137861_g1_i1	1220ensdarp00000097616 ensdarg00000026972 symbol:si:ch211- family:zf-c2h2 species:danio rerio	2301	gnl|BL_ORD_ID|1220ENSDARP00000097616 ENSDARG00000026972 symbol:si:ch211-119o8.6 family:zf-C2H2 species:Danio rerio	1220	5.81876e-05	63	43.1282	44	28
c135900_g1_i5	892ensdarp00000069169 ensdarg00000052766 symbol:evi5l family:zf-c2h2 species:danio rerio	4874	gnl|BL_ORD_ID|892ENSDARP00000069169 ENSDARG00000052766 symbol:EVI5L family:zf-C2H2 species:Danio rerio	892	4.57758e-38	51	152.525	360	186
c113602_g1_i4	1277ensdarp00000055200 ensdarg00000037872 symbol:foxk1 family:fork head species:danio rerio	1673	gnl|BL_ORD_ID|1277ENSDARP00000055200 ENSDARG00000037872 symbol:foxk1 family:Fork head species:Danio rerio	1277	7.2987e-05	55	42.3578	74	41
c141378_g8_i1	1996ensdarp00000073973 ensdarg00000001940 symbol:dnajc1 family:myb species:danio rerio	2299	gnl|BL_ORD_ID|1996ENSDARP00000073973 ENSDARG00000001940 symbol:dnajc1 family:MYB species:Danio rerio	1996	1.28592e-07	60	51.6026	71	43
c141369_g2_i8	1119ensdarp00000093625 ensdarg00000070207 symbol: family:zf-bed species:danio rerio	2019	gnl|BL_ORD_ID|1119ENSDARP00000093625 ENSDARG00000070207 symbol:BX530070.1 family:zf-BED species:Danio rerio	1119	1.04394e-19	43	89.7373	395	170
c137864_g2_i6	1222ensdarp00000103518 ensdarg00000074825 symbol:zgc:171422 family:zf-c2h2 species:danio rerio	1061	gnl|BL_ORD_ID|1222ENSDARP00000103518 ENSDARG00000074825 symbol:zgc:171422 family:zf-C2H2 species:Danio rerio	1222	1.12389e-126	89	381.333	282	253
c133878_g1_i1	1763ensdarp00000120014 ensdarg00000005453 symbol:foxp2 family:fork head species:danio rerio	2627	gnl|BL_ORD_ID|1763ENSDARP00000120014 ENSDARG00000005453 symbol:foxp2 family:Fork head species:Danio rerio	1763	0	97	797.349	477	467
c67102_g1_i2	342ensdarp00000028905 ensdarg00000026599 symbol:eng2a family:homeobox species:danio rerio	602	gnl|BL_ORD_ID|342ENSDARP00000028905 ENSDARG00000026599 symbol:eng2a family:Homeobox species:Danio rerio	342	9.73391e-60	96	188.734	97	94
c138261_g1_i6	1342ensdarp00000031774 ensdarg00000025699 symbol:mbd1 family:mbd species:danio rerio	2242	gnl|BL_ORD_ID|1342ENSDARP00000031774 ENSDARG00000025699 symbol:mbd1 family:MBD species:Danio rerio	1342	2.01889e-09	71	57.7658	35	25
c135036_g1_i4	180ensdarp00000121285 ensdarg00000038687 symbol:nfkb2 family:rhd species:danio rerio	4249	gnl|BL_ORD_ID|180ENSDARP00000121285 ENSDARG00000038687 symbol:nfkb2 family:RHD species:Danio rerio	180	6.52619e-122	73	403.29	337	248
c97099_g1_i1	1539ensdarp00000103094 ensdarg00000079947 symbol:gfi1b family:zf-c2h2 species:danio rerio	1807	gnl|BL_ORD_ID|1539ENSDARP00000103094 ENSDARG00000079947 symbol:gfi1b family:zf-C2H2 species:Danio rerio	1539	3.91565e-173	92	496.508	294	271
c132002_g1_i1	858ensdarp00000082796 ensdarg00000061724 symbol:setdb1b family:mbd species:danio rerio	3597	gnl|BL_ORD_ID|858ENSDARP00000082796 ENSDARG00000061724 symbol:setdb1b family:MBD species:Danio rerio	858	1.71347e-08	53	55.8398	82	44
c108462_g1_i1	1322ensdarp00000048292 ensdarg00000032768 symbol:irf1b family:irf species:danio rerio	1674	gnl|BL_ORD_ID|1322ENSDARP00000048292 ENSDARG00000032768 symbol:irf1b family:IRF species:Danio rerio	1322	6.67242e-97	69	270.011	233	162
c124257_g1_i2	1461ensdarp00000109399 ensdarg00000014218 symbol:mecp2 family:mbd species:danio rerio	5134	gnl|BL_ORD_ID|1461ENSDARP00000109399 ENSDARG00000014218 symbol:mecp2 family:MBD species:Danio rerio	1461	1.35675e-119	91	386.726	401	365
c123146_g1_i1	1036ensdarp00000095092 ensdarg00000043821 symbol:klf7b family:zf-c2h2 species:danio rerio	5677	gnl|BL_ORD_ID|1036ENSDARP00000095092 ENSDARG00000043821 symbol:klf7b family:zf-C2H2 species:Danio rerio	1036	2.98261e-152	99	470.315	291	289
c121765_g1_i2	2281ensdarp00000119233 ensdarg00000077581 symbol:zzz3 family:myb species:danio rerio	1965	gnl|BL_ORD_ID|2281ENSDARP00000119233 ENSDARG00000077581 symbol:zzz3 family:MYB species:Danio rerio	2281	0	91	675.626	476	435
c130372_g1_i2	858ensdarp00000082796 ensdarg00000061724 symbol:setdb1b family:mbd species:danio rerio	2144	gnl|BL_ORD_ID|858ENSDARP00000082796 ENSDARG00000061724 symbol:setdb1b family:MBD species:Danio rerio	858	9.7906e-133	70	422.935	397	280
c105698_g1_i1	30ensdarp00000122306 ensdarg00000075542 symbol:zfhx4 family:homeobox species:danio rerio	4048	gnl|BL_ORD_ID|30ENSDARP00000122306 ENSDARG00000075542 symbol:zfhx4 family:Homeobox species:Danio rerio	30	0	95	1952.18	1160	1110
c121441_g2_i1	1182ensdarp00000094772 ensdarg00000070677 symbol:fezf2 family:zf-c2h2 species:danio rerio	1720	gnl|BL_ORD_ID|1182ENSDARP00000094772 ENSDARG00000070677 symbol:fezf2 family:zf-C2H2 species:Danio rerio	1182	0	96	845.884	445	431
c139759_g1_i3	180ensdarp00000121285 ensdarg00000038687 symbol:nfkb2 family:rhd species:danio rerio	2608	gnl|BL_ORD_ID|180ENSDARP00000121285 ENSDARG00000038687 symbol:nfkb2 family:RHD species:Danio rerio	180	1.292e-10	43	62.003	333	145
c126910_g1_i6	1785ensdarp00000104090 ensdarg00000076657 symbol:plagl2 family:zf-c2h2 species:danio rerio	3148	gnl|BL_ORD_ID|1785ENSDARP00000104090 ENSDARG00000076657 symbol:plagl2 family:zf-C2H2 species:Danio rerio	1785	1.446e-10	44	61.6178	177	79
c94976_g1_i2	2146ensdarp00000101854 ensdarg00000008174 symbol:hoxb1a family:homeobox species:danio rerio	1403	gnl|BL_ORD_ID|2146ENSDARP00000101854 ENSDARG00000008174 symbol:hoxb1a family:Homeobox species:Danio rerio	2146	1.79046e-19	89	85.8853	57	51
c144387_g4_i1	1710ensdarp00000110667 ensdarg00000006124 symbol:kdm5c family:arid species:danio rerio	5021	gnl|BL_ORD_ID|1710ENSDARP00000110667 ENSDARG00000006124 symbol:kdm5c family:ARID species:Danio rerio	1710	0	60	600.897	740	449
c143208_g1_i6	1395ensdarp00000045970 ensdarg00000003877 symbol:pbrm1 (1 of 2) family:hmg species:danio rerio	5527	gnl|BL_ORD_ID|1395ENSDARP00000045970 ENSDARG00000003877 symbol:PBRM1 (1 of 2) family:HMG species:Danio rerio	1395	1.70376e-20	65	95.9005	126	82
c142625_g1_i5	1968ensdarp00000108596 ensdarg00000089032 symbol:znf384 (2 of 3) family:zf-c2h2 species:danio rerio	1120	gnl|BL_ORD_ID|1968ENSDARP00000108596 ENSDARG00000089032 symbol:ZNF384 (2 of 3) family:zf-C2H2 species:Danio rerio	1968	1.12529e-94	80	293.123	195	156
c127452_g1_i1	1803ensdarp00000103862 ensdarg00000077615 symbol:loc562791 family:zf-c2h2 species:danio rerio	4273	gnl|BL_ORD_ID|1803ENSDARP00000103862 ENSDARG00000077615 symbol:LOC562791 family:zf-C2H2 species:Danio rerio	1803	0	82	1677.53	1260	1035
c131720_g1_i1	988ensdarp00000111803 ensdarg00000006389 symbol:smad2 family:mh1 species:danio rerio	3736	gnl|BL_ORD_ID|988ENSDARP00000111803 ENSDARG00000006389 symbol:smad2 family:MH1 species:Danio rerio	988	0	99	840.491	458	457
c142125_g3_i2	180ensdarp00000121285 ensdarg00000038687 symbol:nfkb2 family:rhd species:danio rerio	6895	gnl|BL_ORD_ID|180ENSDARP00000121285 ENSDARG00000038687 symbol:nfkb2 family:RHD species:Danio rerio	180	0.000275282	47	42.743	111	53
c139973_g1_i1	54ensdarp00000124180 ensdarg00000061391 symbol:grhl1 family:cp2 species:danio rerio	1917	gnl|BL_ORD_ID|54ENSDARP00000124180 ENSDARG00000061391 symbol:grhl1 family:CP2 species:Danio rerio	54	6.75465e-16	100	77.7962	37	37
c135087_g1_i1	596ensdarp00000115671 ensdarg00000075928 symbol:hivep3a family:zf-c2h2 species:danio rerio	4696	gnl|BL_ORD_ID|596ENSDARP00000115671 ENSDARG00000075928 symbol:hivep3a family:zf-C2H2 species:Danio rerio	596	0	88	1951.41	1365	1213
c248306_g1_i1	1556ensdarp00000073394 ensdarg00000056438 symbol:her9 family:bhlh species:danio rerio	1005	gnl|BL_ORD_ID|1556ENSDARP00000073394 ENSDARG00000056438 symbol:her9 family:bHLH species:Danio rerio	1556	3.67459e-144	98	410.609	225	222
c141500_g1_i5	1212ensdarp00000099506 ensdarg00000017366 symbol:prdm4 family:zf-c2h2 species:danio rerio	8422	gnl|BL_ORD_ID|1212ENSDARP00000099506 ENSDARG00000017366 symbol:prdm4 family:zf-C2H2 species:Danio rerio	1212	0	95	1391.71	783	750
c139398_g1_i1	2111ensdarp00000126293 ensdarg00000007812 symbol:sp3b family:zf-c2h2 species:danio rerio	6142	gnl|BL_ORD_ID|2111ENSDARP00000126293 ENSDARG00000007812 symbol:sp3b family:zf-C2H2 species:Danio rerio	2111	0	97	1169.07	649	630
c141542_g6_i3	1274ensdarp00000125606 ensdarg00000096076 symbol:si:dkey- family:zf-c2h2 species:danio rerio	870	gnl|BL_ORD_ID|1274ENSDARP00000125606 ENSDARG00000096076 symbol:si:dkey-77p23.2 family:zf-C2H2 species:Danio rerio	1274	1.5407e-75	64	233.032	246	158
c127813_g2_i5	2130ensdarp00000102422 ensdarg00000074548 symbol:loc564967 family:zbtb species:danio rerio	4686	gnl|BL_ORD_ID|2130ENSDARP00000102422 ENSDARG00000074548 symbol:LOC564967 family:ZBTB species:Danio rerio	2130	3.80322e-12	42	67.781	163	70
c138849_g1_i6	146ensdarp00000105010 ensdarg00000091762 symbol:zbtb40 family:zbtb species:danio rerio	988	gnl|BL_ORD_ID|146ENSDARP00000105010 ENSDARG00000091762 symbol:ZBTB40 family:ZBTB species:Danio rerio	146	9.0712e-19	80	84.3445	68	55
c127422_g1_i3	180ensdarp00000121285 ensdarg00000038687 symbol:nfkb2 family:rhd species:danio rerio	2598	gnl|BL_ORD_ID|180ENSDARP00000121285 ENSDARG00000038687 symbol:nfkb2 family:RHD species:Danio rerio	180	1.07287e-12	44	68.5514	233	103
c134454_g1_i1	1658ensdarp00000113096 ensdarg00000015998 symbol:wdhd1 family:hmg species:danio rerio	3753	gnl|BL_ORD_ID|1658ENSDARP00000113096 ENSDARG00000015998 symbol:wdhd1 family:HMG species:Danio rerio	1658	0.000973054	41	40.0466	206	85
c117552_g1_i1	2280ensdarp00000057043 ensdarg00000039063 symbol:pgbd4 (1 of 8) family:thap species:danio rerio	499	gnl|BL_ORD_ID|2280ENSDARP00000057043 ENSDARG00000039063 symbol:PGBD4 (1 of 8) family:THAP species:Danio rerio	2280	6.0318e-06	68	41.9726	41	28
c128393_g1_i2	1705ensdarp00000112582 ensdarg00000094469 symbol:si:ch211- family:zf-c2h2 species:danio rerio	1626	gnl|BL_ORD_ID|1705ENSDARP00000112582 ENSDARG00000094469 symbol:si:ch211-148l7.4 family:zf-C2H2 species:Danio rerio	1705	9.03835e-148	67	435.647	520	353
c5821_g1_i1	1996ensdarp00000073973 ensdarg00000001940 symbol:dnajc1 family:myb species:danio rerio	2917	gnl|BL_ORD_ID|1996ENSDARP00000073973 ENSDARG00000001940 symbol:dnajc1 family:MYB species:Danio rerio	1996	2.03512e-11	67	64.3142	61	41
c125173_g1_i1	173ensdarp00000106569 ensdarg00000028159 symbol:tead1a family:tea species:danio rerio	1334	gnl|BL_ORD_ID|173ENSDARP00000106569 ENSDARG00000028159 symbol:tead1a family:TEA species:Danio rerio	173	0	96	692.575	361	350
c141603_g3_i2	1993ensdarp00000110433 ensdarg00000090020 symbol: family:zf-c2h2 species:danio rerio	1089	gnl|BL_ORD_ID|1993ENSDARP00000110433 ENSDARG00000090020 symbol:CABZ01084613.2 family:zf-C2H2 species:Danio rerio	1993	1.49339e-29	73	118.242	89	65
c143072_g1_i6	336ensdarp00000102304 ensdarg00000037810 symbol:zgc:112175 family:myb species:danio rerio	3403	gnl|BL_ORD_ID|336ENSDARP00000102304 ENSDARG00000037810 symbol:zgc:112175 family:MYB species:Danio rerio	336	4.96729e-55	62	197.593	215	135
c124218_g1_i3	180ensdarp00000121285 ensdarg00000038687 symbol:nfkb2 family:rhd species:danio rerio	3200	gnl|BL_ORD_ID|180ENSDARP00000121285 ENSDARG00000038687 symbol:nfkb2 family:RHD species:Danio rerio	180	6.42089e-08	47	53.5286	166	79
c133158_g1_i3	218ensdarp00000071951 ensdarg00000055162 symbol:zhx2 family:homeobox species:danio rerio	3693	gnl|BL_ORD_ID|218ENSDARP00000071951 ENSDARG00000055162 symbol:zhx2 family:Homeobox species:Danio rerio	218	7.90996e-84	54	290.041	434	237
c116306_g1_i1	892ensdarp00000069169 ensdarg00000052766 symbol:evi5l family:zf-c2h2 species:danio rerio	3925	gnl|BL_ORD_ID|892ENSDARP00000069169 ENSDARG00000052766 symbol:EVI5L family:zf-C2H2 species:Danio rerio	892	5.57089e-22	47	99.7525	257	122
c142690_g5_i2	177ensdarp00000016938 ensdarg00000016536 symbol:npas2 family:bhlh species:danio rerio	4895	gnl|BL_ORD_ID|177ENSDARP00000016938 ENSDARG00000016536 symbol:npas2 family:bHLH species:Danio rerio	177	0	98	1045.03	584	573
c110088_g1_i5	949ensdarp00000011194 ensdarg00000026453 symbol:zgc:66474 family:zf-c2h2 species:danio rerio	1793	gnl|BL_ORD_ID|949ENSDARP00000011194 ENSDARG00000026453 symbol:zgc:66474 family:zf-C2H2 species:Danio rerio	949	3.41584e-148	66	455.292	499	331
c5425_g1_i1	962ensdarp00000015027 ensdarg00000019810 symbol:nfe2l3 family:tf_bzip species:danio rerio	2677	gnl|BL_ORD_ID|962ENSDARP00000015027 ENSDARG00000019810 symbol:nfe2l3 family:TF_bZIP species:Danio rerio	962	0	89	903.664	615	550
c133940_g4_i3	180ensdarp00000121285 ensdarg00000038687 symbol:nfkb2 family:rhd species:danio rerio	1686	gnl|BL_ORD_ID|180ENSDARP00000121285 ENSDARG00000038687 symbol:nfkb2 family:RHD species:Danio rerio	180	5.89777e-11	45	62.003	227	103
c10281_g1_i2	1996ensdarp00000073973 ensdarg00000001940 symbol:dnajc1 family:myb species:danio rerio	1274	gnl|BL_ORD_ID|1996ENSDARP00000073973 ENSDARG00000001940 symbol:dnajc1 family:MYB species:Danio rerio	1996	1.13956e-09	57	56.9954	98	56
c132091_g1_i1	144ensdarp00000025628 ensdarg00000021055 symbol:isl1l family:homeobox species:danio rerio	3577	gnl|BL_ORD_ID|144ENSDARP00000025628 ENSDARG00000021055 symbol:isl1l family:Homeobox species:Danio rerio	144	9.51677e-09	44	55.4546	136	61
c80056_g1_i1	1239ensdarp00000089498 ensdarg00000075546 symbol:loc101883970 family:bhlh species:danio rerio	510	gnl|BL_ORD_ID|1239ENSDARP00000089498 ENSDARG00000075546 symbol:LOC101883970 family:bHLH species:Danio rerio	1239	1.03573e-36	95	123.25	64	61
c126480_g1_i5	1658ensdarp00000113096 ensdarg00000015998 symbol:wdhd1 family:hmg species:danio rerio	4391	gnl|BL_ORD_ID|1658ENSDARP00000113096 ENSDARG00000015998 symbol:wdhd1 family:HMG species:Danio rerio	1658	8.28056e-10	39	60.4622	216	86
c50171_g1_i1	1294ensdarp00000088314 ensdarg00000067727 symbol:bcl11b (2 of 2) family:zf-c2h2 species:danio rerio	1416	gnl|BL_ORD_ID|1294ENSDARP00000088314 ENSDARG00000067727 symbol:BCL11B (2 of 2) family:zf-C2H2 species:Danio rerio	1294	2.31064e-160	97	475.322	286	278
c115858_g1_i2	1773ensdarp00000047307 ensdarg00000025983 symbol:l3mbtl3 family:zf-c2hc species:danio rerio	2277	gnl|BL_ORD_ID|1773ENSDARP00000047307 ENSDARG00000025983 symbol:l3mbtl3 family:zf-C2HC species:Danio rerio	1773	0	91	967.992	602	552
c141863_g1_i15	474ensdarp00000093826 ensdarg00000070312 symbol:zgc:158320 family:thap species:danio rerio	1699	gnl|BL_ORD_ID|474ENSDARP00000093826 ENSDARG00000070312 symbol:zgc:158320 family:THAP species:Danio rerio	474	1.9344e-10	71	58.9214	49	35
c137933_g3_i5	2086ensdarp00000049322 ensdarg00000019658 symbol:pou2f2a family:pou species:danio rerio	1112	gnl|BL_ORD_ID|2086ENSDARP00000049322 ENSDARG00000019658 symbol:pou2f2a family:Pou species:Danio rerio	2086	8.3833e-73	99	239.965	151	150
c132335_g2_i1	990ensdarp00000088299 ensdarg00000005186 symbol:sp4 family:zf-c2h2 species:danio rerio	2456	gnl|BL_ORD_ID|990ENSDARP00000088299 ENSDARG00000005186 symbol:sp4 family:zf-C2H2 species:Danio rerio	990	0	90	949.503	715	644
c142398_g3_i9	2069ensdarp00000111664 ensdarg00000077038 symbol:pbrm1l family:hmg species:danio rerio	9594	gnl|BL_ORD_ID|2069ENSDARP00000111664 ENSDARG00000077038 symbol:pbrm1l family:HMG species:Danio rerio	2069	3.30672e-08	51	56.225	103	53
c141599_g3_i1	748ensdarp00000107308 ensdarg00000042477 symbol:nr2c2 family:rxr-like species:danio rerio	4111	gnl|BL_ORD_ID|748ENSDARP00000107308 ENSDARG00000042477 symbol:nr2c2 family:RXR-like species:Danio rerio	748	0	97	1162.52	623	607
c138040_g4_i8	1692ensdarp00000083448 ensdarg00000039899 symbol:zbtb7a family:zbtb species:danio rerio	4120	gnl|BL_ORD_ID|1692ENSDARP00000083448 ENSDARG00000039899 symbol:zbtb7a family:ZBTB species:Danio rerio	1692	1.76654e-19	59	90.8929	116	69
c132722_g1_i2	47ensdarp00000107165 ensdarg00000087330 symbol:maza family:zf-c2h2 species:danio rerio	1855	gnl|BL_ORD_ID|47ENSDARP00000107165 ENSDARG00000087330 symbol:maza family:zf-C2H2 species:Danio rerio	47	1.08938e-30	89	122.865	109	98
c140299_g6_i2	2236ensdarp00000015591 ensdarg00000004328 symbol: family:csd species:danio rerio	2036	gnl|BL_ORD_ID|2236ENSDARP00000015591 ENSDARG00000004328 symbol:CABZ01041200.1 family:CSD species:Danio rerio	2236	1.17254e-71	81	231.106	153	125
c141115_g2_i1	180ensdarp00000121285 ensdarg00000038687 symbol:nfkb2 family:rhd species:danio rerio	6891	gnl|BL_ORD_ID|180ENSDARP00000121285 ENSDARG00000038687 symbol:nfkb2 family:RHD species:Danio rerio	180	0.000275153	47	42.743	111	53
c250633_g1_i1	1546ensdarp00000118033 ensdarg00000063153 symbol:bcl11ab family:zf-c2h2 species:danio rerio	729	gnl|BL_ORD_ID|1546ENSDARP00000118033 ENSDARG00000063153 symbol:bcl11ab family:zf-C2H2 species:Danio rerio	1546	4.73267e-129	94	384.415	229	217
c137685_g1_i7	1139ensdarp00000115168 ensdarg00000092507 symbol:si:ch211- family:zf-c2h2 species:danio rerio	2387	gnl|BL_ORD_ID|1139ENSDARP00000115168 ENSDARG00000092507 symbol:si:ch211-210b2.6 family:zf-C2H2 species:Danio rerio	1139	2.29946e-41	48	106.301	192	93
c100429_g1_i1	1169ensdarp00000129833 ensdarg00000042835 symbol:tfdp2 family:e2f species:danio rerio	1386	gnl|BL_ORD_ID|1169ENSDARP00000129833 ENSDARG00000042835 symbol:tfdp2 family:E2F species:Danio rerio	1169	0	96	689.878	394	380
c137639_g2_i2	759ensdarp00000108373 ensdarg00000090449 symbol:loc555649 family:sand species:danio rerio	3699	gnl|BL_ORD_ID|759ENSDARP00000108373 ENSDARG00000090449 symbol:LOC555649 family:SAND species:Danio rerio	759	1.15168e-10	43	62.3882	182	80
c131556_g1_i2	2023ensdarp00000019070 ensdarg00000010770 symbol:sox19a family:hmg species:danio rerio	2114	gnl|BL_ORD_ID|2023ENSDARP00000019070 ENSDARG00000010770 symbol:sox19a family:HMG species:Danio rerio	2023	3.72983e-133	77	396.741	317	247
c261737_g1_i1	871ensdarp00000120222 ensdarg00000045094 symbol:smad4 (3 of 6) family:mh1 species:danio rerio	3232	gnl|BL_ORD_ID|871ENSDARP00000120222 ENSDARG00000045094 symbol:SMAD4 (3 of 6) family:MH1 species:Danio rerio	871	3.34616e-24	100	105.531	48	48
c143586_g6_i2	1119ensdarp00000093625 ensdarg00000070207 symbol: family:zf-bed species:danio rerio	2643	gnl|BL_ORD_ID|1119ENSDARP00000093625 ENSDARG00000070207 symbol:BX530070.1 family:zf-BED species:Danio rerio	1119	3.03536e-152	67	457.988	462	314
c102821_g1_i1	1658ensdarp00000113096 ensdarg00000015998 symbol:wdhd1 family:hmg species:danio rerio	3983	gnl|BL_ORD_ID|1658ENSDARP00000113096 ENSDARG00000015998 symbol:wdhd1 family:HMG species:Danio rerio	1658	0.000334955	40	41.5874	176	72
c138623_g2_i2	1092ensdarp00000107475 ensdarg00000091353 symbol:pax7 (3 of 3) family:homeobox species:danio rerio	4203	gnl|BL_ORD_ID|1092ENSDARP00000107475 ENSDARG00000091353 symbol:PAX7 (3 of 3) family:Homeobox species:Danio rerio	1092	8.74612e-21	65	92.4337	87	57
c112473_g1_i2	14ensdarp00000002213 ensdarg00000019150 symbol:foxa1 family:fork head species:danio rerio	853	gnl|BL_ORD_ID|14ENSDARP00000002213 ENSDARG00000019150 symbol:foxa1 family:Fork head species:Danio rerio	14	4.24521e-160	98	454.136	272	267
c141190_g5_i1	1274ensdarp00000125606 ensdarg00000096076 symbol:si:dkey- family:zf-c2h2 species:danio rerio	400	gnl|BL_ORD_ID|1274ENSDARP00000125606 ENSDARG00000096076 symbol:si:dkey-77p23.2 family:zf-C2H2 species:Danio rerio	1274	2.4615e-24	72	92.8189	83	60
c121926_g1_i1	892ensdarp00000069169 ensdarg00000052766 symbol:evi5l family:zf-c2h2 species:danio rerio	3460	gnl|BL_ORD_ID|892ENSDARP00000069169 ENSDARG00000052766 symbol:EVI5L family:zf-C2H2 species:Danio rerio	892	2.05699e-30	52	126.716	285	149
c144129_g4_i7	858ensdarp00000082796 ensdarg00000061724 symbol:setdb1b family:mbd species:danio rerio	3567	gnl|BL_ORD_ID|858ENSDARP00000082796 ENSDARG00000061724 symbol:setdb1b family:MBD species:Danio rerio	858	3.14347e-10	55	61.2326	79	44
c122442_g1_i1	1290ensdarp00000097432 ensdarg00000071868 symbol:znf711 family:zf-c2h2 species:danio rerio	817	gnl|BL_ORD_ID|1290ENSDARP00000097432 ENSDARG00000071868 symbol:znf711 family:zf-C2H2 species:Danio rerio	1290	4.10635e-92	93	288.886	171	160
c100276_g1_i2	847ensdarp00000073773 ensdarg00000056784 symbol:aire family:sand species:danio rerio	6470	gnl|BL_ORD_ID|847ENSDARP00000073773 ENSDARG00000056784 symbol:aire family:SAND species:Danio rerio	847	7.97911e-05	44	44.2838	109	49
c143862_g2_i1	2024ensdarp00000107849 ensdarg00000070458 symbol:zgc:153292 family:thap species:danio rerio	1599	gnl|BL_ORD_ID|2024ENSDARP00000107849 ENSDARG00000070458 symbol:zgc:153292 family:THAP species:Danio rerio	2024	1.42507e-05	44	44.2838	138	62
c133783_g1_i1	596ensdarp00000115671 ensdarg00000075928 symbol:hivep3a family:zf-c2h2 species:danio rerio	4737	gnl|BL_ORD_ID|596ENSDARP00000115671 ENSDARG00000075928 symbol:hivep3a family:zf-C2H2 species:Danio rerio	596	0	88	1951.41	1365	1213
c141695_g1_i3	1119ensdarp00000093625 ensdarg00000070207 symbol: family:zf-bed species:danio rerio	2023	gnl|BL_ORD_ID|1119ENSDARP00000093625 ENSDARG00000070207 symbol:BX530070.1 family:zf-BED species:Danio rerio	1119	9.74929e-20	42	89.7373	400	171
c78189_g1_i1	2165ensdarp00000020636 ensdarg00000003971 symbol:isl2a family:homeobox species:danio rerio	1484	gnl|BL_ORD_ID|2165ENSDARP00000020636 ENSDARG00000003971 symbol:isl2a family:Homeobox species:Danio rerio	2165	0.00079695	50	38.5058	71	36
c142394_g2_i5	1882ensdarp00000041299 ensdarg00000034181 symbol:esr2b family:esr-like species:danio rerio	3763	gnl|BL_ORD_ID|1882ENSDARP00000041299 ENSDARG00000034181 symbol:esr2b family:ESR-like species:Danio rerio	1882	0	89	612.453	382	341
c31771_g1_i1	1126ensdarp00000061775 ensdarg00000042145 symbol:loc799481 family:homeobox species:danio rerio	707	gnl|BL_ORD_ID|1126ENSDARP00000061775 ENSDARG00000042145 symbol:LOC799481 family:Homeobox species:Danio rerio	1126	7.1801e-127	89	362.459	200	179
c127244_g1_i5	1585ensdarp00000115509 ensdarg00000076182 symbol:stat1b family:stat species:danio rerio	3185	gnl|BL_ORD_ID|1585ENSDARP00000115509 ENSDARG00000076182 symbol:stat1b family:STAT species:Danio rerio	1585	0	89	1117.45	705	630
c85088_g1_i2	616ensdarp00000118429 ensdarg00000032197 symbol:klf12b family:zf-c2h2 species:danio rerio	977	gnl|BL_ORD_ID|616ENSDARP00000118429 ENSDARG00000032197 symbol:klf12b family:zf-C2H2 species:Danio rerio	616	3.16602e-159	94	450.669	291	276
c141197_g2_i5	721ensdarp00000098613 ensdarg00000076437 symbol:zgc:163143 family:thap species:danio rerio	1462	gnl|BL_ORD_ID|721ENSDARP00000098613 ENSDARG00000076437 symbol:zgc:163143 family:THAP species:Danio rerio	721	1.39426e-11	46	62.7734	137	64
c130878_g1_i3	2000ensdarp00000053299 ensdarg00000036698 symbol:znf865 family:zf-c2h2 species:danio rerio	6863	gnl|BL_ORD_ID|2000ENSDARP00000053299 ENSDARG00000036698 symbol:znf865 family:zf-C2H2 species:Danio rerio	2000	6.71865e-94	71	334.339	297	212
c92612_g1_i1	1991ensdarp00000107236 ensdarg00000088844 symbol:deaf1 family:sand species:danio rerio	2954	gnl|BL_ORD_ID|1991ENSDARP00000107236 ENSDARG00000088844 symbol:DEAF1 family:SAND species:Danio rerio	1991	3.36974e-09	67	56.9954	37	25
c125522_g1_i1	685ensdarp00000099793 ensdarg00000011579 symbol:hoxb10a family:homeobox species:danio rerio	1220	gnl|BL_ORD_ID|685ENSDARP00000099793 ENSDARG00000011579 symbol:hoxb10a family:Homeobox species:Danio rerio	685	9.16871e-58	100	188.734	90	90
c52374_g1_i1	2148ensdarp00000103415 ensdarg00000075891 symbol:loc100149526 family:zf-c2h2 species:danio rerio	680	gnl|BL_ORD_ID|2148ENSDARP00000103415 ENSDARG00000075891 symbol:LOC100149526 family:zf-C2H2 species:Danio rerio	2148	2.47687e-73	87	240.35	144	126
c129372_g2_i3	908ensdarp00000095342 ensdarg00000070939 symbol:znf740a family:zf-c2h2 species:danio rerio	2187	gnl|BL_ORD_ID|908ENSDARP00000095342 ENSDARG00000070939 symbol:znf740a family:zf-C2H2 species:Danio rerio	908	0	97	547.354	272	264
c108795_g1_i1	1014ensdarp00000021069 ensdarg00000014018 symbol:lhx1a family:homeobox species:danio rerio	2196	gnl|BL_ORD_ID|1014ENSDARP00000021069 ENSDARG00000014018 symbol:lhx1a family:Homeobox species:Danio rerio	1014	2.13199e-11	51	63.1586	87	45
c116156_g1_i4	22ensdarp00000123892 ensdarg00000040116 symbol:znf366 family:zf-c2h2 species:danio rerio	2232	gnl|BL_ORD_ID|22ENSDARP00000123892 ENSDARG00000040116 symbol:znf366 family:zf-C2H2 species:Danio rerio	22	0	81	812.757	587	477
c139160_g1_i7	61ensdarp00000095054 ensdarg00000070809 symbol:loc100003866 family:zf-c2h2 species:danio rerio	5995	gnl|BL_ORD_ID|61ENSDARP00000095054 ENSDARG00000070809 symbol:LOC100003866 family:zf-C2H2 species:Danio rerio	61	0	92	1636.7	1019	941
c132708_g1_i3	180ensdarp00000121285 ensdarg00000038687 symbol:nfkb2 family:rhd species:danio rerio	5907	gnl|BL_ORD_ID|180ENSDARP00000121285 ENSDARG00000038687 symbol:nfkb2 family:RHD species:Danio rerio	180	2.57009e-10	49	62.3882	173	86
c123833_g1_i1	47ensdarp00000107165 ensdarg00000087330 symbol:maza family:zf-c2h2 species:danio rerio	1796	gnl|BL_ORD_ID|47ENSDARP00000107165 ENSDARG00000087330 symbol:maza family:zf-C2H2 species:Danio rerio	47	9.38806e-31	89	122.865	109	98
c142830_g5_i1	15ensdarp00000114536 ensdarg00000093469 symbol:znf653 family:zf-c2h2 species:danio rerio	7616	gnl|BL_ORD_ID|15ENSDARP00000114536 ENSDARG00000093469 symbol:znf653 family:zf-C2H2 species:Danio rerio	15	4.42982e-41	65	158.688	156	102
c138743_g2_i7	193ensdarp00000104544 ensdarg00000005883 symbol:rfx1a family:rfx species:danio rerio	2358	gnl|BL_ORD_ID|193ENSDARP00000104544 ENSDARG00000005883 symbol:rfx1a family:RFX species:Danio rerio	193	0	97	1068.53	752	734
c136061_g1_i5	1658ensdarp00000113096 ensdarg00000015998 symbol:wdhd1 family:hmg species:danio rerio	2160	gnl|BL_ORD_ID|1658ENSDARP00000113096 ENSDARG00000015998 symbol:wdhd1 family:HMG species:Danio rerio	1658	0.00022119	36	41.2022	227	82
c129234_g1_i2	1134ensdarp00000129809 ensdarg00000079010 symbol:si:dkey- family:zf-c2h2 species:danio rerio	336	gnl|BL_ORD_ID|1134ENSDARP00000129809 ENSDARG00000079010 symbol:si:dkey-7i4.5 family:zf-C2H2 species:Danio rerio	1134	2.35995e-21	58	83.5741	99	58
c131829_g1_i7	863ensdarp00000080214 ensdarg00000055750 symbol:foxp3a family:fork head species:danio rerio	1671	gnl|BL_ORD_ID|863ENSDARP00000080214 ENSDARG00000055750 symbol:foxp3a family:Fork head species:Danio rerio	863	0	84	679.863	422	357
c133210_g1_i4	180ensdarp00000121285 ensdarg00000038687 symbol:nfkb2 family:rhd species:danio rerio	3329	gnl|BL_ORD_ID|180ENSDARP00000121285 ENSDARG00000038687 symbol:nfkb2 family:RHD species:Danio rerio	180	9.12059e-06	44	46.595	161	71
c143538_g2_i1	180ensdarp00000121285 ensdarg00000038687 symbol:nfkb2 family:rhd species:danio rerio	4099	gnl|BL_ORD_ID|180ENSDARP00000121285 ENSDARG00000038687 symbol:nfkb2 family:RHD species:Danio rerio	180	1.26688e-14	43	75.8702	290	127
c95924_g1_i1	1679ensdarp00000128996 ensdarg00000019457 symbol:tfe3b family:bhlh species:danio rerio	1589	gnl|BL_ORD_ID|1679ENSDARP00000128996 ENSDARG00000019457 symbol:tfe3b family:bHLH species:Danio rerio	1679	0	88	639.802	459	404
c143903_g1_i14	56ensdarp00000123679 ensdarg00000070371 symbol:kat7 (2 of 2) family:zf-c2hc species:danio rerio	1824	gnl|BL_ORD_ID|56ENSDARP00000123679 ENSDARG00000070371 symbol:KAT7 (2 of 2) family:zf-C2HC species:Danio rerio	56	9.11975e-106	73	332.798	275	203
c129990_g1_i5	1996ensdarp00000073973 ensdarg00000001940 symbol:dnajc1 family:myb species:danio rerio	1514	gnl|BL_ORD_ID|1996ENSDARP00000073973 ENSDARG00000001940 symbol:dnajc1 family:MYB species:Danio rerio	1996	1.85718e-05	69	43.8986	63	44
c107467_g1_i2	613ensdarp00000087012 ensdarg00000052091 symbol:rbpjb family:csl species:danio rerio	2223	gnl|BL_ORD_ID|613ENSDARP00000087012 ENSDARG00000052091 symbol:rbpjb family:CSL species:Danio rerio	613	0	98	943.725	473	466
c143328_g6_i5	1585ensdarp00000115509 ensdarg00000076182 symbol:stat1b family:stat species:danio rerio	3187	gnl|BL_ORD_ID|1585ENSDARP00000115509 ENSDARG00000076182 symbol:stat1b family:STAT species:Danio rerio	1585	0	90	659.448	429	388
c141423_g3_i1	2269ensdarp00000033085 ensdarg00000023316 symbol:sim1a family:bhlh species:danio rerio	2290	gnl|BL_ORD_ID|2269ENSDARP00000033085 ENSDARG00000023316 symbol:sim1a family:bHLH species:Danio rerio	2269	8.08352e-45	51	169.088	355	183
c134384_g1_i3	1408ensdarp00000001250 ensdarg00000000476 symbol:pms1 family:hmg species:danio rerio	2676	gnl|BL_ORD_ID|1408ENSDARP00000001250 ENSDARG00000000476 symbol:pms1 family:HMG species:Danio rerio	1408	2.48154e-28	47	119.398	313	148
c129781_g2_i1	2195ensdarp00000063477 ensdarg00000043237 symbol:nfil3-2 family:tf_bzip species:danio rerio	2648	gnl|BL_ORD_ID|2195ENSDARP00000063477 ENSDARG00000043237 symbol:nfil3-2 family:TF_bZIP species:Danio rerio	2195	0	85	635.95	475	406
c140874_g2_i2	630ensdarp00000025722 ensdarg00000002216 symbol:tbx3a family:t-box species:danio rerio	3940	gnl|BL_ORD_ID|630ENSDARP00000025722 ENSDARG00000002216 symbol:tbx3a family:T-box species:Danio rerio	630	0	95	1130.16	692	664
c132972_g1_i4	665ensdarp00000013376 ensdarg00000014828 symbol:l3mbtl1 family:zf-c2hc species:danio rerio	3813	gnl|BL_ORD_ID|665ENSDARP00000013376 ENSDARG00000014828 symbol:l3mbtl1 family:zf-C2HC species:Danio rerio	665	0	93	1502.26	824	767
c132656_g1_i5	1996ensdarp00000073973 ensdarg00000001940 symbol:dnajc1 family:myb species:danio rerio	3280	gnl|BL_ORD_ID|1996ENSDARP00000073973 ENSDARG00000001940 symbol:dnajc1 family:MYB species:Danio rerio	1996	6.37539e-08	66	53.1434	60	40
c142141_g2_i1	1203ensdarp00000126768 ensdarg00000023499 symbol:loc572225 family:zf-c2h2 species:danio rerio	986	gnl|BL_ORD_ID|1203ENSDARP00000126768 ENSDARG00000023499 symbol:LOC572225 family:zf-C2H2 species:Danio rerio	1203	3.95104e-61	69	203.371	176	122
c130171_g2_i4	1225ensdarp00000029663 ensdarg00000015959 symbol:tshz3 (1 of 2) family:zf-c2h2 species:danio rerio	1701	gnl|BL_ORD_ID|1225ENSDARP00000029663 ENSDARG00000015959 symbol:TSHZ3 (1 of 2) family:zf-C2H2 species:Danio rerio	1225	0	87	665.996	408	357
c142587_g4_i4	1882ensdarp00000041299 ensdarg00000034181 symbol:esr2b family:esr-like species:danio rerio	3989	gnl|BL_ORD_ID|1882ENSDARP00000041299 ENSDARG00000034181 symbol:esr2b family:ESR-like species:Danio rerio	1882	0	88	957.207	605	535
c111748_g1_i2	892ensdarp00000069169 ensdarg00000052766 symbol:evi5l family:zf-c2h2 species:danio rerio	2625	gnl|BL_ORD_ID|892ENSDARP00000069169 ENSDARG00000052766 symbol:EVI5L family:zf-C2H2 species:Danio rerio	892	8.07705e-26	51	111.309	212	109
c127710_g1_i2	1118ensdarp00000107353 ensdarg00000054683 symbol:prdm8b family:zf-c2h2 species:danio rerio	4553	gnl|BL_ORD_ID|1118ENSDARP00000107353 ENSDARG00000054683 symbol:prdm8b family:zf-C2H2 species:Danio rerio	1118	6.5986e-85	52	288.886	572	300
c137298_g2_i1	45ensdarp00000114087 ensdarg00000039263 symbol:zbtb48 family:zbtb species:danio rerio	2564	gnl|BL_ORD_ID|45ENSDARP00000114087 ENSDARG00000039263 symbol:zbtb48 family:ZBTB species:Danio rerio	45	0	81	1080.86	785	636
c83261_g1_i1	957ensdarp00000059479 ensdarg00000040623 symbol:fosl2 family:tf_bzip species:danio rerio	3968	gnl|BL_ORD_ID|957ENSDARP00000059479 ENSDARG00000040623 symbol:fosl2 family:TF_bZIP species:Danio rerio	957	5.39119e-129	96	401.749	244	235
c93908_g1_i3	858ensdarp00000082796 ensdarg00000061724 symbol:setdb1b family:mbd species:danio rerio	929	gnl|BL_ORD_ID|858ENSDARP00000082796 ENSDARG00000061724 symbol:setdb1b family:MBD species:Danio rerio	858	4.4848e-17	57	78.5666	91	52
c130558_g1_i1	681ensdarp00000101166 ensdarg00000073957 symbol:tox3 family:hmg species:danio rerio	4071	gnl|BL_ORD_ID|681ENSDARP00000101166 ENSDARG00000073957 symbol:tox3 family:HMG species:Danio rerio	681	0	96	566.614	452	436
c86888_g1_i1	721ensdarp00000098613 ensdarg00000076437 symbol:zgc:163143 family:thap species:danio rerio	3320	gnl|BL_ORD_ID|721ENSDARP00000098613 ENSDARG00000076437 symbol:zgc:163143 family:THAP species:Danio rerio	721	7.58577e-11	48	62.3882	152	73
c142971_g3_i4	7ensdarp00000058728 ensdarg00000057093 symbol:kdm5ba family:arid species:danio rerio	15322	gnl|BL_ORD_ID|7ENSDARP00000058728 ENSDARG00000057093 symbol:kdm5ba family:ARID species:Danio rerio	7	1.26603e-12	66	71.633	57	38
c143532_g5_i2	1009ensdarp00000071581 ensdarg00000013031 symbol:mta2 family:zf-gata species:danio rerio	3789	gnl|BL_ORD_ID|1009ENSDARP00000071581 ENSDARG00000013031 symbol:mta2 family:zf-GATA species:Danio rerio	1009	0	98	1242.64	612	601
c107775_g1_i1	1996ensdarp00000073973 ensdarg00000001940 symbol:dnajc1 family:myb species:danio rerio	920	gnl|BL_ORD_ID|1996ENSDARP00000073973 ENSDARG00000001940 symbol:dnajc1 family:MYB species:Danio rerio	1996	2.14734e-08	56	51.9878	72	41
c111681_g1_i5	180ensdarp00000121285 ensdarg00000038687 symbol:nfkb2 family:rhd species:danio rerio	1900	gnl|BL_ORD_ID|180ENSDARP00000121285 ENSDARG00000038687 symbol:nfkb2 family:RHD species:Danio rerio	180	3.14081e-05	42	43.8986	161	68
c63767_g1_i1	1187ensdarp00000015104 ensdarg00000029764 symbol:mef2ca family:srf species:danio rerio	1442	gnl|BL_ORD_ID|1187ENSDARP00000015104 ENSDARG00000029764 symbol:mef2ca family:SRF species:Danio rerio	1187	1.0867e-57	83	198.364	169	141
c140830_g5_i1	1628ensdarp00000107309 ensdarg00000080016 symbol: family:zf-c2h2 species:danio rerio	344	gnl|BL_ORD_ID|1628ENSDARP00000107309 ENSDARG00000080016 symbol:CABZ01032454.1 family:zf-C2H2 species:Danio rerio	1628	1.08356e-28	63	105.531	130	83
c105924_g1_i2	1673ensdarp00000128160 ensdarg00000061110 symbol:zbtb44 family:zbtb species:danio rerio	619	gnl|BL_ORD_ID|1673ENSDARP00000128160 ENSDARG00000061110 symbol:zbtb44 family:ZBTB species:Danio rerio	1673	8.13038e-10	94	54.299	57	54
c136121_g2_i4	11ensdarp00000013960 ensdarg00000013539 symbol:ikzf1 family:zf-c2h2 species:danio rerio	727	gnl|BL_ORD_ID|11ENSDARP00000013960 ENSDARG00000013539 symbol:ikzf1 family:zf-C2H2 species:Danio rerio	11	1.15092e-85	97	265.388	152	148
c128869_g1_i1	1355ensdarp00000128312 ensdarg00000086626 symbol:loc100537446 family:zf-c2h2 species:danio rerio	4381	gnl|BL_ORD_ID|1355ENSDARP00000128312 ENSDARG00000086626 symbol:LOC100537446 family:zf-C2H2 species:Danio rerio	1355	0	69	1394.02	1295	897
c125949_g1_i6	1694ensdarp00000115542 ensdarg00000042383 symbol:zbtb25 family:zbtb species:danio rerio	1528	gnl|BL_ORD_ID|1694ENSDARP00000115542 ENSDARG00000042383 symbol:zbtb25 family:ZBTB species:Danio rerio	1694	1.26366e-08	60	53.9138	66	40
c132332_g1_i3	148ensdarp00000059263 ensdarg00000054031 symbol:mxd4 family:bhlh species:danio rerio	2893	gnl|BL_ORD_ID|148ENSDARP00000059263 ENSDARG00000054031 symbol:MXD4 family:bHLH species:Danio rerio	148	4.38051e-40	99	147.517	107	106
c163925_g1_i1	150ensdarp00000113271 ensdarg00000092244 symbol: family:zf-c2h2 species:danio rerio	457	gnl|BL_ORD_ID|150ENSDARP00000113271 ENSDARG00000092244 symbol:BX005085.4 family:zf-C2H2 species:Danio rerio	150	2.69432e-06	46	42.743	88	41
c136397_g3_i3	1627ensdarp00000097340 ensdarg00000040144 symbol: family:zf-c2h2 species:danio rerio	638	gnl|BL_ORD_ID|1627ENSDARP00000097340 ENSDARG00000040144 symbol:CU694951.1 family:zf-C2H2 species:Danio rerio	1627	2.83388e-11	55	58.5362	76	42
c127441_g2_i1	180ensdarp00000121285 ensdarg00000038687 symbol:nfkb2 family:rhd species:danio rerio	6534	gnl|BL_ORD_ID|180ENSDARP00000121285 ENSDARG00000038687 symbol:nfkb2 family:RHD species:Danio rerio	180	6.2991e-06	43	48.1358	217	95
c127500_g1_i2	2191ensdarp00000104200 ensdarg00000076665 symbol:zbed1 (3 of 11) family:zf-bed species:danio rerio	559	gnl|BL_ORD_ID|2191ENSDARP00000104200 ENSDARG00000076665 symbol:ZBED1 (3 of 11) family:zf-BED species:Danio rerio	2191	3.59448e-10	78	55.0694	41	32
c141721_g1_i3	540ensdarp00000054427 ensdarg00000037405 symbol:zgc:112083 family:zf-c2h2 species:danio rerio	5350	gnl|BL_ORD_ID|540ENSDARP00000054427 ENSDARG00000037405 symbol:zgc:112083 family:zf-C2H2 species:Danio rerio	540	0	95	910.212	504	481
c140772_g2_i9	1479ensdarp00000125564 ensdarg00000075545 symbol:znf646 (2 of 2) family:zf-c2h2 species:danio rerio	6996	gnl|BL_ORD_ID|1479ENSDARP00000125564 ENSDARG00000075545 symbol:ZNF646 (2 of 2) family:zf-C2H2 species:Danio rerio	1479	0	94	2618.96	1536	1459
c55025_g1_i1	587ensdarp00000108958 ensdarg00000029544 symbol:id2b family:bhlh species:danio rerio	1196	gnl|BL_ORD_ID|587ENSDARP00000108958 ENSDARG00000029544 symbol:id2b family:bHLH species:Danio rerio	587	2.28593e-58	85	187.193	134	115
c121251_g1_i2	1278ensdarp00000101599 ensdarg00000017886 symbol:zbtb11 family:zbtb species:danio rerio	4464	gnl|BL_ORD_ID|1278ENSDARP00000101599 ENSDARG00000017886 symbol:ZBTB11 family:ZBTB species:Danio rerio	1278	0	94	1873.98	1141	1077
c142099_g1_i3	303ensdarp00000089596 ensdarg00000077915 symbol: family:homeobox species:danio rerio	3250	gnl|BL_ORD_ID|303ENSDARP00000089596 ENSDARG00000077915 symbol:CT573476.1 family:Homeobox species:Danio rerio	303	1.46889e-05	50	45.0542	106	53
c142125_g4_i3	180ensdarp00000121285 ensdarg00000038687 symbol:nfkb2 family:rhd species:danio rerio	9400	gnl|BL_ORD_ID|180ENSDARP00000121285 ENSDARG00000038687 symbol:nfkb2 family:RHD species:Danio rerio	180	0.000272986	47	43.5134	111	53
c123209_g1_i1	2242ensdarp00000117285 ensdarg00000078191 symbol:zbtb46 family:zbtb species:danio rerio	4140	gnl|BL_ORD_ID|2242ENSDARP00000117285 ENSDARG00000078191 symbol:zbtb46 family:ZBTB species:Danio rerio	2242	4.22293e-05	49	44.2838	106	52
c132100_g1_i3	1991ensdarp00000107236 ensdarg00000088844 symbol:deaf1 family:sand species:danio rerio	5733	gnl|BL_ORD_ID|1991ENSDARP00000107236 ENSDARG00000088844 symbol:DEAF1 family:SAND species:Danio rerio	1991	2.42515e-08	67	55.4546	40	27
c129837_g1_i1	1658ensdarp00000113096 ensdarg00000015998 symbol:wdhd1 family:hmg species:danio rerio	3147	gnl|BL_ORD_ID|1658ENSDARP00000113096 ENSDARG00000015998 symbol:wdhd1 family:HMG species:Danio rerio	1658	5.84765e-05	39	43.8986	219	86
c115977_g1_i3	721ensdarp00000098613 ensdarg00000076437 symbol:zgc:163143 family:thap species:danio rerio	1600	gnl|BL_ORD_ID|721ENSDARP00000098613 ENSDARG00000076437 symbol:zgc:163143 family:THAP species:Danio rerio	721	0	83	619.772	417	350
c110187_g1_i3	1692ensdarp00000083448 ensdarg00000039899 symbol:zbtb7a family:zbtb species:danio rerio	1228	gnl|BL_ORD_ID|1692ENSDARP00000083448 ENSDARG00000039899 symbol:zbtb7a family:ZBTB species:Danio rerio	1692	4.46986e-16	52	77.0258	118	62
c92862_g1_i1	1776ensdarp00000127674 ensdarg00000055374 symbol:irf4b family:irf species:danio rerio	1906	gnl|BL_ORD_ID|1776ENSDARP00000127674 ENSDARG00000055374 symbol:irf4b family:IRF species:Danio rerio	1776	2.56432e-179	72	517.694	443	322
c130945_g1_i1	624ensdarp00000107486 ensdarg00000089230 symbol:wu:fd44f01 family:zf-c2h2 species:danio rerio	1821	gnl|BL_ORD_ID|624ENSDARP00000107486 ENSDARG00000089230 symbol:wu:fd44f01 family:zf-C2H2 species:Danio rerio	624	9.85123e-131	70	390.193	400	281
c133071_g1_i1	1517ensdarp00000107103 ensdarg00000034693 symbol:mysm1 family:myb species:danio rerio	2840	gnl|BL_ORD_ID|1517ENSDARP00000107103 ENSDARG00000034693 symbol:mysm1 family:MYB species:Danio rerio	1517	0	86	1214.91	836	727
c130955_g1_i3	1097ensdarp00000076186 ensdarg00000058804 symbol: family:zf-c2h2 species:danio rerio	1676	gnl|BL_ORD_ID|1097ENSDARP00000076186 ENSDARG00000058804 symbol:CU019624.1 family:zf-C2H2 species:Danio rerio	1097	3.12192e-162	86	465.307	314	272
c140044_g3_i5	180ensdarp00000121285 ensdarg00000038687 symbol:nfkb2 family:rhd species:danio rerio	13353	gnl|BL_ORD_ID|180ENSDARP00000121285 ENSDARG00000038687 symbol:nfkb2 family:RHD species:Danio rerio	180	8.1046e-19	52	91.6633	205	108
c127044_g1_i1	892ensdarp00000069169 ensdarg00000052766 symbol:evi5l family:zf-c2h2 species:danio rerio	3363	gnl|BL_ORD_ID|892ENSDARP00000069169 ENSDARG00000052766 symbol:EVI5L family:zf-C2H2 species:Danio rerio	892	0	94	687.567	391	368
c140247_g1_i1	623ensdarp00000100782 ensdarg00000075417 symbol:zgc:175107 family:zf-c2h2 species:danio rerio	322	gnl|BL_ORD_ID|623ENSDARP00000100782 ENSDARG00000075417 symbol:zgc:175107 family:zf-C2H2 species:Danio rerio	623	1.07787e-38	71	131.724	107	76
c122275_g2_i7	1395ensdarp00000045970 ensdarg00000003877 symbol:pbrm1 (1 of 2) family:hmg species:danio rerio	2137	gnl|BL_ORD_ID|1395ENSDARP00000045970 ENSDARG00000003877 symbol:PBRM1 (1 of 2) family:HMG species:Danio rerio	1395	1.43989e-08	72	55.0694	54	39
c34146_g1_i1	17ensdarp00000121019 ensdarg00000077840 symbol:meis2b family:homeobox species:danio rerio	667	gnl|BL_ORD_ID|17ENSDARP00000121019 ENSDARG00000077840 symbol:meis2b family:Homeobox species:Danio rerio	17	5.25716e-152	100	429.483	222	222
c102114_g1_i3	2054ensdarp00000056747 ensdarg00000038868 symbol:eng2b family:homeobox species:danio rerio	890	gnl|BL_ORD_ID|2054ENSDARP00000056747 ENSDARG00000038868 symbol:eng2b family:Homeobox species:Danio rerio	2054	9.98256e-87	93	261.536	158	147
c124484_g2_i2	1909ensdarp00000042270 ensdarg00000031138 symbol:irx3b family:homeobox species:danio rerio	1545	gnl|BL_ORD_ID|1909ENSDARP00000042270 ENSDARG00000031138 symbol:irx3b family:Homeobox species:Danio rerio	1909	2.86512e-108	86	328.946	247	213
c127451_g2_i3	1479ensdarp00000125564 ensdarg00000075545 symbol:znf646 (2 of 2) family:zf-c2h2 species:danio rerio	4183	gnl|BL_ORD_ID|1479ENSDARP00000125564 ENSDARG00000075545 symbol:ZNF646 (2 of 2) family:zf-C2H2 species:Danio rerio	1479	0	96	716.457	384	371
c127915_g1_i1	2321ensdarp00000110440 ensdarg00000076380 symbol:hnrnpa0l family:zbtb species:danio rerio	1543	gnl|BL_ORD_ID|2321ENSDARP00000110440 ENSDARG00000076380 symbol:hnrnpa0l family:ZBTB species:Danio rerio	2321	2.58439e-174	84	511.916	363	306
c110493_g1_i1	1825ensdarp00000118167 ensdarg00000045911 symbol:tulp4a family:tub species:danio rerio	1492	gnl|BL_ORD_ID|1825ENSDARP00000118167 ENSDARG00000045911 symbol:tulp4a family:Tub species:Danio rerio	1825	8.50012e-05	40	41.9726	118	48
c124641_g2_i1	1996ensdarp00000073973 ensdarg00000001940 symbol:dnajc1 family:myb species:danio rerio	1528	gnl|BL_ORD_ID|1996ENSDARP00000073973 ENSDARG00000001940 symbol:dnajc1 family:MYB species:Danio rerio	1996	1.89786e-07	61	50.0618	62	38
c242913_g1_i1	2014ensdarp00000098095 ensdarg00000067797 symbol:spi1a family:ets species:danio rerio	1854	gnl|BL_ORD_ID|2014ENSDARP00000098095 ENSDARG00000067797 symbol:spi1a family:ETS species:Danio rerio	2014	2.14705e-155	93	448.743	257	240
c135963_g1_i2	1580ensdarp00000068571 ensdarg00000052254 symbol:znf644b family:zf-c2h2 species:danio rerio	3139	gnl|BL_ORD_ID|1580ENSDARP00000068571 ENSDARG00000052254 symbol:znf644b family:zf-C2H2 species:Danio rerio	1580	0	91	1514.98	924	844
c144296_g4_i3	1330ensdarp00000086442 ensdarg00000063145 symbol:tfam family:hmg species:danio rerio	3117	gnl|BL_ORD_ID|1330ENSDARP00000086442 ENSDARG00000063145 symbol:tfam family:HMG species:Danio rerio	1330	9.94849e-106	90	332.028	227	205
c93202_g1_i1	1996ensdarp00000073973 ensdarg00000001940 symbol:dnajc1 family:myb species:danio rerio	1425	gnl|BL_ORD_ID|1996ENSDARP00000073973 ENSDARG00000001940 symbol:dnajc1 family:MYB species:Danio rerio	1996	3.96196e-13	70	68.1662	61	43
c9226_g1_i1	162ensdarp00000110885 ensdarg00000010462 symbol:sp9 family:zf-c2h2 species:danio rerio	986	gnl|BL_ORD_ID|162ENSDARP00000110885 ENSDARG00000010462 symbol:sp9 family:zf-C2H2 species:Danio rerio	162	1.90941e-92	100	283.493	150	150
c123118_g1_i1	56ensdarp00000123679 ensdarg00000070371 symbol:kat7 (2 of 2) family:zf-c2hc species:danio rerio	2825	gnl|BL_ORD_ID|56ENSDARP00000123679 ENSDARG00000070371 symbol:KAT7 (2 of 2) family:zf-C2HC species:Danio rerio	56	5.31184e-115	69	366.311	324	224
c40132_g1_i1	1349ensdarp00000017531 ensdarg00000002779 symbol:pdx1 family:homeobox species:danio rerio	1334	gnl|BL_ORD_ID|1349ENSDARP00000017531 ENSDARG00000002779 symbol:pdx1 family:Homeobox species:Danio rerio	1349	6.87198e-150	94	427.943	232	220
c131297_g1_i3	892ensdarp00000069169 ensdarg00000052766 symbol:evi5l family:zf-c2h2 species:danio rerio	3249	gnl|BL_ORD_ID|892ENSDARP00000069169 ENSDARG00000052766 symbol:EVI5L family:zf-C2H2 species:Danio rerio	892	0	83	857.055	727	608
c137864_g2_i3	1222ensdarp00000103518 ensdarg00000074825 symbol:zgc:171422 family:zf-c2h2 species:danio rerio	2622	gnl|BL_ORD_ID|1222ENSDARP00000103518 ENSDARG00000074825 symbol:zgc:171422 family:zf-C2H2 species:Danio rerio	1222	0	89	870.537	552	494
c141968_g1_i3	328ensdarp00000029204 ensdarg00000023362 symbol:nr5a1b family:sf-like species:danio rerio	2797	gnl|BL_ORD_ID|328ENSDARP00000029204 ENSDARG00000023362 symbol:nr5a1b family:SF-like species:Danio rerio	328	0	97	906.36	503	491
c141384_g2_i1	92ensdarp00000122216 ensdarg00000095743 symbol:sox11b family:hmg species:danio rerio	1551	gnl|BL_ORD_ID|92ENSDARP00000122216 ENSDARG00000095743 symbol:sox11b family:HMG species:Danio rerio	92	1.67918e-162	96	467.618	368	355
c119322_g1_i2	1567ensdarp00000070109 ensdarg00000053583 symbol:cers6 family:homeobox species:danio rerio	2778	gnl|BL_ORD_ID|1567ENSDARP00000070109 ENSDARG00000053583 symbol:cers6 family:Homeobox species:Danio rerio	1567	4.13454e-13	47	68.9366	260	123
c143810_g5_i2	527ensdarp00000084183 ensdarg00000062231 symbol:znf362b family:zf-c2h2 species:danio rerio	1302	gnl|BL_ORD_ID|527ENSDARP00000084183 ENSDARG00000062231 symbol:znf362b family:zf-C2H2 species:Danio rerio	527	0	95	777.319	398	382
c141943_g2_i1	327ensdarp00000123826 ensdarg00000022203 symbol:gtf2ird1 family:gtf2i species:danio rerio	789	gnl|BL_ORD_ID|327ENSDARP00000123826 ENSDARG00000022203 symbol:gtf2ird1 family:GTF2I species:Danio rerio	327	5.10472e-59	92	200.29	109	101
c109534_g2_i1	968ensdarp00000072219 ensdarg00000055398 symbol:foxc1b family:fork head species:danio rerio	2144	gnl|BL_ORD_ID|968ENSDARP00000072219 ENSDARG00000055398 symbol:foxc1b family:Fork head species:Danio rerio	968	0	98	821.231	433	427
c132425_g2_i2	2069ensdarp00000111664 ensdarg00000077038 symbol:pbrm1l family:hmg species:danio rerio	4134	gnl|BL_ORD_ID|2069ENSDARP00000111664 ENSDARG00000077038 symbol:pbrm1l family:HMG species:Danio rerio	2069	2.66911e-05	44	45.4394	99	44
c110271_g1_i1	296ensdarp00000129275 ensdarg00000002795 symbol:meis3 family:homeobox species:danio rerio	3337	gnl|BL_ORD_ID|296ENSDARP00000129275 ENSDARG00000002795 symbol:meis3 family:Homeobox species:Danio rerio	296	0	98	827.395	412	404
c133042_g1_i2	1672ensdarp00000123264 ensdarg00000031222 symbol:lhx2b family:homeobox species:danio rerio	3329	gnl|BL_ORD_ID|1672ENSDARP00000123264 ENSDARG00000031222 symbol:lhx2b family:Homeobox species:Danio rerio	1672	1.4305e-17	48	83.5741	162	78
c140620_g1_i6	2042ensdarp00000015726 ensdarg00000020176 symbol:zbtb22 (2 of 2) family:zbtb species:danio rerio	6800	gnl|BL_ORD_ID|2042ENSDARP00000015726 ENSDARG00000020176 symbol:ZBTB22 (2 of 2) family:ZBTB species:Danio rerio	2042	7.70482e-15	57	76.2554	119	68
c47547_g1_i2	762ensdarp00000051138 ensdarg00000000966 symbol:ncor2 family:myb species:danio rerio	2288	gnl|BL_ORD_ID|762ENSDARP00000051138 ENSDARG00000000966 symbol:ncor2 family:MYB species:Danio rerio	762	0	81	768.844	665	541
c117312_g1_i3	64ensdarp00000007430 ensdarg00000011298 symbol:atf7a family:tf_bzip species:danio rerio	2127	gnl|BL_ORD_ID|64ENSDARP00000007430 ENSDARG00000011298 symbol:atf7a family:TF_bZIP species:Danio rerio	64	0	96	723.005	497	479
c133894_g1_i1	1658ensdarp00000113096 ensdarg00000015998 symbol:wdhd1 family:hmg species:danio rerio	2251	gnl|BL_ORD_ID|1658ENSDARP00000113096 ENSDARG00000015998 symbol:wdhd1 family:HMG species:Danio rerio	1658	0.000322223	43	40.817	200	86
c110680_g1_i1	41ensdarp00000112558 ensdarg00000077852 symbol:samd11 family:sand species:danio rerio	3087	gnl|BL_ORD_ID|41ENSDARP00000112558 ENSDARG00000077852 symbol:samd11 family:SAND species:Danio rerio	41	0.000548813	53	40.4318	62	33
c140999_g5_i4	1864ensdarp00000035291 ensdarg00000023537 symbol:ahr1b family:bhlh species:danio rerio	2469	gnl|BL_ORD_ID|1864ENSDARP00000035291 ENSDARG00000023537 symbol:ahr1b family:bHLH species:Danio rerio	1864	2.78214e-13	55	70.4774	126	70
c126851_g1_i1	508ensdarp00000087088 ensdarg00000063417 symbol:erf family:ets species:danio rerio	4854	gnl|BL_ORD_ID|508ENSDARP00000087088 ENSDARG00000063417 symbol:erf family:ETS species:Danio rerio	508	0	94	945.651	622	587
c101977_g1_i2	7ensdarp00000058728 ensdarg00000057093 symbol:kdm5ba family:arid species:danio rerio	5477	gnl|BL_ORD_ID|7ENSDARP00000058728 ENSDARG00000057093 symbol:kdm5ba family:ARID species:Danio rerio	7	0	93	2610.1	1495	1392
c42320_g1_i1	721ensdarp00000098613 ensdarg00000076437 symbol:zgc:163143 family:thap species:danio rerio	1888	gnl|BL_ORD_ID|721ENSDARP00000098613 ENSDARG00000076437 symbol:zgc:163143 family:THAP species:Danio rerio	721	4.87518e-10	44	58.5362	147	66
c138722_g1_i1	1408ensdarp00000001250 ensdarg00000000476 symbol:pms1 family:hmg species:danio rerio	2160	gnl|BL_ORD_ID|1408ENSDARP00000001250 ENSDARG00000000476 symbol:pms1 family:HMG species:Danio rerio	1408	6.14055e-33	47	132.88	344	164
c142413_g5_i4	892ensdarp00000069169 ensdarg00000052766 symbol:evi5l family:zf-c2h2 species:danio rerio	3584	gnl|BL_ORD_ID|892ENSDARP00000069169 ENSDARG00000052766 symbol:EVI5L family:zf-C2H2 species:Danio rerio	892	1.44384e-11	52	65.4698	175	91
c122774_g1_i2	1390ensdarp00000094186 ensdarg00000035889 symbol:zbtb8b family:zbtb species:danio rerio	2087	gnl|BL_ORD_ID|1390ENSDARP00000094186 ENSDARG00000035889 symbol:zbtb8b family:ZBTB species:Danio rerio	1390	1.86689e-39	78	149.443	120	94
c116948_g2_i3	2202ensdarp00000124661 ensdarg00000070127 symbol:nfxl1 family:zf-nf-x1 species:danio rerio	3135	gnl|BL_ORD_ID|2202ENSDARP00000124661 ENSDARG00000070127 symbol:nfxl1 family:zf-NF-X1 species:Danio rerio	2202	0	91	1413.67	891	817
c141682_g1_i1	1119ensdarp00000093625 ensdarg00000070207 symbol: family:zf-bed species:danio rerio	2325	gnl|BL_ORD_ID|1119ENSDARP00000093625 ENSDARG00000070207 symbol:BX530070.1 family:zf-BED species:Danio rerio	1119	0	95	681.404	395	377
c104131_g1_i1	1567ensdarp00000070109 ensdarg00000053583 symbol:cers6 family:homeobox species:danio rerio	3373	gnl|BL_ORD_ID|1567ENSDARP00000070109 ENSDARG00000053583 symbol:cers6 family:Homeobox species:Danio rerio	1567	1.51299e-98	82	318.161	260	215
c109155_g3_i3	2140ensdarp00000083101 ensdarg00000043210 symbol:loc100005568 family:ctf nfi species:danio rerio	1444	gnl|BL_ORD_ID|2140ENSDARP00000083101 ENSDARG00000043210 symbol:LOC100005568 family:CTF/NFI species:Danio rerio	2140	0	99	726.472	389	387
c139783_g1_i2	1048ensdarp00000034396 ensdarg00000022251 symbol:znf536 family:zf-c2h2 species:danio rerio	6675	gnl|BL_ORD_ID|1048ENSDARP00000034396 ENSDARG00000022251 symbol:znf536 family:zf-C2H2 species:Danio rerio	1048	0	96	1935.61	1141	1099
c125160_g1_i5	812ensdarp00000120545 ensdarg00000041910 symbol:loc101882368 family:zf-c2h2 species:danio rerio	1693	gnl|BL_ORD_ID|812ENSDARP00000120545 ENSDARG00000041910 symbol:LOC101882368 family:zf-C2H2 species:Danio rerio	812	1.93821e-173	86	507.294	351	302
c138743_g3_i5	542ensdarp00000108057 ensdarg00000013575 symbol:rfx2 family:rfx species:danio rerio	4748	gnl|BL_ORD_ID|542ENSDARP00000108057 ENSDARG00000013575 symbol:rfx2 family:RFX species:Danio rerio	542	0	96	1169.07	646	626
c100371_g1_i1	1719ensdarp00000109549 ensdarg00000088115 symbol: family:bhlh species:danio rerio	1800	gnl|BL_ORD_ID|1719ENSDARP00000109549 ENSDARG00000088115 symbol:CABZ01064670.1 family:bHLH species:Danio rerio	1719	8.42486e-10	49	55.0694	115	57
c279750_g1_i1	2331ensdarp00000026694 ensdarg00000005586 symbol:zbtb20 family:zbtb species:danio rerio	861	gnl|BL_ORD_ID|2331ENSDARP00000026694 ENSDARG00000005586 symbol:zbtb20 family:ZBTB species:Danio rerio	2331	2.00434e-73	100	238.424	115	115
c111175_g1_i1	1608ensdarp00000011972 ensdarg00000003102 symbol:zgc:101130 family:zf-c2h2 species:danio rerio	394	gnl|BL_ORD_ID|1608ENSDARP00000011972 ENSDARG00000003102 symbol:zgc:101130 family:zf-C2H2 species:Danio rerio	1608	7.45466e-50	74	162.925	130	97
c119350_g1_i4	1999ensdarp00000044669 ensdarg00000061836 symbol:nfixb family:ctf nfi species:danio rerio	808	gnl|BL_ORD_ID|1999ENSDARP00000044669 ENSDARG00000061836 symbol:nfixb family:CTF/NFI species:Danio rerio	1999	8.6809e-153	85	439.499	290	247
c100715_g1_i1	191ensdarp00000091257 ensdarg00000057231 symbol:rorca family:thr-like species:danio rerio	4162	gnl|BL_ORD_ID|191ENSDARP00000091257 ENSDARG00000057231 symbol:rorca family:THR-like species:Danio rerio	191	0	95	854.744	478	458
c125704_g1_i5	1484ensdarp00000096538 ensdarg00000071496 symbol:zic6 family:zf-c2h2 species:danio rerio	1590	gnl|BL_ORD_ID|1484ENSDARP00000096538 ENSDARG00000071496 symbol:zic6 family:zf-C2H2 species:Danio rerio	1484	1.75645e-120	95	365.925	204	195
c138977_g1_i3	5ensdarp00000087763 ensdarg00000063701 symbol:rreb1a family:zf-c2h2 species:danio rerio	3908	gnl|BL_ORD_ID|5ENSDARP00000087763 ENSDARG00000063701 symbol:rreb1a family:zf-C2H2 species:Danio rerio	5	0	92	1886.69	1156	1067
c134664_g1_i2	381ensdarp00000033713 ensdarg00000025891 symbol:shox family:homeobox species:danio rerio	3194	gnl|BL_ORD_ID|381ENSDARP00000033713 ENSDARG00000025891 symbol:shox family:Homeobox species:Danio rerio	381	6.42853e-129	100	395.201	242	242
c138689_g1_i1	298ensdarp00000110893 ensdarg00000091025 symbol: family:zf-c2h2 species:danio rerio	5934	gnl|BL_ORD_ID|298ENSDARP00000110893 ENSDARG00000091025 symbol:BX005085.3 family:zf-C2H2 species:Danio rerio	298	1.84543e-46	35	179.874	1169	419
c117099_g1_i1	202ensdarp00000104931 ensdarg00000088888 symbol:si:ch211- family:zf-c2h2 species:danio rerio	1413	gnl|BL_ORD_ID|202ENSDARP00000104931 ENSDARG00000088888 symbol:si:ch211-209n20.58 family:zf-C2H2 species:Danio rerio	202	1.07265e-46	68	113.62	105	72
c129073_g1_i3	1996ensdarp00000073973 ensdarg00000001940 symbol:dnajc1 family:myb species:danio rerio	3426	gnl|BL_ORD_ID|1996ENSDARP00000073973 ENSDARG00000001940 symbol:dnajc1 family:MYB species:Danio rerio	1996	1.39233e-09	68	58.5362	60	41
c124513_g1_i5	932ensdarp00000107695 ensdarg00000070864 symbol:bcl6a family:zbtb species:danio rerio	2529	gnl|BL_ORD_ID|932ENSDARP00000107695 ENSDARG00000070864 symbol:bcl6a family:ZBTB species:Danio rerio	932	1.39754e-06	48	48.521	106	51
c131720_g1_i2	988ensdarp00000111803 ensdarg00000006389 symbol:smad2 family:mh1 species:danio rerio	3816	gnl|BL_ORD_ID|988ENSDARP00000111803 ENSDARG00000006389 symbol:smad2 family:MH1 species:Danio rerio	988	0	99	840.491	458	457
c136025_g2_i2	2024ensdarp00000107849 ensdarg00000070458 symbol:zgc:153292 family:thap species:danio rerio	2857	gnl|BL_ORD_ID|2024ENSDARP00000107849 ENSDARG00000070458 symbol:zgc:153292 family:THAP species:Danio rerio	2024	4.09186e-11	45	62.7734	174	79
c48583_g1_i1	712ensdarp00000024199 ensdarg00000016022 symbol:zic5 family:zf-c2h2 species:danio rerio	771	gnl|BL_ORD_ID|712ENSDARP00000024199 ENSDARG00000016022 symbol:zic5 family:zf-C2H2 species:Danio rerio	712	9.74493e-170	100	479.945	230	230
c135965_g1_i8	879ensdarp00000030292 ensdarg00000004415 symbol:tcf7l2 family:hmg species:danio rerio	1214	gnl|BL_ORD_ID|879ENSDARP00000030292 ENSDARG00000004415 symbol:tcf7l2 family:HMG species:Danio rerio	879	7.43617e-53	97	129.028	146	143
c117369_g1_i2	628ensdarp00000118466 ensdarg00000094412 symbol: family:zf-c2h2 species:danio rerio	1248	gnl|BL_ORD_ID|628ENSDARP00000118466 ENSDARG00000094412 symbol:BX572103.4 family:zf-C2H2 species:Danio rerio	628	3.39988e-58	64	194.126	203	131
c130423_g1_i6	2259ensdarp00000104613 ensdarg00000089716 symbol: family:zbtb species:danio rerio	1861	gnl|BL_ORD_ID|2259ENSDARP00000104613 ENSDARG00000089716 symbol:FP085391.3 family:ZBTB species:Danio rerio	2259	2.16857e-11	57	63.5438	104	60
c72636_g1_i1	1189ensdarp00000119939 ensdarg00000094725 symbol:si:ch211- family:zf-c2h2 species:danio rerio	1427	gnl|BL_ORD_ID|1189ENSDARP00000119939 ENSDARG00000094725 symbol:si:ch211-284e13.5 family:zf-C2H2 species:Danio rerio	1189	5.14407e-168	77	480.715	402	312
c95521_g1_i2	997ensdarp00000122576 ensdarg00000057751 symbol:zbtb47a family:zbtb species:danio rerio	827	gnl|BL_ORD_ID|997ENSDARP00000122576 ENSDARG00000057751 symbol:zbtb47a family:ZBTB species:Danio rerio	997	1.95771e-37	81	137.887	93	76
c130309_g1_i2	1991ensdarp00000107236 ensdarg00000088844 symbol:deaf1 family:sand species:danio rerio	3627	gnl|BL_ORD_ID|1991ENSDARP00000107236 ENSDARG00000088844 symbol:DEAF1 family:SAND species:Danio rerio	1991	2.45003e-08	67	54.6842	40	27
c127998_g1_i2	853ensdarp00000088795 ensdarg00000067976 symbol:ar family:esr-like species:danio rerio	2508	gnl|BL_ORD_ID|853ENSDARP00000088795 ENSDARG00000067976 symbol:ar family:ESR-like species:Danio rerio	853	1.52705e-129	99	409.838	197	196
c107562_g1_i1	1163ensdarp00000051648 ensdarg00000035622 symbol:xbp1 family:tf_bzip species:danio rerio	1832	gnl|BL_ORD_ID|1163ENSDARP00000051648 ENSDARG00000035622 symbol:xbp1 family:TF_bZIP species:Danio rerio	1163	8.47341e-144	98	268.085	168	166
c24179_g1_i1	478ensdarp00000066371 ensdarg00000045131 symbol:id4 family:bhlh species:danio rerio	1594	gnl|BL_ORD_ID|478ENSDARP00000066371 ENSDARG00000045131 symbol:id4 family:bHLH species:Danio rerio	478	5.41985e-77	96	239.195	126	121
c124306_g1_i1	1367ensdarp00000059045 ensdarg00000022161 symbol:prdm10 family:zf-c2h2 species:danio rerio	1284	gnl|BL_ORD_ID|1367ENSDARP00000059045 ENSDARG00000022161 symbol:prdm10 family:zf-C2H2 species:Danio rerio	1367	6.68362e-31	58	123.635	161	94
c127813_g2_i8	2130ensdarp00000102422 ensdarg00000074548 symbol:loc564967 family:zbtb species:danio rerio	4719	gnl|BL_ORD_ID|2130ENSDARP00000102422 ENSDARG00000074548 symbol:LOC564967 family:ZBTB species:Danio rerio	2130	3.67631e-12	42	68.1662	163	70
c138743_g2_i1	193ensdarp00000104544 ensdarg00000005883 symbol:rfx1a family:rfx species:danio rerio	1100	gnl|BL_ORD_ID|193ENSDARP00000104544 ENSDARG00000005883 symbol:rfx1a family:RFX species:Danio rerio	193	0	98	643.269	337	332
c125684_g1_i2	128ensdarp00000111994 ensdarg00000006640 symbol:eomesa family:t-box species:danio rerio	1072	gnl|BL_ORD_ID|128ENSDARP00000111994 ENSDARG00000006640 symbol:eomesa family:T-box species:Danio rerio	128	2.65223e-107	73	329.331	283	209
c120021_g1_i1	2257ensdarp00000021876 ensdarg00000037833 symbol:mitfb family:bhlh species:danio rerio	1557	gnl|BL_ORD_ID|2257ENSDARP00000021876 ENSDARG00000037833 symbol:mitfb family:bHLH species:Danio rerio	2257	0	88	635.18	410	363
c123607_g1_i2	73ensdarp00000054806 ensdarg00000056979 symbol:lhx9 family:homeobox species:danio rerio	2667	gnl|BL_ORD_ID|73ENSDARP00000054806 ENSDARG00000056979 symbol:lhx9 family:Homeobox species:Danio rerio	73	0.00024503	49	41.2022	81	40
c144660_g1_i3	1658ensdarp00000113096 ensdarg00000015998 symbol:wdhd1 family:hmg species:danio rerio	7417	gnl|BL_ORD_ID|1658ENSDARP00000113096 ENSDARG00000015998 symbol:wdhd1 family:HMG species:Danio rerio	1658	0.000645165	43	41.9726	88	38
c87388_g1_i2	1832ensdarp00000096349 ensdarg00000071418 symbol:gbx1 family:homeobox species:danio rerio	918	gnl|BL_ORD_ID|1832ENSDARP00000096349 ENSDARG00000071418 symbol:gbx1 family:Homeobox species:Danio rerio	1832	3.48683e-179	99	499.204	264	262
c134570_g1_i2	180ensdarp00000121285 ensdarg00000038687 symbol:nfkb2 family:rhd species:danio rerio	1529	gnl|BL_ORD_ID|180ENSDARP00000121285 ENSDARG00000038687 symbol:nfkb2 family:RHD species:Danio rerio	180	3.41497e-16	43	78.5666	279	120
c121303_g1_i1	1056ensdarp00000042099 ensdarg00000054304 symbol:homeza family:homeobox species:danio rerio	3272	gnl|BL_ORD_ID|1056ENSDARP00000042099 ENSDARG00000054304 symbol:homeza family:Homeobox species:Danio rerio	1056	0	89	571.237	332	296
c80328_g1_i1	544ensdarp00000055935 ensdarg00000053499 symbol:isl2b family:homeobox species:danio rerio	2150	gnl|BL_ORD_ID|544ENSDARP00000055935 ENSDARG00000053499 symbol:isl2b family:Homeobox species:Danio rerio	544	8.11492e-06	40	45.4394	123	50
c139345_g4_i4	403ensdarp00000125174 ensdarg00000096165 symbol:si:dkey- family:zf-c2h2 species:danio rerio	2494	gnl|BL_ORD_ID|403ENSDARP00000125174 ENSDARG00000096165 symbol:si:dkey-199m13.1 family:zf-C2H2 species:Danio rerio	403	1.93233e-08	70	53.1434	48	34
c46026_g1_i1	1294ensdarp00000088314 ensdarg00000067727 symbol:bcl11b (2 of 2) family:zf-c2h2 species:danio rerio	1087	gnl|BL_ORD_ID|1294ENSDARP00000088314 ENSDARG00000067727 symbol:BCL11B (2 of 2) family:zf-C2H2 species:Danio rerio	1294	5.35508e-175	96	508.449	320	310
c142298_g1_i3	1884ensdarp00000104222 ensdarg00000076920 symbol:znf335 family:zf-c2h2 species:danio rerio	5364	gnl|BL_ORD_ID|1884ENSDARP00000104222 ENSDARG00000076920 symbol:ZNF335 family:zf-C2H2 species:Danio rerio	1884	0	85	1660.97	1148	986
c134214_g1_i3	1907ensdarp00000037056 ensdarg00000027082 symbol:hmbox1a family:homeobox species:danio rerio	2066	gnl|BL_ORD_ID|1907ENSDARP00000037056 ENSDARG00000027082 symbol:hmbox1a family:Homeobox species:Danio rerio	1907	1.52597e-149	96	443.351	240	232
c134035_g1_i1	176ensdarp00000097347 ensdarg00000012642 symbol:si:ch211- family:zf-c2h2 species:danio rerio	3255	gnl|BL_ORD_ID|176ENSDARP00000097347 ENSDARG00000012642 symbol:si:ch211-266d19.4 family:zf-C2H2 species:Danio rerio	176	0	83	992.26	662	554
c128066_g1_i3	1851ensdarp00000056543 ensdarg00000002031 symbol:tox4 family:hmg species:danio rerio	1060	gnl|BL_ORD_ID|1851ENSDARP00000056543 ENSDARG00000002031 symbol:tox4 family:HMG species:Danio rerio	1851	7.6216e-08	82	50.8322	35	29
c142861_g1_i2	7ensdarp00000058728 ensdarg00000057093 symbol:kdm5ba family:arid species:danio rerio	15416	gnl|BL_ORD_ID|7ENSDARP00000058728 ENSDARG00000057093 symbol:kdm5ba family:ARID species:Danio rerio	7	1.27446e-12	66	71.633	57	38
c127813_g2_i10	2130ensdarp00000102422 ensdarg00000074548 symbol:loc564967 family:zbtb species:danio rerio	2642	gnl|BL_ORD_ID|2130ENSDARP00000102422 ENSDARG00000074548 symbol:LOC564967 family:ZBTB species:Danio rerio	2130	1.80504e-12	42	67.781	163	70
c138783_g1_i1	215ensdarp00000004950 ensdarg00000018773 symbol:hivep2 (1 of 2) family:zf-c2h2 species:danio rerio	4850	gnl|BL_ORD_ID|215ENSDARP00000004950 ENSDARG00000018773 symbol:HIVEP2 (1 of 2) family:zf-C2H2 species:Danio rerio	215	0	87	1942.55	1333	1167
c132671_g1_i1	1991ensdarp00000107236 ensdarg00000088844 symbol:deaf1 family:sand species:danio rerio	5595	gnl|BL_ORD_ID|1991ENSDARP00000107236 ENSDARG00000088844 symbol:DEAF1 family:SAND species:Danio rerio	1991	2.44188e-08	67	55.4546	40	27
c108391_g1_i2	932ensdarp00000107695 ensdarg00000070864 symbol:bcl6a family:zbtb species:danio rerio	2486	gnl|BL_ORD_ID|932ENSDARP00000107695 ENSDARG00000070864 symbol:bcl6a family:ZBTB species:Danio rerio	932	1.36579e-06	48	48.521	106	51
c129640_g1_i2	2217ensdarp00000120865 ensdarg00000052894 symbol:znf532 family:zf-c2h2 species:danio rerio	4085	gnl|BL_ORD_ID|2217ENSDARP00000120865 ENSDARG00000052894 symbol:znf532 family:zf-C2H2 species:Danio rerio	2217	0	93	1910.96	1294	1207
c131498_g1_i1	2000ensdarp00000053299 ensdarg00000036698 symbol:znf865 family:zf-c2h2 species:danio rerio	12743	gnl|BL_ORD_ID|2000ENSDARP00000053299 ENSDARG00000036698 symbol:znf865 family:zf-C2H2 species:Danio rerio	2000	2.15754e-93	71	334.339	297	212
c119350_g1_i6	1999ensdarp00000044669 ensdarg00000061836 symbol:nfixb family:ctf nfi species:danio rerio	901	gnl|BL_ORD_ID|1999ENSDARP00000044669 ENSDARG00000061836 symbol:nfixb family:CTF/NFI species:Danio rerio	1999	6.5105e-162	95	464.151	290	278
c137578_g1_i2	83ensdarp00000128940 ensdarg00000000567 symbol:znf281 (1 of 2) family:zf-c2h2 species:danio rerio	791	gnl|BL_ORD_ID|83ENSDARP00000128940 ENSDARG00000000567 symbol:ZNF281 (1 of 2) family:zf-C2H2 species:Danio rerio	83	2.59104e-19	66	84.7297	71	47
c140176_g1_i3	1624ensdarp00000126215 ensdarg00000057782 symbol:baz2ba family:mbd species:danio rerio	2508	gnl|BL_ORD_ID|1624ENSDARP00000126215 ENSDARG00000057782 symbol:baz2ba family:MBD species:Danio rerio	1624	0	88	1007.28	818	720
c125004_g1_i3	205ensdarp00000056613 ensdarg00000035066 symbol:ubtf family:hmg species:danio rerio	4900	gnl|BL_ORD_ID|205ENSDARP00000056613 ENSDARG00000035066 symbol:ubtf family:HMG species:Danio rerio	205	0	96	1123.61	662	641
c127813_g2_i14	2130ensdarp00000102422 ensdarg00000074548 symbol:loc564967 family:zbtb species:danio rerio	4691	gnl|BL_ORD_ID|2130ENSDARP00000102422 ENSDARG00000074548 symbol:LOC564967 family:ZBTB species:Danio rerio	2130	3.80914e-12	42	67.781	163	70
c144566_g1_i6	1890ensdarp00000126517 ensdarg00000077428 symbol:camta1a family:cg-1 species:danio rerio	8261	gnl|BL_ORD_ID|1890ENSDARP00000126517 ENSDARG00000077428 symbol:camta1a family:CG-1 species:Danio rerio	1890	1.59597e-05	49	47.3654	135	67
c139962_g8_i1	1390ensdarp00000094186 ensdarg00000035889 symbol:zbtb8b family:zbtb species:danio rerio	3772	gnl|BL_ORD_ID|1390ENSDARP00000094186 ENSDARG00000035889 symbol:zbtb8b family:ZBTB species:Danio rerio	1390	1.72663e-15	52	77.7962	125	65
c125149_g1_i2	1439ensdarp00000122985 ensdarg00000058379 symbol:otpb family:homeobox species:danio rerio	1905	gnl|BL_ORD_ID|1439ENSDARP00000122985 ENSDARG00000058379 symbol:otpb family:Homeobox species:Danio rerio	1439	3.07568e-179	96	513.072	329	319
c149604_g1_i1	1122ensdarp00000099244 ensdarg00000070542 symbol:mafbb family:tf_bzip species:danio rerio	1685	gnl|BL_ORD_ID|1122ENSDARP00000099244 ENSDARG00000070542 symbol:mafbb family:TF_bZIP species:Danio rerio	1122	1.86522e-165	90	474.937	324	292
c139842_g1_i1	353ensdarp00000109350 ensdarg00000014181 symbol:foxp1b family:fork head species:danio rerio	2483	gnl|BL_ORD_ID|353ENSDARP00000109350 ENSDARG00000014181 symbol:foxp1b family:Fork head species:Danio rerio	353	0	98	840.877	509	500
c109743_g2_i2	1782ensdarp00000118182 ensdarg00000079879 symbol:arid1aa family:arid species:danio rerio	5634	gnl|BL_ORD_ID|1782ENSDARP00000118182 ENSDARG00000079879 symbol:arid1aa family:ARID species:Danio rerio	1782	0	93	2387.07	1688	1585
c106695_g1_i1	30ensdarp00000122306 ensdarg00000075542 symbol:zfhx4 family:homeobox species:danio rerio	3418	gnl|BL_ORD_ID|30ENSDARP00000122306 ENSDARG00000075542 symbol:zfhx4 family:Homeobox species:Danio rerio	30	0	92	1915.58	1169	1081
c130112_g1_i1	2280ensdarp00000057043 ensdarg00000039063 symbol:pgbd4 (1 of 8) family:thap species:danio rerio	2512	gnl|BL_ORD_ID|2280ENSDARP00000057043 ENSDARG00000039063 symbol:PGBD4 (1 of 8) family:THAP species:Danio rerio	2280	3.76995e-119	62	376.326	438	275
c250913_g1_i1	485ensdarp00000112208 ensdarg00000089368 symbol:hopx family:homeobox species:danio rerio	1116	gnl|BL_ORD_ID|485ENSDARP00000112208 ENSDARG00000089368 symbol:hopx family:Homeobox species:Danio rerio	485	1.76139e-38	88	132.109	79	70
c140199_g1_i1	1425ensdarp00000072956 ensdarg00000056079 symbol:l3mbtl2 family:thap species:danio rerio	2427	gnl|BL_ORD_ID|1425ENSDARP00000072956 ENSDARG00000056079 symbol:l3mbtl2 family:THAP species:Danio rerio	1425	1.6032e-30	54	125.561	175	95
c135356_g2_i8	991ensdarp00000106729 ensdarg00000045045 symbol:pax6a family:pax species:danio rerio	2028	gnl|BL_ORD_ID|991ENSDARP00000106729 ENSDARG00000045045 symbol:pax6a family:PAX species:Danio rerio	991	0	94	780.4	457	431
c95504_g1_i3	2200ensdarp00000045402 ensdarg00000053868 symbol:etv2 family:ets species:danio rerio	1542	gnl|BL_ORD_ID|2200ENSDARP00000045402 ENSDARG00000053868 symbol:etv2 family:ETS species:Danio rerio	2200	0	88	569.696	372	330
c127397_g1_i1	180ensdarp00000121285 ensdarg00000038687 symbol:nfkb2 family:rhd species:danio rerio	8582	gnl|BL_ORD_ID|180ENSDARP00000121285 ENSDARG00000038687 symbol:nfkb2 family:RHD species:Danio rerio	180	7.23001e-07	45	51.6026	172	79
c107497_g1_i3	1330ensdarp00000086442 ensdarg00000063145 symbol:tfam family:hmg species:danio rerio	3156	gnl|BL_ORD_ID|1330ENSDARP00000086442 ENSDARG00000063145 symbol:tfam family:HMG species:Danio rerio	1330	1.21252e-105	90	332.028	227	205
c131671_g1_i1	1785ensdarp00000104090 ensdarg00000076657 symbol:plagl2 family:zf-c2h2 species:danio rerio	4550	gnl|BL_ORD_ID|1785ENSDARP00000104090 ENSDARG00000076657 symbol:plagl2 family:zf-C2H2 species:Danio rerio	1785	1.08124e-40	93	157.918	109	102
c142595_g13_i4	1853ensdarp00000129298 ensdarg00000039806 symbol:loc100004296 family:t-box species:danio rerio	2355	gnl|BL_ORD_ID|1853ENSDARP00000129298 ENSDARG00000039806 symbol:LOC100004296 family:T-box species:Danio rerio	1853	0	92	733.021	437	403
c143072_g1_i3	336ensdarp00000102304 ensdarg00000037810 symbol:zgc:112175 family:myb species:danio rerio	3019	gnl|BL_ORD_ID|336ENSDARP00000102304 ENSDARG00000037810 symbol:zgc:112175 family:MYB species:Danio rerio	336	2.87426e-55	62	197.593	215	135
c123056_g1_i1	1683ensdarp00000117781 ensdarg00000007996 symbol:pou2f1b family:pou species:danio rerio	3221	gnl|BL_ORD_ID|1683ENSDARP00000117781 ENSDARG00000007996 symbol:pou2f1b family:Pou species:Danio rerio	1683	6.55221e-120	72	384.8	368	265
c13021_g1_i2	834ensdarp00000102801 ensdarg00000031307 symbol:zic4 family:zf-c2h2 species:danio rerio	1043	gnl|BL_ORD_ID|834ENSDARP00000102801 ENSDARG00000031307 symbol:zic4 family:zf-C2H2 species:Danio rerio	834	2.1079e-161	99	463.766	287	286
c139018_g1_i4	1441ensdarp00000110633 ensdarg00000043226 symbol:nfixa family:ctf nfi species:danio rerio	3329	gnl|BL_ORD_ID|1441ENSDARP00000110633 ENSDARG00000043226 symbol:nfixa family:CTF/NFI species:Danio rerio	1441	0	98	907.516	456	447
c133045_g2_i5	1393ensdarp00000071943 ensdarg00000055158 symbol:prox1a family:hpd species:danio rerio	2118	gnl|BL_ORD_ID|1393ENSDARP00000071943 ENSDARG00000055158 symbol:prox1a family:HPD species:Danio rerio	1393	0	98	1231.85	678	665
c117331_g1_i2	1145ensdarp00000075256 ensdarg00000058011 symbol:arxa family:homeobox species:danio rerio	2624	gnl|BL_ORD_ID|1145ENSDARP00000075256 ENSDARG00000058011 symbol:arxa family:Homeobox species:Danio rerio	1145	0	98	700.279	453	444
c131901_g1_i1	180ensdarp00000121285 ensdarg00000038687 symbol:nfkb2 family:rhd species:danio rerio	6110	gnl|BL_ORD_ID|180ENSDARP00000121285 ENSDARG00000038687 symbol:nfkb2 family:RHD species:Danio rerio	180	4.55931e-14	48	74.7146	263	128
c292240_g1_i1	360ensdarp00000116421 ensdarg00000038306 symbol:tsc22d1 family:tsc22 species:danio rerio	526	gnl|BL_ORD_ID|360ENSDARP00000116421 ENSDARG00000038306 symbol:tsc22d1 family:TSC22 species:Danio rerio	360	1.15495e-29	79	113.235	102	81
c140198_g7_i2	810ensdarp00000005404 ensdarg00000008818 symbol:hsf1 family:hsf species:danio rerio	2559	gnl|BL_ORD_ID|810ENSDARP00000005404 ENSDARG00000008818 symbol:hsf1 family:HSF species:Danio rerio	810	1.38196e-74	89	253.447	176	158
c37945_g1_i1	1126ensdarp00000061775 ensdarg00000042145 symbol:loc799481 family:homeobox species:danio rerio	1121	gnl|BL_ORD_ID|1126ENSDARP00000061775 ENSDARG00000042145 symbol:LOC799481 family:Homeobox species:Danio rerio	1126	1.79502e-168	85	474.167	295	253
c127559_g1_i3	2069ensdarp00000111664 ensdarg00000077038 symbol:pbrm1l family:hmg species:danio rerio	4978	gnl|BL_ORD_ID|2069ENSDARP00000111664 ENSDARG00000077038 symbol:pbrm1l family:HMG species:Danio rerio	2069	0	94	2400.55	1429	1345
c66843_g1_i2	544ensdarp00000055935 ensdarg00000053499 symbol:isl2b family:homeobox species:danio rerio	2131	gnl|BL_ORD_ID|544ENSDARP00000055935 ENSDARG00000053499 symbol:isl2b family:Homeobox species:Danio rerio	544	8.02826e-06	40	45.4394	123	50
c122094_g2_i3	1408ensdarp00000001250 ensdarg00000000476 symbol:pms1 family:hmg species:danio rerio	2954	gnl|BL_ORD_ID|1408ENSDARP00000001250 ENSDARG00000000476 symbol:pms1 family:HMG species:Danio rerio	1408	0	88	1415.98	930	824
c75606_g1_i1	180ensdarp00000121285 ensdarg00000038687 symbol:nfkb2 family:rhd species:danio rerio	1631	gnl|BL_ORD_ID|180ENSDARP00000121285 ENSDARG00000038687 symbol:nfkb2 family:RHD species:Danio rerio	180	1.08433e-11	43	64.3142	220	96
c138639_g3_i2	2105ensdarp00000011396 ensdarg00000029358 symbol:e2f4 family:e2f species:danio rerio	3285	gnl|BL_ORD_ID|2105ENSDARP00000011396 ENSDARG00000029358 symbol:e2f4 family:E2F species:Danio rerio	2105	8.6696e-117	100	367.466	205	205
c64784_g2_i1	2140ensdarp00000083101 ensdarg00000043210 symbol:loc100005568 family:ctf nfi species:danio rerio	642	gnl|BL_ORD_ID|2140ENSDARP00000083101 ENSDARG00000043210 symbol:LOC100005568 family:CTF/NFI species:Danio rerio	2140	1.15301e-16	97	75.485	34	33
c129520_g1_i3	1763ensdarp00000120014 ensdarg00000005453 symbol:foxp2 family:fork head species:danio rerio	3217	gnl|BL_ORD_ID|1763ENSDARP00000120014 ENSDARG00000005453 symbol:foxp2 family:Fork head species:Danio rerio	1763	0	97	792.341	474	464
c137437_g1_i1	180ensdarp00000121285 ensdarg00000038687 symbol:nfkb2 family:rhd species:danio rerio	4878	gnl|BL_ORD_ID|180ENSDARP00000121285 ENSDARG00000038687 symbol:nfkb2 family:RHD species:Danio rerio	180	4.88972e-12	39	67.781	281	112
c122148_g1_i2	203ensdarp00000107064 ensdarg00000088290 symbol:foxj1b family:fork head species:danio rerio	2351	gnl|BL_ORD_ID|203ENSDARP00000107064 ENSDARG00000088290 symbol:foxj1b family:Fork head species:Danio rerio	203	0	91	780.785	451	414
c134978_g1_i5	1011ensdarp00000031619 ensdarg00000027658 symbol:irf10 family:irf species:danio rerio	2291	gnl|BL_ORD_ID|1011ENSDARP00000031619 ENSDARG00000027658 symbol:irf10 family:IRF species:Danio rerio	1011	0	70	577.4	465	330
c123081_g1_i1	1773ensdarp00000047307 ensdarg00000025983 symbol:l3mbtl3 family:zf-c2hc species:danio rerio	3778	gnl|BL_ORD_ID|1773ENSDARP00000047307 ENSDARG00000025983 symbol:l3mbtl3 family:zf-C2HC species:Danio rerio	1773	0	93	1181.78	750	698
c133725_g4_i2	1406ensdarp00000070114 ensdarg00000053586 symbol:creb1a family:tf_bzip species:danio rerio	1447	gnl|BL_ORD_ID|1406ENSDARP00000070114 ENSDARG00000053586 symbol:creb1a family:TF_bZIP species:Danio rerio	1406	7.62166e-163	95	464.922	324	308
c137967_g5_i2	1280ensdarp00000057422 ensdarg00000039302 symbol:terfa family:myb species:danio rerio	2372	gnl|BL_ORD_ID|1280ENSDARP00000057422 ENSDARG00000039302 symbol:terfa family:MYB species:Danio rerio	1280	1.30891e-136	62	417.927	499	313
c131860_g3_i14	1672ensdarp00000123264 ensdarg00000031222 symbol:lhx2b family:homeobox species:danio rerio	1627	gnl|BL_ORD_ID|1672ENSDARP00000123264 ENSDARG00000031222 symbol:lhx2b family:Homeobox species:Danio rerio	1672	2.38153e-20	56	90.5077	112	63
c121047_g1_i1	199ensdarp00000110017 ensdarg00000021855 symbol:arnt family:bhlh species:danio rerio	1903	gnl|BL_ORD_ID|199ENSDARP00000110017 ENSDARG00000021855 symbol:arnt family:bHLH species:Danio rerio	199	1.41045e-72	79	248.054	259	207
c140436_g5_i1	291ensdarp00000108876 ensdarg00000089550 symbol:pbx1b family:homeobox species:danio rerio	4034	gnl|BL_ORD_ID|291ENSDARP00000108876 ENSDARG00000089550 symbol:pbx1b family:Homeobox species:Danio rerio	291	1.69814e-120	88	344.739	203	180
c251713_g1_i1	1496ensdarp00000087936 ensdarg00000003803 symbol: family:homeobox species:danio rerio	901	gnl|BL_ORD_ID|1496ENSDARP00000087936 ENSDARG00000003803 symbol:CABZ01029738.1 family:Homeobox species:Danio rerio	1496	6.48782e-08	50	50.0618	77	39
c138261_g2_i6	1342ensdarp00000031774 ensdarg00000025699 symbol:mbd1 family:mbd species:danio rerio	973	gnl|BL_ORD_ID|1342ENSDARP00000031774 ENSDARG00000025699 symbol:mbd1 family:MBD species:Danio rerio	1342	4.91261e-35	62	133.65	152	95
c140508_g1_i1	1039ensdarp00000032826 ensdarg00000008247 symbol:vezf1a family:zf-c2h2 species:danio rerio	2577	gnl|BL_ORD_ID|1039ENSDARP00000032826 ENSDARG00000008247 symbol:vezf1a family:zf-C2H2 species:Danio rerio	1039	0	94	819.305	490	462
c98685_g1_i1	180ensdarp00000121285 ensdarg00000038687 symbol:nfkb2 family:rhd species:danio rerio	3428	gnl|BL_ORD_ID|180ENSDARP00000121285 ENSDARG00000038687 symbol:nfkb2 family:RHD species:Danio rerio	180	0.000231228	51	41.9726	119	61
c107091_g1_i1	1199ensdarp00000115463 ensdarg00000052188 symbol:znf541 family:zf-c2h2 species:danio rerio	3047	gnl|BL_ORD_ID|1199ENSDARP00000115463 ENSDARG00000052188 symbol:ZNF541 family:zf-C2H2 species:Danio rerio	1199	5.93952e-25	60	108.612	135	81
c56823_g1_i2	1430ensdarp00000093945 ensdarg00000031161 symbol:nr1d4a family:thr-like species:danio rerio	2544	gnl|BL_ORD_ID|1430ENSDARP00000093945 ENSDARG00000031161 symbol:nr1d4a family:THR-like species:Danio rerio	1430	0	92	753.436	452	419
c139357_g1_i1	180ensdarp00000121285 ensdarg00000038687 symbol:nfkb2 family:rhd species:danio rerio	2895	gnl|BL_ORD_ID|180ENSDARP00000121285 ENSDARG00000038687 symbol:nfkb2 family:RHD species:Danio rerio	180	3.14553e-21	51	96.6709	206	106
c136208_g1_i2	2160ensdarp00000101801 ensdarg00000074346 symbol:l3mbtl1b family:zf-c2hc species:danio rerio	4669	gnl|BL_ORD_ID|2160ENSDARP00000101801 ENSDARG00000074346 symbol:l3mbtl1b family:zf-C2HC species:Danio rerio	2160	0.000103243	50	43.5134	61	31
c136956_g1_i3	1688ensdarp00000119744 ensdarg00000025226 symbol:znf668 family:zf-c2h2 species:danio rerio	2686	gnl|BL_ORD_ID|1688ENSDARP00000119744 ENSDARG00000025226 symbol:znf668 family:zf-C2H2 species:Danio rerio	1688	0	93	1118.61	648	606
c126461_g2_i2	25ensdarp00000076860 ensdarg00000059327 symbol:gata2a family:zf-gata species:danio rerio	2680	gnl|BL_ORD_ID|25ENSDARP00000076860 ENSDARG00000059327 symbol:gata2a family:zf-GATA species:Danio rerio	25	0	98	699.893	460	451
c140107_g1_i1	474ensdarp00000093826 ensdarg00000070312 symbol:zgc:158320 family:thap species:danio rerio	1661	gnl|BL_ORD_ID|474ENSDARP00000093826 ENSDARG00000070312 symbol:zgc:158320 family:THAP species:Danio rerio	474	1.36883e-20	59	89.3521	94	56
c124228_g1_i2	1058ensdarp00000074112 ensdarg00000069295 symbol:bcl6ab family:zbtb species:danio rerio	2381	gnl|BL_ORD_ID|1058ENSDARP00000074112 ENSDARG00000069295 symbol:bcl6ab family:ZBTB species:Danio rerio	1058	5.77771e-07	44	49.6766	147	66
c140199_g1_i6	1425ensdarp00000072956 ensdarg00000056079 symbol:l3mbtl2 family:thap species:danio rerio	3131	gnl|BL_ORD_ID|1425ENSDARP00000072956 ENSDARG00000056079 symbol:l3mbtl2 family:THAP species:Danio rerio	1425	6.71952e-66	50	235.343	448	227
c244347_g1_i1	786ensdarp00000108935 ensdarg00000070818 symbol:pax7b family:pax species:danio rerio	528	gnl|BL_ORD_ID|786ENSDARP00000108935 ENSDARG00000070818 symbol:pax7b family:PAX species:Danio rerio	786	7.80033e-20	100	83.9593	39	39
c113358_g1_i2	2013ensdarp00000009683 ensdarg00000019265 symbol:zbtb39 family:zbtb species:danio rerio	3171	gnl|BL_ORD_ID|2013ENSDARP00000009683 ENSDARG00000019265 symbol:ZBTB39 family:ZBTB species:Danio rerio	2013	0	80	1087.4	792	639
c143926_g1_i1	1658ensdarp00000113096 ensdarg00000015998 symbol:wdhd1 family:hmg species:danio rerio	2396	gnl|BL_ORD_ID|1658ENSDARP00000113096 ENSDARG00000015998 symbol:wdhd1 family:HMG species:Danio rerio	1658	0.000408895	69	40.817	52	36
c134688_g1_i1	546ensdarp00000120780 ensdarg00000003631 symbol:clockb family:bhlh species:danio rerio	2430	gnl|BL_ORD_ID|546ENSDARP00000120780 ENSDARG00000003631 symbol:clockb family:bHLH species:Danio rerio	546	0	88	1120.15	768	680
c126707_g1_i5	48ensdarp00000052632 ensdarg00000036231 symbol:hoxa4a family:homeobox species:danio rerio	3665	gnl|BL_ORD_ID|48ENSDARP00000052632 ENSDARG00000036231 symbol:hoxa4a family:Homeobox species:Danio rerio	48	0	91	608.601	411	377
c135541_g1_i2	858ensdarp00000082796 ensdarg00000061724 symbol:setdb1b family:mbd species:danio rerio	1589	gnl|BL_ORD_ID|858ENSDARP00000082796 ENSDARG00000061724 symbol:setdb1b family:MBD species:Danio rerio	858	7.88459e-42	48	104.76	265	128
c136936_g3_i3	1411ensdarp00000022294 ensdarg00000016304 symbol:tfdp1b family:e2f species:danio rerio	1863	gnl|BL_ORD_ID|1411ENSDARP00000022294 ENSDARG00000016304 symbol:tfdp1b family:E2F species:Danio rerio	1411	0	84	531.561	381	323
c135541_g1_i8	858ensdarp00000082796 ensdarg00000061724 symbol:setdb1b family:mbd species:danio rerio	1870	gnl|BL_ORD_ID|858ENSDARP00000082796 ENSDARG00000061724 symbol:setdb1b family:MBD species:Danio rerio	858	3.39473e-41	48	102.834	265	128
c118052_g1_i2	1425ensdarp00000072956 ensdarg00000056079 symbol:l3mbtl2 family:thap species:danio rerio	1267	gnl|BL_ORD_ID|1425ENSDARP00000072956 ENSDARG00000056079 symbol:l3mbtl2 family:THAP species:Danio rerio	1425	5.39502e-153	83	454.521	330	276
c126302_g1_i1	1191ensdarp00000103488 ensdarg00000074293 symbol:adnp family:homeobox species:danio rerio	1307	gnl|BL_ORD_ID|1191ENSDARP00000103488 ENSDARG00000074293 symbol:adnp family:Homeobox species:Danio rerio	1191	0	94	665.611	399	377
c86428_g1_i1	807ensdarp00000103004 ensdarg00000079964 symbol:dlx2a family:homeobox species:danio rerio	1759	gnl|BL_ORD_ID|807ENSDARP00000103004 ENSDARG00000079964 symbol:dlx2a family:Homeobox species:Danio rerio	807	3.73448e-159	96	457.603	274	264
c142359_g1_i6	1710ensdarp00000110667 ensdarg00000006124 symbol:kdm5c family:arid species:danio rerio	4386	gnl|BL_ORD_ID|1710ENSDARP00000110667 ENSDARG00000006124 symbol:kdm5c family:ARID species:Danio rerio	1710	0.000114256	50	43.5134	53	27
c40006_g1_i1	1453ensdarp00000100492 ensdarg00000042296 symbol:dlx5a family:homeobox species:danio rerio	1031	gnl|BL_ORD_ID|1453ENSDARP00000100492 ENSDARG00000042296 symbol:dlx5a family:Homeobox species:Danio rerio	1453	0	98	553.132	283	280
c128667_g3_i1	235ensdarp00000114469 ensdarg00000092635 symbol:ebf1 (3 of 3) family:coe species:danio rerio	1009	gnl|BL_ORD_ID|235ENSDARP00000114469 ENSDARG00000092635 symbol:EBF1 (3 of 3) family:COE species:Danio rerio	235	3.17273e-102	97	300.056	149	145
c134672_g1_i1	843ensdarp00000021226 ensdarg00000023040 symbol:zbtb1 family:zbtb species:danio rerio	2763	gnl|BL_ORD_ID|843ENSDARP00000021226 ENSDARG00000023040 symbol:zbtb1 family:ZBTB species:Danio rerio	843	0	97	1303.89	677	659
c142825_g3_i10	15ensdarp00000114536 ensdarg00000093469 symbol:znf653 family:zf-c2h2 species:danio rerio	2064	gnl|BL_ORD_ID|15ENSDARP00000114536 ENSDARG00000093469 symbol:znf653 family:zf-C2H2 species:Danio rerio	15	7.48237e-44	66	161.77	153	101
c134039_g1_i1	1395ensdarp00000045970 ensdarg00000003877 symbol:pbrm1 (1 of 2) family:hmg species:danio rerio	6202	gnl|BL_ORD_ID|1395ENSDARP00000045970 ENSDARG00000003877 symbol:PBRM1 (1 of 2) family:HMG species:Danio rerio	1395	0	97	1213.36	705	685
c114215_g1_i1	1669ensdarp00000106119 ensdarg00000090942 symbol:loc101885996 family:zf-c2h2 species:danio rerio	561	gnl|BL_ORD_ID|1669ENSDARP00000106119 ENSDARG00000090942 symbol:LOC101885996 family:zf-C2H2 species:Danio rerio	1669	3.27015e-05	60	33.113	38	23
c135566_g1_i3	890ensdarp00000075877 ensdarg00000078952 symbol: family:zf-c2h2 species:danio rerio	1024	gnl|BL_ORD_ID|890ENSDARP00000075877 ENSDARG00000078952 symbol:BX539307.1 family:zf-C2H2 species:Danio rerio	890	0.000119852	45	40.4318	85	39
c52088_g1_i2	1840ensdarp00000104272 ensdarg00000073856 symbol: family:zf-c2h2 species:danio rerio	2761	gnl|BL_ORD_ID|1840ENSDARP00000104272 ENSDARG00000073856 symbol:AL929115.2 family:zf-C2H2 species:Danio rerio	1840	0	98	1146.72	590	583
c254198_g1_i1	319ensdarp00000007443 ensdarg00000041345 symbol:sox17 family:hmg species:danio rerio	1887	gnl|BL_ORD_ID|319ENSDARP00000007443 ENSDARG00000041345 symbol:sox17 family:HMG species:Danio rerio	319	0	75	542.732	437	332
c142654_g1_i8	294ensdarp00000105953 ensdarg00000086044 symbol:loc100537394 family:af-4 species:danio rerio	2013	gnl|BL_ORD_ID|294ENSDARP00000105953 ENSDARG00000086044 symbol:LOC100537394 family:AF-4 species:Danio rerio	294	7.15066e-46	81	159.073	156	127
c132598_g1_i8	762ensdarp00000051138 ensdarg00000000966 symbol:ncor2 family:myb species:danio rerio	3690	gnl|BL_ORD_ID|762ENSDARP00000051138 ENSDARG00000000966 symbol:ncor2 family:MYB species:Danio rerio	762	0	90	1550.41	1091	982
c135965_g2_i4	879ensdarp00000030292 ensdarg00000004415 symbol:tcf7l2 family:hmg species:danio rerio	2595	gnl|BL_ORD_ID|879ENSDARP00000030292 ENSDARG00000004415 symbol:tcf7l2 family:HMG species:Danio rerio	879	0	98	637.491	450	442
c127371_g1_i3	1299ensdarp00000124096 ensdarg00000025346 symbol:znf277 family:zf-c2h2 species:danio rerio	1201	gnl|BL_ORD_ID|1299ENSDARP00000124096 ENSDARG00000025346 symbol:znf277 family:zf-C2H2 species:Danio rerio	1299	1.18632e-180	94	511.916	321	303
c122161_g1_i1	2086ensdarp00000049322 ensdarg00000019658 symbol:pou2f2a family:pou species:danio rerio	2213	gnl|BL_ORD_ID|2086ENSDARP00000049322 ENSDARG00000019658 symbol:pou2f2a family:Pou species:Danio rerio	2086	6.31368e-148	95	449.514	338	324
c139468_g2_i2	1857ensdarp00000053209 ensdarg00000078080 symbol: family:homeobox species:danio rerio	6785	gnl|BL_ORD_ID|1857ENSDARP00000053209 ENSDARG00000078080 symbol:pknox1.1 family:Homeobox species:Danio rerio	1857	0	96	698.353	433	416
c116516_g1_i1	1310ensdarp00000076869 ensdarg00000059337 symbol:tgif1 family:homeobox species:danio rerio	1846	gnl|BL_ORD_ID|1310ENSDARP00000076869 ENSDARG00000059337 symbol:tgif1 family:Homeobox species:Danio rerio	1310	1.69073e-151	98	439.113	273	270
c121441_g1_i1	1333ensdarp00000007655 ensdarg00000010270 symbol:fezf1 family:zf-c2h2 species:danio rerio	1211	gnl|BL_ORD_ID|1333ENSDARP00000007655 ENSDARG00000010270 symbol:fezf1 family:zf-C2H2 species:Danio rerio	1333	1.60613e-167	97	478.019	239	233
c120460_g1_i3	73ensdarp00000054806 ensdarg00000056979 symbol:lhx9 family:homeobox species:danio rerio	709	gnl|BL_ORD_ID|73ENSDARP00000054806 ENSDARG00000056979 symbol:lhx9 family:Homeobox species:Danio rerio	73	5.71094e-05	51	40.4318	54	28
c138007_g1_i1	846ensdarp00000060948 ensdarg00000041572 symbol:zfpm1 family:zf-c2h2 species:danio rerio	5951	gnl|BL_ORD_ID|846ENSDARP00000060948 ENSDARG00000041572 symbol:zfpm1 family:zf-C2H2 species:Danio rerio	846	0	92	1878.6	1198	1112
c128400_g1_i1	180ensdarp00000121285 ensdarg00000038687 symbol:nfkb2 family:rhd species:danio rerio	1527	gnl|BL_ORD_ID|180ENSDARP00000121285 ENSDARG00000038687 symbol:nfkb2 family:RHD species:Danio rerio	180	3.39845e-16	43	78.5666	279	120
c92474_g1_i4	1863ensdarp00000062628 ensdarg00000042689 symbol:zbtb37 family:zbtb species:danio rerio	1598	gnl|BL_ORD_ID|1863ENSDARP00000062628 ENSDARG00000042689 symbol:zbtb37 family:ZBTB species:Danio rerio	1863	2.27536e-26	64	109.383	123	79
c128429_g1_i3	892ensdarp00000069169 ensdarg00000052766 symbol:evi5l family:zf-c2h2 species:danio rerio	4338	gnl|BL_ORD_ID|892ENSDARP00000069169 ENSDARG00000052766 symbol:EVI5L family:zf-C2H2 species:Danio rerio	892	2.83108e-65	60	238.424	355	213
c109945_g1_i3	1613ensdarp00000124590 ensdarg00000027978 symbol:yy1b family:zf-c2h2 species:danio rerio	1694	gnl|BL_ORD_ID|1613ENSDARP00000124590 ENSDARG00000027978 symbol:yy1b family:zf-C2H2 species:Danio rerio	1613	6.97816e-93	100	290.041	135	135
c14365_g1_i1	671ensdarp00000102179 ensdarg00000077237 symbol:loc560368 family:rfx species:danio rerio	6505	gnl|BL_ORD_ID|671ENSDARP00000102179 ENSDARG00000077237 symbol:LOC560368 family:RFX species:Danio rerio	671	0	66	1137.09	1372	916
c140637_g2_i3	180ensdarp00000121285 ensdarg00000038687 symbol:nfkb2 family:rhd species:danio rerio	3770	gnl|BL_ORD_ID|180ENSDARP00000121285 ENSDARG00000038687 symbol:nfkb2 family:RHD species:Danio rerio	180	1.04646e-07	48	53.1434	112	54
c133311_g1_i1	180ensdarp00000121285 ensdarg00000038687 symbol:nfkb2 family:rhd species:danio rerio	6176	gnl|BL_ORD_ID|180ENSDARP00000121285 ENSDARG00000038687 symbol:nfkb2 family:RHD species:Danio rerio	180	4.61733e-14	48	74.7146	263	128
c137269_g1_i2	721ensdarp00000098613 ensdarg00000076437 symbol:zgc:163143 family:thap species:danio rerio	1681	gnl|BL_ORD_ID|721ENSDARP00000098613 ENSDARG00000076437 symbol:zgc:163143 family:THAP species:Danio rerio	721	0	83	620.157	417	350
c121917_g1_i1	2281ensdarp00000119233 ensdarg00000077581 symbol:zzz3 family:myb species:danio rerio	14866	gnl|BL_ORD_ID|2281ENSDARP00000119233 ENSDARG00000077581 symbol:zzz3 family:MYB species:Danio rerio	2281	0.000562644	51	43.1282	64	33
c105285_g1_i1	618ensdarp00000010866 ensdarg00000020133 symbol:jdp2 family:tf_bzip species:danio rerio	1189	gnl|BL_ORD_ID|618ENSDARP00000010866 ENSDARG00000020133 symbol:jdp2 family:TF_bZIP species:Danio rerio	618	1.03412e-80	91	245.743	159	146
c136970_g2_i1	73ensdarp00000054806 ensdarg00000056979 symbol:lhx9 family:homeobox species:danio rerio	2980	gnl|BL_ORD_ID|73ENSDARP00000054806 ENSDARG00000056979 symbol:lhx9 family:Homeobox species:Danio rerio	73	1.25199e-06	53	48.521	63	34
c129837_g1_i4	1658ensdarp00000113096 ensdarg00000015998 symbol:wdhd1 family:hmg species:danio rerio	2896	gnl|BL_ORD_ID|1658ENSDARP00000113096 ENSDARG00000015998 symbol:wdhd1 family:HMG species:Danio rerio	1658	5.61609e-05	39	43.8986	219	86
c136061_g1_i3	180ensdarp00000121285 ensdarg00000038687 symbol:nfkb2 family:rhd species:danio rerio	3058	gnl|BL_ORD_ID|180ENSDARP00000121285 ENSDARG00000038687 symbol:nfkb2 family:RHD species:Danio rerio	180	5.02469e-05	50	43.8986	118	60
c125098_g1_i1	1810ensdarp00000113388 ensdarg00000075116 symbol:sall2 family:zf-c2h2 species:danio rerio	5501	gnl|BL_ORD_ID|1810ENSDARP00000113388 ENSDARG00000075116 symbol:SALL2 family:zf-C2H2 species:Danio rerio	1810	0	83	1377.07	1274	1067
c105961_g1_i1	1014ensdarp00000021069 ensdarg00000014018 symbol:lhx1a family:homeobox species:danio rerio	2369	gnl|BL_ORD_ID|1014ENSDARP00000021069 ENSDARG00000014018 symbol:lhx1a family:Homeobox species:Danio rerio	1014	7.26948e-10	49	58.5362	126	62
c125173_g1_i2	173ensdarp00000106569 ensdarg00000028159 symbol:tead1a family:tea species:danio rerio	1450	gnl|BL_ORD_ID|173ENSDARP00000106569 ENSDARG00000028159 symbol:tead1a family:TEA species:Danio rerio	173	0	96	692.575	361	350
c135541_g1_i1	858ensdarp00000082796 ensdarg00000061724 symbol:setdb1b family:mbd species:danio rerio	1510	gnl|BL_ORD_ID|858ENSDARP00000082796 ENSDARG00000061724 symbol:setdb1b family:MBD species:Danio rerio	858	3.42389e-50	52	183.726	332	175
c144129_g4_i9	858ensdarp00000082796 ensdarg00000061724 symbol:setdb1b family:mbd species:danio rerio	3567	gnl|BL_ORD_ID|858ENSDARP00000082796 ENSDARG00000061724 symbol:setdb1b family:MBD species:Danio rerio	858	3.14347e-10	55	61.2326	79	44
c122017_g1_i4	1729ensdarp00000055766 ensdarg00000038243 symbol:e4f1 family:zf-c2h2 species:danio rerio	2117	gnl|BL_ORD_ID|1729ENSDARP00000055766 ENSDARG00000038243 symbol:e4f1 family:zf-C2H2 species:Danio rerio	1729	0	96	948.347	534	515
c128357_g1_i2	144ensdarp00000025628 ensdarg00000021055 symbol:isl1l family:homeobox species:danio rerio	3425	gnl|BL_ORD_ID|144ENSDARP00000025628 ENSDARG00000021055 symbol:isl1l family:Homeobox species:Danio rerio	144	6.2158e-11	41	62.003	143	60
c137382_g1_i1	1678ensdarp00000000160 ensdarg00000000151 symbol:thraa family:thr-like species:danio rerio	1388	gnl|BL_ORD_ID|1678ENSDARP00000000160 ENSDARG00000000151 symbol:thraa family:THR-like species:Danio rerio	1678	0	97	707.212	372	361
c120912_g1_i2	1249ensdarp00000048103 ensdarg00000012887 symbol:znf143a family:zf-c2h2 species:danio rerio	3797	gnl|BL_ORD_ID|1249ENSDARP00000048103 ENSDARG00000012887 symbol:znf143a family:zf-C2H2 species:Danio rerio	1249	3.65707e-05	58	44.669	60	35
c141575_g1_i11	1802ensdarp00000076212 ensdarg00000058676 symbol:baz2a family:mbd species:danio rerio	6972	gnl|BL_ORD_ID|1802ENSDARP00000076212 ENSDARG00000058676 symbol:baz2a family:MBD species:Danio rerio	1802	1.72308e-08	57	56.6102	80	46
c109153_g1_i4	2311ensdarp00000021078 ensdarg00000019335 symbol:hes6 family:bhlh species:danio rerio	1329	gnl|BL_ORD_ID|2311ENSDARP00000021078 ENSDARG00000019335 symbol:hes6 family:bHLH species:Danio rerio	2311	6.47845e-84	94	258.07	176	167
c140879_g2_i1	1058ensdarp00000074112 ensdarg00000069295 symbol:bcl6ab family:zbtb species:danio rerio	2936	gnl|BL_ORD_ID|1058ENSDARP00000074112 ENSDARG00000069295 symbol:bcl6ab family:ZBTB species:Danio rerio	1058	0	71	678.707	581	418
c126586_g1_i1	1191ensdarp00000103488 ensdarg00000074293 symbol:adnp family:homeobox species:danio rerio	3884	gnl|BL_ORD_ID|1191ENSDARP00000103488 ENSDARG00000074293 symbol:adnp family:Homeobox species:Danio rerio	1191	1.17312e-33	43	137.502	396	173
c133719_g1_i2	314ensdarp00000126403 ensdarg00000071055 symbol:znf512b family:zf-c2h2 species:danio rerio	2332	gnl|BL_ORD_ID|314ENSDARP00000126403 ENSDARG00000071055 symbol:ZNF512B family:zf-C2H2 species:Danio rerio	314	0	90	798.505	488	442
c139842_g7_i5	11ensdarp00000013960 ensdarg00000013539 symbol:ikzf1 family:zf-c2h2 species:danio rerio	2504	gnl|BL_ORD_ID|11ENSDARP00000013960 ENSDARG00000013539 symbol:ikzf1 family:zf-C2H2 species:Danio rerio	11	0	97	715.301	379	369
c143756_g1_i6	180ensdarp00000121285 ensdarg00000038687 symbol:nfkb2 family:rhd species:danio rerio	2113	gnl|BL_ORD_ID|180ENSDARP00000121285 ENSDARG00000038687 symbol:nfkb2 family:RHD species:Danio rerio	180	1.38313e-10	51	61.2326	129	66
c59720_g1_i1	80ensdarp00000065158 ensdarg00000044375 symbol:zgc:158291 family:pou species:danio rerio	1591	gnl|BL_ORD_ID|80ENSDARP00000065158 ENSDARG00000044375 symbol:zgc:158291 family:Pou species:Danio rerio	80	4.14455e-115	98	345.895	168	166
c106052_g1_i1	524ensdarp00000027106 ensdarg00000008133 symbol:foxl1 family:fork head species:danio rerio	2075	gnl|BL_ORD_ID|524ENSDARP00000027106 ENSDARG00000008133 symbol:foxl1 family:Fork head species:Danio rerio	524	5.43813e-180	80	518.464	368	297
c138632_g5_i2	2042ensdarp00000015726 ensdarg00000020176 symbol:zbtb22 (2 of 2) family:zbtb species:danio rerio	2135	gnl|BL_ORD_ID|2042ENSDARP00000015726 ENSDARG00000020176 symbol:ZBTB22 (2 of 2) family:ZBTB species:Danio rerio	2042	0	88	452.595	279	248
c110724_g1_i1	74ensdarp00000059953 ensdarg00000040911 symbol:meox2 (1 of 2) family:homeobox species:danio rerio	1831	gnl|BL_ORD_ID|74ENSDARP00000059953 ENSDARG00000040911 symbol:MEOX2 (1 of 2) family:Homeobox species:Danio rerio	74	6.58627e-149	89	433.721	303	271
c123709_g1_i4	1838ensdarp00000095483 ensdarg00000031198 symbol:hmg20a family:hmg species:danio rerio	634	gnl|BL_ORD_ID|1838ENSDARP00000095483 ENSDARG00000031198 symbol:hmg20a family:HMG species:Danio rerio	1838	7.55037e-20	97	82.4185	44	43
c5513_g1_i1	1836ensdarp00000109281 ensdarg00000091393 symbol: family:zf-c2h2 species:danio rerio	310	gnl|BL_ORD_ID|1836ENSDARP00000109281 ENSDARG00000091393 symbol:CR788316.4 family:zf-C2H2 species:Danio rerio	1836	4.71417e-19	65	77.0258	104	68
c140461_g3_i1	43ensdarp00000125781 ensdarg00000062060 symbol:gmeb1 family:sand species:danio rerio	681	gnl|BL_ORD_ID|43ENSDARP00000125781 ENSDARG00000062060 symbol:gmeb1 family:SAND species:Danio rerio	43	1.42473e-60	94	199.519	121	114
c10281_g1_i1	1996ensdarp00000073973 ensdarg00000001940 symbol:dnajc1 family:myb species:danio rerio	1258	gnl|BL_ORD_ID|1996ENSDARP00000073973 ENSDARG00000001940 symbol:dnajc1 family:MYB species:Danio rerio	1996	1.11318e-09	57	56.9954	98	56
c160979_g1_i1	733ensdarp00000102311 ensdarg00000075896 symbol:arx (3 of 3) family:homeobox species:danio rerio	773	gnl|BL_ORD_ID|733ENSDARP00000102311 ENSDARG00000075896 symbol:ARX (3 of 3) family:Homeobox species:Danio rerio	733	3.76106e-114	75	335.109	260	196
c132722_g1_i3	47ensdarp00000107165 ensdarg00000087330 symbol:maza family:zf-c2h2 species:danio rerio	1733	gnl|BL_ORD_ID|47ENSDARP00000107165 ENSDARG00000087330 symbol:maza family:zf-C2H2 species:Danio rerio	47	0	94	755.362	495	468
c133925_g1_i6	892ensdarp00000069169 ensdarg00000052766 symbol:evi5l family:zf-c2h2 species:danio rerio	2013	gnl|BL_ORD_ID|892ENSDARP00000069169 ENSDARG00000052766 symbol:EVI5L family:zf-C2H2 species:Danio rerio	892	1.01419e-08	44	55.0694	230	103
c141682_g2_i1	1119ensdarp00000093625 ensdarg00000070207 symbol: family:zf-bed species:danio rerio	2238	gnl|BL_ORD_ID|1119ENSDARP00000093625 ENSDARG00000070207 symbol:BX530070.1 family:zf-BED species:Danio rerio	1119	2.62517e-176	94	515.383	263	249
c125734_g1_i1	1784ensdarp00000045373 ensdarg00000036096 symbol:smad3a family:mh1 species:danio rerio	3706	gnl|BL_ORD_ID|1784ENSDARP00000045373 ENSDARG00000036096 symbol:smad3a family:MH1 species:Danio rerio	1784	0	100	839.721	425	425
c94009_g1_i1	904ensdarp00000070894 ensdarg00000068365 symbol:lmx1bb family:homeobox species:danio rerio	2413	gnl|BL_ORD_ID|904ENSDARP00000070894 ENSDARG00000068365 symbol:lmx1bb family:Homeobox species:Danio rerio	904	5.74869e-10	50	58.9214	116	58
c130410_g1_i2	812ensdarp00000120545 ensdarg00000041910 symbol:loc101882368 family:zf-c2h2 species:danio rerio	1693	gnl|BL_ORD_ID|812ENSDARP00000120545 ENSDARG00000041910 symbol:LOC101882368 family:zf-C2H2 species:Danio rerio	812	1.93821e-173	86	507.294	351	302
c126747_g1_i2	786ensdarp00000108935 ensdarg00000070818 symbol:pax7b family:pax species:danio rerio	6652	gnl|BL_ORD_ID|786ENSDARP00000108935 ENSDARG00000070818 symbol:pax7b family:PAX species:Danio rerio	786	0	96	903.279	511	492
c142298_g1_i4	1884ensdarp00000104222 ensdarg00000076920 symbol:znf335 family:zf-c2h2 species:danio rerio	5461	gnl|BL_ORD_ID|1884ENSDARP00000104222 ENSDARG00000076920 symbol:ZNF335 family:zf-C2H2 species:Danio rerio	1884	0	85	1654.8	1155	986
c125766_g1_i2	2160ensdarp00000101801 ensdarg00000074346 symbol:l3mbtl1b family:zf-c2hc species:danio rerio	2909	gnl|BL_ORD_ID|2160ENSDARP00000101801 ENSDARG00000074346 symbol:l3mbtl1b family:zf-C2HC species:Danio rerio	2160	9.97609e-08	59	52.7582	62	37
c137168_g1_i3	180ensdarp00000121285 ensdarg00000038687 symbol:nfkb2 family:rhd species:danio rerio	5046	gnl|BL_ORD_ID|180ENSDARP00000121285 ENSDARG00000038687 symbol:nfkb2 family:RHD species:Danio rerio	180	4.0083e-10	46	61.6178	222	103
c137639_g2_i3	759ensdarp00000108373 ensdarg00000090449 symbol:loc555649 family:sand species:danio rerio	4129	gnl|BL_ORD_ID|759ENSDARP00000108373 ENSDARG00000090449 symbol:LOC555649 family:SAND species:Danio rerio	759	1.34062e-10	43	62.3882	182	80
c132193_g1_i3	918ensdarp00000110318 ensdarg00000090180 symbol:mtf1 family:zf-c2h2 species:danio rerio	1601	gnl|BL_ORD_ID|918ENSDARP00000110318 ENSDARG00000090180 symbol:mtf1 family:zf-C2H2 species:Danio rerio	918	0	92	678.707	385	358
c139534_g1_i2	1987ensdarp00000054019 ensdarg00000037154 symbol:hivep3b family:zf-c2h2 species:danio rerio	7915	gnl|BL_ORD_ID|1987ENSDARP00000054019 ENSDARG00000037154 symbol:hivep3b family:zf-C2H2 species:Danio rerio	1987	0	83	1637.47	1368	1148
c120230_g1_i2	1673ensdarp00000128160 ensdarg00000061110 symbol:zbtb44 family:zbtb species:danio rerio	4134	gnl|BL_ORD_ID|1673ENSDARP00000128160 ENSDARG00000061110 symbol:zbtb44 family:ZBTB species:Danio rerio	1673	3.16041e-08	54	54.6842	100	54
c123752_g2_i1	826ensdarp00000073792 ensdarg00000056783 symbol:raraa family:thr-like species:danio rerio	1157	gnl|BL_ORD_ID|826ENSDARP00000073792 ENSDARG00000056783 symbol:raraa family:THR-like species:Danio rerio	826	5.2715e-53	85	182.185	125	107
c143328_g6_i1	1585ensdarp00000115509 ensdarg00000076182 symbol:stat1b family:stat species:danio rerio	3203	gnl|BL_ORD_ID|1585ENSDARP00000115509 ENSDARG00000076182 symbol:stat1b family:STAT species:Danio rerio	1585	0	89	1117.45	705	630
c132799_g1_i2	786ensdarp00000108935 ensdarg00000070818 symbol:pax7b family:pax species:danio rerio	6675	gnl|BL_ORD_ID|786ENSDARP00000108935 ENSDARG00000070818 symbol:pax7b family:PAX species:Danio rerio	786	0	95	887.1	511	487
c56883_g1_i1	980ensdarp00000054735 ensdarg00000037588 symbol:bhlhe23 family:bhlh species:danio rerio	1889	gnl|BL_ORD_ID|980ENSDARP00000054735 ENSDARG00000037588 symbol:bhlhe23 family:bHLH species:Danio rerio	980	5.42626e-143	98	416.387	227	224
c68726_g1_i1	30ensdarp00000122306 ensdarg00000075542 symbol:zfhx4 family:homeobox species:danio rerio	3335	gnl|BL_ORD_ID|30ENSDARP00000122306 ENSDARG00000075542 symbol:zfhx4 family:Homeobox species:Danio rerio	30	0	95	1744.17	1041	995
c136165_g2_i6	420ensdarp00000075613 ensdarg00000078459 symbol:cux1a family:cut species:danio rerio	2236	gnl|BL_ORD_ID|420ENSDARP00000075613 ENSDARG00000078459 symbol:cux1a family:CUT species:Danio rerio	420	0	95	1063.52	693	665
c140300_g1_i2	892ensdarp00000069169 ensdarg00000052766 symbol:evi5l family:zf-c2h2 species:danio rerio	1302	gnl|BL_ORD_ID|892ENSDARP00000069169 ENSDARG00000052766 symbol:EVI5L family:zf-C2H2 species:Danio rerio	892	4.43501e-06	48	45.8246	110	53
c86883_g1_i2	1664ensdarp00000073595 ensdarg00000056621 symbol:ctcf family:zf-c2h2 species:danio rerio	3187	gnl|BL_ORD_ID|1664ENSDARP00000073595 ENSDARG00000056621 symbol:ctcf family:zf-C2H2 species:Danio rerio	1664	0	96	961.829	630	609
c116496_g1_i2	2051ensdarp00000116013 ensdarg00000004074 symbol:bach2b family:tf_bzip species:danio rerio	4008	gnl|BL_ORD_ID|2051ENSDARP00000116013 ENSDARG00000004074 symbol:bach2b family:TF_bZIP species:Danio rerio	2051	9.1313e-12	49	66.2402	129	64
c73335_g1_i1	2055ensdarp00000088889 ensdarg00000068019 symbol:loc100332016 family:hmg species:danio rerio	2171	gnl|BL_ORD_ID|2055ENSDARP00000088889 ENSDARG00000068019 symbol:LOC100332016 family:HMG species:Danio rerio	2055	1.00985e-165	89	484.952	318	285
c110228_g1_i5	180ensdarp00000121285 ensdarg00000038687 symbol:nfkb2 family:rhd species:danio rerio	7314	gnl|BL_ORD_ID|180ENSDARP00000121285 ENSDARG00000038687 symbol:nfkb2 family:RHD species:Danio rerio	180	0.000835759	45	41.2022	136	62
c138655_g1_i3	1263ensdarp00000101018 ensdarg00000075670 symbol:rereb family:zf-gata species:danio rerio	4646	gnl|BL_ORD_ID|1263ENSDARP00000101018 ENSDARG00000075670 symbol:rereb family:zf-GATA species:Danio rerio	1263	2.70724e-08	76	55.4546	43	33
c131084_g1_i2	179ensdarp00000106185 ensdarg00000029766 symbol:nr1i2 family:thr-like species:danio rerio	3190	gnl|BL_ORD_ID|179ENSDARP00000106185 ENSDARG00000029766 symbol:nr1i2 family:THR-like species:Danio rerio	179	0	87	620.928	423	370
c135036_g1_i3	180ensdarp00000121285 ensdarg00000038687 symbol:nfkb2 family:rhd species:danio rerio	4422	gnl|BL_ORD_ID|180ENSDARP00000121285 ENSDARG00000038687 symbol:nfkb2 family:RHD species:Danio rerio	180	1.81188e-120	73	399.823	337	248
c104442_g1_i2	1155ensdarp00000087416 ensdarg00000063563 symbol:creb3l2 family:tf_bzip species:danio rerio	2863	gnl|BL_ORD_ID|1155ENSDARP00000087416 ENSDARG00000063563 symbol:creb3l2 family:TF_bZIP species:Danio rerio	1155	0	92	779.245	526	488
c110121_g1_i3	280ensdarp00000104333 ensdarg00000054162 symbol:nfatc4 family:rhd species:danio rerio	3460	gnl|BL_ORD_ID|280ENSDARP00000104333 ENSDARG00000054162 symbol:NFATC4 family:RHD species:Danio rerio	280	0	91	686.797	461	421
c122821_g1_i4	1308ensdarp00000113026 ensdarg00000079575 symbol:aff3 family:af-4 species:danio rerio	1848	gnl|BL_ORD_ID|1308ENSDARP00000113026 ENSDARG00000079575 symbol:aff3 family:AF-4 species:Danio rerio	1308	0	93	603.979	349	325
c125004_g1_i1	205ensdarp00000056613 ensdarg00000035066 symbol:ubtf family:hmg species:danio rerio	5691	gnl|BL_ORD_ID|205ENSDARP00000056613 ENSDARG00000035066 symbol:ubtf family:HMG species:Danio rerio	205	0	96	1123.61	662	641
c132598_g1_i4	762ensdarp00000051138 ensdarg00000000966 symbol:ncor2 family:myb species:danio rerio	4009	gnl|BL_ORD_ID|762ENSDARP00000051138 ENSDARG00000000966 symbol:ncor2 family:MYB species:Danio rerio	762	0	90	1556.58	1077	979
c142125_g4_i1	180ensdarp00000121285 ensdarg00000038687 symbol:nfkb2 family:rhd species:danio rerio	9436	gnl|BL_ORD_ID|180ENSDARP00000121285 ENSDARG00000038687 symbol:nfkb2 family:RHD species:Danio rerio	180	0.000274087	47	43.5134	111	53
c88284_g1_i1	268ensdarp00000065138 ensdarg00000044457 symbol:gfi1ab family:zf-c2h2 species:danio rerio	2265	gnl|BL_ORD_ID|268ENSDARP00000065138 ENSDARG00000044457 symbol:gfi1ab family:zf-C2H2 species:Danio rerio	268	0	96	715.687	397	382
c50574_g1_i1	784ensdarp00000075254 ensdarg00000058008 symbol:six3a family:homeobox species:danio rerio	1947	gnl|BL_ORD_ID|784ENSDARP00000075254 ENSDARG00000058008 symbol:six3a family:Homeobox species:Danio rerio	784	0	100	541.576	294	294
c128725_g1_i1	1403ensdarp00000015851 ensdarg00000001621 symbol:nfyal family:nf-ya species:danio rerio	1943	gnl|BL_ORD_ID|1403ENSDARP00000015851 ENSDARG00000001621 symbol:nfyal family:NF-YA species:Danio rerio	1403	4.78616e-92	99	291.582	157	156
c142960_g1_i4	5ensdarp00000087763 ensdarg00000063701 symbol:rreb1a family:zf-c2h2 species:danio rerio	7138	gnl|BL_ORD_ID|5ENSDARP00000087763 ENSDARG00000063701 symbol:rreb1a family:zf-C2H2 species:Danio rerio	5	0	84	2309.64	1630	1374
c65276_g1_i1	1825ensdarp00000118167 ensdarg00000045911 symbol:tulp4a family:tub species:danio rerio	4638	gnl|BL_ORD_ID|1825ENSDARP00000118167 ENSDARG00000045911 symbol:tulp4a family:Tub species:Danio rerio	1825	0	93	1220.68	868	809
c5831_g1_i1	268ensdarp00000065138 ensdarg00000044457 symbol:gfi1ab family:zf-c2h2 species:danio rerio	1079	gnl|BL_ORD_ID|268ENSDARP00000065138 ENSDARG00000044457 symbol:gfi1ab family:zf-C2H2 species:Danio rerio	268	4.02486e-47	80	164.466	131	105
c108273_g1_i1	1658ensdarp00000113096 ensdarg00000015998 symbol:wdhd1 family:hmg species:danio rerio	1468	gnl|BL_ORD_ID|1658ENSDARP00000113096 ENSDARG00000015998 symbol:wdhd1 family:HMG species:Danio rerio	1658	2.45698e-08	40	53.5286	225	90
c107672_g1_i2	1672ensdarp00000123264 ensdarg00000031222 symbol:lhx2b family:homeobox species:danio rerio	2667	gnl|BL_ORD_ID|1672ENSDARP00000123264 ENSDARG00000031222 symbol:lhx2b family:Homeobox species:Danio rerio	1672	0	99	730.709	427	424
c248749_g1_i1	1511ensdarp00000041364 ensdarg00000033971 symbol:prrx1a family:homeobox species:danio rerio	3547	gnl|BL_ORD_ID|1511ENSDARP00000041364 ENSDARG00000033971 symbol:prrx1a family:Homeobox species:Danio rerio	1511	2.62681e-135	98	412.149	245	242
c109779_g1_i2	1539ensdarp00000103094 ensdarg00000079947 symbol:gfi1b family:zf-c2h2 species:danio rerio	631	gnl|BL_ORD_ID|1539ENSDARP00000103094 ENSDARG00000079947 symbol:gfi1b family:zf-C2H2 species:Danio rerio	1539	1.9337e-101	99	298.13	159	158
c140574_g7_i1	1966ensdarp00000120516 ensdarg00000095007 symbol:fam60al family:zf-bed species:danio rerio	1925	gnl|BL_ORD_ID|1966ENSDARP00000120516 ENSDARG00000095007 symbol:fam60al family:zf-BED species:Danio rerio	1966	0	95	592.038	400	383
c130433_g1_i1	1249ensdarp00000048103 ensdarg00000012887 symbol:znf143a family:zf-c2h2 species:danio rerio	1326	gnl|BL_ORD_ID|1249ENSDARP00000048103 ENSDARG00000012887 symbol:znf143a family:zf-C2H2 species:Danio rerio	1249	0	95	761.14	387	369
c38534_g1_i1	198ensdarp00000052259 ensdarg00000035997 symbol:zfpm2b family:zf-c2h2 species:danio rerio	2648	gnl|BL_ORD_ID|198ENSDARP00000052259 ENSDARG00000035997 symbol:zfpm2b family:zf-C2H2 species:Danio rerio	198	0	91	928.317	537	492
c127960_g1_i5	2279ensdarp00000124344 ensdarg00000040432 symbol:klf2b family:zf-c2h2 species:danio rerio	3143	gnl|BL_ORD_ID|2279ENSDARP00000124344 ENSDARG00000040432 symbol:klf2b family:zf-C2H2 species:Danio rerio	2279	5.98491e-65	52	222.246	370	195
c100715_g1_i2	191ensdarp00000091257 ensdarg00000057231 symbol:rorca family:thr-like species:danio rerio	3380	gnl|BL_ORD_ID|191ENSDARP00000091257 ENSDARG00000057231 symbol:rorca family:THR-like species:Danio rerio	191	1.05281e-99	96	324.709	165	159
c141516_g2_i9	1802ensdarp00000076212 ensdarg00000058676 symbol:baz2a family:mbd species:danio rerio	4102	gnl|BL_ORD_ID|1802ENSDARP00000076212 ENSDARG00000058676 symbol:baz2a family:MBD species:Danio rerio	1802	5.04728e-11	53	64.3142	106	57
c139057_g11_i1	2105ensdarp00000011396 ensdarg00000029358 symbol:e2f4 family:e2f species:danio rerio	3309	gnl|BL_ORD_ID|2105ENSDARP00000011396 ENSDARG00000029358 symbol:e2f4 family:E2F species:Danio rerio	2105	9.92649e-117	100	367.466	205	205
c124218_g1_i2	180ensdarp00000121285 ensdarg00000038687 symbol:nfkb2 family:rhd species:danio rerio	3322	gnl|BL_ORD_ID|180ENSDARP00000121285 ENSDARG00000038687 symbol:nfkb2 family:RHD species:Danio rerio	180	1.96803e-05	49	45.4394	95	47
c126408_g1_i1	881ensdarp00000111944 ensdarg00000090843 symbol: family:zf-c2h2 species:danio rerio	2124	gnl|BL_ORD_ID|881ENSDARP00000111944 ENSDARG00000090843 symbol:CABZ01017723.1 family:zf-C2H2 species:Danio rerio	881	2.1687e-37	63	140.584	137	87
c118705_g2_i1	75ensdarp00000081884 ensdarg00000061368 symbol:klf13 family:zf-c2h2 species:danio rerio	1509	gnl|BL_ORD_ID|75ENSDARP00000081884 ENSDARG00000061368 symbol:klf13 family:zf-C2H2 species:Danio rerio	75	3.17306e-160	94	456.833	233	221
c135356_g1_i7	991ensdarp00000106729 ensdarg00000045045 symbol:pax6a family:pax species:danio rerio	4928	gnl|BL_ORD_ID|991ENSDARP00000106729 ENSDARG00000045045 symbol:pax6a family:PAX species:Danio rerio	991	0	97	820.846	457	445
c141705_g1_i9	1050ensdarp00000117254 ensdarg00000070907 symbol:lcor family:hth species:danio rerio	1990	gnl|BL_ORD_ID|1050ENSDARP00000117254 ENSDARG00000070907 symbol:lcor family:HTH species:Danio rerio	1050	3.4368e-58	47	205.297	562	268
c127774_g1_i2	829ensdarp00000022973 ensdarg00000002006 symbol:rxrbb family:rxr-like species:danio rerio	533	gnl|BL_ORD_ID|829ENSDARP00000022973 ENSDARG00000002006 symbol:rxrbb family:RXR-like species:Danio rerio	829	7.7301e-50	97	166.007	95	93
c121598_g1_i3	50ensdarp00000102251 ensdarg00000073681 symbol:zfhx3 family:homeobox species:danio rerio	3190	gnl|BL_ORD_ID|50ENSDARP00000102251 ENSDARG00000073681 symbol:zfhx3 family:Homeobox species:Danio rerio	50	0.000148396	42	42.743	91	39
c131897_g1_i1	1553ensdarp00000128300 ensdarg00000097819 symbol:znf576 (2 of 2) family:zf-c2h2 species:danio rerio	7047	gnl|BL_ORD_ID|1553ENSDARP00000128300 ENSDARG00000097819 symbol:ZNF576 (2 of 2) family:zf-C2H2 species:Danio rerio	1553	0	81	1993.39	1630	1327
c138756_g1_i4	762ensdarp00000051138 ensdarg00000000966 symbol:ncor2 family:myb species:danio rerio	7984	gnl|BL_ORD_ID|762ENSDARP00000051138 ENSDARG00000000966 symbol:ncor2 family:MYB species:Danio rerio	762	0	91	1566.21	1065	978
c137874_g2_i4	229ensdarp00000046662 ensdarg00000007824 symbol: family:cg-1 species:danio rerio	4590	gnl|BL_ORD_ID|229ENSDARP00000046662 ENSDARG00000007824 symbol:CR847998.1 family:CG-1 species:Danio rerio	229	0.000221154	43	42.743	120	52
c92082_g1_i2	1342ensdarp00000031774 ensdarg00000025699 symbol:mbd1 family:mbd species:danio rerio	2021	gnl|BL_ORD_ID|1342ENSDARP00000031774 ENSDARG00000025699 symbol:mbd1 family:MBD species:Danio rerio	1342	1.33331e-07	59	51.6026	79	47
c109917_g1_i1	1142ensdarp00000098459 ensdarg00000077693 symbol: family:zf-c2h2 species:danio rerio	1395	gnl|BL_ORD_ID|1142ENSDARP00000098459 ENSDARG00000077693 symbol:CABZ01079241.1 family:zf-C2H2 species:Danio rerio	1142	0	95	522.316	291	279
c142586_g1_i4	2025ensdarp00000016294 ensdarg00000004729 symbol:tfe3a family:bhlh species:danio rerio	1735	gnl|BL_ORD_ID|2025ENSDARP00000016294 ENSDARG00000004729 symbol:tfe3a family:bHLH species:Danio rerio	2025	4.92691e-89	92	285.804	198	183
c61690_g1_i1	1060ensdarp00000106019 ensdarg00000086855 symbol: family:zf-c2h2 species:danio rerio	542	gnl|BL_ORD_ID|1060ENSDARP00000106019 ENSDARG00000086855 symbol:CABZ01081748.1 family:zf-C2H2 species:Danio rerio	1060	2.18034e-19	73	80.4925	64	47
c129371_g1_i2	180ensdarp00000121285 ensdarg00000038687 symbol:nfkb2 family:rhd species:danio rerio	6401	gnl|BL_ORD_ID|180ENSDARP00000121285 ENSDARG00000038687 symbol:nfkb2 family:RHD species:Danio rerio	180	5.0495e-15	50	77.7962	216	109
c88485_g1_i1	1201ensdarp00000072712 ensdarg00000055854 symbol:nr4a3 family:ngfib-like species:danio rerio	1478	gnl|BL_ORD_ID|1201ENSDARP00000072712 ENSDARG00000055854 symbol:nr4a3 family:NGFIB-like species:Danio rerio	1201	5.22743e-140	89	417.157	278	250
c140081_g2_i6	893ensdarp00000029203 ensdarg00000076171 symbol:znf827 family:zf-c2h2 species:danio rerio	6352	gnl|BL_ORD_ID|893ENSDARP00000029203 ENSDARG00000076171 symbol:znf827 family:zf-C2H2 species:Danio rerio	893	0	96	1396.33	868	841
c104131_g1_i2	1567ensdarp00000070109 ensdarg00000053583 symbol:cers6 family:homeobox species:danio rerio	1745	gnl|BL_ORD_ID|1567ENSDARP00000070109 ENSDARG00000053583 symbol:cers6 family:Homeobox species:Danio rerio	1567	8.85555e-106	100	324.709	155	155
c100371_g1_i3	1864ensdarp00000035291 ensdarg00000023537 symbol:ahr1b family:bhlh species:danio rerio	1718	gnl|BL_ORD_ID|1864ENSDARP00000035291 ENSDARG00000023537 symbol:ahr1b family:bHLH species:Danio rerio	1864	6.93652e-13	37	68.1662	383	145
c135965_g1_i1	879ensdarp00000030292 ensdarg00000004415 symbol:tcf7l2 family:hmg species:danio rerio	2474	gnl|BL_ORD_ID|879ENSDARP00000030292 ENSDARG00000004415 symbol:tcf7l2 family:HMG species:Danio rerio	879	0	97	761.14	471	460
c106962_g1_i4	17ensdarp00000121019 ensdarg00000077840 symbol:meis2b family:homeobox species:danio rerio	1336	gnl|BL_ORD_ID|17ENSDARP00000121019 ENSDARG00000077840 symbol:meis2b family:Homeobox species:Danio rerio	17	1.95135e-139	91	406.757	258	235
c139571_g1_i3	1363ensdarp00000114519 ensdarg00000079547 symbol:zbtb47b family:zf-c2h2 species:danio rerio	2521	gnl|BL_ORD_ID|1363ENSDARP00000114519 ENSDARG00000079547 symbol:zbtb47b family:zf-C2H2 species:Danio rerio	1363	0	99	565.074	268	267
c142655_g4_i3	1988ensdarp00000110779 ensdarg00000089092 symbol: family:zf-c2h2 species:danio rerio	1298	gnl|BL_ORD_ID|1988ENSDARP00000110779 ENSDARG00000089092 symbol:CABZ01054394.1 family:zf-C2H2 species:Danio rerio	1988	1.56255e-34	69	131.339	123	86
c143288_g10_i1	180ensdarp00000121285 ensdarg00000038687 symbol:nfkb2 family:rhd species:danio rerio	1888	gnl|BL_ORD_ID|180ENSDARP00000121285 ENSDARG00000038687 symbol:nfkb2 family:RHD species:Danio rerio	180	8.08392e-08	50	51.9878	148	75
c135485_g1_i2	918ensdarp00000110318 ensdarg00000090180 symbol:mtf1 family:zf-c2h2 species:danio rerio	2527	gnl|BL_ORD_ID|918ENSDARP00000110318 ENSDARG00000090180 symbol:mtf1 family:zf-C2H2 species:Danio rerio	918	0.000609116	41	40.0466	112	47
c136165_g2_i2	420ensdarp00000075613 ensdarg00000078459 symbol:cux1a family:cut species:danio rerio	3703	gnl|BL_ORD_ID|420ENSDARP00000075613 ENSDARG00000078459 symbol:cux1a family:CUT species:Danio rerio	420	0	94	1772.67	1249	1175
c43529_g1_i1	2104ensdarp00000020208 ensdarg00000013279 symbol:znf76 family:zf-c2h2 species:danio rerio	1293	gnl|BL_ORD_ID|2104ENSDARP00000020208 ENSDARG00000013279 symbol:ZNF76 family:zf-C2H2 species:Danio rerio	2104	5.11359e-169	93	486.493	267	249
c63386_g1_i2	2232ensdarp00000126159 ensdarg00000070151 symbol:nfyc family:nf-yc species:danio rerio	526	gnl|BL_ORD_ID|2232ENSDARP00000126159 ENSDARG00000070151 symbol:nfyc family:NF-YC species:Danio rerio	2232	7.2762e-07	64	42.743	53	34
c122300_g1_i1	172ensdarp00000112221 ensdarg00000019306 symbol:lmx1ba family:homeobox species:danio rerio	2944	gnl|BL_ORD_ID|172ENSDARP00000112221 ENSDARG00000019306 symbol:lmx1ba family:Homeobox species:Danio rerio	172	0.000505467	55	40.0466	61	34
c122029_g1_i5	1425ensdarp00000072956 ensdarg00000056079 symbol:l3mbtl2 family:thap species:danio rerio	2370	gnl|BL_ORD_ID|1425ENSDARP00000072956 ENSDARG00000056079 symbol:l3mbtl2 family:THAP species:Danio rerio	1425	3.64312e-65	75	231.106	176	133
c6506_g1_i2	2053ensdarp00000105877 ensdarg00000089434 symbol:etv7 family:ets species:danio rerio	1566	gnl|BL_ORD_ID|2053ENSDARP00000105877 ENSDARG00000089434 symbol:etv7 family:ETS species:Danio rerio	2053	5.05366e-94	88	285.804	197	174
c270559_g1_i1	2101ensdarp00000007800 ensdarg00000009510 symbol:irx1a family:homeobox species:danio rerio	517	gnl|BL_ORD_ID|2101ENSDARP00000007800 ENSDARG00000009510 symbol:irx1a family:Homeobox species:Danio rerio	2101	3.06693e-30	98	112.079	57	56
c184388_g1_i1	1066ensdarp00000039092 ensdarg00000028517 symbol:hbp1 family:hmg species:danio rerio	1060	gnl|BL_ORD_ID|1066ENSDARP00000039092 ENSDARG00000028517 symbol:hbp1 family:HMG species:Danio rerio	1066	0.000274696	50	39.2762	51	26
c117052_g1_i1	1342ensdarp00000031774 ensdarg00000025699 symbol:mbd1 family:mbd species:danio rerio	3188	gnl|BL_ORD_ID|1342ENSDARP00000031774 ENSDARG00000025699 symbol:mbd1 family:MBD species:Danio rerio	1342	1.20783e-06	62	49.2914	45	28
c143111_g4_i1	2151ensdarp00000069761 ensdarg00000053260 symbol:zgc:113090 family:zf-c2h2 species:danio rerio	1140	gnl|BL_ORD_ID|2151ENSDARP00000069761 ENSDARG00000053260 symbol:zgc:113090 family:zf-C2H2 species:Danio rerio	2151	3.56256e-97	72	294.278	281	205
c139955_g1_i4	370ensdarp00000124289 ensdarg00000040253 symbol:onecutl family:cut species:danio rerio	6781	gnl|BL_ORD_ID|370ENSDARP00000124289 ENSDARG00000040253 symbol:onecutl family:CUT species:Danio rerio	370	0	96	765.763	451	435
c133075_g1_i1	965ensdarp00000097747 ensdarg00000074502 symbol:zmiz1a family:zf-miz species:danio rerio	3680	gnl|BL_ORD_ID|965ENSDARP00000097747 ENSDARG00000074502 symbol:zmiz1a family:zf-MIZ species:Danio rerio	965	0	97	1432.54	1052	1022
c132122_g1_i4	1696ensdarp00000116528 ensdarg00000093368 symbol:loc100006229 family:thap species:danio rerio	1430	gnl|BL_ORD_ID|1696ENSDARP00000116528 ENSDARG00000093368 symbol:LOC100006229 family:THAP species:Danio rerio	1696	6.01095e-36	66	138.658	142	95
c127112_g1_i1	338ensdarp00000049862 ensdarg00000008423 symbol:tfec family:bhlh species:danio rerio	2204	gnl|BL_ORD_ID|338ENSDARP00000049862 ENSDARG00000008423 symbol:tfec family:bHLH species:Danio rerio	338	2.9946e-174	88	506.523	353	312
c138438_g1_i1	85ensdarp00000125395 ensdarg00000090661 symbol:si:ch211- family:zf-c2h2 species:danio rerio	593	gnl|BL_ORD_ID|85ENSDARP00000125395 ENSDARG00000090661 symbol:si:ch211-145h19.5 family:zf-C2H2 species:Danio rerio	85	2.06287e-37	67	129.798	130	88
c139870_g1_i2	847ensdarp00000073773 ensdarg00000056784 symbol:aire family:sand species:danio rerio	5519	gnl|BL_ORD_ID|847ENSDARP00000073773 ENSDARG00000056784 symbol:aire family:SAND species:Danio rerio	847	2.39491e-10	62	62.003	58	36
c140446_g1_i7	1662ensdarp00000106163 ensdarg00000060808 symbol:mecom family:zf-c2h2 species:danio rerio	4572	gnl|BL_ORD_ID|1662ENSDARP00000106163 ENSDARG00000060808 symbol:mecom family:zf-C2H2 species:Danio rerio	1662	0	93	1482.23	924	867
c129774_g1_i1	774ensdarp00000090846 ensdarg00000089262 symbol:pbx3a family:homeobox species:danio rerio	1918	gnl|BL_ORD_ID|774ENSDARP00000090846 ENSDARG00000089262 symbol:pbx3a family:Homeobox species:Danio rerio	774	1.73916e-57	78	197.208	188	148
c141197_g2_i4	721ensdarp00000098613 ensdarg00000076437 symbol:zgc:163143 family:thap species:danio rerio	1420	gnl|BL_ORD_ID|721ENSDARP00000098613 ENSDARG00000076437 symbol:zgc:163143 family:THAP species:Danio rerio	721	1.26883e-11	45	63.1586	137	63
c144086_g7_i1	714ensdarp00000056654 ensdarg00000038792 symbol:klf17 family:zf-c2h2 species:danio rerio	2475	gnl|BL_ORD_ID|714ENSDARP00000056654 ENSDARG00000038792 symbol:klf17 family:zf-C2H2 species:Danio rerio	714	0	82	646.736	453	373
c92732_g1_i1	902ensdarp00000058684 ensdarg00000040123 symbol:zfpm2a family:zf-c2h2 species:danio rerio	4646	gnl|BL_ORD_ID|902ENSDARP00000058684 ENSDARG00000040123 symbol:zfpm2a family:zf-C2H2 species:Danio rerio	902	0	96	2212.96	1145	1110
c130850_g1_i2	1187ensdarp00000015104 ensdarg00000029764 symbol:mef2ca family:srf species:danio rerio	1426	gnl|BL_ORD_ID|1187ENSDARP00000015104 ENSDARG00000029764 symbol:mef2ca family:SRF species:Danio rerio	1187	0	96	567.385	309	297
c141952_g4_i1	117ensdarp00000079816 ensdarg00000016300 symbol:ebf3 family:coe species:danio rerio	1629	gnl|BL_ORD_ID|117ENSDARP00000079816 ENSDARG00000016300 symbol:ebf3 family:COE species:Danio rerio	117	0	87	654.44	379	331
c129372_g1_i2	908ensdarp00000095342 ensdarg00000070939 symbol:znf740a family:zf-c2h2 species:danio rerio	2199	gnl|BL_ORD_ID|908ENSDARP00000095342 ENSDARG00000070939 symbol:znf740a family:zf-C2H2 species:Danio rerio	908	0	97	547.354	272	264
c141094_g1_i6	1342ensdarp00000031774 ensdarg00000025699 symbol:mbd1 family:mbd species:danio rerio	4067	gnl|BL_ORD_ID|1342ENSDARP00000031774 ENSDARG00000025699 symbol:mbd1 family:MBD species:Danio rerio	1342	0.00043119	63	41.5874	36	23
c140697_g2_i4	2042ensdarp00000015726 ensdarg00000020176 symbol:zbtb22 (2 of 2) family:zbtb species:danio rerio	5631	gnl|BL_ORD_ID|2042ENSDARP00000015726 ENSDARG00000020176 symbol:ZBTB22 (2 of 2) family:ZBTB species:Danio rerio	2042	6.19767e-15	57	76.2554	119	68
c106546_g1_i3	237ensdarp00000026640 ensdarg00000006837 symbol:mycn family:bhlh species:danio rerio	910	gnl|BL_ORD_ID|237ENSDARP00000026640 ENSDARG00000006837 symbol:mycn family:bHLH species:Danio rerio	237	3.94496e-95	94	291.197	147	139
c127244_g1_i6	1585ensdarp00000115509 ensdarg00000076182 symbol:stat1b family:stat species:danio rerio	1470	gnl|BL_ORD_ID|1585ENSDARP00000115509 ENSDARG00000076182 symbol:stat1b family:STAT species:Danio rerio	1585	1.35211e-63	86	219.164	143	123
c142484_g3_i1	1802ensdarp00000076212 ensdarg00000058676 symbol:baz2a family:mbd species:danio rerio	5860	gnl|BL_ORD_ID|1802ENSDARP00000076212 ENSDARG00000058676 symbol:baz2a family:MBD species:Danio rerio	1802	6.97133e-14	56	74.3294	118	67
c95918_g1_i2	1624ensdarp00000126215 ensdarg00000057782 symbol:baz2ba family:mbd species:danio rerio	1010	gnl|BL_ORD_ID|1624ENSDARP00000126215 ENSDARG00000057782 symbol:baz2ba family:MBD species:Danio rerio	1624	3.37494e-86	88	283.878	324	288
c131837_g1_i4	180ensdarp00000121285 ensdarg00000038687 symbol:nfkb2 family:rhd species:danio rerio	3197	gnl|BL_ORD_ID|180ENSDARP00000121285 ENSDARG00000038687 symbol:nfkb2 family:RHD species:Danio rerio	180	2.73401e-05	51	45.0542	126	65
c123044_g2_i1	1019ensdarp00000075139 ensdarg00000057936 symbol:lhx5 family:homeobox species:danio rerio	2242	gnl|BL_ORD_ID|1019ENSDARP00000075139 ENSDARG00000057936 symbol:lhx5 family:Homeobox species:Danio rerio	1019	1.04467e-10	45	61.2326	150	68
c132155_g1_i1	2216ensdarp00000101134 ensdarg00000041359 symbol:zgc:161969 family:zf-bed species:danio rerio	2373	gnl|BL_ORD_ID|2216ENSDARP00000101134 ENSDARG00000041359 symbol:zgc:161969 family:zf-BED species:Danio rerio	2216	0	90	1249.96	727	657
c141728_g2_i1	2280ensdarp00000057043 ensdarg00000039063 symbol:pgbd4 (1 of 8) family:thap species:danio rerio	1834	gnl|BL_ORD_ID|2280ENSDARP00000057043 ENSDARG00000039063 symbol:PGBD4 (1 of 8) family:THAP species:Danio rerio	2280	5.45287e-27	44	112.849	417	185
c142625_g4_i4	7ensdarp00000058728 ensdarg00000057093 symbol:kdm5ba family:arid species:danio rerio	1270	gnl|BL_ORD_ID|7ENSDARP00000058728 ENSDARG00000057093 symbol:kdm5ba family:ARID species:Danio rerio	7	3.942e-121	92	384.415	206	190
c107032_g1_i3	2219ensdarp00000112620 ensdarg00000061548 symbol:si:ch211- family:fork head species:danio rerio	2029	gnl|BL_ORD_ID|2219ENSDARP00000112620 ENSDARG00000061548 symbol:si:ch211-145o7.3 family:Fork head species:Danio rerio	2219	0	90	551.206	340	306
c106882_g1_i2	1058ensdarp00000074112 ensdarg00000069295 symbol:bcl6ab family:zbtb species:danio rerio	2789	gnl|BL_ORD_ID|1058ENSDARP00000074112 ENSDARG00000069295 symbol:bcl6ab family:ZBTB species:Danio rerio	1058	1.16915e-08	51	55.4546	114	59
c121150_g1_i3	29ensdarp00000000019 ensdarg00000000018 symbol:nrf1 family:nrf1 species:danio rerio	1832	gnl|BL_ORD_ID|29ENSDARP00000000019 ENSDARG00000000018 symbol:nrf1 family:Nrf1 species:Danio rerio	29	0	95	753.436	515	492
c105419_g1_i1	416ensdarp00000076522 ensdarg00000059073 symbol:gsc family:homeobox species:danio rerio	1376	gnl|BL_ORD_ID|416ENSDARP00000076522 ENSDARG00000059073 symbol:gsc family:Homeobox species:Danio rerio	416	2.07323e-144	98	414.075	241	238
c244759_g1_i1	1596ensdarp00000015418 ensdarg00000025495 symbol:nhlh2 family:bhlh species:danio rerio	2312	gnl|BL_ORD_ID|1596ENSDARP00000015418 ENSDARG00000025495 symbol:nhlh2 family:bHLH species:Danio rerio	1596	2.3036e-53	99	179.104	122	121
c117031_g1_i3	2192ensdarp00000107684 ensdarg00000040080 symbol:fli1b family:ets species:danio rerio	1509	gnl|BL_ORD_ID|2192ENSDARP00000107684 ENSDARG00000040080 symbol:fli1b family:ETS species:Danio rerio	2192	2.78206e-09	58	55.8398	89	52
c124996_g1_i2	892ensdarp00000069169 ensdarg00000052766 symbol:evi5l family:zf-c2h2 species:danio rerio	3514	gnl|BL_ORD_ID|892ENSDARP00000069169 ENSDARG00000052766 symbol:EVI5L family:zf-C2H2 species:Danio rerio	892	2.30752e-30	52	126.716	285	149
c134066_g3_i2	148ensdarp00000059263 ensdarg00000054031 symbol:mxd4 family:bhlh species:danio rerio	3117	gnl|BL_ORD_ID|148ENSDARP00000059263 ENSDARG00000054031 symbol:MXD4 family:bHLH species:Danio rerio	148	3.97924e-78	79	254.988	219	175
c127645_g1_i3	892ensdarp00000069169 ensdarg00000052766 symbol:evi5l family:zf-c2h2 species:danio rerio	5572	gnl|BL_ORD_ID|892ENSDARP00000069169 ENSDARG00000052766 symbol:EVI5L family:zf-C2H2 species:Danio rerio	892	8.24753e-64	60	234.572	305	186
c142826_g3_i1	1461ensdarp00000109399 ensdarg00000014218 symbol:mecp2 family:mbd species:danio rerio	1351	gnl|BL_ORD_ID|1461ENSDARP00000109399 ENSDARG00000014218 symbol:mecp2 family:MBD species:Danio rerio	1461	1.56526e-135	91	401.749	412	375
c145156_g1_i1	1074ensdarp00000069814 ensdarg00000053301 symbol:insm1b family:zf-c2h2 species:danio rerio	2857	gnl|BL_ORD_ID|1074ENSDARP00000069814 ENSDARG00000053301 symbol:insm1b family:zf-C2H2 species:Danio rerio	1074	0	93	781.171	458	427
c138743_g2_i9	193ensdarp00000104544 ensdarg00000005883 symbol:rfx1a family:rfx species:danio rerio	1977	gnl|BL_ORD_ID|193ENSDARP00000104544 ENSDARG00000005883 symbol:rfx1a family:RFX species:Danio rerio	193	0	94	678.322	586	555
c117464_g1_i1	920ensdarp00000111473 ensdarg00000018109 symbol:mafga family:tf_bzip species:danio rerio	1094	gnl|BL_ORD_ID|920ENSDARP00000111473 ENSDARG00000018109 symbol:mafga family:TF_bZIP species:Danio rerio	920	1.7589e-106	95	312.768	190	181
c115941_g1_i2	19ensdarp00000094239 ensdarg00000070477 symbol:dnajc2 family:myb species:danio rerio	5225	gnl|BL_ORD_ID|19ENSDARP00000094239 ENSDARG00000070477 symbol:dnajc2 family:MYB species:Danio rerio	19	3.73409e-15	46	77.411	237	110
c100371_g1_i2	1864ensdarp00000035291 ensdarg00000023537 symbol:ahr1b family:bhlh species:danio rerio	2449	gnl|BL_ORD_ID|1864ENSDARP00000035291 ENSDARG00000023537 symbol:ahr1b family:bHLH species:Danio rerio	1864	1.12882e-11	37	65.0846	361	137
c140772_g2_i7	1479ensdarp00000125564 ensdarg00000075545 symbol:znf646 (2 of 2) family:zf-c2h2 species:danio rerio	4457	gnl|BL_ORD_ID|1479ENSDARP00000125564 ENSDARG00000075545 symbol:ZNF646 (2 of 2) family:zf-C2H2 species:Danio rerio	1479	0	96	718.768	385	372
c6714_g1_i1	368ensdarp00000057809 ensdarg00000039569 symbol:emx1 family:homeobox species:danio rerio	761	gnl|BL_ORD_ID|368ENSDARP00000057809 ENSDARG00000039569 symbol:emx1 family:Homeobox species:Danio rerio	368	2.244e-130	98	369.777	178	176
c141803_g2_i4	1037ensdarp00000071460 ensdarg00000028148 symbol:pax2a family:pax species:danio rerio	2683	gnl|BL_ORD_ID|1037ENSDARP00000071460 ENSDARG00000028148 symbol:pax2a family:PAX species:Danio rerio	1037	0	92	698.353	427	396
c256861_g1_i1	847ensdarp00000073773 ensdarg00000056784 symbol:aire family:sand species:danio rerio	527	gnl|BL_ORD_ID|847ENSDARP00000073773 ENSDARG00000056784 symbol:aire family:SAND species:Danio rerio	847	5.25935e-14	64	66.6254	51	33
c118408_g1_i1	1710ensdarp00000110667 ensdarg00000006124 symbol:kdm5c family:arid species:danio rerio	1942	gnl|BL_ORD_ID|1710ENSDARP00000110667 ENSDARG00000006124 symbol:kdm5c family:ARID species:Danio rerio	1710	4.1004e-09	58	56.6102	58	34
c143583_g2_i1	391ensdarp00000023794 ensdarg00000003098 symbol:kdm5bb family:arid species:danio rerio	1505	gnl|BL_ORD_ID|391ENSDARP00000023794 ENSDARG00000003098 symbol:kdm5bb family:ARID species:Danio rerio	391	0.000293361	58	40.4318	39	23
c124754_g1_i4	126ensdarp00000057729 ensdarg00000039510 symbol:dbx2 family:homeobox species:danio rerio	1152	gnl|BL_ORD_ID|126ENSDARP00000057729 ENSDARG00000039510 symbol:dbx2 family:Homeobox species:Danio rerio	126	9.01715e-27	52	103.605	163	85
c127109_g1_i3	1093ensdarp00000028095 ensdarg00000016116 symbol:ebf1a family:coe species:danio rerio	2574	gnl|BL_ORD_ID|1093ENSDARP00000028095 ENSDARG00000016116 symbol:ebf1a family:COE species:Danio rerio	1093	0	92	569.311	351	324
c122821_g1_i5	1308ensdarp00000113026 ensdarg00000079575 symbol:aff3 family:af-4 species:danio rerio	3906	gnl|BL_ORD_ID|1308ENSDARP00000113026 ENSDARG00000079575 symbol:aff3 family:AF-4 species:Danio rerio	1308	0	84	1028.47	1020	864
c132572_g1_i2	1996ensdarp00000073973 ensdarg00000001940 symbol:dnajc1 family:myb species:danio rerio	3475	gnl|BL_ORD_ID|1996ENSDARP00000073973 ENSDARG00000001940 symbol:dnajc1 family:MYB species:Danio rerio	1996	1.41808e-09	68	58.5362	60	41
c124893_g1_i2	1377ensdarp00000017657 ensdarg00000006896 symbol:lhx6 family:homeobox species:danio rerio	2545	gnl|BL_ORD_ID|1377ENSDARP00000017657 ENSDARG00000006896 symbol:lhx6 family:Homeobox species:Danio rerio	1377	0	100	657.907	341	341
c140436_g6_i1	1597ensdarp00000105703 ensdarg00000019717 symbol:pbx2 family:homeobox species:danio rerio	1416	gnl|BL_ORD_ID|1597ENSDARP00000105703 ENSDARG00000019717 symbol:pbx2 family:Homeobox species:Danio rerio	1597	3.14422e-133	91	392.889	224	205
c142517_g4_i2	180ensdarp00000121285 ensdarg00000038687 symbol:nfkb2 family:rhd species:danio rerio	1655	gnl|BL_ORD_ID|180ENSDARP00000121285 ENSDARG00000038687 symbol:nfkb2 family:RHD species:Danio rerio	180	9.87912e-12	49	64.3142	172	85
c139759_g1_i12	180ensdarp00000121285 ensdarg00000038687 symbol:nfkb2 family:rhd species:danio rerio	5080	gnl|BL_ORD_ID|180ENSDARP00000121285 ENSDARG00000038687 symbol:nfkb2 family:RHD species:Danio rerio	180	1.86915e-10	46	62.3882	205	96
c140569_g3_i1	892ensdarp00000069169 ensdarg00000052766 symbol:evi5l family:zf-c2h2 species:danio rerio	5249	gnl|BL_ORD_ID|892ENSDARP00000069169 ENSDARG00000052766 symbol:EVI5L family:zf-C2H2 species:Danio rerio	892	2.26459e-19	46	91.6633	396	184
c143377_g1_i2	2051ensdarp00000116013 ensdarg00000004074 symbol:bach2b family:tf_bzip species:danio rerio	3199	gnl|BL_ORD_ID|2051ENSDARP00000116013 ENSDARG00000004074 symbol:bach2b family:TF_bZIP species:Danio rerio	2051	2.67444e-14	55	74.3294	127	71
c143559_g2_i3	2280ensdarp00000057043 ensdarg00000039063 symbol:pgbd4 (1 of 8) family:thap species:danio rerio	2995	gnl|BL_ORD_ID|2280ENSDARP00000057043 ENSDARG00000039063 symbol:PGBD4 (1 of 8) family:THAP species:Danio rerio	2280	8.16045e-07	53	45.8246	43	23
c249714_g1_i1	517ensdarp00000114529 ensdarg00000037397 symbol:ssrp1a family:hmg species:danio rerio	1338	gnl|BL_ORD_ID|517ENSDARP00000114529 ENSDARG00000037397 symbol:ssrp1a family:HMG species:Danio rerio	517	0	98	568.926	374	368
c93549_g1_i1	2192ensdarp00000107684 ensdarg00000040080 symbol:fli1b family:ets species:danio rerio	1549	gnl|BL_ORD_ID|2192ENSDARP00000107684 ENSDARG00000040080 symbol:fli1b family:ETS species:Danio rerio	2192	3.23638e-09	58	55.8398	89	52
c139201_g1_i2	42ensdarp00000102789 ensdarg00000077353 symbol:rerea family:zf-gata species:danio rerio	10577	gnl|BL_ORD_ID|42ENSDARP00000102789 ENSDARG00000077353 symbol:rerea family:zf-GATA species:Danio rerio	42	0	99	1106.66	670	667
c132598_g1_i7	762ensdarp00000051138 ensdarg00000000966 symbol:ncor2 family:myb species:danio rerio	3627	gnl|BL_ORD_ID|762ENSDARP00000051138 ENSDARG00000000966 symbol:ncor2 family:MYB species:Danio rerio	762	0	91	1568.9	1070	982
c80814_g1_i1	892ensdarp00000069169 ensdarg00000052766 symbol:evi5l family:zf-c2h2 species:danio rerio	2647	gnl|BL_ORD_ID|892ENSDARP00000069169 ENSDARG00000052766 symbol:EVI5L family:zf-C2H2 species:Danio rerio	892	0.000693459	48	40.0466	118	57
c132799_g1_i3	786ensdarp00000108935 ensdarg00000070818 symbol:pax7b family:pax species:danio rerio	6690	gnl|BL_ORD_ID|786ENSDARP00000108935 ENSDARG00000070818 symbol:pax7b family:PAX species:Danio rerio	786	0	96	903.279	511	492
c141707_g1_i1	1964ensdarp00000123095 ensdarg00000004714 symbol:tcf12 family:bhlh species:danio rerio	5256	gnl|BL_ORD_ID|1964ENSDARP00000123095 ENSDARG00000004714 symbol:tcf12 family:bHLH species:Danio rerio	1964	5.14656e-166	63	522.702	708	451
c65870_g1_i1	2292ensdarp00000088468 ensdarg00000020794 symbol:neurod6b family:bhlh species:danio rerio	1401	gnl|BL_ORD_ID|2292ENSDARP00000088468 ENSDARG00000020794 symbol:neurod6b family:bHLH species:Danio rerio	2292	1.81515e-145	99	420.239	225	223
c104537_g1_i3	241ensdarp00000094979 ensdarg00000070769 symbol:foxg1a family:fork head species:danio rerio	1985	gnl|BL_ORD_ID|241ENSDARP00000094979 ENSDARG00000070769 symbol:foxg1a family:Fork head species:Danio rerio	241	0	97	622.854	420	408
c144324_g1_i2	1710ensdarp00000110667 ensdarg00000006124 symbol:kdm5c family:arid species:danio rerio	3693	gnl|BL_ORD_ID|1710ENSDARP00000110667 ENSDARG00000006124 symbol:kdm5c family:ARID species:Danio rerio	1710	0	60	580.867	732	441
c122717_g2_i2	1673ensdarp00000128160 ensdarg00000061110 symbol:zbtb44 family:zbtb species:danio rerio	3682	gnl|BL_ORD_ID|1673ENSDARP00000128160 ENSDARG00000061110 symbol:zbtb44 family:ZBTB species:Danio rerio	1673	1.07673e-19	59	91.2781	125	74
c263261_g1_i1	979ensdarp00000111629 ensdarg00000069737 symbol:pou4f2 family:pou species:danio rerio	1235	gnl|BL_ORD_ID|979ENSDARP00000111629 ENSDARG00000069737 symbol:pou4f2 family:Pou species:Danio rerio	979	9.74602e-153	100	439.113	228	228
c114128_g1_i2	1896ensdarp00000070519 ensdarg00000053918 symbol:srfa family:srf species:danio rerio	902	gnl|BL_ORD_ID|1896ENSDARP00000070519 ENSDARG00000053918 symbol:srfa family:SRF species:Danio rerio	1896	5.73139e-35	66	130.183	216	143
c141868_g1_i5	180ensdarp00000121285 ensdarg00000038687 symbol:nfkb2 family:rhd species:danio rerio	5860	gnl|BL_ORD_ID|180ENSDARP00000121285 ENSDARG00000038687 symbol:nfkb2 family:RHD species:Danio rerio	180	3.2569e-10	43	62.003	333	145
c125919_g1_i4	1809ensdarp00000125338 ensdarg00000095332 symbol:si:dkey- family:zf-c2h2 species:danio rerio	1373	gnl|BL_ORD_ID|1809ENSDARP00000125338 ENSDARG00000095332 symbol:si:dkey-14d8.1 family:zf-C2H2 species:Danio rerio	1809	6.82858e-27	55	110.923	176	98
c118793_g1_i1	1925ensdarp00000125655 ensdarg00000070721 symbol:vdrb family:thr-like species:danio rerio	1665	gnl|BL_ORD_ID|1925ENSDARP00000125655 ENSDARG00000070721 symbol:vdrb family:THR-like species:Danio rerio	1925	0	99	727.628	381	378
c137592_g1_i5	215ensdarp00000004950 ensdarg00000018773 symbol:hivep2 (1 of 2) family:zf-c2h2 species:danio rerio	4753	gnl|BL_ORD_ID|215ENSDARP00000004950 ENSDARG00000018773 symbol:HIVEP2 (1 of 2) family:zf-C2H2 species:Danio rerio	215	0	87	1912.5	1319	1153
c137933_g3_i2	2086ensdarp00000049322 ensdarg00000019658 symbol:pou2f2a family:pou species:danio rerio	2219	gnl|BL_ORD_ID|2086ENSDARP00000049322 ENSDARG00000019658 symbol:pou2f2a family:Pou species:Danio rerio	2086	1.61616e-69	99	241.121	151	150
c125570_g1_i1	1658ensdarp00000113096 ensdarg00000015998 symbol:wdhd1 family:hmg species:danio rerio	1297	gnl|BL_ORD_ID|1658ENSDARP00000113096 ENSDARG00000015998 symbol:wdhd1 family:HMG species:Danio rerio	1658	3.64919e-10	42	58.9214	268	115
c131035_g1_i1	858ensdarp00000082796 ensdarg00000061724 symbol:setdb1b family:mbd species:danio rerio	2501	gnl|BL_ORD_ID|858ENSDARP00000082796 ENSDARG00000061724 symbol:setdb1b family:MBD species:Danio rerio	858	1.07266e-08	53	55.8398	82	44
c90033_g1_i1	416ensdarp00000076522 ensdarg00000059073 symbol:gsc family:homeobox species:danio rerio	1608	gnl|BL_ORD_ID|416ENSDARP00000076522 ENSDARG00000059073 symbol:gsc family:Homeobox species:Danio rerio	416	2.87467e-143	98	414.075	241	238
c142382_g4_i2	1441ensdarp00000110633 ensdarg00000043226 symbol:nfixa family:ctf nfi species:danio rerio	2470	gnl|BL_ORD_ID|1441ENSDARP00000110633 ENSDARG00000043226 symbol:nfixa family:CTF/NFI species:Danio rerio	1441	0	88	798.119	456	403
c139018_g1_i8	1441ensdarp00000110633 ensdarg00000043226 symbol:nfixa family:ctf nfi species:danio rerio	2435	gnl|BL_ORD_ID|1441ENSDARP00000110633 ENSDARG00000043226 symbol:nfixa family:CTF/NFI species:Danio rerio	1441	0	85	765.377	456	391
c109674_g1_i2	535ensdarp00000055706 ensdarg00000054562 symbol: family:bhlh species:danio rerio	874	gnl|BL_ORD_ID|535ENSDARP00000055706 ENSDARG00000054562 symbol:her15.1 family:bHLH species:Danio rerio	535	5.68261e-71	80	216.853	156	125
c130171_g2_i2	1225ensdarp00000029663 ensdarg00000015959 symbol:tshz3 (1 of 2) family:zf-c2h2 species:danio rerio	4315	gnl|BL_ORD_ID|1225ENSDARP00000029663 ENSDARG00000015959 symbol:TSHZ3 (1 of 2) family:zf-C2H2 species:Danio rerio	1225	0	87	665.996	408	357
c77691_g1_i1	2218ensdarp00000125543 ensdarg00000096030 symbol:si:dkey- family:zf-c2h2 species:danio rerio	479	gnl|BL_ORD_ID|2218ENSDARP00000125543 ENSDARG00000096030 symbol:si:dkey-262g12.7 family:zf-C2H2 species:Danio rerio	2218	3.93079e-43	67	142.895	164	111
c136770_g1_i5	2238ensdarp00000013317 ensdarg00000017107 symbol:nr2e1 family:rxr-like species:danio rerio	2789	gnl|BL_ORD_ID|2238ENSDARP00000013317 ENSDARG00000017107 symbol:nr2e1 family:RXR-like species:Danio rerio	2238	0	100	822.772	396	396
c110655_g1_i2	1353ensdarp00000109572 ensdarg00000054903 symbol:mta3 family:zf-gata species:danio rerio	1831	gnl|BL_ORD_ID|1353ENSDARP00000109572 ENSDARG00000054903 symbol:mta3 family:zf-GATA species:Danio rerio	1353	2.22207e-92	96	278.485	151	146
c129053_g1_i4	45ensdarp00000114087 ensdarg00000039263 symbol:zbtb48 family:zbtb species:danio rerio	1311	gnl|BL_ORD_ID|45ENSDARP00000114087 ENSDARG00000039263 symbol:zbtb48 family:ZBTB species:Danio rerio	45	0	86	609.757	391	339
c140468_g2_i2	727ensdarp00000097029 ensdarg00000088507 symbol:si:ch211- family:zf-c2h2 species:danio rerio	2133	gnl|BL_ORD_ID|727ENSDARP00000097029 ENSDARG00000088507 symbol:si:ch211-235i11.2 family:zf-C2H2 species:Danio rerio	727	2.32704e-24	53	105.145	186	99
c108808_g1_i2	1169ensdarp00000129833 ensdarg00000042835 symbol:tfdp2 family:e2f species:danio rerio	1379	gnl|BL_ORD_ID|1169ENSDARP00000129833 ENSDARG00000042835 symbol:tfdp2 family:E2F species:Danio rerio	1169	0	96	689.878	394	380
c129938_g1_i2	1070ensdarp00000127218 ensdarg00000008209 symbol:myt1la family:zf-c2hc species:danio rerio	2011	gnl|BL_ORD_ID|1070ENSDARP00000127218 ENSDARG00000008209 symbol:myt1la family:zf-C2HC species:Danio rerio	1070	1.24355e-177	93	540.806	304	285
c127813_g2_i13	2280ensdarp00000057043 ensdarg00000039063 symbol:pgbd4 (1 of 8) family:thap species:danio rerio	3756	gnl|BL_ORD_ID|2280ENSDARP00000057043 ENSDARG00000039063 symbol:PGBD4 (1 of 8) family:THAP species:Danio rerio	2280	9.63591e-18	40	85.5001	456	183
c140137_g4_i2	1199ensdarp00000115463 ensdarg00000052188 symbol:znf541 family:zf-c2h2 species:danio rerio	3612	gnl|BL_ORD_ID|1199ENSDARP00000115463 ENSDARG00000052188 symbol:ZNF541 family:zf-C2H2 species:Danio rerio	1199	3.01697e-26	49	113.235	177	88
c140461_g7_i2	43ensdarp00000125781 ensdarg00000062060 symbol:gmeb1 family:sand species:danio rerio	2423	gnl|BL_ORD_ID|43ENSDARP00000125781 ENSDARG00000062060 symbol:gmeb1 family:SAND species:Danio rerio	43	2.30731e-178	92	526.939	406	374
c249917_g1_i1	1007ensdarp00000005897 ensdarg00000006560 symbol:irf4a family:irf species:danio rerio	1211	gnl|BL_ORD_ID|1007ENSDARP00000005897 ENSDARG00000006560 symbol:irf4a family:IRF species:Danio rerio	1007	4.44188e-87	96	272.707	139	134
c140684_g2_i2	1395ensdarp00000045970 ensdarg00000003877 symbol:pbrm1 (1 of 2) family:hmg species:danio rerio	2853	gnl|BL_ORD_ID|1395ENSDARP00000045970 ENSDARG00000003877 symbol:PBRM1 (1 of 2) family:HMG species:Danio rerio	1395	0.000222459	52	41.9726	69	36
c139570_g1_i11	2313ensdarp00000079481 ensdarg00000060395 symbol:mum1l1 family:hmgi hmgy species:danio rerio	4517	gnl|BL_ORD_ID|2313ENSDARP00000079481 ENSDARG00000060395 symbol:MUM1L1 family:HMGI/HMGY species:Danio rerio	2313	2.1851e-142	87	467.618	300	262
c142830_g5_i16	15ensdarp00000114536 ensdarg00000093469 symbol:znf653 family:zf-c2h2 species:danio rerio	7570	gnl|BL_ORD_ID|15ENSDARP00000114536 ENSDARG00000093469 symbol:znf653 family:zf-C2H2 species:Danio rerio	15	2.05619e-43	49	165.622	361	177
c170383_g1_i1	926ensdarp00000097111 ensdarg00000091029 symbol:phox2bb family:homeobox species:danio rerio	1271	gnl|BL_ORD_ID|926ENSDARP00000097111 ENSDARG00000091029 symbol:phox2bb family:Homeobox species:Danio rerio	926	1.22868e-20	100	88.5817	43	43
c138891_g2_i6	892ensdarp00000069169 ensdarg00000052766 symbol:evi5l family:zf-c2h2 species:danio rerio	4214	gnl|BL_ORD_ID|892ENSDARP00000069169 ENSDARG00000052766 symbol:EVI5L family:zf-C2H2 species:Danio rerio	892	3.25161e-18	47	87.8113	363	172
c133783_g1_i3	596ensdarp00000115671 ensdarg00000075928 symbol:hivep3a family:zf-c2h2 species:danio rerio	4602	gnl|BL_ORD_ID|596ENSDARP00000115671 ENSDARG00000075928 symbol:hivep3a family:zf-C2H2 species:Danio rerio	596	0	87	1865.51	1320	1156
c142202_g1_i1	721ensdarp00000098613 ensdarg00000076437 symbol:zgc:163143 family:thap species:danio rerio	5701	gnl|BL_ORD_ID|721ENSDARP00000098613 ENSDARG00000076437 symbol:zgc:163143 family:THAP species:Danio rerio	721	1.9935e-12	49	68.1662	145	72
c123679_g1_i1	720ensdarp00000125199 ensdarg00000091214 symbol:zgc:174703 family:zf-c2h2 species:danio rerio	3644	gnl|BL_ORD_ID|720ENSDARP00000125199 ENSDARG00000091214 symbol:zgc:174703 family:zf-C2H2 species:Danio rerio	720	8.86217e-11	39	62.003	209	83
c138743_g3_i6	954ensdarp00000041235 ensdarg00000014550 symbol:rfx3 family:rfx species:danio rerio	3352	gnl|BL_ORD_ID|954ENSDARP00000041235 ENSDARG00000014550 symbol:rfx3 family:RFX species:Danio rerio	954	0	93	1150.58	710	666
c118863_g1_i2	526ensdarp00000104980 ensdarg00000025032 symbol:nr3c1 family:esr-like species:danio rerio	4080	gnl|BL_ORD_ID|526ENSDARP00000104980 ENSDARG00000025032 symbol:nr3c1 family:ESR-like species:Danio rerio	526	0	71	788.875	711	506
c130867_g1_i1	15ensdarp00000114536 ensdarg00000093469 symbol:znf653 family:zf-c2h2 species:danio rerio	1583	gnl|BL_ORD_ID|15ENSDARP00000114536 ENSDARG00000093469 symbol:znf653 family:zf-C2H2 species:Danio rerio	15	1.02091e-116	86	354.369	225	194
c103060_g1_i1	2232ensdarp00000126159 ensdarg00000070151 symbol:nfyc family:nf-yc species:danio rerio	1110	gnl|BL_ORD_ID|2232ENSDARP00000126159 ENSDARG00000070151 symbol:nfyc family:NF-YC species:Danio rerio	2232	2.09247e-09	63	52.373	63	40
c256592_g1_i1	1342ensdarp00000031774 ensdarg00000025699 symbol:mbd1 family:mbd species:danio rerio	1087	gnl|BL_ORD_ID|1342ENSDARP00000031774 ENSDARG00000025699 symbol:mbd1 family:MBD species:Danio rerio	1342	0.000259488	55	39.6614	49	27
c116948_g2_i2	2202ensdarp00000124661 ensdarg00000070127 symbol:nfxl1 family:zf-nf-x1 species:danio rerio	634	gnl|BL_ORD_ID|2202ENSDARP00000124661 ENSDARG00000070127 symbol:nfxl1 family:zf-NF-X1 species:Danio rerio	2202	6.32962e-22	91	91.6633	68	62
c56569_g1_i1	2170ensdarp00000066316 ensdarg00000045105 symbol:foxn2b family:fork head species:danio rerio	1729	gnl|BL_ORD_ID|2170ENSDARP00000066316 ENSDARG00000045105 symbol:foxn2b family:Fork head species:Danio rerio	2170	0	89	600.512	383	342
c253745_g1_i1	2020ensdarp00000073348 ensdarg00000056400 symbol:helt family:bhlh species:danio rerio	1057	gnl|BL_ORD_ID|2020ENSDARP00000073348 ENSDARG00000056400 symbol:helt family:bHLH species:Danio rerio	2020	4.61859e-167	95	468.774	239	229
c129162_g1_i5	1757ensdarp00000109670 ensdarg00000089951 symbol:loc566011 family:zf-c2h2 species:danio rerio	966	gnl|BL_ORD_ID|1757ENSDARP00000109670 ENSDARG00000089951 symbol:LOC566011 family:zf-C2H2 species:Danio rerio	1757	5.25188e-89	68	270.396	267	184
c140261_g1_i1	2108ensdarp00000083965 ensdarg00000062157 symbol:si:ch211- family:csd species:danio rerio	3062	gnl|BL_ORD_ID|2108ENSDARP00000083965 ENSDARG00000062157 symbol:si:ch211-261n11.2 family:CSD species:Danio rerio	2108	6.61809e-36	45	143.665	430	197
c141115_g3_i3	180ensdarp00000121285 ensdarg00000038687 symbol:nfkb2 family:rhd species:danio rerio	3705	gnl|BL_ORD_ID|180ENSDARP00000121285 ENSDARG00000038687 symbol:nfkb2 family:RHD species:Danio rerio	180	2.20151e-05	45	45.4394	170	77
c269260_g1_i1	1561ensdarp00000092797 ensdarg00000069866 symbol:sox1a family:hmg species:danio rerio	961	gnl|BL_ORD_ID|1561ENSDARP00000092797 ENSDARG00000069866 symbol:sox1a family:HMG species:Danio rerio	1561	1.68032e-79	100	246.128	122	122
c107164_g1_i3	1953ensdarp00000015994 ensdarg00000012699 symbol:bbx family:hmg species:danio rerio	1465	gnl|BL_ORD_ID|1953ENSDARP00000015994 ENSDARG00000012699 symbol:BBX family:HMG species:Danio rerio	1953	1.47155e-151	70	456.447	362	257
c63926_g1_i1	2101ensdarp00000007800 ensdarg00000009510 symbol:irx1a family:homeobox species:danio rerio	520	gnl|BL_ORD_ID|2101ENSDARP00000007800 ENSDARG00000009510 symbol:irx1a family:Homeobox species:Danio rerio	2101	3.16044e-30	98	112.079	57	56
c125609_g5_i1	1458ensdarp00000108035 ensdarg00000015482 symbol:zgc:171570 family:zf-c2h2 species:danio rerio	471	gnl|BL_ORD_ID|1458ENSDARP00000108035 ENSDARG00000015482 symbol:zgc:171570 family:zf-C2H2 species:Danio rerio	1458	2.62479e-05	65	40.0466	35	23
c139829_g2_i3	1825ensdarp00000118167 ensdarg00000045911 symbol:tulp4a family:tub species:danio rerio	3031	gnl|BL_ORD_ID|1825ENSDARP00000118167 ENSDARG00000045911 symbol:tulp4a family:Tub species:Danio rerio	1825	0	97	1467.6	773	751
c127445_g1_i2	1119ensdarp00000093625 ensdarg00000070207 symbol: family:zf-bed species:danio rerio	2981	gnl|BL_ORD_ID|1119ENSDARP00000093625 ENSDARG00000070207 symbol:BX530070.1 family:zf-BED species:Danio rerio	1119	2.55341e-21	43	95.5153	426	185
c139829_g1_i3	26ensdarp00000129724 ensdarg00000063056 symbol:tulp4b family:tub species:danio rerio	1645	gnl|BL_ORD_ID|26ENSDARP00000129724 ENSDARG00000063056 symbol:tulp4b family:Tub species:Danio rerio	26	0	98	867.84	461	452
c118591_g1_i4	1049ensdarp00000109339 ensdarg00000090814 symbol:loc792628 family:hsf species:danio rerio	2133	gnl|BL_ORD_ID|1049ENSDARP00000109339 ENSDARG00000090814 symbol:LOC792628 family:HSF species:Danio rerio	1049	2.72828e-128	81	388.652	329	268
c130842_g3_i3	10ensdarp00000103798 ensdarg00000079528 symbol:hivep1 family:zf-c2h2 species:danio rerio	9057	gnl|BL_ORD_ID|10ENSDARP00000103798 ENSDARG00000079528 symbol:hivep1 family:zf-C2H2 species:Danio rerio	10	0	91	4039.19	2631	2413
c145163_g1_i1	330ensdarp00000006945 ensdarg00000003293 symbol:sox9a family:hmg species:danio rerio	2085	gnl|BL_ORD_ID|330ENSDARP00000006945 ENSDARG00000003293 symbol:sox9a family:HMG species:Danio rerio	330	0	94	816.224	467	442
c125590_g1_i1	1249ensdarp00000048103 ensdarg00000012887 symbol:znf143a family:zf-c2h2 species:danio rerio	1608	gnl|BL_ORD_ID|1249ENSDARP00000048103 ENSDARG00000012887 symbol:znf143a family:zf-C2H2 species:Danio rerio	1249	2.75534e-05	58	43.5134	60	35
c128010_g3_i1	1658ensdarp00000113096 ensdarg00000015998 symbol:wdhd1 family:hmg species:danio rerio	1702	gnl|BL_ORD_ID|1658ENSDARP00000113096 ENSDARG00000015998 symbol:wdhd1 family:HMG species:Danio rerio	1658	2.86304e-06	40	46.9802	152	61
c132801_g2_i3	2262ensdarp00000074846 ensdarg00000057680 symbol:foxj2 family:fork head species:danio rerio	2490	gnl|BL_ORD_ID|2262ENSDARP00000074846 ENSDARG00000057680 symbol:foxj2 family:Fork head species:Danio rerio	2262	0	75	563.533	523	395
c138841_g4_i2	2069ensdarp00000111664 ensdarg00000077038 symbol:pbrm1l family:hmg species:danio rerio	3770	gnl|BL_ORD_ID|2069ENSDARP00000111664 ENSDARG00000077038 symbol:pbrm1l family:HMG species:Danio rerio	2069	1.31519e-07	51	52.7582	79	41
c50147_g1_i1	1455ensdarp00000015394 ensdarg00000007430 symbol:prdm12b family:zf-c2h2 species:danio rerio	1975	gnl|BL_ORD_ID|1455ENSDARP00000015394 ENSDARG00000007430 symbol:prdm12b family:zf-C2H2 species:Danio rerio	1455	0	97	682.559	368	357
c90960_g1_i1	268ensdarp00000065138 ensdarg00000044457 symbol:gfi1ab family:zf-c2h2 species:danio rerio	2349	gnl|BL_ORD_ID|268ENSDARP00000065138 ENSDARG00000044457 symbol:gfi1ab family:zf-C2H2 species:Danio rerio	268	0	96	715.687	397	382
c140199_g1_i7	1425ensdarp00000072956 ensdarg00000056079 symbol:l3mbtl2 family:thap species:danio rerio	2611	gnl|BL_ORD_ID|1425ENSDARP00000072956 ENSDARG00000056079 symbol:l3mbtl2 family:THAP species:Danio rerio	1425	1.84045e-32	47	132.109	292	140
c82635_g1_i2	30ensdarp00000122306 ensdarg00000075542 symbol:zfhx4 family:homeobox species:danio rerio	2799	gnl|BL_ORD_ID|30ENSDARP00000122306 ENSDARG00000075542 symbol:zfhx4 family:Homeobox species:Danio rerio	30	0	96	1483.39	784	759
c140286_g8_i1	2184ensdarp00000063569 ensdarg00000042507 symbol:polm family:homeobox species:danio rerio	3329	gnl|BL_ORD_ID|2184ENSDARP00000063569 ENSDARG00000042507 symbol:polm family:Homeobox species:Danio rerio	2184	7.9971e-26	46	111.309	338	156
c122238_g1_i3	1425ensdarp00000072956 ensdarg00000056079 symbol:l3mbtl2 family:thap species:danio rerio	3096	gnl|BL_ORD_ID|1425ENSDARP00000072956 ENSDARG00000056079 symbol:l3mbtl2 family:THAP species:Danio rerio	1425	0	71	565.844	526	374
c107141_g1_i1	1070ensdarp00000127218 ensdarg00000008209 symbol:myt1la family:zf-c2hc species:danio rerio	4167	gnl|BL_ORD_ID|1070ENSDARP00000127218 ENSDARG00000008209 symbol:myt1la family:zf-C2HC species:Danio rerio	1070	9.76185e-45	96	174.096	85	82
c109186_g1_i1	778ensdarp00000012903 ensdarg00000004023 symbol:isl1 family:homeobox species:danio rerio	1661	gnl|BL_ORD_ID|778ENSDARP00000012903 ENSDARG00000004023 symbol:isl1 family:Homeobox species:Danio rerio	778	0	99	726.472	349	348
c80280_g1_i1	1810ensdarp00000113388 ensdarg00000075116 symbol:sall2 family:zf-c2h2 species:danio rerio	4645	gnl|BL_ORD_ID|1810ENSDARP00000113388 ENSDARG00000075116 symbol:SALL2 family:zf-C2H2 species:Danio rerio	1810	1.08193e-75	62	273.478	289	182
c142398_g3_i5	2069ensdarp00000111664 ensdarg00000077038 symbol:pbrm1l family:hmg species:danio rerio	10354	gnl|BL_ORD_ID|2069ENSDARP00000111664 ENSDARG00000077038 symbol:pbrm1l family:HMG species:Danio rerio	2069	3.58936e-08	51	56.225	103	53
c137760_g1_i1	1864ensdarp00000035291 ensdarg00000023537 symbol:ahr1b family:bhlh species:danio rerio	3356	gnl|BL_ORD_ID|1864ENSDARP00000035291 ENSDARG00000023537 symbol:ahr1b family:bHLH species:Danio rerio	1864	0	89	1348.18	895	801
c267143_g1_i1	1836ensdarp00000109281 ensdarg00000091393 symbol: family:zf-c2h2 species:danio rerio	531	gnl|BL_ORD_ID|1836ENSDARP00000109281 ENSDARG00000091393 symbol:CR788316.4 family:zf-C2H2 species:Danio rerio	1836	1.45352e-15	73	69.707	52	38
c105166_g1_i2	104ensdarp00000099015 ensdarg00000077946 symbol:smarcc2 family:myb species:danio rerio	5024	gnl|BL_ORD_ID|104ENSDARP00000099015 ENSDARG00000077946 symbol:smarcc2 family:MYB species:Danio rerio	104	0	95	1528.07	1036	986
c9180_g1_i1	2019ensdarp00000012722 ensdarg00000015506 symbol:loc100006043 family:zf-c2h2 species:danio rerio	2749	gnl|BL_ORD_ID|2019ENSDARP00000012722 ENSDARG00000015506 symbol:LOC100006043 family:zf-C2H2 species:Danio rerio	2019	0	91	658.292	423	385
c141197_g1_i5	1264ensdarp00000068611 ensdarg00000052294 symbol: family:thap species:danio rerio	1042	gnl|BL_ORD_ID|1264ENSDARP00000068611 ENSDARG00000052294 symbol:BX537277.1 family:THAP species:Danio rerio	1264	2.41238e-08	75	50.8322	44	33
c137973_g2_i3	1039ensdarp00000032826 ensdarg00000008247 symbol:vezf1a family:zf-c2h2 species:danio rerio	1372	gnl|BL_ORD_ID|1039ENSDARP00000032826 ENSDARG00000008247 symbol:vezf1a family:zf-C2H2 species:Danio rerio	1039	0	97	585.874	348	339
c268581_g1_i1	257ensdarp00000125485 ensdarg00000096157 symbol:si:dkey- family:zf-c2h2 species:danio rerio	479	gnl|BL_ORD_ID|257ENSDARP00000125485 ENSDARG00000096157 symbol:si:dkey-40n15.1 family:zf-C2H2 species:Danio rerio	257	4.02583e-11	63	56.9954	49	31
c141670_g5_i1	1624ensdarp00000126215 ensdarg00000057782 symbol:baz2ba family:mbd species:danio rerio	2314	gnl|BL_ORD_ID|1624ENSDARP00000126215 ENSDARG00000057782 symbol:baz2ba family:MBD species:Danio rerio	1624	4.82594e-08	48	53.5286	169	82
c103888_g2_i1	1116ensdarp00000108778 ensdarg00000043170 symbol:nr1h3 family:thr-like species:danio rerio	739	gnl|BL_ORD_ID|1116ENSDARP00000108778 ENSDARG00000043170 symbol:nr1h3 family:THR-like species:Danio rerio	1116	9.52578e-86	90	263.077	142	129
c112329_g1_i1	293ensdarp00000093553 ensdarg00000042291 symbol:dlx6a family:homeobox species:danio rerio	1693	gnl|BL_ORD_ID|293ENSDARP00000093553 ENSDARG00000042291 symbol:dlx6a family:Homeobox species:Danio rerio	293	1.43987e-125	99	370.163	247	245
c253170_g1_i1	1546ensdarp00000118033 ensdarg00000063153 symbol:bcl11ab family:zf-c2h2 species:danio rerio	937	gnl|BL_ORD_ID|1546ENSDARP00000118033 ENSDARG00000063153 symbol:bcl11ab family:zf-C2H2 species:Danio rerio	1546	2.15202e-153	97	450.284	306	299
c137612_g1_i3	180ensdarp00000121285 ensdarg00000038687 symbol:nfkb2 family:rhd species:danio rerio	8024	gnl|BL_ORD_ID|180ENSDARP00000121285 ENSDARG00000038687 symbol:nfkb2 family:RHD species:Danio rerio	180	6.33881e-05	47	45.0542	156	74
c9179_g1_i1	1624ensdarp00000126215 ensdarg00000057782 symbol:baz2ba family:mbd species:danio rerio	1749	gnl|BL_ORD_ID|1624ENSDARP00000126215 ENSDARG00000057782 symbol:baz2ba family:MBD species:Danio rerio	1624	1.29334e-72	98	253.447	189	187
c138195_g1_i3	1773ensdarp00000047307 ensdarg00000025983 symbol:l3mbtl3 family:zf-c2hc species:danio rerio	3174	gnl|BL_ORD_ID|1773ENSDARP00000047307 ENSDARG00000025983 symbol:l3mbtl3 family:zf-C2HC species:Danio rerio	1773	2.33931e-38	53	150.984	212	113
c110196_g1_i2	2242ensdarp00000117285 ensdarg00000078191 symbol:zbtb46 family:zbtb species:danio rerio	3207	gnl|BL_ORD_ID|2242ENSDARP00000117285 ENSDARG00000078191 symbol:zbtb46 family:ZBTB species:Danio rerio	2242	0	98	949.118	515	506
c130070_g1_i6	760ensdarp00000087631 ensdarg00000063649 symbol:tead3b family:tea species:danio rerio	3803	gnl|BL_ORD_ID|760ENSDARP00000087631 ENSDARG00000063649 symbol:tead3b family:TEA species:Danio rerio	760	0	96	711.835	403	390
c137995_g1_i5	144ensdarp00000025628 ensdarg00000021055 symbol:isl1l family:homeobox species:danio rerio	5583	gnl|BL_ORD_ID|144ENSDARP00000025628 ENSDARG00000021055 symbol:isl1l family:Homeobox species:Danio rerio	144	1.0458e-10	41	62.003	143	60
c5356_g1_i1	1118ensdarp00000107353 ensdarg00000054683 symbol:prdm8b family:zf-c2h2 species:danio rerio	1995	gnl|BL_ORD_ID|1118ENSDARP00000107353 ENSDARG00000054683 symbol:prdm8b family:zf-C2H2 species:Danio rerio	1118	0	96	1096.65	560	543
c136014_g1_i1	858ensdarp00000082796 ensdarg00000061724 symbol:setdb1b family:mbd species:danio rerio	15541	gnl|BL_ORD_ID|858ENSDARP00000082796 ENSDARG00000061724 symbol:setdb1b family:MBD species:Danio rerio	858	3.70074e-11	58	66.6254	82	48
c253631_g1_i1	1782ensdarp00000118182 ensdarg00000079879 symbol:arid1aa family:arid species:danio rerio	720	gnl|BL_ORD_ID|1782ENSDARP00000118182 ENSDARG00000079879 symbol:arid1aa family:ARID species:Danio rerio	1782	5.48835e-67	99	224.557	131	130
c136325_g2_i2	643ensdarp00000060168 ensdarg00000041072 symbol:mier1a family:myb species:danio rerio	1920	gnl|BL_ORD_ID|643ENSDARP00000060168 ENSDARG00000041072 symbol:mier1a family:MYB species:Danio rerio	643	2.42546e-66	62	224.942	285	177
c126471_g3_i1	180ensdarp00000121285 ensdarg00000038687 symbol:nfkb2 family:rhd species:danio rerio	7351	gnl|BL_ORD_ID|180ENSDARP00000121285 ENSDARG00000038687 symbol:nfkb2 family:RHD species:Danio rerio	180	0.00084051	45	41.2022	136	62
c126533_g1_i2	427ensdarp00000119414 ensdarg00000069342 symbol:klf16 family:zf-c2h2 species:danio rerio	1991	gnl|BL_ORD_ID|427ENSDARP00000119414 ENSDARG00000069342 symbol:KLF16 family:zf-C2H2 species:Danio rerio	427	1.34018e-131	97	389.037	237	230
c242738_g1_i1	658ensdarp00000097577 ensdarg00000079201 symbol:tshz2 family:zf-c2h2 species:danio rerio	4350	gnl|BL_ORD_ID|658ENSDARP00000097577 ENSDARG00000079201 symbol:TSHZ2 family:zf-C2H2 species:Danio rerio	658	0	97	1776.91	1009	986
c122616_g1_i1	104ensdarp00000099015 ensdarg00000077946 symbol:smarcc2 family:myb species:danio rerio	5099	gnl|BL_ORD_ID|104ENSDARP00000099015 ENSDARG00000077946 symbol:smarcc2 family:MYB species:Danio rerio	104	0	97	1579.69	1036	1005
c92008_g1_i1	1356ensdarp00000090035 ensdarg00000038159 symbol:tcf7l1a family:hmg species:danio rerio	2756	gnl|BL_ORD_ID|1356ENSDARP00000090035 ENSDARG00000038159 symbol:tcf7l1a family:HMG species:Danio rerio	1356	0	94	750.74	574	544
c140517_g2_i7	7ensdarp00000058728 ensdarg00000057093 symbol:kdm5ba family:arid species:danio rerio	3094	gnl|BL_ORD_ID|7ENSDARP00000058728 ENSDARG00000057093 symbol:kdm5ba family:ARID species:Danio rerio	7	3.97471e-35	54	142.124	215	117
c41707_g1_i1	199ensdarp00000110017 ensdarg00000021855 symbol:arnt family:bhlh species:danio rerio	1705	gnl|BL_ORD_ID|199ENSDARP00000110017 ENSDARG00000021855 symbol:arnt family:bHLH species:Danio rerio	199	0	94	788.104	439	416
c109088_g1_i3	1342ensdarp00000031774 ensdarg00000025699 symbol:mbd1 family:mbd species:danio rerio	1107	gnl|BL_ORD_ID|1342ENSDARP00000031774 ENSDARG00000025699 symbol:mbd1 family:MBD species:Danio rerio	1342	1.03138e-14	66	72.4034	62	41
c134170_g1_i1	665ensdarp00000013376 ensdarg00000014828 symbol:l3mbtl1 family:zf-c2hc species:danio rerio	5142	gnl|BL_ORD_ID|665ENSDARP00000013376 ENSDARG00000014828 symbol:l3mbtl1 family:zf-C2HC species:Danio rerio	665	1.17074e-06	49	50.0618	67	33
c136182_g6_i3	109ensdarp00000108425 ensdarg00000090043 symbol: family:zf-c2h2 species:danio rerio	1555	gnl|BL_ORD_ID|109ENSDARP00000108425 ENSDARG00000090043 symbol:CABZ01054392.1 family:zf-C2H2 species:Danio rerio	109	4.29661e-29	57	118.627	149	85
c138632_g7_i1	2042ensdarp00000015726 ensdarg00000020176 symbol:zbtb22 (2 of 2) family:zbtb species:danio rerio	2457	gnl|BL_ORD_ID|2042ENSDARP00000015726 ENSDARG00000020176 symbol:ZBTB22 (2 of 2) family:ZBTB species:Danio rerio	2042	0	81	582.408	441	359
c132100_g1_i2	1991ensdarp00000107236 ensdarg00000088844 symbol:deaf1 family:sand species:danio rerio	5826	gnl|BL_ORD_ID|1991ENSDARP00000107236 ENSDARG00000088844 symbol:DEAF1 family:SAND species:Danio rerio	1991	2.55543e-08	67	55.4546	40	27
c243027_g1_i1	926ensdarp00000097111 ensdarg00000091029 symbol:phox2bb family:homeobox species:danio rerio	2080	gnl|BL_ORD_ID|926ENSDARP00000097111 ENSDARG00000091029 symbol:phox2bb family:Homeobox species:Danio rerio	926	6.26057e-175	98	502.286	284	281
c123170_g1_i3	1808ensdarp00000080054 ensdarg00000036251 symbol:smarcc1b family:myb species:danio rerio	3358	gnl|BL_ORD_ID|1808ENSDARP00000080054 ENSDARG00000036251 symbol:smarcc1b family:MYB species:Danio rerio	1808	0	90	1460.66	964	873
c106695_g1_i2	30ensdarp00000122306 ensdarg00000075542 symbol:zfhx4 family:homeobox species:danio rerio	3535	gnl|BL_ORD_ID|30ENSDARP00000122306 ENSDARG00000075542 symbol:zfhx4 family:Homeobox species:Danio rerio	30	0	95	1971.82	1169	1119
c136452_g1_i2	1658ensdarp00000113096 ensdarg00000015998 symbol:wdhd1 family:hmg species:danio rerio	6164	gnl|BL_ORD_ID|1658ENSDARP00000113096 ENSDARG00000015998 symbol:wdhd1 family:HMG species:Danio rerio	1658	0.000120819	49	43.8986	89	44
c103965_g1_i2	919ensdarp00000098588 ensdarg00000076763 symbol:sp2 family:zf-c2h2 species:danio rerio	4251	gnl|BL_ORD_ID|919ENSDARP00000098588 ENSDARG00000076763 symbol:sp2 family:zf-C2H2 species:Danio rerio	919	0	97	807.364	610	593
c107042_g1_i2	1968ensdarp00000108596 ensdarg00000089032 symbol:znf384 (2 of 3) family:zf-c2h2 species:danio rerio	2191	gnl|BL_ORD_ID|1968ENSDARP00000108596 ENSDARG00000089032 symbol:ZNF384 (2 of 3) family:zf-C2H2 species:Danio rerio	1968	2.72114e-139	94	420.624	242	228
c141563_g1_i3	1991ensdarp00000107236 ensdarg00000088844 symbol:deaf1 family:sand species:danio rerio	2259	gnl|BL_ORD_ID|1991ENSDARP00000107236 ENSDARG00000088844 symbol:DEAF1 family:SAND species:Danio rerio	1991	0	92	798.89	532	494
c136281_g1_i3	1672ensdarp00000123264 ensdarg00000031222 symbol:lhx2b family:homeobox species:danio rerio	3240	gnl|BL_ORD_ID|1672ENSDARP00000123264 ENSDARG00000031222 symbol:lhx2b family:Homeobox species:Danio rerio	1672	1.37877e-17	48	83.5741	162	78
c138433_g1_i1	1336ensdarp00000119053 ensdarg00000092816 symbol:si:dkey- family:zf-bed species:danio rerio	1942	gnl|BL_ORD_ID|1336ENSDARP00000119053 ENSDARG00000092816 symbol:si:dkey-93n13.2 family:zf-BED species:Danio rerio	1336	6.52222e-157	88	456.447	310	273
c134664_g1_i1	381ensdarp00000033713 ensdarg00000025891 symbol:shox family:homeobox species:danio rerio	2914	gnl|BL_ORD_ID|381ENSDARP00000033713 ENSDARG00000025891 symbol:shox family:Homeobox species:Danio rerio	381	1.89476e-153	100	456.833	304	304
c137608_g2_i2	1565ensdarp00000109212 ensdarg00000090321 symbol: family:zf-c2h2 species:danio rerio	3764	gnl|BL_ORD_ID|1565ENSDARP00000109212 ENSDARG00000090321 symbol:CABZ01081747.2 family:zf-C2H2 species:Danio rerio	1565	6.65319e-08	52	53.1434	80	42
c116721_g1_i4	48ensdarp00000052632 ensdarg00000036231 symbol:hoxa4a family:homeobox species:danio rerio	2424	gnl|BL_ORD_ID|48ENSDARP00000052632 ENSDARG00000036231 symbol:hoxa4a family:Homeobox species:Danio rerio	48	0	91	608.601	411	377
c140169_g8_i2	763ensdarp00000103197 ensdarg00000017397 symbol:smarcc1a family:myb species:danio rerio	5076	gnl|BL_ORD_ID|763ENSDARP00000103197 ENSDARG00000017397 symbol:smarcc1a family:MYB species:Danio rerio	763	0	97	1378.23	769	747
c120456_g1_i2	184ensdarp00000120955 ensdarg00000078434 symbol:znf692 family:zf-c2h2 species:danio rerio	1591	gnl|BL_ORD_ID|184ENSDARP00000120955 ENSDARG00000078434 symbol:znf692 family:zf-C2H2 species:Danio rerio	184	9.17797e-166	75	481.485	403	303
c67002_g1_i1	117ensdarp00000079816 ensdarg00000016300 symbol:ebf3 family:coe species:danio rerio	976	gnl|BL_ORD_ID|117ENSDARP00000079816 ENSDARG00000016300 symbol:ebf3 family:COE species:Danio rerio	117	8.61539e-150	100	434.106	202	202
c129162_g2_i1	1757ensdarp00000109670 ensdarg00000089951 symbol:loc566011 family:zf-c2h2 species:danio rerio	583	gnl|BL_ORD_ID|1757ENSDARP00000109670 ENSDARG00000089951 symbol:LOC566011 family:zf-C2H2 species:Danio rerio	1757	9.04416e-49	65	161.384	156	102
c109754_g1_i1	2051ensdarp00000116013 ensdarg00000004074 symbol:bach2b family:tf_bzip species:danio rerio	4004	gnl|BL_ORD_ID|2051ENSDARP00000116013 ENSDARG00000004074 symbol:bach2b family:TF_bZIP species:Danio rerio	2051	1.04526e-11	49	66.2402	129	64
c136133_g1_i5	180ensdarp00000121285 ensdarg00000038687 symbol:nfkb2 family:rhd species:danio rerio	6068	gnl|BL_ORD_ID|180ENSDARP00000121285 ENSDARG00000038687 symbol:nfkb2 family:RHD species:Danio rerio	180	8.6934e-05	47	44.2838	156	74
c107395_g1_i1	601ensdarp00000096300 ensdarg00000071398 symbol:si:dkey- family:tf_bzip species:danio rerio	5277	gnl|BL_ORD_ID|601ENSDARP00000096300 ENSDARG00000071398 symbol:si:dkey-172o19.2 family:TF_bZIP species:Danio rerio	601	9.34092e-16	71	77.411	80	57
c136791_g1_i2	93ensdarp00000076787 ensdarg00000059279 symbol:tfap2a family:ap-2 species:danio rerio	2661	gnl|BL_ORD_ID|93ENSDARP00000076787 ENSDARG00000059279 symbol:tfap2a family:AP-2 species:Danio rerio	93	0	99	754.207	416	414
c118614_g1_i2	360ensdarp00000116421 ensdarg00000038306 symbol:tsc22d1 family:tsc22 species:danio rerio	2034	gnl|BL_ORD_ID|360ENSDARP00000116421 ENSDARG00000038306 symbol:tsc22d1 family:TSC22 species:Danio rerio	360	1.00822e-39	97	153.68	80	78
c139085_g1_i5	1992ensdarp00000084007 ensdarg00000062165 symbol:tub family:tub species:danio rerio	4476	gnl|BL_ORD_ID|1992ENSDARP00000084007 ENSDARG00000062165 symbol:TUB family:Tub species:Danio rerio	1992	0	98	774.622	497	492
c116738_g1_i1	1658ensdarp00000113096 ensdarg00000015998 symbol:wdhd1 family:hmg species:danio rerio	3860	gnl|BL_ORD_ID|1658ENSDARP00000113096 ENSDARG00000015998 symbol:wdhd1 family:HMG species:Danio rerio	1658	0.000323256	40	41.5874	176	72
c134978_g1_i2	1011ensdarp00000031619 ensdarg00000027658 symbol:irf10 family:irf species:danio rerio	1960	gnl|BL_ORD_ID|1011ENSDARP00000031619 ENSDARG00000027658 symbol:irf10 family:IRF species:Danio rerio	1011	0	85	635.18	393	336
c85062_g1_i1	862ensdarp00000011823 ensdarg00000015355 symbol:fosl1a family:tf_bzip species:danio rerio	2685	gnl|BL_ORD_ID|862ENSDARP00000011823 ENSDARG00000015355 symbol:fosl1a family:TF_bZIP species:Danio rerio	862	1.10831e-98	83	313.153	355	297
c132093_g1_i3	15ensdarp00000114536 ensdarg00000093469 symbol:znf653 family:zf-c2h2 species:danio rerio	1336	gnl|BL_ORD_ID|15ENSDARP00000114536 ENSDARG00000093469 symbol:znf653 family:zf-C2H2 species:Danio rerio	15	1.04972e-59	79	202.216	147	117
c138841_g3_i4	1802ensdarp00000076212 ensdarg00000058676 symbol:baz2a family:mbd species:danio rerio	3037	gnl|BL_ORD_ID|1802ENSDARP00000076212 ENSDARG00000058676 symbol:baz2a family:MBD species:Danio rerio	1802	7.99062e-08	49	53.1434	77	38
c143573_g2_i6	1900ensdarp00000112155 ensdarg00000087230 symbol: family:zf-c2h2 species:danio rerio	429	gnl|BL_ORD_ID|1900ENSDARP00000112155 ENSDARG00000087230 symbol:BX465848.1 family:zf-C2H2 species:Danio rerio	1900	2.06459e-33	68	119.398	101	69
c76708_g1_i1	1197ensdarp00000073657 ensdarg00000056666 symbol:sp8b family:zf-c2h2 species:danio rerio	2573	gnl|BL_ORD_ID|1197ENSDARP00000073657 ENSDARG00000056666 symbol:sp8b family:zf-C2H2 species:Danio rerio	1197	0	99	700.279	448	445
c140055_g1_i5	180ensdarp00000121285 ensdarg00000038687 symbol:nfkb2 family:rhd species:danio rerio	2795	gnl|BL_ORD_ID|180ENSDARP00000121285 ENSDARG00000038687 symbol:nfkb2 family:RHD species:Danio rerio	180	2.25065e-10	51	61.2326	129	66
c140083_g4_i3	180ensdarp00000121285 ensdarg00000038687 symbol:nfkb2 family:rhd species:danio rerio	3278	gnl|BL_ORD_ID|180ENSDARP00000121285 ENSDARG00000038687 symbol:nfkb2 family:RHD species:Danio rerio	180	8.63285e-05	51	43.1282	80	41
c130088_g2_i1	1699ensdarp00000109320 ensdarg00000089464 symbol:loc100536821 family:zf-c2hc species:danio rerio	1636	gnl|BL_ORD_ID|1699ENSDARP00000109320 ENSDARG00000089464 symbol:LOC100536821 family:zf-C2HC species:Danio rerio	1699	0	88	805.438	482	427
c143676_g1_i2	2129ensdarp00000098002 ensdarg00000073861 symbol:ottdarg00000032278 family:zf-c2h2 species:danio rerio	3034	gnl|BL_ORD_ID|2129ENSDARP00000098002 ENSDARG00000073861 symbol:OTTDARG00000032278 family:zf-C2H2 species:Danio rerio	2129	0	94	812.757	492	465
c125248_g1_i4	810ensdarp00000005404 ensdarg00000008818 symbol:hsf1 family:hsf species:danio rerio	1596	gnl|BL_ORD_ID|810ENSDARP00000005404 ENSDARG00000008818 symbol:hsf1 family:HSF species:Danio rerio	810	0	95	627.091	370	353
c130200_g1_i2	620ensdarp00000097508 ensdarg00000075639 symbol:si:ch211- family:zf-c2h2 species:danio rerio	1540	gnl|BL_ORD_ID|620ENSDARP00000097508 ENSDARG00000075639 symbol:si:ch211-89o9.6 family:zf-C2H2 species:Danio rerio	620	1.53495e-173	80	503.442	370	298
c142115_g4_i2	1696ensdarp00000116528 ensdarg00000093368 symbol:loc100006229 family:thap species:danio rerio	854	gnl|BL_ORD_ID|1696ENSDARP00000116528 ENSDARG00000093368 symbol:LOC100006229 family:THAP species:Danio rerio	1696	1.23376e-09	62	55.4546	66	41
c131567_g1_i7	1174ensdarp00000112627 ensdarg00000075783 symbol:hmgxb4a family:hmg species:danio rerio	2414	gnl|BL_ORD_ID|1174ENSDARP00000112627 ENSDARG00000075783 symbol:hmgxb4a family:HMG species:Danio rerio	1174	0	86	549.666	632	549
c139695_g4_i6	180ensdarp00000121285 ensdarg00000038687 symbol:nfkb2 family:rhd species:danio rerio	4757	gnl|BL_ORD_ID|180ENSDARP00000121285 ENSDARG00000038687 symbol:nfkb2 family:RHD species:Danio rerio	180	1.19786e-16	50	82.8037	222	113
c134949_g1_i4	1011ensdarp00000031619 ensdarg00000027658 symbol:irf10 family:irf species:danio rerio	2044	gnl|BL_ORD_ID|1011ENSDARP00000031619 ENSDARG00000027658 symbol:irf10 family:IRF species:Danio rerio	1011	0	79	619.772	421	336
c142185_g8_i1	1996ensdarp00000073973 ensdarg00000001940 symbol:dnajc1 family:myb species:danio rerio	2025	gnl|BL_ORD_ID|1996ENSDARP00000073973 ENSDARG00000001940 symbol:dnajc1 family:MYB species:Danio rerio	1996	2.3656e-13	65	69.707	79	52
c131599_g1_i3	505ensdarp00000062291 ensdarg00000023903 symbol:atf2 family:tf_bzip species:danio rerio	3139	gnl|BL_ORD_ID|505ENSDARP00000062291 ENSDARG00000023903 symbol:atf2 family:TF_bZIP species:Danio rerio	505	0	98	698.353	448	440
c107056_g1_i1	2ensdarp00000042193 ensdarg00000031387 symbol:cers4a family:homeobox species:danio rerio	1743	gnl|BL_ORD_ID|2ENSDARP00000042193 ENSDARG00000031387 symbol:cers4a family:Homeobox species:Danio rerio	2	5.09507e-86	88	273.863	197	175
c135482_g3_i4	180ensdarp00000121285 ensdarg00000038687 symbol:nfkb2 family:rhd species:danio rerio	4130	gnl|BL_ORD_ID|180ENSDARP00000121285 ENSDARG00000038687 symbol:nfkb2 family:RHD species:Danio rerio	180	5.35326e-17	51	83.5741	222	114
c122576_g1_i1	2144ensdarp00000124722 ensdarg00000006791 symbol:arntl1a family:bhlh species:danio rerio	4441	gnl|BL_ORD_ID|2144ENSDARP00000124722 ENSDARG00000006791 symbol:arntl1a family:bHLH species:Danio rerio	2144	4.43291e-17	51	83.5741	182	93
c136834_g1_i3	466ensdarp00000007187 ensdarg00000020964 symbol:prkrirb family:thap species:danio rerio	3711	gnl|BL_ORD_ID|466ENSDARP00000007187 ENSDARG00000020964 symbol:prkrirb family:THAP species:Danio rerio	466	0	95	1204.89	641	614
c122691_g1_i1	1996ensdarp00000073973 ensdarg00000001940 symbol:dnajc1 family:myb species:danio rerio	1781	gnl|BL_ORD_ID|1996ENSDARP00000073973 ENSDARG00000001940 symbol:dnajc1 family:MYB species:Danio rerio	1996	2.33366e-05	69	43.8986	63	44
c126687_g5_i1	629ensdarp00000095521 ensdarg00000040884 symbol:mxi1 family:bhlh species:danio rerio	821	gnl|BL_ORD_ID|629ENSDARP00000095521 ENSDARG00000040884 symbol:mxi1 family:bHLH species:Danio rerio	629	2.36972e-34	95	124.79	101	96
c134066_g3_i3	148ensdarp00000059263 ensdarg00000054031 symbol:mxd4 family:bhlh species:danio rerio	3002	gnl|BL_ORD_ID|148ENSDARP00000059263 ENSDARG00000054031 symbol:MXD4 family:bHLH species:Danio rerio	148	9.84897e-40	99	146.747	106	105
c125209_g2_i2	2263ensdarp00000122805 ensdarg00000091965 symbol:si:dkey- family:thap species:danio rerio	1364	gnl|BL_ORD_ID|2263ENSDARP00000122805 ENSDARG00000091965 symbol:si:dkey-231p15.1 family:THAP species:Danio rerio	2263	0.00064664	46	38.5058	147	69
c130752_g1_i3	1658ensdarp00000113096 ensdarg00000015998 symbol:wdhd1 family:hmg species:danio rerio	2714	gnl|BL_ORD_ID|1658ENSDARP00000113096 ENSDARG00000015998 symbol:wdhd1 family:HMG species:Danio rerio	1658	4.22945e-08	36	53.9138	315	115
c141185_g1_i1	294ensdarp00000105953 ensdarg00000086044 symbol:loc100537394 family:af-4 species:danio rerio	1736	gnl|BL_ORD_ID|294ENSDARP00000105953 ENSDARG00000086044 symbol:LOC100537394 family:AF-4 species:Danio rerio	294	4.26534e-17	45	80.8777	247	112
c117084_g1_i1	247ensdarp00000125546 ensdarg00000093994 symbol:si:ch211- family:zf-c2h2 species:danio rerio	299	gnl|BL_ORD_ID|247ENSDARP00000125546 ENSDARG00000093994 symbol:si:ch211-208f21.1 family:zf-C2H2 species:Danio rerio	247	1.52463e-24	71	93.2041	101	72
c140517_g3_i3	7ensdarp00000058728 ensdarg00000057093 symbol:kdm5ba family:arid species:danio rerio	5784	gnl|BL_ORD_ID|7ENSDARP00000058728 ENSDARG00000057093 symbol:kdm5ba family:ARID species:Danio rerio	7	6.78313e-33	52	136.732	210	110
c140465_g2_i12	1692ensdarp00000083448 ensdarg00000039899 symbol:zbtb7a family:zbtb species:danio rerio	4079	gnl|BL_ORD_ID|1692ENSDARP00000083448 ENSDARG00000039899 symbol:zbtb7a family:ZBTB species:Danio rerio	1692	2.80554e-17	60	83.9593	108	65
c139973_g1_i9	54ensdarp00000124180 ensdarg00000061391 symbol:grhl1 family:cp2 species:danio rerio	2879	gnl|BL_ORD_ID|54ENSDARP00000124180 ENSDARG00000061391 symbol:grhl1 family:CP2 species:Danio rerio	54	2.02206e-151	97	462.996	249	243
c92732_g1_i2	902ensdarp00000058684 ensdarg00000040123 symbol:zfpm2a family:zf-c2h2 species:danio rerio	4487	gnl|BL_ORD_ID|902ENSDARP00000058684 ENSDARG00000040123 symbol:zfpm2a family:zf-C2H2 species:Danio rerio	902	0	92	2095.09	1145	1058
c117625_g1_i2	920ensdarp00000111473 ensdarg00000018109 symbol:mafga family:tf_bzip species:danio rerio	1171	gnl|BL_ORD_ID|920ENSDARP00000111473 ENSDARG00000018109 symbol:mafga family:TF_bZIP species:Danio rerio	920	3.90115e-97	97	289.656	175	170
c131895_g1_i1	753ensdarp00000058706 ensdarg00000040137 symbol:jdp2 family:tf_bzip species:danio rerio	2002	gnl|BL_ORD_ID|753ENSDARP00000058706 ENSDARG00000040137 symbol:JDP2 family:TF_bZIP species:Danio rerio	753	1.85547e-111	97	335.109	199	195
c119475_g1_i3	1869ensdarp00000056204 ensdarg00000057649 symbol:satb1a family:cut species:danio rerio	2537	gnl|BL_ORD_ID|1869ENSDARP00000056204 ENSDARG00000057649 symbol:satb1a family:CUT species:Danio rerio	1869	0	92	1261.51	735	683
c90388_g1_i1	2160ensdarp00000101801 ensdarg00000074346 symbol:l3mbtl1b family:zf-c2hc species:danio rerio	1538	gnl|BL_ORD_ID|2160ENSDARP00000101801 ENSDARG00000074346 symbol:l3mbtl1b family:zf-C2HC species:Danio rerio	2160	5.32799e-10	67	58.5362	73	49
c142654_g1_i7	294ensdarp00000105953 ensdarg00000086044 symbol:loc100537394 family:af-4 species:danio rerio	4250	gnl|BL_ORD_ID|294ENSDARP00000105953 ENSDARG00000086044 symbol:LOC100537394 family:AF-4 species:Danio rerio	294	7.63891e-63	54	130.954	355	193
c123367_g1_i1	2242ensdarp00000117285 ensdarg00000078191 symbol:zbtb46 family:zbtb species:danio rerio	3221	gnl|BL_ORD_ID|2242ENSDARP00000117285 ENSDARG00000078191 symbol:zbtb46 family:ZBTB species:Danio rerio	2242	0	98	949.118	515	506
c125160_g1_i3	812ensdarp00000120545 ensdarg00000041910 symbol:loc101882368 family:zf-c2h2 species:danio rerio	2500	gnl|BL_ORD_ID|812ENSDARP00000120545 ENSDARG00000041910 symbol:LOC101882368 family:zf-C2H2 species:Danio rerio	812	0	86	913.679	600	520
c120021_g1_i2	2257ensdarp00000021876 ensdarg00000037833 symbol:mitfb family:bhlh species:danio rerio	1787	gnl|BL_ORD_ID|2257ENSDARP00000021876 ENSDARG00000037833 symbol:mitfb family:bHLH species:Danio rerio	2257	0	85	762.296	524	447
c92760_g1_i1	49ensdarp00000089629 ensdarg00000040008 symbol:neurod6a family:bhlh species:danio rerio	2028	gnl|BL_ORD_ID|49ENSDARP00000089629 ENSDARG00000040008 symbol:neurod6a family:bHLH species:Danio rerio	49	0	97	582.408	351	341
c139123_g1_i1	1191ensdarp00000103488 ensdarg00000074293 symbol:adnp family:homeobox species:danio rerio	4696	gnl|BL_ORD_ID|1191ENSDARP00000103488 ENSDARG00000074293 symbol:adnp family:Homeobox species:Danio rerio	1191	1.02807e-37	39	151.369	783	311
c140436_g5_i3	291ensdarp00000108876 ensdarg00000089550 symbol:pbx1b family:homeobox species:danio rerio	4061	gnl|BL_ORD_ID|291ENSDARP00000108876 ENSDARG00000089550 symbol:pbx1b family:Homeobox species:Danio rerio	291	6.29586e-123	92	353.599	195	181
c121952_g1_i1	847ensdarp00000073773 ensdarg00000056784 symbol:aire family:sand species:danio rerio	6533	gnl|BL_ORD_ID|847ENSDARP00000073773 ENSDARG00000056784 symbol:aire family:SAND species:Danio rerio	847	8.06299e-05	44	44.2838	109	49
c139198_g1_i2	180ensdarp00000121285 ensdarg00000038687 symbol:nfkb2 family:rhd species:danio rerio	2273	gnl|BL_ORD_ID|180ENSDARP00000121285 ENSDARG00000038687 symbol:nfkb2 family:RHD species:Danio rerio	180	3.43495e-08	47	53.9138	164	78
c135963_g1_i4	1580ensdarp00000068571 ensdarg00000052254 symbol:znf644b family:zf-c2h2 species:danio rerio	7046	gnl|BL_ORD_ID|1580ENSDARP00000068571 ENSDARG00000052254 symbol:znf644b family:zf-C2H2 species:Danio rerio	1580	0	87	2087.77	1330	1161
c63386_g1_i3	2232ensdarp00000126159 ensdarg00000070151 symbol:nfyc family:nf-yc species:danio rerio	1224	gnl|BL_ORD_ID|2232ENSDARP00000126159 ENSDARG00000070151 symbol:nfyc family:NF-YC species:Danio rerio	2232	4.43172e-06	62	42.743	54	34
c123210_g2_i1	447ensdarp00000108420 ensdarg00000091603 symbol:loc100333113 family:bhlh species:danio rerio	3047	gnl|BL_ORD_ID|447ENSDARP00000108420 ENSDARG00000091603 symbol:LOC100333113 family:bHLH species:Danio rerio	447	5.46677e-63	71	215.698	182	131
c122394_g1_i1	1415ensdarp00000019575 ensdarg00000014022 symbol:nfat5 (1 of 2) family:rhd species:danio rerio	4638	gnl|BL_ORD_ID|1415ENSDARP00000019575 ENSDARG00000014022 symbol:NFAT5 (1 of 2) family:RHD species:Danio rerio	1415	1.21724e-165	87	530.406	457	402
c123897_g2_i1	2140ensdarp00000083101 ensdarg00000043210 symbol:loc100005568 family:ctf nfi species:danio rerio	764	gnl|BL_ORD_ID|2140ENSDARP00000083101 ENSDARG00000043210 symbol:LOC100005568 family:CTF/NFI species:Danio rerio	2140	3.58201e-18	100	80.4925	35	35
c67742_g1_i3	2144ensdarp00000124722 ensdarg00000006791 symbol:arntl1a family:bhlh species:danio rerio	2042	gnl|BL_ORD_ID|2144ENSDARP00000124722 ENSDARG00000006791 symbol:arntl1a family:bHLH species:Danio rerio	2144	0	69	642.114	633	440
c125173_g1_i3	173ensdarp00000106569 ensdarg00000028159 symbol:tead1a family:tea species:danio rerio	1436	gnl|BL_ORD_ID|173ENSDARP00000106569 ENSDARG00000028159 symbol:tead1a family:TEA species:Danio rerio	173	0	96	692.575	361	350
c139446_g1_i2	710ensdarp00000119606 ensdarg00000092503 symbol:arid1b family:arid species:danio rerio	7117	gnl|BL_ORD_ID|710ENSDARP00000119606 ENSDARG00000092503 symbol:arid1b family:ARID species:Danio rerio	710	0	94	2625.51	1688	1599
c41019_g1_i1	561ensdarp00000120483 ensdarg00000008906 symbol:si:ch211- family:zf-c2h2 species:danio rerio	289	gnl|BL_ORD_ID|561ENSDARP00000120483 ENSDARG00000008906 symbol:si:ch211-241e1.5 family:zf-C2H2 species:Danio rerio	561	2.85716e-05	70	38.5058	40	28
c130821_g1_i2	997ensdarp00000122576 ensdarg00000057751 symbol:zbtb47a family:zbtb species:danio rerio	3592	gnl|BL_ORD_ID|997ENSDARP00000122576 ENSDARG00000057751 symbol:zbtb47a family:ZBTB species:Danio rerio	997	1.17702e-11	55	65.855	120	66
c140574_g1_i4	1692ensdarp00000083448 ensdarg00000039899 symbol:zbtb7a family:zbtb species:danio rerio	3577	gnl|BL_ORD_ID|1692ENSDARP00000083448 ENSDARG00000039899 symbol:zbtb7a family:ZBTB species:Danio rerio	1692	1.59144e-12	54	68.5514	118	64
c142484_g4_i3	1802ensdarp00000076212 ensdarg00000058676 symbol:baz2a family:mbd species:danio rerio	2125	gnl|BL_ORD_ID|1802ENSDARP00000076212 ENSDARG00000058676 symbol:baz2a family:MBD species:Danio rerio	1802	1.17878e-11	53	65.0846	106	57
c141952_g5_i3	117ensdarp00000079816 ensdarg00000016300 symbol:ebf3 family:coe species:danio rerio	2456	gnl|BL_ORD_ID|117ENSDARP00000079816 ENSDARG00000016300 symbol:ebf3 family:COE species:Danio rerio	117	0	95	1013.06	550	523
c133064_g1_i1	1355ensdarp00000128312 ensdarg00000086626 symbol:loc100537446 family:zf-c2h2 species:danio rerio	4207	gnl|BL_ORD_ID|1355ENSDARP00000128312 ENSDARG00000086626 symbol:LOC100537446 family:zf-C2H2 species:Danio rerio	1355	0	69	1394.79	1295	897
[truncated: 833 more rows]

## Sheet: IGA(PIT) vs. PSR(PIT)
Supplementary file 5: Transcription factor identification from BPGL differential expressed genes
[truncated: 1,686 more rows]

[truncated: 2 more sheets: IGA(OVA) vs. PSR(OVA), IGA(LIV) vs. PSR(LIV)]
