# Supplementary material for: Revelation of candidate genes and molecular mechanism of reproductive seasonality in female rohu (Labeo rohita Ham.) by RNA sequencing
Source: BMC Genomics. 2021 Sep 22;22:685. doi: 10.1186/s12864-021-08001-6 (PMC8456608; doi:10.1186/s12864-021-08001-6)
Supplement: Supplementary file 8 — Additional file 8. [file 12864_2021_8001_MOESM8_ESM.xlsx]

## Sheet: Title and Author details
Revelation of candidate genes and molecular mechanism of reproductive seasonality in female rohu (Labeo rohita Ham) by RNA sequencing
Sarika Jaiswal1#, Samiran Nandi2#*, Mir Asif Iquebal1, Rahul Singh Jasrotia1, Sunita Patra2, Gayatri Mishra2, Uday Kumar Udit2, Dinesh Kumar Sahu2, U.B. Angadi1, Prem Kumar Meher2, Padmanav Routray2, Jitendra Kumar Sundaray2, Dhananjay Kumar Verma2, Paramananda Das2, Pallipuram Jayasankar2, Anil Rai1 and Dinesh Kumar1*
1Centre for Agricultural Bioinformatics, ICAR-Indian Agricultural Statistics Research Institute, New Delhi
2ICAR- Central Institute of Freshwater Aquaculture, Bhubaneswar, Odhisa
*Joint Corresponding Author
Dinesh Kumar (dinesh.kumar@icar.gov.in); Samiran Nandi (eurekhain@yahoo.co.in)
#Authors Contributed Equally

## Sheet: De novo assembly
Supplementary file 8: Simple sequence repeats mined from de novo transcriptome assembly of rohu as well as 4 sets of BPGL differential expressed genes
ID	SSR type	SSR	size	start	end	FORWARD PRIMER1 (5'-3')	Tm(°C)	size	REVERSE PRIMER1 (5'-3')	Tm(°C)	size	PRODUCT1 size (bp)	start (bp)	end (bp)	FORWARD PRIMER2 (5'-3')	Tm(°C)	size	REVERSE PRIMER2 (5'-3')	Tm(°C)	size	PRODUCT2 size (bp)	start (bp)	end (bp)	FORWARD PRIMER3 (5'-3')	Tm(°C)	size	REVERSE PRIMER3 (5'-3')	Tm(°C)	size	PRODUCT3 size (bp)	start (bp)	end (bp)
c10_g1_i1	Mono	(A)11	11	336	346	CCTGTTCTGTTTCACAGTTCAGT	59.059	23	TCACCGCCTAATTGCTGGAT	59.454	20	280	91	370	CCTGTTCTGTTTCACAGTTCAGTT	59.604	24	TCACCGCCTAATTGCTGGAT	59.454	20	280	91	370	CCTGTTCTGTTTCACAGTTCAG	57.457	22	TCACCGCCTAATTGCTGGAT	59.454	20	280	91	370
c100009_g1_i1	Mono	(A)14	14	1	14
c10001_g1_i1	Mono	(A)11	11	87	97	TCTGCAAGGTGTATGTACAACA	57.656	22	TCTCAAGGCTTCCGCATGAA	59.675	20	136	4	139	TCTGCAAGGTGTATGTACAACA	57.656	22	TTGATCTCAAGGCTTCCGCA	59.675	20	140	4	143	TCTGCAAGGTGTATGTACAACA	57.656	22	ATCTCAAGGCTTCCGCATGA	59.457	20	137	4	140
c100010_g1_i1	Mono	(A)11	11	509	519	AAGCAGCGTCACCACTCTTT	60.179	20	CAATCTCCTCAAATGCCCGC	59.617	20	177	381	557	AAAGCAGCGTCACCACTCTT	60.179	20	CAATCTCCTCAAATGCCCGC	59.617	20	178	380	557	TAGGAAAGCAGCGTCACCAC	60.32	20	CAATCTCCTCAAATGCCCGC	59.617	20	182	376	557
c100011_g1_i1	Mono	(T)11	11	269	279	AGGCCGATGTTTCTGGCAAT	60.324	20	GCTTGATGGCTTCAATTTTAGTCC	58.895	24	247	67	313	AGGCCGATGTTTCTGGCAAT	60.324	20	GCTTGATGGCTTCAATTTTAGTCCT	60.106	25	247	67	313	TAGGCCGATGTTTCTGGCAA	59.673	20	GCTTGATGGCTTCAATTTTAGTCC	58.895	24	248	66	313
c100011_g2_i1	Mono	(T)18	18	200	217
c100017_g1_i1	Mono	(T)11	11	290	300
c100017_g1_i2	Mono	(T)11	11	628	638
c100019_g1_i2	Di	(AT)8	16	1	16
c100021_g2_i1	Compound	(GAT)5gaaacagaa(AC)6	36	227	262	AAACACCAGGTTGATCAGGTT	57.687	21	GAGGAGCTGCTGAGGTTCTG	60.108	20	217	140	356	AAAACACCAGGTTGATCAGGT	57.687	21	GAGGAGCTGCTGAGGTTCTG	60.108	20	218	139	356	AAACACCAGGTTGATCAGGTT	57.687	21	ACGCCAACTGTTCGTGATGA	60.25	20	157	140	296
c100021_g2_i2	Compound	(GAT)5gaaacagaa(AC)6	36	227	262	AAACACCAGGTTGATCAGGTT	57.687	21	ACCTACCAGATGGAGACGCT	60.033	20	245	140	384	AAAACACCAGGTTGATCAGGT	57.687	21	ACCTACCAGATGGAGACGCT	60.033	20	246	139	384	AAACACCAGGTTGATCAGGTT	57.687	21	CACCTACCAGATGGAGACGC	59.897	20	246	140	385
c100021_g2_i3	Compound	(GAT)5gaaacagaa(AC)6	36	227	262	AAACACCAGGTTGATCAGGTT	57.687	21	GAGGAGCTGCTGAGGTTCTG	60.108	20	217	140	356	AAAACACCAGGTTGATCAGGT	57.687	21	GAGGAGCTGCTGAGGTTCTG	60.108	20	218	139	356	AAACACCAGGTTGATCAGGTT	57.687	21	ACGCCAACTGTTCGTGATGA	60.25	20	157	140	296
c100033_g1_i2	Tetra	(TCCA)5	20	1365	1384
c100034_g1_i1	Mono	(T)10	10	700	709	TCAGGGGTCGGACCAAAATG	59.962	20	GTGACCTCCAGACGTGACTG	60.039	20	268	506	773	TCAGGGGTCGGACCAAAATG	59.962	20	CTGTGACCTCCAGACGTGAC	60.039	20	270	506	775	TCAGGGGTCGGACCAAAATG	59.962	20	GTCTGTGACCTCCAGACGTG	60.039	20	272	506	777
c100044_g1_i1	Di	(TA)8	16	4315	4330	TCCCTGTGTTTGAGTTGGGC	60.467	20	CACAATGGGAACTGACGGGA	59.964	20	237	4272	4508	TCCCTGTGTTTGAGTTGGGC	60.467	20	GACAGACCTGCACAATGGGA	59.963	20	247	4272	4518	CCCTGTGTTTGAGTTGGGCT	60.468	20	CACAATGGGAACTGACGGGA	59.964	20	236	4273	4508
c100044_g1_i1	Mono	(A)16	16	4151	4166	CTGGCTGCACAAACAAGCTT	59.896	20	CCCCTCGGATTGTAAGCACA	59.748	20	212	4010	4221	CTGGCTGCACAAACAAGCTT	59.896	20	ACCCCTCGGATTGTAAGCAC	59.748	20	213	4010	4222	CTGGCTGCACAAACAAGCTT	59.896	20	TCGGATTGTAAGCACACCGT	59.681	20	208	4010	4217
c100044_g1_i1	Tri	(AGC)5	15	2250	2264	CCACACCAGCAAAAGCAACA	59.825	20	CTTGGGGTGCAAGAAACTGC	59.967	20	221	2209	2429	ACCACACCAGCAAAAGCAAC	59.824	20	CTTGGGGTGCAAGAAACTGC	59.967	20	222	2208	2429	CCACACCAGCAAAAGCAACA	59.825	20	CCTTTCCAAGGGACGGATCC	60.107	20	131	2209	2339
c100044_g2_i1	Mono	(A)13	13	473	485	AGCCCGGATGGTTAAGCAAA	59.961	20	ATAGCAAGTGCAGAGGGGAC	59.456	20	165	347	511	CACAGACTCACGACCACACA	59.898	20	ATAGCAAGTGCAGAGGGGAC	59.456	20	227	285	511	GCCCGGATGGTTAAGCAAAC	59.827	20	ATAGCAAGTGCAGAGGGGAC	59.456	20	164	348	511
c10005_g1_i1	Mono	(A)11	11	57	67	AGACTGGAGTAATGACTTAGCCA	58.646	23	GGAGGTCCACCAACACTGTT	59.817	20	115	6	120	AGACTGGAGTAATGACTTAGCCA	58.646	23	CTGGAGGTCCACCAACACTG	60.25	20	117	6	122	AGACTGGAGTAATGACTTAGCCA	58.646	23	CTTGCTTCTGGAGGTCCACC	60.322	20	124	6	129
c100054_g1_i1	Mono	(A)11	11	27	37
c100057_g1_i1	Tri	(AAT)6	18	1	18
c100062_g1_i1	Mono	(A)10	10	113	122	ACCAAAACAGCCGTCTTTGG	59.256	20	TGCTGACGTTTCTAGCATGACT	60.029	22	192	53	244	ACCAAAACAGCCGTCTTTGG	59.256	20	TGCTGACGTTTCTAGCATGAC	58.662	21	192	53	244	ACCAAAACAGCCGTCTTTGG	59.256	20	CACATTGCTGACGTTTCTAGCA	59.52	22	197	53	249
c100067_g1_i1	Mono	(A)15	15	7	21
c10007_g1_i1	Mono	(A)13	13	608	620	AAGCCTCCAGGACATCAAGC	60.035	20	TCCGCCTAAAGAGTTGAGACAC	60.029	22	108	560	667	AACTCGAACGAAGCCTCCAG	60.038	20	TCCGCCTAAAGAGTTGAGACAC	60.029	22	118	550	667	GAACTCGAACGAAGCCTCCA	60.039	20	TCCGCCTAAAGAGTTGAGACAC	60.029	22	119	549	667
c100072_g1_i1	Di	(CA)8	16	426	441	GCTACAGGAGGCCCATTGTT	60.034	20	TGTCATGGCTACCACCCAGA	60.547	20	257	282	538	GCTACAGGAGGCCCATTGTT	60.034	20	ATGTCATGGCTACCACCCAG	59.452	20	258	282	539	CTGACAAAATGCACTGGCCC	60.038	20	TGTCATGGCTACCACCCAGA	60.547	20	159	380	538
c100078_g1_i2	Mono	(A)10	10	689	698	TCCAAAAATAGACTGCAGACCTG	58.673	23	GGCAGTGTAGGGAAAGACAGG	60.339	21	269	557	825	TCCAAAAATAGACTGCAGACCTG	58.673	23	GCAGTGTAGGGAAAGACAGGT	59.652	21	268	557	824	TCGAGGGCTAATCTTTCAGAAA	57.181	22	TGAAGGACGAGGAAAAGGCT	58.943	20	266	601	866
c100085_g2_i1	Mono	(A)20	20	1	20
c100088_g1_i1	Compound	(T)12g(T)11	24	1409	1432	CATCTGTTGCCAAACCGCTC	60.11	20	AACATTAATGCAGCTGCGGC	60.179	20	265	1307	1571	GCCAAACCGCTCGATTCAAA	59.76	20	AACATTAATGCAGCTGCGGC	60.179	20	257	1315	1571	CATCTGTTGCCAAACCGCTC	60.11	20	TAATGCAGCTGCGGCACTAA	60.392	20	260	1307	1566
c100088_g1_i1	Mono	(T)15	15	2035	2049	AGGCGTAAAATTGGACCCCA	59.594	20	GCAAAATTCTAAATCCCGCCCT	59.569	22	190	1919	2108	AGGCGTAAAATTGGACCCCA	59.594	20	AGCAAAATTCTAAATCCCGCCC	59.569	22	191	1919	2109	AGGCGTAAAATTGGACCCCA	59.594	20	GCAAAATTCTAAATCCCGCCC	58.178	21	190	1919	2108
c100091_g1_i1	Mono	(A)10	10	125	134	CACGTTTACACACTGCCTTCA	59.063	21	TCCGTCAACTTTAGCACCCT	58.947	20	269	38	306	TCACGTTTACACACTGCCTTC	58.793	21	TCCGTCAACTTTAGCACCCT	58.947	20	270	37	306	CACGTTTACACACTGCCTTCA	59.063	21	TTCCGTCAACTTTAGCACCCT	59.581	21	270	38	307
c100091_g1_i2	Mono	(A)10	10	203	212	CACGTTTACACACTGCCTTCA	59.063	21	TCCGTCAACTTTAGCACCCT	58.947	20	269	116	384	TCACGTTTACACACTGCCTTC	58.793	21	TCCGTCAACTTTAGCACCCT	58.947	20	270	115	384	CACGTTTACACACTGCCTTCA	59.063	21	TTCCGTCAACTTTAGCACCCT	59.581	21	270	116	385
c100092_g1_i1	Mono	(A)13	13	1	13
c100105_g1_i1	Mono	(A)18	18	1511	1528	TGCATCAAAGCTGCTGGAGA	59.963	20	CACAGACGCTAGTTGGCAGA	60.038	20	271	1400	1670	TGCATCAAAGCTGCTGGAGA	59.963	20	AACACAGACGCTAGTTGGCA	59.894	20	273	1400	1672	GTGCATCAAAGCTGCTGGAG	59.829	20	CACAGACGCTAGTTGGCAGA	60.038	20	272	1399	1670
c100105_g1_i1	Mono	(A)15	15	2108	2122	ACCTTCAGACCAGTGTTTCCA	59.156	21	TGAGCACCCGTAGAGTAGCT	60.034	20	276	1895	2170	ACCTTCAGACCAGTGTTTCCA	59.156	21	AGCACCCGTAGAGTAGCTGT	60.324	20	274	1895	2168	ACCTTCAGACCAGTGTTTCCA	59.156	21	GAGCACCCGTAGAGTAGCTG	59.617	20	275	1895	2169
c100106_g1_i1	Di	(GT)10	20	400	419
c100106_g1_i4	Di	(GT)9	18	1	18
c100140_g1_i1	Mono	(T)10	10	835	844	TTTGTGCCGTCGTTTGTGTC	59.903	20	AGTTCAGACGTGTGCGCTTA	59.968	20	104	770	873	TTTGTGCCGTCGTTTGTGTC	59.903	20	TAGTTCAGACGTGTGCGCTT	59.968	20	105	770	874	TTTGTGCCGTCGTTTGTGTC	59.903	20	GCTGTTTCAGAGTGTGTGCG	60.042	20	207	770	976
c100143_g1_i1	Mono	(T)11	11	80	90	GCCACCTCTGAGCCTCATTA	59.167	20	ACAAGCAGAATATGAACAAGTTACCA	59.285	26	128	0	127	GCCACCTCTGAGCCTCATTAA	59.79	21	ACAAGCAGAATATGAACAAGTTACCA	59.285	26	128	0	127	GCCACCTCTGAGCCTCATTA	59.167	20	CAAGCAGAATATGAACAAGTTACCA	57.855	25	127	0	126
c100145_g1_i1	Mono	(A)16	16	83	98	ACAATGCACTTGTCAAAAGGCA	59.832	22	TGACTTGTGTTTGCTTCACCC	59.252	21	123	41	163	ACAATGCACTTGTCAAAAGGCA	59.832	22	TGCTTGTAGCCAATGTGTGT	58.02	20	197	41	237	ACAATGCACTTGTCAAAAGGCA	59.832	22	TGCACGTTAGTTGTTTGAGCA	58.99	21	230	41	270
c100145_g1_i1	Mono	(T)11	11	513	523	TGTGCGTTCTACAGGAAACT	57.097	20	ACATGGCTTGGGTTTCCTGT	59.812	20	216	412	627	TGTGCGTTCTACAGGAAACT	57.097	20	TGGCTTGGGTTTCCTGTGAT	59.518	20	213	412	624	TGTGCGTTCTACAGGAAACT	57.097	20	ATGGCTTGGGTTTCCTGTGA	59.518	20	214	412	625
c100145_g1_i1	Mono	(A)10	10	690	699	ACAGGAAACCCAAGCCATGT	59.812	20	CCAACCGTGACTTCGACTGA	59.968	20	261	608	868	ACAGGAAACCCAAGCCATGT	59.812	20	CTCACCAACCGTGACTTCGA	59.968	20	265	608	872	ACAGGAAACCCAAGCCATGT	59.812	20	GTCCTCACCAACCGTGACTT	59.894	20	268	608	875
c100146_g1_i1	Mono	(T)10	10	51	60	GCACGCAATCGCTATGTGAG	60.043	20	GCCACGTTTATTGTGCAGCT	59.759	20	207	8	214	GGTTTTGCACGCAATCGCTA	60.11	20	GAGGAGGATCAGAACGTGCC	60.179	20	100	2	101	GCACGCAATCGCTATGTGAG	60.043	20	TGGCGAAACTGCGGAACTTA	60.25	20	142	8	149
c100146_g2_i1	Mono	(A)11	11	58	68	GATCAGAACGTGCCGAGTGA	60.109	20	CGTGTCACTCACTGCAGTCT	59.969	20	216	21	236	GATCAGAACGTGCCGAGTGA	60.109	20	TTTCCATCACTCGCTGCACT	59.965	20	117	21	137	GATCAGAACGTGCCGAGTGA	60.109	20	TGAGCTGACCGTTTGCTGAT	59.965	20	253	21	273
c100151_g1_i1	Di	(AC)7	14	9	22
c100151_g1_i2	Di	(AC)7	14	9	22
c100153_g1_i1	Mono	(T)16	16	210	225
c100170_g1_i1	Di	(AC)7	14	1249	1262	GAGAGCGAGGCCATCAAAGA	59.823	20	TAAGCACCTCCCCCAGATCA	59.956	20	207	1147	1353	GAGAGCGAGGCCATCAAAGA	59.823	20	GAGGCATGAGTGACAGGTCC	60.108	20	266	1147	1412	GAGAGCGAGGCCATCAAAGA	59.823	20	GGAGGCATGAGTGACAGGTC	60.108	20	267	1147	1413
c100170_g1_i1	Di	(TC)7	14	1925	1938	TAGGGGACACGTCTCACTCC	60.323	20	ACACCCTCTTTCAGTTGAAGCT	59.826	22	266	1862	2127	GACACGTCTCACTCCTGAGG	59.476	20	ACACCCTCTTTCAGTTGAAGCT	59.826	22	261	1867	2127	GGACACGTCTCACTCCTGAG	59.476	20	ACACCCTCTTTCAGTTGAAGCT	59.826	22	262	1866	2127
c100196_g1_i1	Mono	(A)20	20	3	22
c100196_g1_i2	Di	(AC)8	16	9	24
c100197_g1_i1	Mono	(A)10	10	682	691	CCTGTACAGTGGAGAGCAGG	59.466	20	TGCCCTTCTCCACAGACTCT	60.179	20	254	564	817	CCTGTACAGTGGAGAGCAGG	59.466	20	TGTTGCCCAATGAGGTCACA	59.815	20	184	564	747	GAGAGCAGGAAGGCTTGGTG	60.676	20	TGCCCTTCTCCACAGACTCT	60.179	20	243	575	817
c100198_g1_i1	Mono	(A)10	10	215	224	ACACCCGAACAAGCTTTGGA	60.107	20	GCCGCTTTTAGAGACTCGAGA	59.867	21	261	75	335	ACACCCGAACAAGCTTTGGA	60.107	20	AGCCGCTTTTAGAGACTCGAG	59.867	21	262	75	336	ACACCCGAACAAGCTTTGGA	60.107	20	AGCCGCTTTTAGAGACTCGA	58.825	20	262	75	336
c10020_g1_i1	Mono	(A)10	10	619	628	TCTCCTCCTTTTCTGATGTCCA	58.479	22	ACTGTAGCCAAAGTCCAAAGT	57.422	21	267	437	703	TCTCCTCCTTTTCTGATGTCCA	58.479	22	TGTGATACTGTAGCCAAAGTCCA	59.419	23	273	437	709	TCCTCCTTTTCTGATGTCCATGT	59.411	23	ACTGTAGCCAAAGTCCAAAGT	57.422	21	265	439	703
c100202_g1_i1	Mono	(A)10	10	1162	1171	AAATACGGCTCAAGGTGCCA	59.962	20	GGAGCTCTGTGTGCCTGAAT	60.036	20	203	1030	1232	AAATACGGCTCAAGGTGCCA	59.962	20	GTGCCTGGTCCAAACAAACC	59.896	20	176	1030	1205	AAATACGGCTCAAGGTGCCA	59.962	20	GGGTTGTCGTTCAGGGAACT	59.892	20	278	1030	1307
c100211_g1_i2	Mono	(A)13	13	509	521	GCACCAAACGTGATGCAGAA	59.689	20	TGGTTGTTTCTTGTTCATGGCT	58.97	22	198	363	560	GCACCAAACGTGATGCAGAA	59.689	20	CTGGTTGTTTCTTGTTCATGGCT	59.931	23	199	363	561	GCACCAAACGTGATGCAGAA	59.689	20	AGCTGGTTGTTTCTTGTTCATGG	59.931	23	201	363	563
c100218_g1_i1	Di	(CA)10	20	1	20
c100225_g2_i1	Di	(AC)10	20	1	20
c100225_g3_i1	Di	(AC)11	22	2	23
c100225_g3_i1	Mono	(T)12	12	741	752	GCCAGCTTTGCACAAGACAA	59.897	20	GGGATTTGCACACCCTCTCA	59.962	20	271	706	976	AAGCATTACGCCAGCTTTGC	60.109	20	GGGATTTGCACACCCTCTCA	59.962	20	280	697	976	GCCAGCTTTGCACAAGACAA	59.897	20	GAAAGAGGCGGGATTTGCAC	59.829	20	280	706	985
c100238_g1_i1	Mono	(A)14	14	56	69	GTGAGATATTAAGACAGATTTGTGAGA	57.191	27	ACAAGCTCACGTTTGCAGAA	58.621	20	184	0	183	GTGAGATATTAAGACAGATTTGTGAGA	57.191	27	ACAAGCTCACGTTTGCAGAAA	59.257	21	184	0	183	GTGAGATATTAAGACAGATTTGTGAGA	57.191	27	AGCTCACGTTTGCAGAAAGA	58.046	20	181	0	180
c100240_g1_i1	Di	(TA)7	14	1963	1976	TGATGTCTCCAAAGGGCCTT	58.924	20	GGCAACAAAACTACAACATGGC	59.2	22	243	1902	2144	ATGATGTCTCCAAAGGGCCT	58.697	20	GGCAACAAAACTACAACATGGC	59.2	22	244	1901	2144	TGATGTCTCCAAAGGGCCTTT	59.571	21	GGCAACAAAACTACAACATGGC	59.2	22	243	1902	2144
c100240_g1_i1	Di	(GA)11	22	2633	2654	CCGTTACGAAGGTGTTCCGA	60.039	20	CTCAACCACCTCTCGCTCTC	59.828	20	276	2402	2677	ATGCTAAAGCCCCCGATGAG	59.891	20	CTCAACCACCTCTCGCTCTC	59.828	20	142	2536	2677	CCGTTACGAAGGTGTTCCGA	60.039	20	TCTCAACCACCTCTCGCTCT	60.251	20	277	2402	2678
c100241_g1_i1	Mono	(T)10	10	266	275	ACAGAAACCTCGCTCTAAAGC	58.31	21	ACACAGACCTAACAACGCTGA	59.589	21	201	101	301	ACAGAAACCTCGCTCTAAAGC	58.31	21	TCACACAGACCTAACAACGCT	59.589	21	203	101	303	ACAGAAACCTCGCTCTAAAGC	58.31	21	GTCACACAGACCTAACAACGC	59.474	21	204	101	304
c100245_g1_i1	Mono	(A)11	11	982	992	CACATGCCAGTTTAAGCCACA	59.387	21	GGGTAGACAGCAGCGTTCAT	60.108	20	165	903	1067	CACATGCCAGTTTAAGCCACA	59.387	21	TATCGATTGCCAGGACGCAG	60.249	20	236	903	1138	CACATGCCAGTTTAAGCCACA	59.387	21	CTATCGATTGCCAGGACGCA	60.249	20	237	903	1139
c100245_g1_i1	Mono	(T)19	19	4433	4451
c100245_g1_i2	Mono	(A)11	11	957	967	CACATGCCAGTTTAAGCCACA	59.387	21	GGGTAGACAGCAGCGTTCAT	60.108	20	165	878	1042	CACATGCCAGTTTAAGCCACA	59.387	21	TATCGATTGCCAGGACGCAG	60.249	20	236	878	1113	CACATGCCAGTTTAAGCCACA	59.387	21	CTATCGATTGCCAGGACGCA	60.249	20	237	878	1114
c100245_g1_i2	Mono	(T)19	19	4408	4426
c100245_g1_i3	Mono	(A)11	11	957	967	CACATGCCAGTTTAAGCCACA	59.387	21	GGGTAGACAGCAGCGTTCAT	60.108	20	165	878	1042	CACATGCCAGTTTAAGCCACA	59.387	21	TATCGATTGCCAGGACGCAG	60.249	20	236	878	1113	CACATGCCAGTTTAAGCCACA	59.387	21	CTATCGATTGCCAGGACGCA	60.249	20	237	878	1114
c100245_g1_i3	Mono	(T)19	19	4377	4395
c100247_g1_i1	Di	(AT)10	20	2	21
c100253_g1_i1	Mono	(A)11	11	2925	2935	CAGACAGCAGGACAGTGGAG	60.038	20	TCGAGGATTGCTGTATATGCCA	59.367	22	203	2871	3073	ACCGACACTGAAAACAGGCA	60.107	20	TCGAGGATTGCTGTATATGCCA	59.367	22	233	2841	3073	AGACAGCAGGACAGTGGAGA	60.179	20	TCGAGGATTGCTGTATATGCCA	59.367	22	202	2872	3073
c100253_g1_i1	Tri	(TAA)6	18	1801	1818	GGAGCATCTCACTCGAAGCT	59.541	20	CTCTTGCACCCTCTGTGGAG	60.037	20	189	1759	1947	AGGAGCATCTCACTCGAAGC	59.541	20	CTCTTGCACCCTCTGTGGAG	60.037	20	190	1758	1947	GGAGCATCTCACTCGAAGCT	59.541	20	GGAAGCCCCACATGTGTGTA	59.962	20	251	1759	2009
c100255_g1_i1	Mono	(T)12	12	2427	2438	GTTTTCTGTACAGAGCACAATGC	58.778	23	CGTAAATGTTGTACAAAATTGTTTCCA	58.191	27	149	2359	2507	GTTTTCTGTACAGAGCACAATGC	58.778	23	ACGTAAATGTTGTACAAAATTGTTTCC	58.191	27	150	2359	2508	TGTTTTCTGTACAGAGCACAATGC	60.261	24	CGTAAATGTTGTACAAAATTGTTTCCA	58.191	27	150	2358	2507
c100255_g1_i1	Tri	(GCA)5	15	553	567	GCAACAGCCACATAAACGCA	60.04	20	TAGAGGTCCCCTGCTGGTAC	60.032	20	272	460	731	TGTATCGCTGCCCGGATAAC	59.967	20	TAGCAGACCCCGTCCCTTTA	59.958	20	247	374	620	GCAACAGCCACATAAACGCA	60.04	20	ATGGTCTCCGTGAAGCACAG	60.037	20	219	460	678
c100256_g1_i1	Compound	(GA)6cc(GT)6	26	809	834	ACTACACTTTCCGCCCACAG	59.965	20	TCTGGCAAACAACATGCTGC	59.968	20	190	747	936	ACTACACTTTCCGCCCACAG	59.965	20	CACCAGCACCAGCCTTGATA	60.035	20	240	747	986	TGAGACCTCGATCTACGCGA	60.179	20	TCTGGCAAACAACATGCTGC	59.968	20	210	727	936
c100256_g1_i1	Tri	(CTG)6	18	1270	1287
c100256_g1_i2	Compound	(GA)6cc(GT)6	26	809	834	ACTACACTTTCCGCCCACAG	59.965	20	TCTGGCAAACAACATGCTGC	59.968	20	190	747	936	ACTACACTTTCCGCCCACAG	59.965	20	CACCAGCACCAGCCTTGATA	60.035	20	240	747	986	TGAGACCTCGATCTACGCGA	60.179	20	TCTGGCAAACAACATGCTGC	59.968	20	210	727	936
c100256_g1_i2	Tri	(CTG)6	18	1300	1317
c100257_g1_i1	Mono	(G)20	20	1	20
c100257_g1_i1	Tri	(TTC)5	15	893	907	TGTCTGCACACTGAAACGGA	59.823	20	AACAAACACGAGCACCCTGA	60.107	20	263	756	1018	TGTCTGCACACTGAAACGGA	59.823	20	ACAAACAAACACGAGCACCC	59.546	20	266	756	1021	TGTCTGCACACTGAAACGGA	59.823	20	AAACAAACACGAGCACCCTG	59.262	20	264	756	1019
c100258_g1_i1	Tri	(ATT)6	18	1	18
c100270_g2_i1	Mono	(T)12	12	1246	1257	GCATTTTTCAGAGCTGGGGC	60.108	20	CACAAGGAGAGATCCCTTCTGT	59.163	22	207	1125	1331	GCATTTTTCAGAGCTGGGGC	60.108	20	TCACAAGGAGAGATCCCTTCTG	58.897	22	208	1125	1332	GCATTTTTCAGAGCTGGGGC	60.108	20	ACAAGGAGAGATCCCTTCTGT	57.802	21	206	1125	1330
c100270_g2_i2	Mono	(T)12	12	1246	1257	GCATTTTTCAGAGCTGGGGC	60.108	20	CACAAGGAGAGATCCCTTCTGT	59.163	22	207	1125	1331	GCATTTTTCAGAGCTGGGGC	60.108	20	TCACAAGGAGAGATCCCTTCTG	58.897	22	208	1125	1332	GCATTTTTCAGAGCTGGGGC	60.108	20	ACAAGGAGAGATCCCTTCTGT	57.802	21	206	1125	1330
c100276_g1_i1	Mono	(T)21	21	6469	6489
c100276_g1_i2	Mono	(T)21	21	6450	6470
c10028_g1_i1	Mono	(A)10	10	22	31
c100281_g1_i1	Mono	(A)12	12	855	866	CAGCCCCGCTAAACCATACA	60.107	20	CTGGGCGATGTTTCAGGTCT	60.036	20	240	766	1005	TGGTGGACAGTCACATCAGC	59.965	20	GGTCTTCATTAGCTGCCCCA	59.744	20	277	714	990	CACATCAGCTGCAAGGAGGA	60.036	20	GGTCTTCATTAGCTGCCCCA	59.744	20	266	725	990
c100281_g1_i1	Mono	(A)11	11	1472	1482	GGCTCCCTCCTGGATGAATG	59.89	20	CGAAGAGGTACGCGATGGAA	59.9	20	266	1431	1696	GGCTCCCTCCTGGATGAATG	59.89	20	AGTAGGGTCGAAGCGAAACG	60.109	20	243	1431	1673	GGCTCCCTCCTGGATGAATG	59.89	20	TAGGGTCGAAGCGAAACGTC	60.11	20	241	1431	1671
c10029_g1_i1	Di	(GT)9	18	1	18
c100291_g1_i1	Tri	(CAT)7	21	1	21
c100291_g1_i2	Tri	(CAT)7	21	1	21
c100295_g1_i1	Compound	(A)11tcaaataatttgaccttaatatgatggcaggattagttcgtgttataacatgtcatgtggcacgactgtcctaatatcataatgaataatcgggag(A)10	117	187	303	TGTGGCAAAAAGTCATGTGGT	58.893	21	TGGTCGCACCACATGACTTT	60.179	20	250	144	393	TGTGGCAAAAAGTCATGTGGT	58.893	21	GGTCGCACCACATGACTTTG	59.762	20	249	144	392	TGTGGCAAAAAGTCATGTGGT	58.893	21	GTAGCCTTTTTGGTCGCACC	59.76	20	260	144	403
c100295_g1_i2	Compound	(A)11tcaaataatttgaccttaatatgatggcaggattagttcgtgttataacatgtcatgtggcacgactgtcctaatatcataatgaataatcgggag(A)10	117	187	303	TGTGGCAAAAAGTCATGTGGT	58.893	21	TGGTCGCACCACATGACTTT	60.179	20	250	144	393	TGTGGCAAAAAGTCATGTGGT	58.893	21	GGTCGCACCACATGACTTTG	59.762	20	249	144	392	TGTGGCAAAAAGTCATGTGGT	58.893	21	ACAACTTTGTTGGTCGCACC	59.546	20	260	144	403
c100296_g1_i1	Mono	(T)14	14	1501	1514	TGTGCCATGCAAATGTCTGT	58.67	20	TGGAAGTGGCACATTGCTCT	59.889	20	136	1447	1582	TGTGGAAACAGGTCGACTTCA	59.517	21	TGGAAGTGGCACATTGCTCT	59.889	20	182	1401	1582	TCCTCAATTTGTGCCATGCA	58.37	20	TGGAAGTGGCACATTGCTCT	59.889	20	145	1438	1582
c10031_g1_i1	Mono	(A)11	11	548	558	TGCCCTCTCGCTTATACATTCA	59.302	22	TACCTCAAGCTGGGGAGTGA	59.884	20	174	490	663	TGCCCTCTCGCTTATACATTCA	59.302	22	CCTCAAGCTGGGGAGTGAAC	60.322	20	172	490	661	TGCCCTCTCGCTTATACATTCA	59.302	22	CTCAAGCTGGGGAGTGAACG	60.672	20	171	490	660
c100312_g1_i2	Tri	(ATT)7	21	1	21
c100312_g1_i3	Tri	(ATT)7	21	1	21
c100318_g1_i1	Mono	(A)10	10	1008	1017	TGGCCACTATATGCTGCTGG	59.891	20	TGCCAGCATTTTGGGTTCTT	58.577	20	201	925	1125	TGGCCACTATATGCTGCTGG	59.891	20	TTGCCAGCATTTTGGGTTCT	58.577	20	202	925	1126	GGCCACTATATGCTGCTGGT	59.891	20	TGCCAGCATTTTGGGTTCTT	58.577	20	200	926	1125
c100326_g2_i1	Di	(CA)9	18	4	21
c100327_g1_i1	Di	(TC)8	16	2197	2212	AAGTGCGACATCTCCCACAG	60.037	20	ATGCATGCAGTACTTCGCCA	60.393	20	234	2019	2252	TGGCACCAATACGTTCTGCT	59.964	20	TGGATTGGCCCCTTTCACAT	59.587	20	162	2172	2333	TGGCACCAATACGTTCTGCT	59.964	20	ATGGATTGGCCCCTTTCACA	59.587	20	163	2172	2334
c100328_g2_i1	Mono	(T)19	19	390	408
c10033_g1_i1	Tri	(ATT)5	15	1	15
c100332_g1_i1	Di	(TA)8	16	1834	1849
c100332_g1_i2	Di	(TA)8	16	1018	1033
c100347_g1_i1	Di	(CA)7	14	1	14
c100347_g1_i2	Di	(CA)7	14	1	14
c100350_g1_i1	Di	(GT)11	22	1	22
c100359_g2_i1	Mono	(T)10	10	197	206	AGCTGATACGTCATTGGTGTGT	60.028	22	GTGGTGGTTCAAGCTGTGTG	59.618	20	232	7	238	ACAGCTGATACGTCATTGGTGT	60.028	22	GTGGTGGTTCAAGCTGTGTG	59.618	20	234	5	238	AGCTGATACGTCATTGGTGTGT	60.028	22	GGTGGTTCAAGCTGTGTGGA	60.465	20	230	7	236
c10036_g1_i1	Mono	(T)12	12	379	390	GGACATCCAGCCTGCTTTCT	60.035	20	AGCTGGAAACACAGTCCACT	59.16	20	223	194	416	AGGACATCCAGCCTGCTTTC	60.035	20	AGCTGGAAACACAGTCCACT	59.16	20	224	193	416	AGTAGGACATCCAGCCTGCT	60.326	20	AGCTGGAAACACAGTCCACT	59.16	20	227	190	416
c100367_g1_i1	Mono	(T)11	11	179	189	AGTTCACATCCCCTTGATTCGT	59.694	22	TGCTCAGGACAAACAAGGGA	59.157	20	111	124	234	AGTTCACATCCCCTTGATTCGT	59.694	22	AGAACAGCGGGCAGTTTAACT	60.203	21	131	124	254	AGTTCACATCCCCTTGATTCGT	59.694	22	CTGCTCAGGACAAACAAGGGA	60.203	21	112	124	235
c100371_g1_i1	Di	(TG)6	12	1681	1692	CGCATGATCCGGATCTCTCC	60.109	20	TCCAGGTCTCAGGTTGAGCT	60.179	20	207	1545	1751	CAGACGCTCCTGGTCTTCAG	60.109	20	TCCAGGTCTCAGGTTGAGCT	60.179	20	247	1505	1751	GACAGACGCTCCTGGTCTTC	60.109	20	TCCAGGTCTCAGGTTGAGCT	60.179	20	249	1503	1751
c100371_g1_i2	Compound	(A)11tggtattt(A)10tgacattttgatatatcgaaacttttaaatttaaaaagcaacaaacaaaaatccctgacattccatgacttggac(A)10	114	1165	1278	AGCCGAACCCTAACAACAGG	59.964	20	GATCGCCTGCACAAATCACG	60.248	20	279	1120	1398	AGCCGAACCCTAACAACAGG	59.964	20	CGATCGCCTGCACAAATCAC	60.248	20	280	1120	1399	AGCCGAACCCTAACAACAGG	59.964	20	TTTGTCTTTCTCCAGCGGGG	60.251	20	233	1120	1352
c100371_g1_i2	Di	(TG)6	12	2330	2341	CGCATGATCCGGATCTCTCC	60.109	20	TCCAGGTCTCAGGTTGAGCT	60.179	20	207	2194	2400	CAGACGCTCCTGGTCTTCAG	60.109	20	TCCAGGTCTCAGGTTGAGCT	60.179	20	247	2154	2400	GACAGACGCTCCTGGTCTTC	60.109	20	TCCAGGTCTCAGGTTGAGCT	60.179	20	249	2152	2400
c100371_g1_i3	Di	(TG)6	12	1599	1610	CGCATGATCCGGATCTCTCC	60.109	20	TCCAGGTCTCAGGTTGAGCT	60.179	20	207	1463	1669	CAGACGCTCCTGGTCTTCAG	60.109	20	TCCAGGTCTCAGGTTGAGCT	60.179	20	247	1423	1669	GACAGACGCTCCTGGTCTTC	60.109	20	TCCAGGTCTCAGGTTGAGCT	60.179	20	249	1421	1669
c100374_g1_i1	Mono	(A)16	16	1	16
c100378_g1_i1	Mono	(A)11	11	105	115	CCGCCCATCCCTGATCTATT	59.013	20	AGGTTTGGTTTAACATACTTACCTGT	58.708	26	136	32	167	CCGCCCATCCCTGATCTATTC	60.066	21	AGGTTTGGTTTAACATACTTACCTGT	58.708	26	136	32	167	CCGCCCATCCCTGATCTATT	59.013	20	GGTTTGGTTTAACATACTTACCTGT	57.485	25	135	32	166
c100383_g1_i1	Tetra	(ACAG)6	24	983	1006	ATGAAAGGCTGGGTCATGCA	59.96	20	CAGTAGCAGCGGTGAATTGC	59.902	20	234	930	1163	ATGAAAGGCTGGGTCATGCA	59.96	20	CACTGGACTTGTGTCGGACA	59.896	20	189	930	1118	ATGAAAGGCTGGGTCATGCA	59.96	20	CACACTGGACTTGTGTCGGA	59.896	20	191	930	1120
c100384_g1_i1	Mono	(T)18	18	184	201
c100385_g1_i2	Mono	(T)10	10	900	909	TCGACGCGGTTGACCTTTTA	59.968	20	AGCGTTAAGATGCGTCGTCA	60.109	20	210	730	939	TCGACGCGGTTGACCTTTTA	59.968	20	TGAGCGTTAAGATGCGTCGT	60.109	20	212	730	941	TCGACGCGGTTGACCTTTTA	59.968	20	GTGAGCGTTAAGATGCGTCG	59.705	20	213	730	942
c100396_g1_i1	Mono	(T)11	11	960	970	GGCAAGCATGTGTGTTTGGT	59.895	20	GCCTTGTACAAGTCACCCCA	59.89	20	187	892	1078	GGCAAGCATGTGTGTTTGGT	59.895	20	TGCCTTGTACAAGTCACCCC	59.89	20	188	892	1079	AGGGCAAGCATGTGTGTTTG	59.61	20	GCCTTGTACAAGTCACCCCA	59.89	20	189	890	1078
c100411_g1_i2	Compound	(GT)9gggattcattagattcaagagctgaaagttcattgtttgctttagttgaattcctcacattcctgggc(TG)6	98	3	100
c100429_g1_i2	Di	(GA)6	12	237	248	ATTAAATCCGGCCGGCATGA	60.179	20	AGTGTGATCTTGGTGGCTGG	59.963	20	264	89	352	GCCAGCCTCTCAAGTTTCCA	60.251	20	CTGGGCTCCCACATTGGAAT	60.033	20	196	188	383	TGGCCAGCCTCTCAAGTTTC	60.251	20	CTGGGCTCCCACATTGGAAT	60.033	20	198	186	383
c10043_g1_i1	Di	(AC)6	12	746	757	CTCCTCTACCTCCATGGGCT	60.105	20	ACAATCTAGCAGCTACAGTCTCT	58.723	23	267	519	785	TCCTCTACCTCCATGGGCTC	60.105	20	ACAATCTAGCAGCTACAGTCTCT	58.723	23	266	520	785	GCTCTCCCTCCTCTACCTCC	60.179	20	ACAATCTAGCAGCTACAGTCTCT	58.723	23	274	512	785
c100436_g1_i1	Di	(TA)10	20	2	21
c100443_g1_i1	Mono	(A)14	14	1	14
c10045_g1_i1	Mono	(T)10	10	540	549	CTGTAGGCCGGAAAGAAGGG	60.108	20	CAGGCCTGAGTTCAGAAGGG	60.036	20	232	490	721	CTGTAGGCCGGAAAGAAGGG	60.108	20	CCAGGCCTGAGTTCAGAAGG	60.036	20	233	490	722	CTGTAGGCCGGAAAGAAGGG	60.108	20	GGTTGCTCGCAAGTCAGTTG	60.041	20	143	490	632
c100451_g1_i1	Mono	(A)21	21	3	23
c100452_g1_i1	Mono	(A)12	12	162	173	TATGAAGAGTGCGCCACCTG	60.108	20	GATGAAACTGCCAACTGCCA	59.039	20	117	120	236	TATGAAGAGTGCGCCACCTG	60.108	20	TGATGAAACTGCCAACTGCC	59.039	20	118	120	237	TATGAAGAGTGCGCCACCTG	60.108	20	GAAACTGCCAACTGCCAATCA	59.659	21	114	120	233
c100452_g1_i1	Tri	(AAT)7	21	1	21
c100463_g1_i1	Di	(TG)7	14	3558	3571	CTGGGGGCACACATCAAACT	60.54	20	GGAAAGTGACAGCTGGACCA	59.891	20	223	3490	3712	CTGGGGGCACACATCAAACT	60.54	20	GCCAGTGGTGAGATGGATCC	60.179	20	180	3490	3669	ATTAGCAAAGGACCTGGGGG	59.369	20	GGAAAGTGACAGCTGGACCA	59.891	20	236	3477	3712
c100475_g2_i1	Mono	(T)10	10	81	90	TGAGGTGTGAATAGCGAGTGG	59.795	21	GGCTGGGGTCTTAAGAAGCT	59.379	20	276	50	325	TGAGGTGTGAATAGCGAGTGG	59.795	21	AGGCTGGGGTCTTAAGAAGC	59.379	20	277	50	326	GAGGTGTGAATAGCGAGTGGT	59.795	21	GGCTGGGGTCTTAAGAAGCT	59.379	20	275	51	325
c100476_g1_i1	Mono	(C)10	10	1207	1216
c100484_g2_i1	Di	(GA)7	14	424	437	AAGTTCCTACACGGTGCAGG	59.965	20	CACGCACACGCAGAAGAAAA	59.973	20	116	382	497	TCCGCTGCTGTCTGAAGAAG	60.038	20	CACGCACACGCAGAAGAAAA	59.973	20	133	365	497	CTTCCGCTGCTGTCTGAAGA	60.038	20	CACGCACACGCAGAAGAAAA	59.973	20	135	363	497
c100484_g2_i2	Di	(GA)7	14	424	437	AAGTTCCTACACGGTGCAGG	59.965	20	CACGCACACGCAGAAGAAAA	59.973	20	116	382	497	TCCGCTGCTGTCTGAAGAAG	60.038	20	CACGCACACGCAGAAGAAAA	59.973	20	133	365	497	CTTCCGCTGCTGTCTGAAGA	60.038	20	CACGCACACGCAGAAGAAAA	59.973	20	135	363	497
c100484_g2_i3	Di	(GA)7	14	424	437	AAGTTCCTACACGGTGCAGG	59.965	20	CACGCACACGCAGAAGAAAA	59.973	20	116	382	497	TCCGCTGCTGTCTGAAGAAG	60.038	20	CACGCACACGCAGAAGAAAA	59.973	20	133	365	497	CTTCCGCTGCTGTCTGAAGA	60.038	20	CACGCACACGCAGAAGAAAA	59.973	20	135	363	497
c100491_g1_i1	Di	(GA)6	12	2083	2094	GCTGCAGTCTGTACCACCAT	60.036	20	TCCACTCCACCTCACAGGAA	60.105	20	267	1901	2167	GCTGCAGTCTGTACCACCAT	60.036	20	TTCCACTCCACCTCACAGGA	60.105	20	268	1901	2168	TCAACGAGTGCTGGGATCAC	60.037	20	TCCACTCCACCTCACAGGAA	60.105	20	248	1920	2167
c10050_g1_i1	Mono	(A)11	11	33	43	GGGAGTTGGTGATCCTGCTC	60.107	20	TGGCAAGAACTAACAAGAACTAAGC	59.761	25	135	8	142	GCGTATGGGGAGTTGGTGAT	59.82	20	TGGCAAGAACTAACAAGAACTAAGC	59.761	25	142	1	142	GGGAGTTGGTGATCCTGCTC	60.107	20	GGCAAGAACTAACAAGAACTAAGCT	59.53	25	134	8	141
c100502_g1_i1	Di	(GA)9	18	1	18
c100512_g1_i1	Compound	(GA)7ggggg(GA)7aaagcgagctgcaggcctttccacggggacaaactagcagaaaggcatctcgcagttattcctt(TC)7tg(CT)9	131	201	331
c100517_g1_i2	Tri	(AAT)6	18	1	18
c100529_g1_i1	Di	(CT)6	12	133	144	TGGTCTTGGAGGAGAGGAGG	59.958	20	GTTACCTCCACTCAAGCGCT	60.037	20	180	38	217	TGGTCTTGGAGGAGAGGAGG	59.958	20	CTGCATGTGTCGTTGTGGTG	60.041	20	270	38	307	TGGTCTTGGAGGAGAGGAGG	59.958	20	CGGGAGATTACGACTGCGAA	59.9	20	148	38	185
c100529_g1_i2	Di	(CT)6	12	133	144	TGGTCTTGGAGGAGAGGAGG	59.958	20	GTTACCTCCACTCAAGCGCT	60.037	20	180	38	217	TGGTCTTGGAGGAGAGGAGG	59.958	20	CTGCATGTGTCGTTGTGGTG	60.041	20	270	38	307	TGGTCTTGGAGGAGAGGAGG	59.958	20	CGGGAGATTACGACTGCGAA	59.9	20	148	38	185
c100544_g1_i1	Mono	(A)10	10	108	117	GGGACTGGACAGGAAAGGAC	59.675	20	CTCTTTCCTGTCCTGGCCAG	60.036	20	201	54	254	GGGACTGGACAGGAAAGGAC	59.675	20	GTCTCTTTCCTGTCCTGGCC	60.036	20	203	54	256	CTGGGGACTGGACAGGAAAG	59.674	20	CTCTTTCCTGTCCTGGCCAG	60.036	20	204	51	254
c100544_g2_i1	Mono	(A)10	10	166	175	GGAAAGGGACAAGGGAAGGG	59.96	20	TCCCTGTCCTGTTCAGTCTCA	60.133	21	141	78	218	CACAGGACGGAAAGGGACAA	59.892	20	TCCCTGTCCTGTTCAGTCTCA	60.133	21	149	70	218	GGAAAGGGACAAGGGAAGGG	59.96	20	CCCTGTCCTGTTCAGTCTCA	58.658	20	140	78	217
c100544_g2_i2	Mono	(A)10	10	150	159	GGAAAGGGACAAGGGAAGGG	59.96	20	TCCCTGTCCTGTTCAGTCTCA	60.133	21	141	62	202	CACAGGACGGAAAGGGACAA	59.892	20	TCCCTGTCCTGTTCAGTCTCA	60.133	21	149	54	202	GGAAAGGGACAAGGGAAGGG	59.96	20	CCCTGTCCTGTTCAGTCTCA	58.658	20	140	62	201
c100544_g2_i3	Mono	(A)10	10	150	159	GGAAAGGGACAAGGGAAGGG	59.96	20	TCCCTGTCCTGTTCAGTCTCA	60.133	21	141	62	202	CACAGGACGGAAAGGGACAA	59.892	20	TCCCTGTCCTGTTCAGTCTCA	60.133	21	149	54	202	GGAAAGGGACAAGGGAAGGG	59.96	20	CCCTGTCCTGTTCAGTCTCA	58.658	20	140	62	201
c100552_g1_i1	Mono	(A)15	15	31	45	TGGAGTTCTGATTGCATTGGT	57.841	21	AGGGGTCCAAGTGCGTATTG	60.035	20	109	2	110	TGGAGTTCTGATTGCATTGGT	57.841	21	CAGGGGTCCAAGTGCGTATT	60.035	20	110	2	111	TGGAGTTCTGATTGCATTGGT	57.841	21	GGGGTCCAAGTGCGTATTGT	60.322	20	108	2	109
c100552_g1_i1	Mono	(A)11	11	179	189	AATACGCACTTGGACCCCTG	60.035	20	ACAATGAGACGCATACATTTTGTGT	60.049	25	158	92	249	CAATACGCACTTGGACCCCT	60.035	20	ACAATGAGACGCATACATTTTGTGT	60.049	25	159	91	249	TCCCAAAACCGAGCAGTGTT	60.107	20	ACAATGAGACGCATACATTTTGTGT	60.049	25	204	46	249
c100552_g1_i1	Mono	(T)10	10	303	312	AATACGCACTTGGACCCCTG	60.035	20	ACATTTGCATGGTTTTAGGTGATCA	59.754	25	280	92	371	AATACGCACTTGGACCCCTG	60.035	20	CATTTGCATGGTTTTAGGTGATCA	58.278	24	279	92	370	CAATACGCACTTGGACCCCT	60.035	20	CATTTGCATGGTTTTAGGTGATCA	58.278	24	280	91	370
c100552_g1_i2	Mono	(A)15	15	31	45	TGGAGTTCTGATTGCATTGGT	57.841	21	AGGGGTCCAAGTGCGTATTG	60.035	20	109	2	110	TGGAGTTCTGATTGCATTGGT	57.841	21	CAGGGGTCCAAGTGCGTATT	60.035	20	110	2	111	TGGAGTTCTGATTGCATTGGT	57.841	21	GGGGTCCAAGTGCGTATTGT	60.322	20	108	2	109
c100552_g1_i2	Mono	(A)11	11	179	189	AATACGCACTTGGACCCCTG	60.035	20	ACAATGAGACGCATACATTTTGTGT	60.049	25	158	92	249	CAATACGCACTTGGACCCCT	60.035	20	ACAATGAGACGCATACATTTTGTGT	60.049	25	159	91	249	TCCCAAAACCGAGCAGTGTT	60.107	20	ACAATGAGACGCATACATTTTGTGT	60.049	25	204	46	249
c100552_g1_i2	Mono	(T)10	10	303	312	AATACGCACTTGGACCCCTG	60.035	20	ACATTTGCATGGTTTTAGGTGATCA	59.754	25	280	92	371	AATACGCACTTGGACCCCTG	60.035	20	CATTTGCATGGTTTTAGGTGATCA	58.278	24	279	92	370	CAATACGCACTTGGACCCCT	60.035	20	CATTTGCATGGTTTTAGGTGATCA	58.278	24	280	91	370
c100557_g1_i1	Di	(CA)6	12	1365	1376	AGTAGCACCAGCATTCCCAC	60.035	20	GCAGCATGCACTGGAATGAT	59.255	20	212	1323	1534	CAAGAGGGAGTAGCACCAGC	60.108	20	GCAGCATGCACTGGAATGAT	59.255	20	220	1315	1534	ACAGTCCAAAGCAGCAGACA	59.819	20	GCAGCATGCACTGGAATGAT	59.255	20	238	1297	1534
c100557_g1_i1	Di	(CA)11	22	1659	1680
c100570_g1_i1	Mono	(T)12	12	3768	3779	ACTGCACATGAAGCTTTGGC	59.684	20	AGCACAGTGGCAATTCTGAA	58.015	20	175	3671	3845	GCACATGAAGCTTTGGCCAG	60.389	20	AGCACAGTGGCAATTCTGAA	58.015	20	172	3674	3845	CTGCACATGAAGCTTTGGCC	60.389	20	AGCACAGTGGCAATTCTGAA	58.015	20	174	3672	3845
c100576_g1_i1	Di	(AC)7	14	348	361	TCAGCTGTCAGTCATGCCTG	60.037	20	ATGCTCGTATGCGCGTTTTC	59.974	20	230	301	530	TCAGCTGTCAGTCATGCCTG	60.037	20	GATTCGCGTCAGTCGAGTCT	59.903	20	263	301	563	TCAGCTGTCAGTCATGCCTG	60.037	20	ATCCCTGATTCGCGTCAGTC	59.897	20	269	301	569
c100576_g1_i1	Mono	(T)22	22	1160	1181
c100576_g1_i1	Tri	(CAG)7	21	776	796	AAAGAGAGAGAAACCGCCCG	60.037	20	TACACGTCCTCCTGCAATGT	59.026	20	223	597	819	CGTTTAACGCGCGTCTCATT	59.908	20	ACGCTACTTTTGCTGTGTGG	59.056	20	272	619	890	CGTTTAACGCGCGTCTCATT	59.908	20	TACACGTCCTCCTGCAATGT	59.026	20	201	619	819
c100577_g1_i3	Di	(AC)9	18	1	18
c100577_g1_i4	Di	(AC)9	18	1	18
c100577_g1_i5	Di	(AC)9	18	1	18
c100577_g1_i6	Di	(AC)9	18	1	18
c100577_g1_i7	Di	(AC)9	18	1	18
c100581_g1_i1	Mono	(C)12	12	1	12
c100587_g1_i1	Mono	(A)16	16	2625	2640	TTCTTCGACCACAGGAGTGC	59.966	20	AGGCTGAGGTTTGTTGTCGA	59.532	20	258	2474	2731	CTTCGACCACAGGAGTGCTT	59.966	20	AGGCTGAGGTTTGTTGTCGA	59.532	20	256	2476	2731	AGCGCAGTCTCTCACATTGT	59.68	20	AGGCTGAGGTTTGTTGTCGA	59.532	20	279	2453	2731
c100587_g1_i2	Mono	(A)16	16	2625	2640	TTCTTCGACCACAGGAGTGC	59.966	20	AGGCTGAGGTTTGTTGTCGA	59.532	20	258	2474	2731	CTTCGACCACAGGAGTGCTT	59.966	20	AGGCTGAGGTTTGTTGTCGA	59.532	20	256	2476	2731	AGCGCAGTCTCTCACATTGT	59.68	20	AGGCTGAGGTTTGTTGTCGA	59.532	20	279	2453	2731
c100587_g2_i1	Di	(TG)9	18	674	691	CCCGTCTTAGTCGTGCTTGT	60.039	20	GTGTCCTCACAAACCACCCA	60.107	20	121	598	718	TCCCGTCTTAGTCGTGCTTG	59.757	20	GTGTCCTCACAAACCACCCA	60.107	20	122	597	718	AACTCCCGTCTTAGTCGTGC	59.757	20	GTGTCCTCACAAACCACCCA	60.107	20	125	594	718
c100597_g1_i1	Di	(AG)10	20	2236	2255
c100597_g1_i1	Tri	(AAT)5	15	1351	1365	AGGGCAAATCGTGAAGTGGT	59.89	20	TTGTTGGGCTGGGAATGTGA	59.813	20	230	1241	1470	CCCGAGCCAAACAAGGAGAA	60.251	20	TTGTTGGGCTGGGAATGTGA	59.813	20	275	1196	1470	GGGTGAAGAGGGCAAATCGT	60.323	20	TTGTTGGGCTGGGAATGTGA	59.813	20	238	1233	1470
c100604_g1_i1	Mono	(T)10	10	90	99
c100606_g1_i1	Di	(AT)8	16	323	338
c100609_g1_i1	Mono	(A)20	20	2	21
c100610_g1_i2	Mono	(T)12	12	102	113	GGAAATGTGTAAGTTTAACGGCTCA	60.049	25	TCATGCAGCTCAATACTGGACA	59.763	22	174	15	188	AGGAAATGTGTAAGTTTAACGGCT	58.932	24	TCATGCAGCTCAATACTGGACA	59.763	22	175	14	188	AGGAAATGTGTAAGTTTAACGGCTC	59.819	25	TCATGCAGCTCAATACTGGACA	59.763	22	175	14	188
c100613_g1_i1	Di	(AT)6	12	118	129	TGACACCTTTTATCAATTTCATGCA	58.009	25	GGACAGACCCTCAGTGTAAGTG	60.029	22	142	76	217	CTGACACCTTTTATCAATTTCATGCA	58.908	26	GGACAGACCCTCAGTGTAAGTG	60.029	22	143	75	217	ACTGACACCTTTTATCAATTTCATGC	58.907	26	GGACAGACCCTCAGTGTAAGTG	60.029	22	144	74	217
c100619_g1_i1	Tri	(AAT)6	18	1	18
c100619_g1_i2	Tri	(AAT)6	18	1	18
c10062_g1_i1	Mono	(T)10	10	268	277	AGCTTTGCAATGACTTCAGCT	58.763	21	TGCTCAGTGGTGGTGTTGTT	60.035	20	167	205	371	AGCTTTGCAATGACTTCAGCT	58.763	21	TTGTGCTCAGTGGTGGTGTT	60.035	20	170	205	374	AGCTTTGCAATGACTTCAGCT	58.763	21	TTGTTGTGCTCAGTGGTGGT	60.035	20	173	205	377
c100628_g1_i1	Di	(AC)9	18	1	18
c100628_g1_i1	Di	(CA)9	18	732	749
c100635_g1_i1	Mono	(A)10	10	82	91	TCCAACTGCTAAAGCCAAAATTG	58.37	23	GGCTGGATCTGTCAGACCAG	59.822	20	180	56	235	TCCAACTGCTAAAGCCAAAATTG	58.37	23	TTGTGTGATGTGGACAGCCA	59.818	20	134	56	189	TCCAACTGCTAAAGCCAAAATTG	58.37	23	AGGCTGGATCTGTCAGACCA	60.252	20	181	56	236
c100635_g1_i2	Mono	(A)10	10	82	91	TCCAACTGCTAAAGCCAAAATTG	58.37	23	GGCTGGATCTGTCAGACCAG	59.822	20	180	56	235	TCCAACTGCTAAAGCCAAAATTG	58.37	23	TTGTGTGATGTGGACAGCCA	59.818	20	134	56	189	TCCAACTGCTAAAGCCAAAATTG	58.37	23	AGGCTGGATCTGTCAGACCA	60.252	20	181	56	236
c100635_g1_i3	Mono	(A)10	10	192	201	CCAAAGCATGCAGTTACAGAACA	59.995	23	GGCTGGATCTGTCAGACCAG	59.822	20	279	67	345	CCAAAGCATGCAGTTACAGAACA	59.995	23	TTGTGTGATGTGGACAGCCA	59.818	20	233	67	299	CCAAAGCATGCAGTTACAGAACA	59.995	23	AGGCTGGATCTGTCAGACCA	60.252	20	280	67	346
c100642_g1_i1	Di	(TG)6	12	2872	2883	AAGCCTGGATCCCAACATGG	60.033	20	GCTTCTTATGCGCTTGGCTC	59.971	20	255	2806	3060	AAGCCTGGATCCCAACATGG	60.033	20	TCTTATGCGCTTGGCTCCAA	60.036	20	252	2806	3057	AAGCCTGGATCCCAACATGG	60.033	20	TTCTTATGCGCTTGGCTCCA	60.036	20	253	2806	3058
c100649_g1_i1	Mono	(T)21	21	1174	1194
c100649_g1_i2	Mono	(T)21	21	1640	1660
c100649_g1_i3	Mono	(T)21	21	2204	2224
c100649_g1_i4	Mono	(T)21	21	1595	1615
c100660_g1_i1	Mono	(A)10	10	1945	1954	TGCATTTGGAATCAGCGCTG	59.828	20	TTGACCCCAGCAAGACAGTC	59.891	20	216	1786	2001	GTGCATTTGGAATCAGCGCT	59.828	20	TTGACCCCAGCAAGACAGTC	59.891	20	217	1785	2001	AGTGCATTTGGAATCAGCGC	59.828	20	TTGACCCCAGCAAGACAGTC	59.891	20	218	1784	2001
c100660_g1_i2	Mono	(A)10	10	2428	2437	TGCATTTGGAATCAGCGCTG	59.828	20	TTGACCCCAGCAAGACAGTC	59.891	20	216	2269	2484	GTGCATTTGGAATCAGCGCT	59.828	20	TTGACCCCAGCAAGACAGTC	59.891	20	217	2268	2484	AGTGCATTTGGAATCAGCGC	59.828	20	TTGACCCCAGCAAGACAGTC	59.891	20	218	2267	2484
c100661_g1_i1	Compound	(AT)9acacgacagcagtaatacttgcgtaaataaactatatacatttttagaggcattacgccaaaacttttctcaaaatcaagcaatcacatttcagatttg(A)15	132	1	132
c100664_g1_i1	Mono	(A)13	13	213	225	TGGCAGAATGTTTGGAATGACC	59.438	22	TGAAATCCGTTGAAGCAAAGCA	59.64	22	235	167	401	TGGCAGAATGTTTGGAATGACC	59.438	22	TCCGTTGAAGCAAAGCATTTCT	59.377	22	230	167	396	GGCAGAATGTTTGGAATGACCT	59.172	22	TGAAATCCGTTGAAGCAAAGCA	59.64	22	234	168	401
c100664_g1_i1	Mono	(A)10	10	1026	1035	GCAGGCCACCATAGGTTCAA	60.323	20	CACTGAGCCACTGTATCCGG	60.179	20	274	858	1131	GCAGGCCACCATAGGTTCAA	60.323	20	GCGTTCACTGAGCCACTGTA	60.32	20	279	858	1136	GCAGGCCACCATAGGTTCAA	60.323	20	GGCGCTGGCAGTTTCTAAAA	59.404	20	256	858	1113
c100665_g1_i1	Di	(CA)7	14	26	39	ACACACACACTCACACACACT	59.998	21	AAAGTGATGGAGCAGTGCGA	59.965	20	248	0	247	ACACACACACTCACACACACT	59.998	21	GACCAAGGACATGGCACGTA	60.037	20	267	0	266	ACACACACACTCACACACACT	59.998	21	TGTTCCTCACTGGCACTGAC	59.893	20	151	0	150
c100665_g1_i1	Di	(TG)8	16	3111	3126
c100665_g1_i1	Tri	(GAT)5	15	2705	2719	GGTCAGCAGGAGGACAGAAC	60.037	20	GTGTCGCAGGTTGTGTTGAC	59.972	20	206	2548	2753	TCCGGGTCGTCTCCTACTTT	59.961	20	GTGTCGCAGGTTGTGTTGAC	59.972	20	264	2490	2753	CAACAACACGACACGACGAC	60.044	20	GTGTCGCAGGTTGTGTTGAC	59.972	20	187	2567	2753
c100665_g1_i2	Di	(TG)8	16	846	861
c100665_g1_i2	Tri	(GAT)5	15	440	454	TGAGTTTACCGCCGGTGATC	60.109	20	GTGTCGCAGGTTGTGTTGAC	59.972	20	189	300	488	TTCGACTCACAAGAACCGCA	59.897	20	GGAAGTGATCGTGTTTCGCG	59.907	20	127	398	524	TGAGTTTACCGCCGGTGATC	60.109	20	GGAAGTGATCGTGTTTCGCG	59.907	20	225	300	524
c100669_g2_i1	Mono	(A)21	21	10	30
c10067_g1_i1	Mono	(A)13	13	1	13
c100671_g1_i1	Tri	(ATT)7	21	1202	1222
c100674_g1_i1	Tri	(TAA)5	15	338	352	AACCTGGAAGTTGCCTAGCC	59.962	20	TAGCGTCCATGACCGAGTTC	59.545	20	223	186	408	GTTGCCTAGCCTACTCGACC	59.897	20	TAGCGTCCATGACCGAGTTC	59.545	20	214	195	408	AACCTGGAAGTTGCCTAGCC	59.962	20	GCGTCCATGACCGAGTTCAA	60.669	20	221	186	406
c100678_g1_i1	Mono	(T)11	11	617	627	ATTTGGTGCCCTGCAAATGG	59.674	20	AGTACTCCCTTTCCTCCCCA	59.202	20	276	435	710	ATTTGGTGCCCTGCAAATGG	59.674	20	CAGTACTCCCTTTCCTCCCC	58.795	20	277	435	711	ATTTGGTGCCCTGCAAATGG	59.674	20	AGTACTCCCTTTCCTCCCCAT	59.63	21	276	435	710
c10068_g1_i1	Tri	(TAA)5	15	440	454
c100680_g1_i1	Mono	(A)12	12	337	348	TAACGTAGAGATGGACGCGC	59.971	20	CCACCCTTTCCTCAGCTGAG	60.036	20	254	218	471	GGGTGCGTCTCTAGGCTAAC	59.897	20	CCACCCTTTCCTCAGCTGAG	60.036	20	280	192	471	GCGCGAACGGTTTCATTTCT	60.11	20	CCACCCTTTCCTCAGCTGAG	60.036	20	238	234	471
c100680_g1_i1	Mono	(A)10	10	756	765	TGTTCCATCTGCCCCTTTCC	59.96	20	AAGGAAGCCACACCACCAAA	60.033	20	201	708	908	TGTTCCATCTGCCCCTTTCC	59.96	20	TACAAGGAAGCCACACCACC	59.89	20	204	708	911	GTCATGTTCCATCTGCCCCT	59.743	20	AAGGAAGCCACACCACCAAA	60.033	20	205	704	908
c100680_g1_i1	Mono	(T)12	12	1098	1109
c100682_g1_i1	Mono	(A)19	19	5	23
c100682_g1_i1	Mono	(T)10	10	365	374	ACAGCGTTTGTTGTACTGAATT	57.107	22	AGGACCATTACAGCAGTGTTT	57.491	21	111	315	425	ACAGCGTTTGTTGTACTGAATT	57.107	22	AGGACCATTACAGCAGTGTTTT	58.167	22	111	315	425	TCAGACTCATATTTCACCACCCA	59.156	23	TCATGAAAACTAAGCTCTCGTGT	58.117	23	270	133	402
c100683_g1_i1	Di	(GT)11	22	666	687	TCGGTTGCTTACACTGGCAT	59.964	20	GCCATGTTTCCTTCCAACCC	59.392	20	213	501	713	CACAGACTGAAGCGCTTTCG	59.837	20	GCCATGTTTCCTTCCAACCC	59.392	20	230	484	713	TTCGGTTGCTTACACTGGCA	60.179	20	GCCATGTTTCCTTCCAACCC	59.392	20	214	500	713
c100683_g1_i1	Mono	(T)15	15	229	243	ACTGATTCCGCTCAAGCACA	59.965	20	CGGCTCCATCCTGTGCTTTA	60.108	20	277	93	369	TCCGCTCAAGCACATGTTCA	60.25	20	CGGCTCCATCCTGTGCTTTA	60.108	20	271	99	369	ACTGATTCCGCTCAAGCACA	59.965	20	CCCGAACCCCTACCACATTT	59.67	20	241	93	333
c100683_g1_i2	Di	(GT)11	22	666	687	TCGGTTGCTTACACTGGCAT	59.964	20	GCCATGTTTCCTTCCAACCC	59.392	20	213	501	713	CACAGACTGAAGCGCTTTCG	59.837	20	GCCATGTTTCCTTCCAACCC	59.392	20	230	484	713	TTCGGTTGCTTACACTGGCA	60.179	20	GCCATGTTTCCTTCCAACCC	59.392	20	214	500	713
c100683_g1_i2	Mono	(T)15	15	229	243	ACTGATTCCGCTCAAGCACA	59.965	20	CGGCTCCATCCTGTGCTTTA	60.108	20	277	93	369	TCCGCTCAAGCACATGTTCA	60.25	20	CGGCTCCATCCTGTGCTTTA	60.108	20	271	99	369	ACTGATTCCGCTCAAGCACA	59.965	20	CCCGAACCCCTACCACATTT	59.67	20	241	93	333
c10069_g1_i1	Tri	(CAT)5	15	675	689	TGCGTCTGTGTTAAGCTCGA	59.687	20	CTGCACTGAGAGGGGAATGG	60.107	20	157	590	746	TGCGTCTGTGTTAAGCTCGA	59.687	20	TCTCTGCACTGAGAGGGGAA	59.885	20	160	590	749	AAGCTCGAGGTGCTGCTTTA	59.678	20	CTGCACTGAGAGGGGAATGG	60.107	20	145	602	746
c100700_g1_i1	Mono	(A)15	15	361	375	ATGTGGGAAAGGGCACAAGT	59.812	20	AGTTGTAACAATTGTCAGTGGTAAA	57.367	25	272	160	431	ATGTGGGAAAGGGCACAAGT	59.812	20	AATAGTTGTAACAATTGTCAGTGGT	57.183	25	275	160	434	ATGTGGGAAAGGGCACAAGT	59.812	20	AGTTGTAACAATTGTCAGTGGTAAAA	57.942	26	272	160	431
c100703_g1_i1	Mono	(A)14	14	695	708	ACGATGGTGAATTCAGTTTTGCA	59.682	23	TCCTCTGATGCTTCAACCACA	59.301	21	252	540	791	ACGATGGTGAATTCAGTTTTGCA	59.682	23	TGTCCTCTGATGCTTCAACCA	59.301	21	254	540	793	CGATGGTGAATTCAGTTTTGCAC	59.33	23	TCCTCTGATGCTTCAACCACA	59.301	21	251	541	791
c100703_g1_i2	Mono	(A)14	14	695	708	ACGATGGTGAATTCAGTTTTGCA	59.682	23	TCCTCTGATGCTTCAACCACA	59.301	21	252	540	791	ACGATGGTGAATTCAGTTTTGCA	59.682	23	TGTCCTCTGATGCTTCAACCA	59.301	21	254	540	793	CGATGGTGAATTCAGTTTTGCAC	59.33	23	TCCTCTGATGCTTCAACCACA	59.301	21	251	541	791
c100707_g1_i1	Mono	(T)10	10	153	162
c100708_g1_i1	Mono	(T)12	12	129	140	ACGACAGACAACCAGTTTCAGA	59.832	22	GTGAGATACAACGTGCATTTGC	58.836	22	195	22	216	CACGACAGACAACCAGTTTCA	58.724	21	GTGAGATACAACGTGCATTTGC	58.836	22	196	21	216	ACACGACAGACAACCAGTTTC	58.723	21	GTGAGATACAACGTGCATTTGC	58.836	22	197	20	216
c100711_g2_i1	Mono	(A)10	10	66	75	TACCAGGGTTCAAGCGCTTT	59.89	20	TGCCAATCCCTTGCACAGAT	59.96	20	142	9	150	TTACCAGGGTTCAAGCGCTT	59.89	20	TGCCAATCCCTTGCACAGAT	59.96	20	143	8	150	TACCAGGGTTCAAGCGCTTT	59.89	20	TTGCCAATCCCTTGCACAGA	60.179	20	143	9	151
c100712_g1_i1	Di	(GA)6	12	1448	1459	CGAGGAGAAAGCGAGAGTGG	60.179	20	AACCAAGAGCTGCACACAGT	60.107	20	236	1425	1660	CCGAGGAGAAAGCGAGAGTG	60.179	20	AACCAAGAGCTGCACACAGT	60.107	20	237	1424	1660	CGAGGAGAAAGCGAGAGTGG	60.179	20	GAGCTGCACACAGTCAATGC	60.11	20	230	1425	1654
c100714_g1_i1	Di	(AT)7	14	388	401	AAAGCTGCAGTTGAGAGCAA	58.316	20	ACAGGCTCCAGATCTCATGA	57.828	20	269	297	565	AAAGCTGCAGTTGAGAGCAA	58.316	20	CAGGCTCCAGATCTCATGATGT	59.631	22	268	297	564	AAAGCTGCAGTTGAGAGCAA	58.316	20	ACAGGCTCCAGATCTCATGATG	59.631	22	269	297	565
c100715_g1_i2	Di	(CA)6	12	2917	2928	AGAGGCAAACGAATGCTCCA	59.963	20	TTGTGCATTGTGTGGTGTGC	60.179	20	257	2891	3147	AAGGCAGGAGAGAGAGCAGA	59.959	20	TTGTGCATTGTGTGGTGTGC	60.179	20	278	2870	3147	AGAGGCAAACGAATGCTCCA	59.963	20	TGTGGTGTGCCTTATACCCG	59.749	20	247	2891	3137
c100725_g1_i1	Mono	(A)10	10	1890	1899	GGGAGAGGCGGAAGATCAAG	59.894	20	CTCCCCCTCTACGCTTCTCT	60.106	20	229	1799	2027	GGGAGAGGCGGAAGATCAAG	59.894	20	TCTCCCCCTCTACGCTTCTC	60.107	20	230	1799	2028	CGGTTTGACGTCACTGAAGC	59.768	20	CTCCCCCTCTACGCTTCTCT	60.106	20	277	1751	2027
c100727_g1_i1	Mono	(A)12	12	15	26
c100727_g1_i2	Mono	(A)12	12	250	261	TTCGAAAAACTGGGCTGCAC	59.616	20	AAGCCTGATTCCGTGGATGG	60.107	20	101	217	317	TCGAAAAACTGGGCTGCACT	60.465	20	AAGCCTGATTCCGTGGATGG	60.107	20	100	218	317	TTTCGAAAAACTGGGCTGCA	58.893	20	AAGCCTGATTCCGTGGATGG	60.107	20	102	216	317
c100729_g1_i1	Mono	(A)11	11	141	151	TGTTCAAGAACGAGGCAGCA	60.179	20	CCAAACATTTGTGCGGGGAG	60.038	20	206	12	217	TGTTCAAGAACGAGGCAGCA	60.179	20	GACATTTGACACTGAGGCGC	59.833	20	166	12	177	TGTTCAAGAACGAGGCAGCA	60.179	20	GCTGAAGCGTGCTTTGACAT	59.761	20	181	12	192
c100729_g1_i2	Mono	(A)11	11	141	151	TGTTCAAGAACGAGGCAGCA	60.179	20	CCAAACATTTGTGCGGGGAG	60.038	20	206	12	217	TGTTCAAGAACGAGGCAGCA	60.179	20	GACATTTGACACTGAGGCGC	59.833	20	166	12	177	TGTTCAAGAACGAGGCAGCA	60.179	20	GCTGAAGCGTGCTTTGACAT	59.761	20	181	12	192
c100731_g1_i1	Di	(GT)6	12	2277	2288	AAAGTGTCGGCGTGTGATCT	59.966	20	TATGCTGCCTCATCGGATGC	60.321	20	234	2197	2430	GACACGTTCGGTTACGGACT	60.04	20	TATGCTGCCTCATCGGATGC	60.321	20	257	2174	2430	CACGTTCGGTTACGGACTGA	60.04	20	TATGCTGCCTCATCGGATGC	60.321	20	255	2176	2430
c100731_g1_i1	Mono	(T)22	22	2888	2909
c100731_g1_i2	Di	(GT)6	12	1818	1829	AAAGTGTCGGCGTGTGATCT	59.966	20	TATGCTGCCTCATCGGATGC	60.321	20	234	1738	1971	GACACGTTCGGTTACGGACT	60.04	20	TATGCTGCCTCATCGGATGC	60.321	20	257	1715	1971	CACGTTCGGTTACGGACTGA	60.04	20	TATGCTGCCTCATCGGATGC	60.321	20	255	1717	1971
c100731_g1_i2	Mono	(T)22	22	2429	2450
c100732_g1_i1	Mono	(A)10	10	652	661	GTAAGTGGCAAGCTCCTCGT	60.037	20	GGCTGTGTGGTTAGTCTGCT	59.965	20	277	497	773	TAAGTGGCAAGCTCCTCGTG	60.037	20	GGCTGTGTGGTTAGTCTGCT	59.965	20	276	498	773	GTAAGTGGCAAGCTCCTCGT	60.037	20	AGCACTCTGACATGTTCCCG	60.037	20	208	497	704
c100735_g1_i4	Mono	(T)21	21	795	815
c100740_g1_i1	Mono	(T)12	12	1292	1303	TGTGGGCAAAACATAACAGCA	58.965	21	TGACTAAAACTGTGGCATCGTG	59.194	22	144	1188	1331	TGTGGGCAAAACATAACAGCA	58.965	21	GACTAAAACTGTGGCATCGTGT	59.194	22	143	1188	1330	TGTGGGCAAAACATAACAGCA	58.965	21	ACTAAAACTGTGGCATCGTGT	58.154	21	142	1188	1329
c100740_g1_i2	Mono	(T)12	12	1386	1397	TGTGGGCAAAACATAACAGCA	58.965	21	TGACTAAAACTGTGGCATCGTG	59.194	22	144	1282	1425	TGTGGGCAAAACATAACAGCA	58.965	21	GACTAAAACTGTGGCATCGTGT	59.194	22	143	1282	1424	TGTGGGCAAAACATAACAGCA	58.965	21	ACTAAAACTGTGGCATCGTGT	58.154	21	142	1282	1423
c100740_g1_i3	Mono	(T)12	12	1555	1566	TGTGGGCAAAACATAACAGCA	58.965	21	TGACTAAAACTGTGGCATCGTG	59.194	22	144	1451	1594	TGTGGGCAAAACATAACAGCA	58.965	21	GACTAAAACTGTGGCATCGTGT	59.194	22	143	1451	1593	TGTGGGCAAAACATAACAGCA	58.965	21	ACTAAAACTGTGGCATCGTGT	58.154	21	142	1451	1592
c100740_g1_i4	Mono	(T)12	12	1353	1364	TGTGGGCAAAACATAACAGCA	58.965	21	TGACTAAAACTGTGGCATCGTG	59.194	22	144	1249	1392	TGTGGGCAAAACATAACAGCA	58.965	21	GACTAAAACTGTGGCATCGTGT	59.194	22	143	1249	1391	TGTGGGCAAAACATAACAGCA	58.965	21	ACTAAAACTGTGGCATCGTGT	58.154	21	142	1249	1390
c100755_g1_i1	Compound	(A)12tgttgatttcccaacaattcacgttacagtactgagttgttagactgaagagaaagcaaattt(A)10	85	1803	1887	GGGTGCGTTTGTGTTCAGTG	60.248	20	TGGATTCGATCTCCTACGCC	59.04	20	280	1640	1919	GGTGCGTTTGTGTTCAGTGT	59.55	20	TGGATTCGATCTCCTACGCC	59.04	20	279	1641	1919	GGGTGCGTTTGTGTTCAGTG	60.248	20	GGATTCGATCTCCTACGCCT	58.751	20	279	1640	1918
c100755_g1_i1	Di	(GT)6	12	3619	3630	TCCAGACACCTAGACAGCGA	59.962	20	GCAACGTTCACACAGTGGAC	59.972	20	143	3549	3691	TCCAGACACCTAGACAGCGA	59.962	20	GTCCACTGTGTGAACGTTGC	59.972	20	180	3549	3728	TCCAGACACCTAGACAGCGA	59.962	20	CCAGTGCAACGTTCACACAG	59.972	20	148	3549	3696
c100755_g1_i2	Compound	(A)12tgttgatttcccaacaattcacgttacagtactgagttgttagactgaagagaaagcaaattt(A)10	85	1803	1887	GGGTGCGTTTGTGTTCAGTG	60.248	20	TGGATTCGATCTCCTACGCC	59.04	20	280	1640	1919	GGTGCGTTTGTGTTCAGTGT	59.55	20	TGGATTCGATCTCCTACGCC	59.04	20	279	1641	1919	GGGTGCGTTTGTGTTCAGTG	60.248	20	GGATTCGATCTCCTACGCCT	58.751	20	279	1640	1918
c100761_g1_i1	Mono	(T)10	10	123	132	TGTAACGCTTCTCCTCTTCCT	58.474	21	TGGTTCTGGCAAACTGTTCA	57.864	20	106	67	172	ACACGTGTGTCTATTGTAACGC	59.272	22	TGGTTCTGGCAAACTGTTCA	57.864	20	120	53	172	TGTAACGCTTCTCCTCTTCCT	58.474	21	TTGGTTCTGGCAAACTGTTCA	58.549	21	107	67	173
c100762_g1_i1	Mono	(T)10	10	261	270	TCTAACCTACCTGAGCGCCT	60.033	20	GCGCTAGTCGTTCTTTCTTCA	58.674	21	117	193	309	ACCTACCTGAGCGCCTTTTC	60.036	20	GCGCTAGTCGTTCTTTCTTCA	58.674	21	113	197	309	TCTAACCTACCTGAGCGCCT	60.033	20	GCGCTAGTCGTTCTTTCTTCAG	59.657	22	117	193	309
c100766_g1_i1	Mono	(A)10	10	404	413	AGGTTACGCGACGATGACAG	60.179	20	TCCGAGTTGTGGTAAAAATAGCA	58.357	23	127	321	447	GTGTCTGGTGGGTGAAGGTT	59.817	20	TCCGAGTTGTGGTAAAAATAGCA	58.357	23	142	306	447	TTACGCGACGATGACAGTGT	59.761	20	TCCGAGTTGTGGTAAAAATAGCA	58.357	23	124	324	447
c100767_g2_i1	Di	(AG)6	12	10	21
c100767_g2_i1	Di	(AG)6	12	649	660	ACAGGAGGTTTGACGTCGTC	59.968	20	TACCCGCCTCATGCAATGTT	60.035	20	202	511	712	ACAGGAGGTTTGACGTCGTC	59.968	20	AATGCTCTATGCTACCCGCC	59.965	20	214	511	724	ACAGGAGGTTTGACGTCGTC	59.968	20	CAGAAAGGGGCACAGGAAGT	59.889	20	245	511	755
c100767_g2_i1	Tri	(AAC)5	15	130	144	CCAAGCAGCTCTCAGACACA	59.966	20	CTGTACAAACACTGCCACGC	60.041	20	267	59	325	ACCAAGCAGCTCTCAGACAC	59.965	20	CTGTACAAACACTGCCACGC	60.041	20	268	58	325	CCAAGCAGCTCTCAGACACA	59.966	20	ACAAACACTGCCACGCTAGA	59.894	20	263	59	321
c100768_g1_i1	Mono	(T)12	12	1003	1014
c100777_g1_i1	Di	(TG)7	14	1187	1200	GCCCATATATTCGCAGGGCT	60.035	20	GCACAGAGCATGGCATGATG	59.969	20	274	1091	1364	GCCCATATATTCGCAGGGCT	60.035	20	ATGATGGTCTGCTCCGTGTG	60.108	20	260	1091	1350	GCCCATATATTCGCAGGGCT	60.035	20	CATGATGGTCTGCTCCGTGT	60.108	20	261	1091	1351
c100786_g1_i1	Compound	(TC)6ttcggttcagttcaatgtcgctctgtcatttttctctctcgcgctctccgcttgtactaaagtttttcc(GT)6	93	31	123	TGTTGACCTGCAGGCGTC	60.281	18	TCTCTGAGATTGACGTGCCC	59.467	20	242	6	247	CTGTTGACCTGCAGGCGT	60.281	18	TCTCTGAGATTGACGTGCCC	59.467	20	243	5	247	CTGTTGACCTGCAGGCGTC	61.321	19	TCTCTGAGATTGACGTGCCC	59.467	20	243	5	247
c100787_g1_i1	Compound	(A)10ggagtgggtcgagag(A)10	35	163	197	ATTTGAGAGCGAGGGAGTGC	60.108	20	CCACTCCTCACGCTTCCAAT	60.036	20	104	133	236	ATTTGAGAGCGAGGGAGTGC	60.108	20	AGTCGAGGAGAGTCACGGAA	59.964	20	181	133	313	AAGAAAGAAAGGCAGGCGGA	59.89	20	CCACTCCTCACGCTTCCAAT	60.036	20	184	53	236
c100787_g1_i1	Mono	(A)13	13	2810	2822	TAAGACCCAAGAGCACAGCG	60.037	20	GTCGCGTGTTTCGGAGTAAC	59.568	20	278	2638	2915	TAAGACCCAAGAGCACAGCG	60.037	20	GAGACAGGGGCGGTTTTTCA	60.536	20	241	2638	2878	TAAGACCCAAGAGCACAGCG	60.037	20	TGAGACAGGGGCGGTTTTTC	60.536	20	242	2638	2879
c100787_g1_i2	Compound	(A)10ggagtgggtcgagag(A)10	35	163	197	ATTTGAGAGCGAGGGAGTGC	60.108	20	CCACTCCTCACGCTTCCAAT	60.036	20	104	133	236	ATTTGAGAGCGAGGGAGTGC	60.108	20	AGTCGAGGAGAGTCACGGAA	59.964	20	181	133	313	AAGAAAGAAAGGCAGGCGGA	59.89	20	CCACTCCTCACGCTTCCAAT	60.036	20	184	53	236
c100787_g1_i2	Mono	(A)13	13	2739	2751	TAAGACCCAAGAGCACAGCG	60.037	20	GTCGCGTGTTTCGGAGTAAC	59.568	20	278	2567	2844	TAAGACCCAAGAGCACAGCG	60.037	20	GAGACAGGGGCGGTTTTTCA	60.536	20	241	2567	2807	TAAGACCCAAGAGCACAGCG	60.037	20	TGAGACAGGGGCGGTTTTTC	60.536	20	242	2567	2808
c100788_g1_i1	Mono	(T)12	12	1407	1418	TGCTTGTTCTACAGCCAGTCA	59.584	21	AGTTGGCACTGTTCTCCACG	60.533	20	243	1353	1595	TGCTTGTTCTACAGCCAGTCA	59.584	21	TTGGCACTGTTCTCCACGTA	59.246	20	241	1353	1593	TGCTTGTTCTACAGCCAGTCA	59.584	21	GTTGGCACTGTTCTCCACGT	60.814	20	242	1353	1594
c10079_g1_i1	Mono	(A)14	14	1	14
c10079_g1_i1	Mono	(T)10	10	281	290	ACAGGCACAGCACAAACTTG	59.543	20	ACTTTGGATGGAAACCCAGCT	59.852	21	228	183	410	ACAGGCACAGCACAAACTTG	59.543	20	TGGATGGAAACCCAGCTAGTG	59.718	21	224	183	406	CAAGAACAGGCACAGCACAA	59.26	20	ACTTTGGATGGAAACCCAGCT	59.852	21	233	178	410
c100795_g1_i1	Mono	(A)20	20	1	20
c100797_g1_i1	Di	(TC)9	18	160	177	AGCATTTATTAACACGATCTTTCCA	57.376	25	GATCGATTGACGTGCTTGCC	59.973	20	190	129	318	AGCATTTATTAACACGATCTTTCCA	57.376	25	AACTGTACAGCTGACTCGGC	60.038	20	250	129	378	AGCATTTATTAACACGATCTTTCCA	57.376	25	TTGGACGATCGGACGATGAC	59.9	20	128	129	256
c100797_g1_i1	Mono	(A)10	10	934	943	TCATCCGACAAAGGCCGTTT	60.251	20	AGGGTCCGAATTGCGAGATG	60.179	20	248	808	1055	CCGACAAAGGCCGTTTTTCA	59.617	20	AGGGTCCGAATTGCGAGATG	60.179	20	244	812	1055	TCATCCGACAAAGGCCGTTT	60.251	20	AAAGGGTCCGAATTGCGAGA	59.676	20	250	808	1057
c100797_g1_i2	Compound	(A)10g(A)11	22	246	267	TGCATCTGTGTCTCCTGGAC	59.39	20	GAGTTGTTCGTTTGTCTCGCA	59.409	21	270	153	422	ACTGCATCTGTGTCTCCTGG	59.388	20	GAGTTGTTCGTTTGTCTCGCA	59.409	21	272	151	422	TGCATCTGTGTCTCCTGGAC	59.39	20	AGTTGTTCGTTTGTCTCGCA	58.353	20	269	153	421
c100797_g1_i2	Compound	(T)10ctcagaatactgtttttacatcttactactttatttatttttttggccacagaac(A)11	76	676	751	TGCAATTTTTCGTGCATTCTGA	58.025	22	ACTAAATTGAGATGTAACCCCAAAAG	57.878	26	135	646	780	TGCAATTTTTCGTGCATTCTGA	58.025	22	AACTAAATTGAGATGTAACCCCAAAA	57.514	26	136	646	781	TGCAATTTTTCGTGCATTCTGA	58.025	22	AAACTAAATTGAGATGTAACCCCAAA	57.514	26	137	646	782
c100797_g1_i2	Mono	(C)12	12	4	15
c10080_g1_i1	Mono	(T)10	10	334	343	AGCATTGGGACACTTTCTTGT	58.051	21	CGTTTGGCCGCCAGTGTATA	60.742	20	237	255	491	TCATGCAACTGTGAAAAAGTCCC	59.932	23	CGTTTGGCCGCCAGTGTATA	60.742	20	184	308	491	GCATTGGGACACTTTCTTGTTCA	59.932	23	CGTTTGGCCGCCAGTGTATA	60.742	20	236	256	491
c100813_g1_i1	Mono	(A)10	10	2472	2481	CTGCTCACATACTCAGGAGCA	59.52	21	TCCGAGAACCCGATTTGTCT	58.737	20	216	2424	2639	TGCTCACATACTCAGGAGCA	58.439	20	TCCGAGAACCCGATTTGTCT	58.737	20	215	2425	2639	CCATTTTGCAGTCTGCTCACA	59.39	21	TCCGAGAACCCGATTTGTCT	58.737	20	228	2412	2639
c100813_g1_i2	Mono	(A)10	10	3506	3515	CTGCTCACATACTCAGGAGCA	59.52	21	TCCGAGAACCCGATTTGTCT	58.737	20	216	3458	3673	TGCTCACATACTCAGGAGCA	58.439	20	TCCGAGAACCCGATTTGTCT	58.737	20	215	3459	3673	CCATTTTGCAGTCTGCTCACA	59.39	21	TCCGAGAACCCGATTTGTCT	58.737	20	228	3446	3673
c100822_g2_i1	Di	(AT)7	14	2	15
c100824_g1_i1	Compound	(CA)11ct(CA)6	36	1	36
c100824_g2_i1	Mono	(T)15	15	1153	1167	TCCCAGTTTCATTCAGTTACATGT	58.37	24	TTGTGAAGCGCTCCTGTTGA	60.179	20	222	1120	1341	TCCCAGTTTCATTCAGTTACATGT	58.37	24	CTCCTGTTGAGGCGACTGAA	59.682	20	212	1120	1331	CCCAGTTTCATTCAGTTACATGT	57.035	23	TTGTGAAGCGCTCCTGTTGA	60.179	20	221	1121	1341
c100824_g2_i1	Mono	(T)10	10	2398	2407	CCATCTCAGCAGTCAGTCCA	59.1	20	AGTTACGCGGGTGGTCAAAT	59.964	20	117	2349	2465	CCATCTCAGCAGTCAGTCCA	59.1	20	GTTACGCGGGTGGTCAAATG	59.833	20	116	2349	2464	CCATCTCAGCAGTCAGTCCA	59.1	20	AAGTTACGCGGGTGGTCAAA	60.179	20	118	2349	2466
c100824_g2_i2	Mono	(T)15	15	1256	1270	TCCCAGTTTCATTCAGTTACATGT	58.37	24	TTGTGAAGCGCTCCTGTTGA	60.179	20	222	1223	1444	TCCCAGTTTCATTCAGTTACATGT	58.37	24	CTCCTGTTGAGGCGACTGAA	59.682	20	212	1223	1434	CCCAGTTTCATTCAGTTACATGT	57.035	23	TTGTGAAGCGCTCCTGTTGA	60.179	20	221	1224	1444
c100824_g2_i2	Mono	(T)10	10	2501	2510	CCATCTCAGCAGTCAGTCCA	59.1	20	AGTTACGCGGGTGGTCAAAT	59.964	20	117	2452	2568	CCATCTCAGCAGTCAGTCCA	59.1	20	GTTACGCGGGTGGTCAAATG	59.833	20	116	2452	2567	CCATCTCAGCAGTCAGTCCA	59.1	20	AAGTTACGCGGGTGGTCAAA	60.179	20	118	2452	2569
c100834_g1_i1	Mono	(T)12	12	1946	1957	TTGCTCCCCCTTCTCGTTTC	59.964	20	GGAAACTTTCCGAACGAGCG	59.837	20	193	1832	2024	CTTCTCGTTTCCCTCGCAGT	60.038	20	GGAAACTTTCCGAACGAGCG	59.837	20	184	1841	2024	TTGCTCCCCCTTCTCGTTTC	59.964	20	CGAACGAGCGTGAAAAGCTT	59.768	20	183	1832	2014
c100834_g1_i1	Mono	(T)11	11	2813	2823	AGGGGTCACTTGTTGCTCTT	59.153	20	GGTCTAGCAATCCGCATGGT	60.179	20	274	2614	2887	AAGGGGTCACTTGTTGCTCT	59.153	20	GGTCTAGCAATCCGCATGGT	60.179	20	275	2613	2887	AGAAGGGGTCACTTGTTGCT	59.153	20	GGTCTAGCAATCCGCATGGT	60.179	20	277	2611	2887
c100834_g1_i1	Tetra	(TTAT)5	20	298	317	TCCTTTCCGCTCCGTTTGAA	59.893	20	ATCTGGATGCCCTCTTTCGC	60.179	20	213	248	460	TCCTTTCCGCTCCGTTTGAA	59.893	20	GCAGCTCCATCTTTTGCGTC	60.179	20	158	248	405	CTCCCTTCCCGTTTACCTCG	59.825	20	GCAGCTCCATCTTTTGCGTC	60.179	20	257	149	405
c100836_g2_i1	Compound	(T)13aatcttaaaaaaaagaaaaaag(A)11	46	1652	1697	AGACAGATTTTGCTCTGCTGT	57.863	21	GCCTCCTACAGACTGGGAGA	60.033	20	207	1557	1763	AGACAGATTTTGCTCTGCTGT	57.863	21	GGAGGAAAGCAACTCACCGA	59.965	20	172	1557	1728	AGACAGATTTTGCTCTGCTGT	57.863	21	TGGGAGGAAAGCAACTCACC	59.89	20	174	1557	1730
c100838_g1_i1	Mono	(A)10	10	317	326	TGGCTACAGTTAAGTCACGTCA	59.376	22	TGTGTCTGGTGTAGTCATATCTGT	58.983	24	249	136	384	TGGCTACAGTTAAGTCACGTCAA	59.932	23	TGTGTCTGGTGTAGTCATATCTGT	58.983	24	249	136	384	TTGGCTACAGTTAAGTCACGTCA	59.932	23	TGTGTCTGGTGTAGTCATATCTGT	58.983	24	250	135	384
c100847_g1_i1	Mono	(T)11	11	1445	1455	AACGCTAGAACGAAAGCCGA	60.039	20	AGCAATGAGTTCGTGCGGTA	60.038	20	212	1305	1516	CGCTAGAACGAAAGCCGAGA	60.179	20	AGCAATGAGTTCGTGCGGTA	60.038	20	210	1307	1516	TTCGCCTCGTGAAGCTGAAA	60.25	20	AGCAATGAGTTCGTGCGGTA	60.038	20	158	1359	1516
c100847_g1_i1	Mono	(A)16	16	2110	2125	GAAGGGAGTGGCCAGGAATC	60.107	20	AGGCATAACCAGCAGCTGTA	59.088	20	215	2052	2266	GAAGGGAGTGGCCAGGAATC	60.107	20	TAGGCATAACCAGCAGCTGT	59.088	20	216	2052	2267	TAAGAAGGGAGTGGCCAGGA	59.882	20	AGGCATAACCAGCAGCTGTA	59.088	20	218	2049	2266
c100847_g1_i1	Tri	(ATA)7	21	2901	2921
c100854_g1_i1	Mono	(T)10	10	2911	2920	ACAGAGACCAAACGACTGTCA	59.245	21	TACAGTCTTCAGGCAACCCG	59.68	20	104	2864	2967	AGACCAAACGACTGTCAAAGC	59.059	21	TACAGTCTTCAGGCAACCCG	59.68	20	100	2868	2967	GAGACCAAACGACTGTCAAAGC	60.033	22	TACAGTCTTCAGGCAACCCG	59.68	20	101	2867	2967
c100858_g1_i1	Tri	(GAG)5	15	497	511	TGCGATCTCACCGAGAATCG	59.971	20	GGAATTGTTGCTTGGGCGAG	60.109	20	205	385	589	GCGATCTCACCGAGAATCGT	59.97	20	GGAATTGTTGCTTGGGCGAG	60.109	20	204	386	589	CGCCTCGGAACAAACTCTCT	60.038	20	GGAATTGTTGCTTGGGCGAG	60.109	20	181	409	589
c100858_g1_i2	Di	(CT)6	12	346	357	AGGCTGCAGTGTTTACGGTT	60.179	20	GCTCCAGGTGCACTCTTTCT	59.964	20	275	306	580	CCCATTTTGAGCCGACAACG	60.11	20	GGAAACGGACAGAGAGACGG	60.109	20	234	153	386	AGGCTGCAGTGTTTACGGTT	60.179	20	CCCACTATCTCACACGTCCG	59.899	20	168	306	473
c100859_g1_i1	Di	(CA)6	12	621	632	TATGCTGCCTCATCGGATGC	60.321	20	AAAGTGTCGGCGTGTGATCT	59.966	20	234	478	711	TATGCTGCCTCATCGGATGC	60.321	20	GACACGTTCGGTTACGGACT	60.04	20	257	478	734	TATGCTGCCTCATCGGATGC	60.321	20	CACGTTCGGTTACGGACTGA	60.04	20	255	478	732
c100859_g1_i1	Mono	(A)22	22	1	22
c100859_g1_i2	Di	(CA)6	12	621	632	TATGCTGCCTCATCGGATGC	60.321	20	AAAGTGTCGGCGTGTGATCT	59.966	20	234	478	711	TATGCTGCCTCATCGGATGC	60.321	20	GACACGTTCGGTTACGGACT	60.04	20	257	478	734	TATGCTGCCTCATCGGATGC	60.321	20	CACGTTCGGTTACGGACTGA	60.04	20	255	478	732
c100859_g1_i2	Mono	(A)22	22	1	22
c100864_g1_i2	Mono	(A)12	12	12	23
c100881_g1_i1	Mono	(A)17	17	1	17
c100885_g1_i1	Mono	(A)11	11	1210	1220	AGAACTGGGATGGTTCACCC	59.301	20	ACAGTTTTGGTGGCACCTGA	60.034	20	117	1136	1252	AGAACTGGGATGGTTCACCC	59.301	20	TTTGGTGGCACCTGACTCTC	59.891	20	112	1136	1247	AGAACTGGGATGGTTCACCC	59.301	20	AGTTTTGGTGGCACCTGACT	59.741	20	115	1136	1250
c100885_g1_i2	Mono	(A)11	11	1210	1220	AGAACTGGGATGGTTCACCC	59.301	20	ACAGTTTTGGTGGCACCTGA	60.034	20	117	1136	1252	AGAACTGGGATGGTTCACCC	59.301	20	TTTGGTGGCACCTGACTCTC	59.891	20	112	1136	1247	AGAACTGGGATGGTTCACCC	59.301	20	AGTTTTGGTGGCACCTGACT	59.741	20	115	1136	1250
c10089_g1_i1	Compound	(CTTT)5(ATTT)5	40	1	40
c10089_g1_i1	Mono	(T)19	19	330	348
c100890_g1_i1	Mono	(A)11	11	1312	1322	GCACAGGTCTGTTGTTGAGC	59.691	20	TTTCGTACTTCCCCCTTGCC	59.963	20	278	1132	1409	GCACAGGTCTGTTGTTGAGC	59.691	20	TTGGCGAGTGGGGATTGAAA	59.889	20	247	1132	1378	GCACAGGTCTGTTGTTGAGC	59.691	20	TGGCGAGTGGGGATTGAAAG	60.322	20	246	1132	1377
c100897_g1_i1	Mono	(C)11	11	2549	2559	ACGCTCATGACAGACGTTGT	59.968	20	ACCTGAAAAACAAACACAGCACA	59.994	23	227	2393	2619	ACGCTCATGACAGACGTTGT	59.968	20	CCTGAAAAACAAACACAGCACA	58.416	22	226	2393	2618	ACGCTCATGACAGACGTTGT	59.968	20	ACCTGAAAAACAAACACAGCAC	58.415	22	227	2393	2619
c100903_g1_i1	Mono	(T)14	14	495	508
c100904_g1_i1	Mono	(A)16	16	1	16
c100904_g1_i1	Mono	(T)12	12	167	178	ACCATCCTTACAGCCAACACA	59.576	21	ATGTTACCCACCCCCACAAC	59.886	20	193	45	237	ACCATCCTTACAGCCAACACA	59.576	21	AGTTTCCCCAGTGGCACTTC	60.179	20	239	45	283	ACCATCCTTACAGCCAACACA	59.576	21	TCCCCAGTGGCACTTCAATG	60.251	20	235	45	279
c10091_g1_i1	Tri	(TAA)6	18	214	231
c100919_g2_i1	Mono	(A)10	10	569	578	CACTTTGGTGTCCCGTGATT	58.395	20	AGCTTGAAAAGTGAGAGGTGCT	60.159	22	280	472	751	CACTTTGGTGTCCCGTGATT	58.395	20	GCTTGAAAAGTGAGAGGTGCT	58.775	21	279	472	750	CACTTTGGTGTCCCGTGATT	58.395	20	AGCTTGAAAAGTGAGAGGTGC	58.775	21	280	472	751
c100927_g1_i1	Mono	(T)10	10	1951	1960	GCAAGCCACGCAGGTTTTTA	59.969	20	TCCCTCCACCTCCTCTCTTG	59.958	20	200	1843	2042	CAGGTTTTTATGAGCCGGCG	59.901	20	TCCCTCCACCTCCTCTCTTG	59.958	20	190	1853	2042	CGCAGGTTTTTATGAGCCGG	59.901	20	TCCCTCCACCTCCTCTCTTG	59.958	20	192	1851	2042
c10093_g1_i1	Mono	(T)10	10	1141	1150	TGCTGTTCTTGCCAAAGATTGT	59.305	22	ACTGAGCCCTGCACATTCTC	60.036	20	253	1042	1294	TGCTGTTCTTGCCAAAGATTGT	59.305	22	TGAGCCCTGCACATTCTCAG	60.036	20	251	1042	1292	TGCTGTTCTTGCCAAAGATTGT	59.305	22	CTGAGCCCTGCACATTCTCA	60.036	20	252	1042	1293
c10093_g1_i1	Mono	(A)17	17	1526	1542	TGTTTCAGGGGGATGTGTGA	58.855	20	CTGCATTAAAGAGAGCACCACA	58.923	22	259	1399	1657	TGTTTCAGGGGGATGTGTGA	58.855	20	TGCATTAAAGAGAGCACCACA	57.861	21	258	1399	1656	TGTTTCAGGGGGATGTGTGA	58.855	20	TCTGCATTAAAGAGAGCACCACA	60.245	23	260	1399	1658
c100935_g1_i1	Di	(TG)7	14	310	323	CGAATGTCTGAACGAACGCG	60.246	20	GATCGCTTGCAAACTCCCAC	59.831	20	266	139	404	GGCACGAGAGGAATGACTGT	59.752	20	GATCGCTTGCAAACTCCCAC	59.831	20	193	212	404	TCGGTGCTCGAGGTTAAAGC	60.389	20	GATCGCTTGCAAACTCCCAC	59.831	20	159	246	404
c100935_g1_i1	Tri	(AAT)7	21	1	21
c100943_g1_i1	Mono	(T)19	19	1480	1498
c100943_g1_i1	Tri	(AAG)5	15	829	843	GCCCAACGACAGAGACAAGA	59.966	20	TCTGACTCGCTGTCCTCTGA	59.963	20	266	627	892	AGGAACGTGAGCGAATTGGT	59.965	20	TCTGACTCGCTGTCCTCTGA	59.963	20	223	670	892	GATGCCCAACGACAGAGACA	60.037	20	TCTGACTCGCTGTCCTCTGA	59.963	20	269	624	892
c10095_g1_i1	Tetra	(CCTT)5	20	341	360
c100950_g1_i1	Di	(TG)7	14	27	40
c100955_g1_i1	Di	(CA)7	14	5493	5506	TGTAGTCAGGAAGGGGCTGT	60.179	20	GGGGTAAACACATCTGCGGA	60.036	20	188	5432	5619	TGTAGTCAGGAAGGGGCTGT	60.179	20	ACACATCTGCGGACACTGTT	59.893	20	181	5432	5612	TGTAGTCAGGAAGGGGCTGT	60.179	20	AACACATCTGCGGACACTGT	59.893	20	182	5432	5613
c100956_g1_i1	Compound	(A)15gcttattactgtactgccaaaatatttaaattgtattcac(T)20	75	3189	3263
c100956_g1_i1	Di	(GT)6	12	22	33	ATGTGATCAGGCGCTGTAG	57.325	19	CAACCCCTCCAAAACCTCCA	59.813	20	229	0	228	ATGTGATCAGGCGCTGTAG	57.325	19	TCCAACCCCTCCAAAACCTC	59.519	20	231	0	230	ATGTGATCAGGCGCTGTAG	57.325	19	AACCCCTCCAAAACCTCCAG	59.517	20	228	0	227
c100962_g1_i1	Mono	(T)11	11	702	712	TGGAGATTGACAGTGCCAAA	57.345	20	ACACACAGTCAAGGCAGGTC	60.179	20	219	633	851	TTGGAGATTGACAGTGCCAA	57.345	20	ACACACAGTCAAGGCAGGTC	60.179	20	220	632	851	TGGAGATTGACAGTGCCAAA	57.345	20	AACACACAGTCAAGGCAGGT	59.744	20	220	633	852
c100966_g1_i1	Compound	(TG)8tctgtatgtatatataggaatatatatacatacgcatatg(TA)7	70	764	833	TCAGTAACACAGTGCGTCCC	59.967	20	GACGCAATCTCACCACCTGA	60.037	20	252	703	954	CCAGATATCACAGCCACGCT	59.894	20	GACGCAATCTCACCACCTGA	60.037	20	276	679	954	CACAGCCACGCTTTCATCAG	59.833	20	GACGCAATCTCACCACCTGA	60.037	20	268	687	954
c100966_g1_i1	Tri	(GGT)7	21	2338	2358	AACTTCCCCGGATTGAGCTG	60.035	20	TAAATCGCCGTCGTGGGAAA	60.038	20	246	2256	2501	TGGGTGACTAGTACTGGCGA	59.961	20	TAAATCGCCGTCGTGGGAAA	60.038	20	190	2312	2501	TGGGTGACTAGTACTGGCGA	59.961	20	TCGCTCGTCATTTCGGGAAA	60.038	20	240	2312	2551
c100969_g2_i1	Mono	(T)10	10	157	166	CCTGGGTAGCTGGCTAAACC	60.107	20	TCCAGCTCTGTGTTGTTGCT	59.819	20	249	1	249	GCAGAGCTGGTCTAGTGCTT	59.751	20	TCCAGCTCTGTGTTGTTGCT	59.819	20	121	129	249	AAGCAGAGCTGGTCTAGTGC	59.751	20	TCCAGCTCTGTGTTGTTGCT	59.819	20	123	127	249
c100981_g4_i1	Di	(GA)7	14	24	37
c100987_g1_i1	Mono	(T)10	10	470	479	TTGTCCATGAGCTGCCTGAG	60.036	20	TGTGGCAGAAATGGACTTCC	58.09	20	271	253	523	TTGTCCATGAGCTGCCTGAG	60.036	20	TTGTGGCAGAAATGGACTTCC	58.761	21	272	253	524	GCTGCCTGAGCACATACACT	60.392	20	TGTGGCAGAAATGGACTTCC	58.09	20	261	263	523
c100989_g1_i1	Mono	(A)21	21	3	23
c100989_g1_i2	Mono	(A)21	21	3	23
c100989_g1_i3	Mono	(A)21	21	3	23
c100989_g1_i4	Mono	(A)21	21	3	23
c100990_g1_i1	Mono	(A)13	13	246	258	TGCAATGACCTTCAGTCCTGT	59.579	21	GTGCTTACTGGTGAAAGTGCA	59.053	21	278	67	344	TGCAATGACCTTCAGTCCTGT	59.579	21	TGTGCTTACTGGTGAAAGTGC	59.053	21	279	67	345	TGTGCAATGACCTTCAGTCCT	59.579	21	GTGCTTACTGGTGAAAGTGCA	59.053	21	280	65	344
c100990_g1_i2	Mono	(A)13	13	233	245	TCGTCACATTTTCATCATGTTGTGT	59.991	25	GTGCTTACTGGTGAAAGTGCA	59.053	21	141	191	331	TCGTCACATTTTCATCATGTTGTGT	59.991	25	TGTGCTTACTGGTGAAAGTGC	59.053	21	142	191	332	TCGTCACATTTTCATCATGTTGTGT	59.991	25	AACCATGTGTGTGAGTCCAC	58.033	20	174	191	364
c100992_g1_i1	Mono	(A)11	11	137	147	TCTGACGAATCCAGCCCATC	59.534	20	ACAGAGTCGAGTTCTGCTGA	58.39	20	154	101	254	GAATCCAGCCCATCCACCAG	60.467	20	ACAGAGTCGAGTTCTGCTGA	58.39	20	148	107	254	CTGACGAATCCAGCCCATCC	60.534	20	ACAGAGTCGAGTTCTGCTGA	58.39	20	153	102	254
c10101_g1_i1	Di	(TG)6	12	318	329	ACAAGAATCACCACTGAGAATGAGA	59.988	25	CTGATCATCCCCGCCAGTTT	60.107	20	268	209	476	ACAAGAATCACCACTGAGAATGAGA	59.988	25	CTGACAGACGCCAGATCACA	59.755	20	218	209	426	ACAAGAATCACCACTGAGAATGAGA	59.988	25	CTACTGATCATCCCCGCCAG	59.68	20	271	209	479
c10101_g1_i1	Mono	(A)10	10	11	20
c101010_g1_i1	Di	(GT)6	12	1	12
c101021_g1_i1	Di	(TA)9	18	1227	1244
c101021_g1_i1	Mono	(T)11	11	989	999	ACAGCAATGCAGTAAAACAGCA	59.638	22	TGCACATTTTTAATACAGCAAGGT	57.905	24	277	901	1177	ACAGCAATGCAGTAAAACAGCA	59.638	22	TGCACATTTTTAATACAGCAAGGTT	58.48	25	277	901	1177	ACAGCAATGCAGTAAAACAGCA	59.638	22	ATGCACATTTTTAATACAGCAAGGT	58.3	25	278	901	1178
c101021_g1_i2	Di	(TA)9	18	684	701
c101041_g1_i1	Mono	(A)13	13	928	940	TGCTTATTTGTGAGTGCGCG	59.834	20	TGTCATTTGGGTCCCAGTCA	58.855	20	219	803	1021	GCTTATTTGTGAGTGCGCGT	59.834	20	TGTCATTTGGGTCCCAGTCA	58.855	20	218	804	1021	TGGTAGAGTTGCCCTTGACG	59.68	20	TGTCATTTGGGTCCCAGTCA	58.855	20	191	831	1021
c101041_g1_i1	Mono	(A)10	10	1265	1274	CATCACGGCATATCCCCCAA	59.89	20	GTGCAAAACCACACCACCAG	60.179	20	162	1195	1356	CATCACGGCATATCCCCCAA	59.89	20	CTGTGCAAAACCACACCACC	60.179	20	164	1195	1358	ATCACGGCATATCCCCCAAC	59.89	20	GTGCAAAACCACACCACCAG	60.179	20	161	1196	1356
c101041_g1_i2	Mono	(A)13	13	928	940	TGCTTATTTGTGAGTGCGCG	59.834	20	TGTCATTTGGGTCCCAGTCA	58.855	20	219	803	1021	GCTTATTTGTGAGTGCGCGT	59.834	20	TGTCATTTGGGTCCCAGTCA	58.855	20	218	804	1021	TGGTAGAGTTGCCCTTGACG	59.68	20	TGTCATTTGGGTCCCAGTCA	58.855	20	191	831	1021
c101041_g1_i2	Mono	(A)10	10	1265	1274	CATCACGGCATATCCCCCAA	59.89	20	GTGCAAAACCACACCACCAG	60.179	20	162	1195	1356	CATCACGGCATATCCCCCAA	59.89	20	CTGTGCAAAACCACACCACC	60.179	20	164	1195	1358	ATCACGGCATATCCCCCAAC	59.89	20	GTGCAAAACCACACCACCAG	60.179	20	161	1196	1356
c101044_g1_i1	Tri	(ATT)6	18	216	233
c101046_g1_i1	Mono	(A)14	14	1	14
c101046_g1_i1	Mono	(T)10	10	126	135	ACCAAGGAATAAAAGGTGAAAAAGGT	59.614	26	TCGCATGTGAGATTTGAGATTTGA	59.063	24	165	93	257	ACATATGCAAGAAAAGTGTCACAA	57.61	24	TCGCATGTGAGATTTGAGATTTGA	59.063	24	216	42	257	ACCAAGGAATAAAAGGTGAAAAAGGT	59.614	26	GAAAGCTTATTTCAGCCATGGA	57.011	22	220	93	312
c101074_g1_i1	Di	(GT)10	20	922	941
c101075_g1_i1	Mono	(T)13	13	201	213	TCCCATGAAATCCCAATGCCT	59.708	21	ATGGTTCTTCCTTGGCGTTT	58.005	20	266	76	341	TCCCATGAAATCCCAATGCCT	59.708	21	AATGGTTCTTCCTTGGCGTT	58.005	20	267	76	342	TCCCATGAAATCCCAATGCCT	59.708	21	AAATGGTTCTTCCTTGGCGT	58.005	20	268	76	343
c101089_g1_i1	Di	(CA)6	12	29	40
c101093_g1_i1	Mono	(T)11	11	199	209	GAGTGCTGCTAAAACACACGT	59.402	21	ACAGCCGCAATACGTACCTC	60.179	20	117	121	237	GAGTGCTGCTAAAACACACGT	59.402	21	CAGCCGCAATACGTACCTCA	60.179	20	116	121	236	AGTGCTGCTAAAACACACGT	58.336	20	ACAGCCGCAATACGTACCTC	60.179	20	116	122	237
c101097_g1_i1	Tri	(ATA)7	21	310	330
c101097_g2_i1	Mono	(A)15	15	98	112	ATGGGTGCCGTCAGAATGAG	60.108	20	AGGCCTTCAGAGGGTTTTGG	59.887	20	198	2	199	ATGGGTGCCGTCAGAATGAG	60.108	20	TCTCAAGGCCTTCAGAGGGT	60.179	20	203	2	204	ATGGGTGCCGTCAGAATGAG	60.108	20	GGCCTTCAGAGGGTTTTGGT	60.179	20	197	2	198
c101097_g2_i1	Mono	(A)15	15	307	321	CCTCTGAAGGCCTTGAGAATGT	60.026	22	AGGCCTTCAGAGGGTTTTGG	59.887	20	222	187	408	CCAAAACCCTCTGAAGGCCT	59.887	20	ACATTCTCAAGGCCTTCAGAGG	60.026	22	238	180	417	CCTCTGAAGGCCTTGAGAATGT	60.026	22	GGCCTTCAGAGGGTTTTGGT	60.179	20	221	187	407
c101109_g1_i1	Mono	(T)12	12	220	231
c101111_g1_i2	Mono	(A)10	10	122	131	TCACAGCAATCAATTACATTTTGCA	58.778	25	TGCAAAAATCTGAAATAACGCAGC	59.615	24	251	1	251	TCACAGCAATCAATTACATTTTGCA	58.778	25	GCTGCAAAAATCTGAAATAACGCA	59.615	24	253	1	253	ACATTCCACAACCATTTTTACTGT	57.521	24	TGCAAACATTCTGCATCTTTCAGA	59.721	24	242	64	305
c101112_g1_i1	Di	(CT)10	20	1	20
c101112_g1_i1	Tri	(TAT)6	18	1452	1469	TTACGGGGATATGCTGACGC	59.967	20	ACTGACACGGTCCTCTGTAGT	60.203	21	192	1302	1493	TTACGGGGATATGCTGACGC	59.967	20	TGGCAGTCAATGGAAAAGCAC	59.659	21	222	1302	1523	TTACGGGGATATGCTGACGC	59.967	20	GTGGCAGTCAATGGAAAAGCA	59.659	21	223	1302	1524
c101112_g1_i2	Di	(CT)10	20	1	20
c101112_g1_i2	Tri	(TAT)6	18	1523	1540	TTACGGGGATATGCTGACGC	59.967	20	ACTGACACGGTCCTCTGTAGT	60.203	21	192	1373	1564	TTACGGGGATATGCTGACGC	59.967	20	TGGCAGTCAATGGAAAAGCAC	59.659	21	222	1373	1594	TTACGGGGATATGCTGACGC	59.967	20	GTGGCAGTCAATGGAAAAGCA	59.659	21	223	1373	1595
c101112_g4_i1	Tri	(ATT)7	21	1	21
c101113_g1_i1	Mono	(T)21	21	1295	1315
c101113_g1_i2	Mono	(T)21	21	1574	1594
c101120_g1_i1	Compound	(A)15tccaaaatagaaacaaaaccgagttggacgaactcaaaaaaag(A)12	70	1794	1863	ACCACCGAAGCAAGTTCAGA	59.532	20	CAGCCCATAGACTGCTCACC	60.179	20	250	1650	1899	ACCACCGAAGCAAGTTCAGA	59.532	20	CCAGCCCATAGACTGCTCAC	60.179	20	251	1650	1900	ACCACCGAAGCAAGTTCAGA	59.532	20	TGTTCCAGCCCATAGACTGC	59.747	20	255	1650	1904
c101120_g2_i1	Di	(AT)8	16	1	16
c101130_g1_i1	Mono	(T)15	15	249	263
c101138_g1_i1	Mono	(T)10	10	2680	2689	GACGTGTCCTGCCTTCTCAA	59.966	20	TGGAGAGGAGAAGGACAGCA	59.885	20	248	2498	2745	TTGACGTGTCCTGCCTTCTC	59.966	20	TGGAGAGGAGAAGGACAGCA	59.885	20	250	2496	2745	TCTTGACGTGTCCTGCCTTC	59.966	20	TGGAGAGGAGAAGGACAGCA	59.885	20	252	2494	2745
c101138_g1_i2	Mono	(T)10	10	2629	2638	GACGTGTCCTGCCTTCTCAA	59.966	20	TGGAGAGGAGAAGGACAGCA	59.885	20	248	2447	2694	TTGACGTGTCCTGCCTTCTC	59.966	20	TGGAGAGGAGAAGGACAGCA	59.885	20	250	2445	2694	TCTTGACGTGTCCTGCCTTC	59.966	20	TGGAGAGGAGAAGGACAGCA	59.885	20	252	2443	2694
c101138_g1_i3	Mono	(T)10	10	2704	2713	GACGTGTCCTGCCTTCTCAA	59.966	20	TGGAGAGGAGAAGGACAGCA	59.885	20	248	2522	2769	TTGACGTGTCCTGCCTTCTC	59.966	20	TGGAGAGGAGAAGGACAGCA	59.885	20	250	2520	2769	TCTTGACGTGTCCTGCCTTC	59.966	20	TGGAGAGGAGAAGGACAGCA	59.885	20	252	2518	2769
c10115_g1_i1	Mono	(A)19	19	1	19
c10115_g1_i1	Mono	(T)11	11	427	437	AGCGTCTGAGATGTCCTTGC	60.108	20	GCAGCCTTGATGAACATAATAGTCG	60.334	25	248	221	468	CTGAGATGTCCTTGCCCTCC	59.82	20	GCAGCCTTGATGAACATAATAGTCG	60.334	25	243	226	468	AGCCGTCTTGTGTGGAGTTT	59.82	20	GCAGCCTTGATGAACATAATAGTCG	60.334	25	276	193	468
c101150_g1_i1	Di	(TG)6	12	10	21
c101150_g1_i2	Di	(TG)6	12	10	21
c101154_g1_i3	Mono	(T)13	13	344	356	GCACTGAACATGCAACCTGT	59.33	20	TCACATTTGCGATCGGCTGA	60.391	20	275	315	589	GCACTGAACATGCAACCTGT	59.33	20	TTCACATTTGCGATCGGCTG	59.553	20	276	315	590	CGTGAAGCACTGAACATGCA	59.412	20	CACATTTGCGATCGGCTGAT	59.341	20	280	309	588
c101157_g1_i1	Mono	(T)16	16	231	246
c101157_g1_i2	Mono	(T)16	16	471	486
c10116_g1_i1	Compound	(A)13tgtttatatattgcagtttcgacacctgaaatcttggaattctgac(T)10	69	105	173
c101176_g1_i1	Tri	(AAT)5	15	1	15
c10119_g1_i1	Tri	(AGA)5	15	1	15
c101199_g1_i1	Mono	(A)14	14	3565	3578	GCAGCAGTCAGGATGTCCAT	60.107	20	CTCCCACAGACTTACAGGGC	59.749	20	183	3441	3623	GCAGCAGTCAGGATGTCCAT	60.107	20	CACAGACTTACAGGGCGACA	59.683	20	179	3441	3619	GCAGCAGTCAGGATGTCCAT	60.107	20	CCACAGACTTACAGGGCGAC	60.39	20	180	3441	3620
c101199_g1_i1	Tri	(CAG)6	18	352	369	CCATACCGCACACATGTCCT	60.108	20	ATGGAGGCCATGTGGAAGTG	60.034	20	271	257	527	CCATACCGCACACATGTCCT	60.108	20	CACACACACTTTCACGCTCG	60.043	20	247	257	503	ATACCGCACACATGTCCTCC	59.822	20	ATGGAGGCCATGTGGAAGTG	60.034	20	269	259	527
c101199_g1_i2	Mono	(A)14	14	3619	3632	GCAGCAGTCAGGATGTCCAT	60.107	20	CTCCCACAGACTTACAGGGC	59.749	20	183	3495	3677	GCAGCAGTCAGGATGTCCAT	60.107	20	CACAGACTTACAGGGCGACA	59.683	20	179	3495	3673	GCAGCAGTCAGGATGTCCAT	60.107	20	CCACAGACTTACAGGGCGAC	60.39	20	180	3495	3674
c101199_g1_i2	Tri	(CAG)6	18	352	369	CCATACCGCACACATGTCCT	60.108	20	ATGGAGGCCATGTGGAAGTG	60.034	20	271	257	527	CCATACCGCACACATGTCCT	60.108	20	CACACACACTTTCACGCTCG	60.043	20	247	257	503	ATACCGCACACATGTCCTCC	59.822	20	ATGGAGGCCATGTGGAAGTG	60.034	20	269	259	527
c101200_g1_i1	Di	(AG)7	14	1085	1098	GCAGGCAGTTTACATGCACC	60.109	20	GCTTGGTGTCACTCAAAGCG	60.041	20	254	888	1141	GGCAGGCAGTTTACATGCAC	60.109	20	GCTTGGTGTCACTCAAAGCG	60.041	20	255	887	1141	CCGCAAGCATTACGAAAGCA	59.832	20	GCTTGGTGTCACTCAAAGCG	60.041	20	208	934	1141
c101200_g2_i1	Di	(AG)8	16	204	219	TGAACTCCTCTTTCCGAAGTGT	59.301	22	AACCGCACCATTAGCAGTGA	59.964	20	263	39	301	TGAACTCCTCTTTCCGAAGTGT	59.301	22	ACCGCACCATTAGCAGTGAT	59.747	20	262	39	300	TCTGAACTCCTCTTTCCGAAGTG	59.994	23	AACCGCACCATTAGCAGTGA	59.964	20	265	37	301
c101200_g2_i1	Di	(GA)10	20	662	681
c101207_g1_i1	Di	(TG)10	20	642	661
c10121_g1_i1	Di	(GT)10	20	1	20
c10121_g1_i1	Mono	(A)10	10	1457	1466	AGGAGGGCAGTGCAATTGTT	60.179	20	AGGATGCGAGTTTCAGAAACA	57.874	21	157	1379	1535	ATGAGCCCTTGCACAGTGTT	60.179	20	AGGATGCGAGTTTCAGAAACA	57.874	21	188	1348	1535	AGCCCTTGCACAGTGTTGAA	60.396	20	AGGATGCGAGTTTCAGAAACA	57.874	21	185	1351	1535
c101210_g1_i1	Mono	(T)11	11	2795	2805	TGCACATCAACTGGTGGACA	59.818	20	CACCCAACGTCCACACACTA	59.895	20	199	2648	2846	TGCACATCAACTGGTGGACA	59.818	20	GCATTTAGCACCCAACGTCC	59.83	20	207	2648	2854	TGCACATCAACTGGTGGACA	59.818	20	CGCATTTAGCACCCAACGTC	60.179	20	208	2648	2855
c101210_g1_i1	Mono	(T)19	19	4955	4973
c101210_g1_i2	Mono	(T)11	11	2795	2805	TGCACATCAACTGGTGGACA	59.818	20	CACCCAACGTCCACACACTA	59.895	20	199	2648	2846	TGCACATCAACTGGTGGACA	59.818	20	GCATTTAGCACCCAACGTCC	59.83	20	207	2648	2854	TGCACATCAACTGGTGGACA	59.818	20	CGCATTTAGCACCCAACGTC	60.179	20	208	2648	2855
c101210_g1_i2	Mono	(T)19	19	5185	5203
c101210_g1_i3	Mono	(T)11	11	2795	2805	TGCACATCAACTGGTGGACA	59.818	20	CACCCAACGTCCACACACTA	59.895	20	199	2648	2846	TGCACATCAACTGGTGGACA	59.818	20	GCATTTAGCACCCAACGTCC	59.83	20	207	2648	2854	TGCACATCAACTGGTGGACA	59.818	20	CGCATTTAGCACCCAACGTC	60.179	20	208	2648	2855
c101210_g1_i3	Mono	(T)19	19	4976	4994
c10123_g1_i1	Di	(TG)8	16	4	19
c10123_g1_i1	Mono	(A)10	10	998	1007	GTAAGCAGCGCCCTATGGAT	59.965	20	TGGAGCCTTTAACTGTGCAA	57.643	20	227	822	1048	AAGCAGCGCCCTATGGATTT	60.107	20	TGGAGCCTTTAACTGTGCAA	57.643	20	225	824	1048	AAATCGTAAGCAGCGCCCTA	59.823	20	TGGAGCCTTTAACTGTGCAA	57.643	20	232	817	1048
c101233_g1_i1	Di	(TC)7	14	27	40
c101239_g1_i1	Tri	(GAT)6	18	691	708	TGGCGTCTAATGGCAAACCT	59.962	20	TCACCTTCCTTCACGACTGC	59.966	20	183	596	778	TGGCGTCTAATGGCAAACCT	59.962	20	CCTTCCTTCACGACTGCCAT	60.036	20	180	596	775	GAGACGAAAACCAGCGCTTG	60.111	20	TCACCTTCCTTCACGACTGC	59.966	20	222	557	778
c101240_g1_i1	Compound	(CA)7ccgtatcag(AC)6	35	127	161	CGCAAAAGGCCGACAAGAAG	60.386	20	TTTAATGCCTGTGTGCGCAC	60.04	20	129	80	208	GTTCTAGGTTTTGCCGAGCG	59.557	20	TTTAATGCCTGTGTGCGCAC	60.04	20	147	62	208	CGCAAAAGGCCGACAAGAAG	60.386	20	GCGCAGTGATTGGCTCATTT	59.828	20	156	80	235
c101240_g1_i1	Di	(GA)8	16	1254	1269	TTTTGCGACAGACGGATGGA	59.966	20	AGCCCTCCAACCAATCACAG	59.961	20	269	1033	1301	GCGACAGACGGATGGAGATT	59.897	20	AGCCCTCCAACCAATCACAG	59.961	20	265	1037	1301	GACATGCTGACTACGGCCTT	60.108	20	AGCCCTCCAACCAATCACAG	59.961	20	188	1114	1301
c101240_g1_i1	Tetra	(ACGC)5	20	554	573	GGCCCTGGAACATGACTTCA	59.962	20	GGAAGTCCGTGGAGTGAGTG	60.038	20	269	345	613	CAAGGCCCTGGAACATGACT	59.961	20	GGAAGTCCGTGGAGTGAGTG	60.038	20	272	342	613	GGCCCTGGAACATGACTTCA	59.962	20	AGTCCGTGGAGTGAGTGAGA	59.889	20	266	345	610
c101247_g2_i1	Mono	(T)14	14	175	188
c101251_g1_i3	Mono	(T)18	18	2740	2757
c101257_g1_i1	Mono	(A)19	19	1	19
c101257_g1_i1	Tri	(ATT)5	15	475	489	TGACTGCAGTGTAAAAGCACA	58.362	21	AGATCTGCAGCCACAAAAGAGA	59.961	22	125	420	544	TGACTGCAGTGTAAAAGCACA	58.362	21	CAGATCTGCAGCCACAAAAGA	58.843	21	126	420	545	TGACTGCAGTGTAAAAGCACA	58.362	21	CAGATCTGCAGCCACAAAAGAG	59.838	22	126	420	545
c10126_g1_i1	Di	(GT)9	18	792	809	ACCTGGTGCTTAACTGCTGT	59.526	20	GGAGCCATCGGTGATGCTAA	59.893	20	274	579	852	TGCATGACTGAACAGGATGCT	59.996	21	GGAGCCATCGGTGATGCTAA	59.893	20	121	732	852	TGCATGACTGAACAGGATGCT	59.996	21	TTGCCATGGCTCTGGATGAG	60.107	20	189	732	920
c101267_g1_i1	Tetra	(AAAT)5	20	1179	1198
c101268_g2_i1	Mono	(T)16	16	2152	2167	TACCCTGACAGGTGACGCTA	59.961	20	ACAGCAGTGGACAGTTAGATACA	59.168	23	201	2079	2279	TACCCTGACAGGTGACGCTA	59.961	20	AAACAGCAGTGGACAGTTAGA	57.162	21	203	2079	2281	GACGCTAAAGAGTCTGCCGT	60.109	20	ACAGCAGTGGACAGTTAGATACA	59.168	23	188	2092	2279
c101268_g2_i1	Tri	(GAT)7	21	1	21
c101286_g1_i1	Mono	(A)15	15	10	24
c10129_g1_i1	Mono	(A)19	19	1	19
c101293_g1_i1	Di	(AC)10	20	3259	3278
c101293_g1_i1	Mono	(A)17	17	2926	2942	AGCGGGTGTCTTTGTGCAAT	60.823	20	GCAGTTTTGCTGTTTCTTCCT	57.557	21	268	2840	3107	GCGGGTGTCTTTGTGCAATA	59.122	20	GCAGTTTTGCTGTTTCTTCCT	57.557	21	267	2841	3107	GAGACACAAGACAGCGGGTG	60.946	20	GCAGTTTTGCTGTTTCTTCCT	57.557	21	280	2828	3107
c101293_g1_i2	Di	(AC)10	20	3364	3383
c101293_g1_i2	Mono	(A)17	17	3031	3047	AGCGGGTGTCTTTGTGCAAT	60.823	20	GCAGTTTTGCTGTTTCTTCCT	57.557	21	268	2945	3212	GCGGGTGTCTTTGTGCAATA	59.122	20	GCAGTTTTGCTGTTTCTTCCT	57.557	21	267	2946	3212	GAGACACAAGACAGCGGGTG	60.946	20	GCAGTTTTGCTGTTTCTTCCT	57.557	21	280	2933	3212
c101302_g1_i1	Di	(AT)8	16	1	16
c101302_g1_i1	Mono	(T)10	10	2042	2051	TTCCATGTAGCGCTCCAGAC	59.824	20	ACACAGGACAGTACCCAGACT	60.133	21	100	2007	2106	TTCCATGTAGCGCTCCAGAC	59.824	20	ACACAGGACAGTACCCAGAC	58.661	20	100	2007	2106	TTCCATGTAGCGCTCCAGAC	59.824	20	AACACAGGACAGTACCCAGAC	59.307	21	101	2007	2107
c101302_g1_i2	Mono	(T)10	10	1494	1503	TTCCATGTAGCGCTCCAGAC	59.824	20	ACACAGGACAGTACCCAGACT	60.133	21	100	1459	1558	TTCCATGTAGCGCTCCAGAC	59.824	20	ACACAGGACAGTACCCAGAC	58.661	20	100	1459	1558	TTCCATGTAGCGCTCCAGAC	59.824	20	AACACAGGACAGTACCCAGAC	59.307	21	101	1459	1559
c101302_g1_i3	Mono	(T)10	10	1515	1524	TTCCATGTAGCGCTCCAGAC	59.824	20	ACACAGGACAGTACCCAGACT	60.133	21	100	1480	1579	TTCCATGTAGCGCTCCAGAC	59.824	20	ACACAGGACAGTACCCAGAC	58.661	20	100	1480	1579	TTCCATGTAGCGCTCCAGAC	59.824	20	AACACAGGACAGTACCCAGAC	59.307	21	101	1480	1580
c10131_g1_i1	Mono	(T)11	11	161	171	CTGCTTAGAGTCCTGGTGCC	60.108	20	TCCAGTGTGTAGAGTGATACAACA	59.169	24	264	29	292	TAGAGTCCTGGTGCCCCTAG	59.738	20	TCCAGTGTGTAGAGTGATACAACA	59.169	24	259	34	292	CTGCTTAGAGTCCTGGTGCC	60.108	20	TCCAGTGTGTAGAGTGATACAACAG	60.048	25	264	29	292
c10132_g1_i1	Tri	(TGA)6	18	1084	1101
c101321_g1_i1	Mono	(A)10	10	81	90	AGGAGGAGGGTCTTCCACTC	59.958	20	TCGGTGATTCGGTTCCGTTT	59.966	20	240	28	267	AGGAGGAGGGTCTTCCACTC	59.958	20	GTACAGGAACGTACTGCCGT	59.758	20	268	28	295	GGAGGAGGGTCTTCCACTCA	60.252	20	TCGGTGATTCGGTTCCGTTT	59.966	20	239	29	267
c101321_g1_i1	Tri	(GCA)6	18	855	872	TTGTGTCGTCCATTTGCAGC	59.689	20	GCCACAGCTGGAGAGTCTAC	59.825	20	260	650	909	AGCGCACTGTATCGGATACC	59.686	20	GCCACAGCTGGAGAGTCTAC	59.825	20	243	667	909	GCAGCGCACTGTATCGGATA	60.319	20	GCCACAGCTGGAGAGTCTAC	59.825	20	245	665	909
c101324_g1_i1	Mono	(T)11	11	490	500
c101332_g2_i1	Tri	(AAC)6	18	1	18
c101340_g1_i1	Mono	(A)12	12	359	370	CACTGTAACAGGGGCAAGGT	59.89	20	ACACCACATGAGGTCTGTCA	58.576	20	275	242	516	ACACTGTAACAGGGGCAAGG	59.89	20	ACACCACATGAGGTCTGTCA	58.576	20	276	241	516	CACTGTAACAGGGGCAAGGT	59.89	20	ACAACACCACATGAGGTCTGT	59.51	21	278	242	519
c101342_g1_i1	Mono	(T)10	10	165	174	AGCTTGCTTTATCATTATCAGAGCA	58.94	25	TGTTTGGAGTATGACCAGCTG	57.942	21	134	65	198	AGCTTGCTTTATCATTATCAGAGCA	58.94	25	GTGTTGTTTGGAGTATGACCAGC	60.058	23	138	65	202	AGCTTGCTTTATCATTATCAGAGCA	58.94	25	TGTTGTTTGGAGTATGACCAGC	58.854	22	137	65	201
c10135_g1_i1	Di	(GA)6	12	475	486	ACACCTGATGCAGTTTGCTG	59.043	20	CCCATGTTTCGGCTAGCAGA	60.108	20	114	398	511	ACTCGTGTGACTACAAGCCA	58.963	20	CCCATGTTTCGGCTAGCAGA	60.108	20	217	295	511	ACACCTGATGCAGTTTGCTG	59.043	20	GTTGTCTTTTTCGCCCGACG	60.384	20	246	398	643
c101364_g1_i1	Mono	(A)10	10	159	168	TGGTGAGCAGAAGAGACCTCT	60.203	21	AGGGAGCAGACTGGGGTC	60.285	18	255	27	281	TGGTGAGCAGAAGAGACCTC	58.739	20	AGGGAGCAGACTGGGGTC	60.285	18	255	27	281	TGGTGAGCAGAAGAGACCTCT	60.203	21	CAGGGAGCAGACTGGGGT	60.609	18	256	27	282
c101364_g2_i1	Mono	(A)18	18	5	22
c101364_g2_i1	Tri	(TTC)5	15	657	671	TCTGACTCGCTGTCCTCTGA	59.963	20	GCCCAACGACAGAGACAAGA	59.966	20	266	608	873	TCTGACTCGCTGTCCTCTGA	59.963	20	AGGAACGTGAGCGAATTGGT	59.965	20	223	608	830	TCTGACTCGCTGTCCTCTGA	59.963	20	GATGCCCAACGACAGAGACA	60.037	20	269	608	876
c10137_g1_i1	Mono	(T)12	12	812	823	ACATTGGAAAGGTGGGCTGT	59.812	20	GCCAGTGGCCTACATGCAAT	61.039	20	211	722	932	CCCTGCTACGGCTACCTTTT	59.748	20	GCCAGTGGCCTACATGCAAT	61.039	20	248	685	932	CAACCCATACTGCCATGTGC	59.543	20	GCCAGTGGCCTACATGCAAT	61.039	20	267	666	932
c101373_g1_i1	Mono	(T)10	10	65	74
c101377_g1_i1	Di	(AG)7	14	1327	1340	TACTCACTGTCGGCTGCTTG	60.038	20	AGGCGTTCAGTTTAAGCCGA	59.966	20	277	1256	1532	TACTCACTGTCGGCTGCTTG	60.038	20	ATGTGTTGGGGTGTCTCCAC	59.89	20	257	1256	1512	ACTGTCGGCTGCTTGTTCTT	60.179	20	AGGCGTTCAGTTTAAGCCGA	59.966	20	272	1261	1532
c101377_g1_i1	Di	(GA)6	12	1854	1865	CGCCGTTTTGTAAGACGCTT	59.766	20	GAGGTAAGCCGACTGCACTT	60.037	20	275	1718	1992	TGACCTGGTTACGCCGTTTT	60.179	20	TGCAGAAGAGCATCCTCAGC	60.108	20	258	1707	1964	ACAACCAAGACCGTGACCTG	60.179	20	TGCAGAAGAGCATCCTCAGC	60.108	20	271	1694	1964
c101377_g1_i1	Mono	(A)16	16	9	24
c101377_g1_i2	Mono	(A)16	16	9	24
c101386_g1_i1	Di	(TA)8	16	1338	1353	GTGTGCCTTTATGCGTCACG	60.179	20	ACAGGATCAAACCAGGGCAG	59.961	20	266	1246	1511	TGTGCCTTTATGCGTCACGA	60.32	20	ACAGGATCAAACCAGGGCAG	59.961	20	265	1247	1511	GTGTGCCTTTATGCGTCACG	60.179	20	CAGGATCAAACCAGGGCAGA	59.671	20	265	1246	1510
c101386_g1_i1	Mono	(A)12	12	595	606	ATTGCTGGGGATTCCGCTAC	60.179	20	CTGACGTTTCTGGTCGAGCT	60.039	20	243	498	740	CATTGCTGGGGATTCCGCTA	60.179	20	CTGACGTTTCTGGTCGAGCT	60.039	20	244	497	740	CTTTTGGCTTTCCCTGCACC	59.966	20	GAAGTGCAACCGAACAAGCA	59.62	20	251	397	647
c101386_g1_i1	Tri	(TTA)5	15	1582	1596	CTGCCCTGGTTTGATCCTGT	59.961	20	CAGAAAGGCCAAAAGCTGGG	59.681	20	209	1492	1700	CTGCCCTGGTTTGATCCTGT	59.961	20	CCCAGAAAGGCCAAAAGCTG	59.681	20	211	1492	1702	CTGCCCTGGTTTGATCCTGT	59.961	20	CTGGGGGTTTCGAAGCTTGT	60.537	20	194	1492	1685
c101389_g1_i1	Mono	(T)12	12	1825	1836	CCCCTGGAGATGCTCTGTTG	60.107	20	AGCCAAAACAGCCAACAGAA	58.516	20	273	1694	1966	CCCCTGGAGATGCTCTGTTG	60.107	20	AAGCCAAAACAGCCAACAGA	58.516	20	274	1694	1967	TACCCCTGGAGATGCTCTGT	59.66	20	AGCCAAAACAGCCAACAGAA	58.516	20	275	1692	1966
c10139_g1_i1	Di	(AT)6	12	125	136	GCCAAGCCAGTAATCTGTTAGC	59.644	22	GCGAACCACTTATGTGCACC	59.832	20	217	16	232	AATCTGTTAGCTTGCAGGCT	57.496	20	GCGAACCACTTATGTGCACC	59.832	20	206	27	232	GCCAAGCCAGTAATCTGTTAGC	59.644	22	CCTGCGAACCACTTATGTGC	59.552	20	220	16	235
c101391_g1_i1	Tri	(GAG)5	15	1063	1077	CGGTACTTTCAGGCCCAGTT	59.964	20	AGCAGCGTCAGAATATCCGT	59.253	20	279	918	1196	CCGCTCTCACCATAGCCAAA	60.108	20	AGCAGCGTCAGAATATCCGT	59.253	20	198	999	1196	CCGCTCTCACCATAGCCAAA	60.108	20	AGAGCAGCGTCAGAATATCCG	60.001	21	200	999	1198
c101392_g1_i1	Di	(TC)8	16	592	607	CTACAGTTGCATGGCATCGC	59.971	20	CCTCACAGCTTCAGCAAGGA	59.964	20	153	511	663	TGTACTGCTGCCTGTGTCAG	59.966	20	CCTCACAGCTTCAGCAAGGA	59.964	20	246	418	663	TGCATGGCATCGCATTTCTG	59.898	20	CCTCACAGCTTCAGCAAGGA	59.964	20	146	518	663
c101392_g1_i1	Mono	(T)10	10	265	274	CCCCTAGAACTATCCAGTGCG	59.658	21	CTGACACAGGCAGCAGTACA	59.966	20	258	180	437	CCCCTAGAACTATCCAGTGCG	59.658	21	TGTCTGTTGGTCACCTGCAA	59.746	20	141	180	320	CCCCTAGAACTATCCAGTGCG	59.658	21	TCTGACACAGGCAGCAGTAC	59.682	20	259	180	438
c101392_g1_i2	Di	(TC)8	16	579	594	CTACAGTTGCATGGCATCGC	59.971	20	CCTCACAGCTTCAGCAAGGA	59.964	20	153	498	650	TGTACTGCTGCCTGTGTCAG	59.966	20	CCTCACAGCTTCAGCAAGGA	59.964	20	246	405	650	TGCATGGCATCGCATTTCTG	59.898	20	CCTCACAGCTTCAGCAAGGA	59.964	20	146	505	650
c101392_g1_i2	Mono	(T)10	10	252	261	CCCCTAGAACTATCCAGTGCG	59.658	21	CTGACACAGGCAGCAGTACA	59.966	20	258	167	424	CCCCTAGAACTATCCAGTGCG	59.658	21	TGTCTGTTGGTCACCTGCAA	59.746	20	141	167	307	CCCCTAGAACTATCCAGTGCG	59.658	21	TCTGACACAGGCAGCAGTAC	59.682	20	259	167	425
c101408_g1_i1	Mono	(A)12	12	565	576	TGCAGTCCGTACATCTCTGC	59.827	20	GACGTCAGGGGTGTACAGTC	59.757	20	273	336	608	CAGTCCGTACATCTCTGCGG	60.249	20	GACGTCAGGGGTGTACAGTC	59.757	20	271	338	608	ACACACATCTGGGCTCACAC	60.25	20	GACGTCAGGGGTGTACAGTC	59.757	20	136	473	608
c10141_g1_i1	Mono	(T)17	17	312	328
c101429_g1_i1	Mono	(A)10	10	1	10
c101436_g1_i1	Mono	(A)12	12	62	73	GCCAATCATTGCAGCACCTT	59.752	20	AAAGTGGTCAAACGGAAGCG	59.339	20	273	22	294	AGCCAATCATTGCAGCACCT	60.614	20	AAAGTGGTCAAACGGAAGCG	59.339	20	274	21	294	GCCAATCATTGCAGCACCTT	59.752	20	GGAAGCGCTGCAATGAGTAAG	59.937	21	260	22	281
c101452_g1_i1	Di	(AT)8	16	1	16
c101458_g1_i1	Di	(AC)6	12	126	137	AGGGGGTTGGTTGCTTTGAA	60.032	20	TGGAGGAGCAGAGAGAAGGG	60.325	20	166	52	217	AAGGGGGTTGGTTGCTTTGA	60.032	20	TGGAGGAGCAGAGAGAAGGG	60.325	20	167	51	217	CTGTTGGCCATAAAGGGGGT	59.959	20	TGGAGGAGCAGAGAGAAGGG	60.325	20	179	39	217
c101462_g1_i1	Mono	(C)13	13	368	380
c101462_g1_i1	Tri	(CAT)6	18	190	207	CCTCTTCCTCCTCCAGCTCT	60.032	20	GCGTGCTCTCTGACCTTTCT	60.038	20	259	105	363	CTCCTCTTCCTCCTCCAGCT	60.032	20	GCGTGCTCTCTGACCTTTCT	60.038	20	261	103	363	TCTTCCTCCTCCAGCTCTCC	60.033	20	GCGTGCTCTCTGACCTTTCT	60.038	20	257	107	363
c101462_g1_i2	Mono	(C)13	13	1185	1197
c101462_g1_i2	Tri	(CAT)6	18	1007	1024	CCTCTTCCTCCTCCAGCTCT	60.032	20	GCGTGCTCTCTGACCTTTCT	60.038	20	259	922	1180	CTCCTCTTCCTCCTCCAGCT	60.032	20	GCGTGCTCTCTGACCTTTCT	60.038	20	261	920	1180	TCTTCCTCCTCCAGCTCTCC	60.033	20	GCGTGCTCTCTGACCTTTCT	60.038	20	257	924	1180
c101463_g1_i2	Di	(TG)8	16	138	153	TCTCAAAATTTGCTCTGCTGCA	59.376	22	GCCAGGTCATTCACATGCAC	59.828	20	248	95	342	TCTCAAAATTTGCTCTGCTGCA	59.376	22	GCCTCGCATGACTCCTACAA	59.824	20	270	95	364	TCTCAAAATTTGCTCTGCTGCA	59.376	22	TGCCAGGTCATTCACATGCA	60.251	20	249	95	343
c101463_g1_i3	Di	(TG)6	12	146	157	TGCTCTGTTGCAGTCTTACCA	59.584	21	ACAGCAATCAAGGGGTGACA	59.522	20	198	3	200	TGCTCTGTTGCAGTCTTACCA	59.584	21	CAGCAATCAAGGGGTGACAC	59.116	20	197	3	199	TGCTCTGTTGCAGTCTTACCA	59.584	21	CACAGCAATCAAGGGGTGAC	59.116	20	199	3	201
c101468_g1_i1	Compound	(GA)6gtaagtaagaa(AG)6	35	11	45
c101468_g1_i1	Di	(CT)7	14	307	320	GCAGCAACAGCAGAGCAATT	60.039	20	CGTGCCTCCTCTTGTCCTTT	59.965	20	171	213	383	GCAGCAACAGCAGAGCAATT	60.039	20	GACGCTTCACTTCTGCCTCT	60.038	20	140	213	352	ATGGATGGAGTGACCCAGGA	59.955	20	CGTGCCTCCTCTTGTCCTTT	59.965	20	254	130	383
c101474_g1_i1	Compound	(AT)7(A)10	24	629	652	TGCAGAGAAAAGCCTCACTGT	59.858	21	AGCTAGAACCTCAAACCGATGT	59.432	22	209	470	678	TGCAGAGAAAAGCCTCACTGT	59.858	21	GCTAGAACCTCAAACCGATGT	58.026	21	208	470	677	TGCAGAGAAAAGCCTCACTGT	59.858	21	AGCTAGAACCTCAAACCGATGTT	59.992	23	209	470	678
c101474_g1_i1	Mono	(A)10	10	492	501	TCCTGATGTCAGTAACGTGGT	58.755	21	AGCTAGAACCTCAAACCGATGT	59.432	22	236	443	678	TCCTGATGTCAGTAACGTGGT	58.755	21	ACCTCAAACCGATGTTGTTGT	58.35	21	229	443	671	AGTCGTAGGGGTATCGGTGG	60.467	20	TGCTAGCTGTACTTTTCCTATGGT	59.53	24	179	371	549
c101474_g1_i1	Mono	(A)10	10	2552	2561	TGGAAACTGCAGGGTGAACA	59.743	20	TGATTGATCGTTTGACAGCCC	58.916	21	239	2373	2611	TGGAAACTGCAGGGTGAACA	59.743	20	GTGATTGATCGTTTGACAGCCC	60.16	22	240	2373	2612	TGGAAACTGCAGGGTGAACA	59.743	20	TGATTGATCGTTTGACAGCCCT	60.29	22	239	2373	2611
c101474_g1_i2	Compound	(AT)7(A)10	24	629	652	TGCAGAGAAAAGCCTCACTGT	59.858	21	AGCTAGAACCTCAAACCGATGT	59.432	22	209	470	678	TGCAGAGAAAAGCCTCACTGT	59.858	21	GCTAGAACCTCAAACCGATGT	58.026	21	208	470	677	TGCAGAGAAAAGCCTCACTGT	59.858	21	AGCTAGAACCTCAAACCGATGTT	59.992	23	209	470	678
c101474_g1_i2	Mono	(A)10	10	492	501	TCCTGATGTCAGTAACGTGGT	58.755	21	AGCTAGAACCTCAAACCGATGT	59.432	22	236	443	678	TCCTGATGTCAGTAACGTGGT	58.755	21	ACCTCAAACCGATGTTGTTGT	58.35	21	229	443	671	AGTCGTAGGGGTATCGGTGG	60.467	20	TGCTAGCTGTACTTTTCCTATGGT	59.53	24	179	371	549
c101474_g1_i3	Mono	(A)10	10	350	359	TGGAAACTGCAGGGTGAACA	59.743	20	TGATTGATCGTTTGACAGCCC	58.916	21	239	171	409	TGGAAACTGCAGGGTGAACA	59.743	20	GTGATTGATCGTTTGACAGCCC	60.16	22	240	171	410	TGGAAACTGCAGGGTGAACA	59.743	20	TGATTGATCGTTTGACAGCCCT	60.29	22	239	171	409
c101474_g1_i4	Compound	(AT)7(A)10	24	629	652	TGCAGAGAAAAGCCTCACTGT	59.858	21	AGCTAGAACCTCAAACCGATGT	59.432	22	209	470	678	TGCAGAGAAAAGCCTCACTGT	59.858	21	GCTAGAACCTCAAACCGATGT	58.026	21	208	470	677	TGCAGAGAAAAGCCTCACTGT	59.858	21	AGCTAGAACCTCAAACCGATGTT	59.992	23	209	470	678
c101474_g1_i4	Mono	(A)10	10	492	501	TCCTGATGTCAGTAACGTGGT	58.755	21	AGCTAGAACCTCAAACCGATGT	59.432	22	236	443	678	TCCTGATGTCAGTAACGTGGT	58.755	21	ACCTCAAACCGATGTTGTTGT	58.35	21	229	443	671	AGTCGTAGGGGTATCGGTGG	60.467	20	TGCTAGCTGTACTTTTCCTATGGT	59.53	24	179	371	549
c101477_g1_i1	Mono	(T)10	10	1105	1114	GCCACTGCTCTCATTCAGTAGA	59.833	22	CATCTGGCACTTGTGCATGT	59.114	20	193	1045	1237	GCCACTGCTCTCATTCAGTAGA	59.833	22	ACATCTGGCACTTGTGCATG	59.114	20	194	1045	1238	GCCACTGCTCTCATTCAGTAGA	59.833	22	GGCACTTGTGCATGTATCTGC	60.202	21	188	1045	1232
c101481_g1_i1	Di	(TG)10	20	2116	2135
c101481_g1_i2	Di	(TG)7	14	2645	2658	AACTAAGAAGTGGCCGCTCC	60.036	20	CGAAGGTCCGAGACACCAAA	59.967	20	241	2581	2821	AACTAAGAAGTGGCCGCTCC	60.036	20	TGTCCTTGAGAAGACCACGC	59.966	20	274	2581	2854	GTCAGTGAGGTCTCGGTGTG	60.039	20	CGAAGGTCCGAGACACCAAA	59.967	20	207	2615	2821
c101481_g1_i2	Mono	(A)17	17	2256	2272	ACAACTTTGGCTGGTGGCTA	59.815	20	ATCATCGCAGCAGTCGTGAT	59.896	20	242	2173	2414	ACAACTTTGGCTGGTGGCTA	59.815	20	TCGCAGCAGTCGTGATCAAT	60.109	20	238	2173	2410	ACAACTTTGGCTGGTGGCTA	59.815	20	ATCGCAGCAGTCGTGATCAA	60.109	20	239	2173	2411
c101481_g1_i3	Di	(TG)7	14	2479	2492	AACTAAGAAGTGGCCGCTCC	60.036	20	CGAAGGTCCGAGACACCAAA	59.967	20	241	2415	2655	AACTAAGAAGTGGCCGCTCC	60.036	20	TGTCCTTGAGAAGACCACGC	59.966	20	274	2415	2688	GTCAGTGAGGTCTCGGTGTG	60.039	20	CGAAGGTCCGAGACACCAAA	59.967	20	207	2449	2655
c101481_g1_i3	Mono	(A)17	17	2090	2106	ACAACTTTGGCTGGTGGCTA	59.815	20	ATCATCGCAGCAGTCGTGAT	59.896	20	242	2007	2248	ACAACTTTGGCTGGTGGCTA	59.815	20	TCGCAGCAGTCGTGATCAAT	60.109	20	238	2007	2244	ACAACTTTGGCTGGTGGCTA	59.815	20	ATCGCAGCAGTCGTGATCAA	60.109	20	239	2007	2245
c101488_g1_i1	Mono	(A)10	10	1214	1223	GATCCGTGTCTGCCTGAACA	60.037	20	TGAAAAGGTACCACCCGAGT	58.573	20	278	979	1256	CGACCCATTTGACATGACGC	59.903	20	TGAAAAGGTACCACCCGAGT	58.573	20	233	1024	1256	TCTGCCCACCAAAAAGCTCA	60.106	20	TGAAAAGGTACCACCCGAGT	58.573	20	194	1063	1256
c101488_g1_i2	Mono	(A)10	10	1234	1243	GATCCGTGTCTGCCTGAACA	60.037	20	TGAAAAGGTACCACCCGAGT	58.573	20	278	999	1276	CGACCCATTTGACATGACGC	59.903	20	TGAAAAGGTACCACCCGAGT	58.573	20	233	1044	1276	TCTGCCCACCAAAAAGCTCA	60.106	20	TGAAAAGGTACCACCCGAGT	58.573	20	194	1083	1276
c101494_g1_i1	Mono	(A)14	14	161	174	CACAACTGTCAATGCAGGGC	60.039	20	TAATTGCCGGCCATGGTCTT	60.034	20	199	60	258	CACAACTGTCAATGCAGGGC	60.039	20	CGTCCGCGCATCACTAATTG	60.043	20	213	60	272	ACAACTGTCAATGCAGGGCT	60.179	20	TAATTGCCGGCCATGGTCTT	60.034	20	198	61	258
c101494_g2_i1	Mono	(A)17	17	1	17
c101497_g1_i1	Mono	(A)17	17	1	17
c101514_g1_i1	Mono	(A)10	10	155	164	ACCAACGAACATGTATCCTGTCA	59.992	23	AAACCACACAGCCAGTACCC	60.179	20	184	97	280	ACCAACGAACATGTATCCTGTCA	59.992	23	ACTGCTGTGACCAGTTGCAT	60.179	20	164	97	260	ACCAACGAACATGTATCCTGTCA	59.992	23	TGCTGTGACCAGTTGCATCA	60.179	20	162	97	258
c101514_g1_i2	Mono	(A)10	10	155	164	ACCAACGAACATGTATCCTGTCA	59.992	23	AAACCACACAGCCAGTACCC	60.179	20	184	97	280	ACCAACGAACATGTATCCTGTCA	59.992	23	ACTGCTGTGACCAGTTGCAT	60.179	20	164	97	260	ACCAACGAACATGTATCCTGTCA	59.992	23	TGCTGTGACCAGTTGCATCA	60.179	20	162	97	258
c101514_g1_i3	Mono	(A)10	10	155	164	ACCAACGAACATGTATCCTGTCA	59.992	23	AAACCACACAGCCAGTACCC	60.179	20	184	97	280	ACCAACGAACATGTATCCTGTCA	59.992	23	ACTGCTGTGACCAGTTGCAT	60.179	20	164	97	260	ACCAACGAACATGTATCCTGTCA	59.992	23	TGCTGTGACCAGTTGCATCA	60.179	20	162	97	258
c101517_g1_i1	Di	(GC)6	12	2	13
c101517_g1_i2	Di	(GA)6	12	76	87	CTGGCGGATGGATGAACTGT	60.108	20	CCCTCACAGTCGAACACCTC	60.038	20	204	35	238	CTGGCGGATGGATGAACTGT	60.108	20	CGTCCTTTCGCTGTCATCCT	60.109	20	138	35	172	CTGGCGGATGGATGAACTGT	60.108	20	TCGTCCTTTCGCTGTCATCC	60.109	20	139	35	173
c101518_g1_i1	Mono	(A)11	11	3685	3695	CATCGGTCGGATTTCTGGGT	59.822	20	TTTGCAAATGTCCCATGGGC	59.676	20	248	3603	3850	GAACATCTGCATCGGTCGGA	60.179	20	TTTGCAAATGTCCCATGGGC	59.676	20	257	3594	3850	TGGTCGAACATCTGCATCGG	60.46	20	TTTGCAAATGTCCCATGGGC	59.676	20	262	3589	3850
c101518_g1_i1	Mono	(T)21	21	3963	3983
c101530_g1_i1	Mono	(T)10	10	408	417	TTGACCCCAGCAAGACAGTC	59.891	20	TGCATTTGGAATCAGCGCTG	59.828	20	216	359	574	TTGACCCCAGCAAGACAGTC	59.891	20	GTGCATTTGGAATCAGCGCT	59.828	20	217	359	575	TTGACCCCAGCAAGACAGTC	59.891	20	AGTGCATTTGGAATCAGCGC	59.828	20	218	359	576
c101530_g1_i2	Mono	(T)10	10	408	417	TTGACCCCAGCAAGACAGTC	59.891	20	TGCATTTGGAATCAGCGCTG	59.828	20	216	359	574	TTGACCCCAGCAAGACAGTC	59.891	20	GTGCATTTGGAATCAGCGCT	59.828	20	217	359	575	TTGACCCCAGCAAGACAGTC	59.891	20	AGTGCATTTGGAATCAGCGC	59.828	20	218	359	576
c101534_g1_i1	Tri	(GAT)6	18	620	637	GAGCACCCACTACACTGGAC	60.037	20	ACCTCTTCATCACCTGACGTG	59.726	21	244	443	686	GAGCACCCACTACACTGGAC	60.037	20	CACCTCTTCATCACCTGACGT	59.726	21	245	443	687	GAGCACCCACTACACTGGAC	60.037	20	TGAGCACCTCTTCATCACCTG	59.723	21	249	443	691
c101538_g1_i1	Di	(GA)6	12	212	223	TGTAAACTGCACACAACAGGT	58.283	21	TGTTCCCAATGCTCTTTGGT	57.62	20	269	12	280	TGTAAACTGCACACAACAGGT	58.283	21	AGGGGGCCAGTATAATTCTGAC	59.288	22	237	12	248	TGTAAACTGCACACAACAGGT	58.283	21	ATGTTCCCAATGCTCTTTGGT	58.107	21	270	12	281
c10154_g1_i1	Di	(AT)8	16	1	16
c101545_g1_i1	Di	(GT)6	12	3315	3326	GCGTATGTGCTTGCACGTAG	59.975	20	GCGAGTGAAACCTCCGAGAA	60.039	20	258	3151	3408	CACGTAGGGCCAAACTCACT	59.965	20	GCGAGTGAAACCTCCGAGAA	60.039	20	245	3164	3408	GCGTATGTGCTTGCACGTAG	59.975	20	GCATATGGAGGTGCGAGTGA	59.895	20	270	3151	3420
c101545_g1_i1	Tri	(CTC)6	18	2355	2372	ACAGAAGCAGCCAGTCAGTC	59.965	20	AAATGCTCCGTCCCAGAGTG	60.036	20	232	2278	2509	GAAGCAGCCAGTCAGTCCTT	59.964	20	AAATGCTCCGTCCCAGAGTG	60.036	20	229	2281	2509	CCTGGAATCTCCTCAGTGGC	59.82	20	AAATGCTCCGTCCCAGAGTG	60.036	20	253	2257	2509
c101545_g1_i2	Di	(GT)6	12	3165	3176	GCGTATGTGCTTGCACGTAG	59.975	20	GCGAGTGAAACCTCCGAGAA	60.039	20	258	3001	3258	CACGTAGGGCCAAACTCACT	59.965	20	GCGAGTGAAACCTCCGAGAA	60.039	20	245	3014	3258	GCGTATGTGCTTGCACGTAG	59.975	20	GCATATGGAGGTGCGAGTGA	59.895	20	270	3001	3270
c101545_g1_i2	Tri	(CTC)6	18	2205	2222	ACAGAAGCAGCCAGTCAGTC	59.965	20	AAATGCTCCGTCCCAGAGTG	60.036	20	232	2128	2359	GAAGCAGCCAGTCAGTCCTT	59.964	20	AAATGCTCCGTCCCAGAGTG	60.036	20	229	2131	2359	CCTGGAATCTCCTCAGTGGC	59.82	20	AAATGCTCCGTCCCAGAGTG	60.036	20	253	2107	2359
c101545_g1_i3	Di	(GT)6	12	3892	3903	GCGTATGTGCTTGCACGTAG	59.975	20	GCGAGTGAAACCTCCGAGAA	60.039	20	258	3728	3985	CACGTAGGGCCAAACTCACT	59.965	20	GCGAGTGAAACCTCCGAGAA	60.039	20	245	3741	3985	GCGTATGTGCTTGCACGTAG	59.975	20	GCATATGGAGGTGCGAGTGA	59.895	20	270	3728	3997
c101545_g1_i3	Tri	(CTC)6	18	2932	2949	ACAGAAGCAGCCAGTCAGTC	59.965	20	AAATGCTCCGTCCCAGAGTG	60.036	20	232	2855	3086	GAAGCAGCCAGTCAGTCCTT	59.964	20	AAATGCTCCGTCCCAGAGTG	60.036	20	229	2858	3086	CCTGGAATCTCCTCAGTGGC	59.82	20	AAATGCTCCGTCCCAGAGTG	60.036	20	253	2834	3086
c101545_g1_i4	Di	(GT)6	12	3053	3064	GCGTATGTGCTTGCACGTAG	59.975	20	GCGAGTGAAACCTCCGAGAA	60.039	20	258	2889	3146	CACGTAGGGCCAAACTCACT	59.965	20	GCGAGTGAAACCTCCGAGAA	60.039	20	245	2902	3146	GCGTATGTGCTTGCACGTAG	59.975	20	GCATATGGAGGTGCGAGTGA	59.895	20	270	2889	3158
c101545_g1_i4	Tri	(CTC)6	18	2093	2110	ACAGAAGCAGCCAGTCAGTC	59.965	20	AAATGCTCCGTCCCAGAGTG	60.036	20	232	2016	2247	GAAGCAGCCAGTCAGTCCTT	59.964	20	AAATGCTCCGTCCCAGAGTG	60.036	20	229	2019	2247	CCTGGAATCTCCTCAGTGGC	59.82	20	AAATGCTCCGTCCCAGAGTG	60.036	20	253	1995	2247
c101545_g1_i5	Di	(GT)6	12	3427	3438	GCGTATGTGCTTGCACGTAG	59.975	20	GCGAGTGAAACCTCCGAGAA	60.039	20	258	3263	3520	CACGTAGGGCCAAACTCACT	59.965	20	GCGAGTGAAACCTCCGAGAA	60.039	20	245	3276	3520	GCGTATGTGCTTGCACGTAG	59.975	20	GCATATGGAGGTGCGAGTGA	59.895	20	270	3263	3532
c101545_g1_i5	Tri	(CTC)6	18	2467	2484	ACAGAAGCAGCCAGTCAGTC	59.965	20	AAATGCTCCGTCCCAGAGTG	60.036	20	232	2390	2621	GAAGCAGCCAGTCAGTCCTT	59.964	20	AAATGCTCCGTCCCAGAGTG	60.036	20	229	2393	2621	CCTGGAATCTCCTCAGTGGC	59.82	20	AAATGCTCCGTCCCAGAGTG	60.036	20	253	2369	2621
c101549_g1_i1	Mono	(A)12	12	59	70	TGTGAAAAGGTTTTAAAGCATACTGC	59.3	26	AGGTTCGGGGTCTCACACTA	59.886	20	239	9	247	GTGAAAAGGTTTTAAAGCATACTGC	57.895	25	AGGTTCGGGGTCTCACACTA	59.886	20	238	10	247	TGTGAAAAGGTTTTAAAGCATACTGC	59.3	26	AGTCTCAGGTTCGGGGTCTC	60.612	20	245	9	253
c10155_g1_i1	Tetra	(TAGA)5	20	2423	2442
c101567_g1_i1	Mono	(A)11	11	1	11
c101567_g1_i3	Mono	(T)15	15	60	74	TGTTGAAACAAGTTGTGCTGCT	59.769	22	CCAAGCTGAACGGTGGTGTA	60.25	20	146	33	178	TGTTGAAACAAGTTGTGCTGCT	59.769	22	TACTGACCCCAAGCTGAACG	59.68	20	154	33	186	TGTTGAAACAAGTTGTGCTGC	58.395	21	CCAAGCTGAACGGTGGTGTA	60.25	20	146	33	178
c101568_g2_i2	Di	(TG)6	12	97	108	TCCGTCAGTGTGTGAGTGTG	59.898	20	ACCAAAAGTGACTGCACCCA	60.034	20	171	74	244	TGTCCGTCAGTGTGTGAGTG	59.898	20	ACCAAAAGTGACTGCACCCA	60.034	20	173	72	244	GTCCGTCAGTGTGTGAGTGT	59.898	20	ACCAAAAGTGACTGCACCCA	60.034	20	172	73	244
c10157_g1_i1	Mono	(A)10	10	64	73	TTGTGTTGAAGGCTAAGTAGACT	57.453	23	TATTCCTCCTGCCTGCTTGC	60.107	20	261	38	298	TTGTGTTGAAGGCTAAGTAGACT	57.453	23	TGTTCAAACACCTGCCGACT	60.107	20	168	38	205	TTGTGTTGAAGGCTAAGTAGACT	57.453	23	GTCAGAGCGGGTTTCTCTCC	60.109	20	225	38	262
c101572_g1_i2	Tri	(CTG)6	18	2	19
c101572_g1_i3	Tri	(CTG)6	18	2	19
c101582_g1_i2	Mono	(T)10	10	518	527	CCGTCCTGCCTAGACTCTCT	60.107	20	CAGGGCTGCAGTATTCCTGT	59.746	20	243	322	564	ACCGTCCTGCCTAGACTCTC	60.395	20	CAGGGCTGCAGTATTCCTGT	59.746	20	244	321	564	AGTGGAGCCAATGAGCTTGT	59.597	20	CAGGGCTGCAGTATTCCTGT	59.746	20	189	376	564
c101584_g1_i1	Mono	(T)12	12	1044	1055	TGCCTGTTGAAACAAAACCCT	58.816	21	AAGGGTCTGTGTCTGGTTGC	60.179	20	107	986	1092	GCACATTTGCCTGTTGAAACA	58.451	21	AAGGGTCTGTGTCTGGTTGC	60.179	20	114	979	1092	TGCCTGTTGAAACAAAACCCTT	59.431	22	AAGGGTCTGTGTCTGGTTGC	60.179	20	107	986	1092
c101586_g1_i1	Mono	(A)10	10	173	182	TGAACCTTAAACGCTCGCCT	59.966	20	CTGGGGAACAAAACGAGATGG	59.187	21	110	97	206	TGAACCTTAAACGCTCGCCT	59.966	20	TGGGGAACAAAACGAGATGG	58.096	20	109	97	205	GCCCCCAGTGAACTTCGAAT	60.323	20	CTGGGGAACAAAACGAGATGG	59.187	21	160	47	206
c101587_g1_i1	Mono	(A)10	10	13	22
c101589_g1_i1	Mono	(T)11	11	4553	4563	ACGTTGGTGCTTACCTCAGG	59.965	20	AGGACAGTTGCATAGGCTAATC	57.921	22	238	4351	4588	GCAAACAGACGTTGGTGCTT	59.899	20	AGGACAGTTGCATAGGCTAATC	57.921	22	246	4343	4588	AAGCAAACAGACGTTGGTGC	59.899	20	AGGACAGTTGCATAGGCTAATC	57.921	22	248	4341	4588
c101589_g1_i1	Mono	(A)11	11	4685	4695	TGATTAGCCTATGCAACTGTCCT	59.544	23	CGGACTTGCTGTCTGGCATT	60.957	20	231	4566	4796	GTGATTAGCCTATGCAACTGTCC	59.438	23	CGGACTTGCTGTCTGGCATT	60.957	20	232	4565	4796	TGATTAGCCTATGCAACTGTCCT	59.544	23	GGACTTGCTGTCTGGCATTTC	59.799	21	230	4566	4795
c101589_g1_i2	Mono	(T)10	10	4574	4583	ACGTTGGTGCTTACCTCAGG	59.965	20	AGGACAGTTGCATAGGCTAATC	57.921	22	237	4372	4608	GCAAACAGACGTTGGTGCTT	59.899	20	AGGACAGTTGCATAGGCTAATC	57.921	22	245	4364	4608	AAGCAAACAGACGTTGGTGC	59.899	20	AGGACAGTTGCATAGGCTAATC	57.921	22	247	4362	4608
c101589_g1_i2	Mono	(A)11	11	4705	4715	TGATTAGCCTATGCAACTGTCCT	59.544	23	CGGACTTGCTGTCTGGCATT	60.957	20	231	4586	4816	GTGATTAGCCTATGCAACTGTCC	59.438	23	CGGACTTGCTGTCTGGCATT	60.957	20	232	4585	4816	TGATTAGCCTATGCAACTGTCCT	59.544	23	GGACTTGCTGTCTGGCATTTC	59.799	21	230	4586	4815
c101590_g1_i1	Mono	(T)16	16	1965	1980
c101590_g1_i2	Mono	(T)16	16	2044	2059
c101600_g1_i1	Mono	(A)17	17	194	210	TCAGTGCATGACTCCCAACA	59.236	20	ACCCGGTTGCCTTACACAAT	59.888	20	190	118	307	TCAGTGCATGACTCCCAACA	59.236	20	TTTGACCCGGTTGCCTTACA	59.817	20	194	118	311	TCAGTGCATGACTCCCAACAA	59.857	21	ACCCGGTTGCCTTACACAAT	59.888	20	190	118	307
c101600_g1_i1	Mono	(A)11	11	1675	1685	GGTACGGTGCTTCTGAACCA	59.966	20	TGTGTTTGTGTGTGGGTTGT	58.378	20	273	1437	1709	CGCAGCCAACAAACGATTGA	60.041	20	TGTGTTTGTGTGTGGGTTGT	58.378	20	146	1564	1709	CGCAGCCAACAAACGATTGA	60.041	20	TGTCAGTACAATGGGGGTCA	58.264	20	234	1564	1797
c101600_g1_i2	Mono	(A)17	17	194	210	TCAGTGCATGACTCCCAACA	59.236	20	ACCCGGTTGCCTTACACAAT	59.888	20	190	118	307	TCAGTGCATGACTCCCAACA	59.236	20	TTTGACCCGGTTGCCTTACA	59.817	20	194	118	311	TCAGTGCATGACTCCCAACAA	59.857	21	ACCCGGTTGCCTTACACAAT	59.888	20	190	118	307
c101600_g1_i2	Mono	(A)11	11	1700	1710	TCCTCCATTGCGTGCTGATT	60.035	20	TGTGTTTGTGTGTGGGTTGT	58.378	20	253	1482	1734	CGCAGCCAACAAACGATTGA	60.041	20	TGTGTTTGTGTGTGGGTTGT	58.378	20	146	1589	1734	CGCAGCCAACAAACGATTGA	60.041	20	TGTCAGTACAATGGGGGTCA	58.264	20	234	1589	1822
c101609_g1_i1	Tri	(TAT)5	15	438	452
c101625_g1_i1	Mono	(A)10	10	1682	1691	TTGGCTCTTGAGAAGCCACA	59.526	20	ACTTTGAGCTGAAACAGGCAC	59.322	21	276	1454	1729	TGGCTCTTGAGAAGCCACAT	59.305	20	ACTTTGAGCTGAAACAGGCAC	59.322	21	275	1455	1729	TTGGCTCTTGAGAAGCCACA	59.526	20	GACTTTGAGCTGAAACAGGCA	59.05	21	277	1454	1730
c101625_g1_i1	Tri	(TTG)6	18	781	798	GTGGCCATAGAGTGTGTGTGA	59.998	21	TGGGAGACTCAAATCAGGTGC	59.996	21	174	686	859	AGTGTGGCCATAGAGTGTGTG	59.998	21	TGGGAGACTCAAATCAGGTGC	59.996	21	177	683	859	GTGGCCATAGAGTGTGTGTGA	59.998	21	TCAGCCTCTATTGACAGGGGA	59.992	21	276	686	961
c101631_g1_i1	Di	(CT)9	18	1	18
c101638_g1_i1	Compound	(AC)6tcacccaaatagtatacatatctaaaatgtcaagcattttctcttctgcgatttaaatatgttattctcttatgctactaatatttttccttcaaat(A)10	119	11	129
c101645_g1_i1	Mono	(T)11	11	175	185	ACCAAACCACAATTTAGCATGCA	59.929	23	GGATGTGATCGCAACAAGCC	59.901	20	263	19	281	ACCAAACCACAATTTAGCATGCA	59.929	23	CGACTGAGGATGTGATCGCA	59.899	20	270	19	288	ACCAAACCACAATTTAGCATGCA	59.929	23	CCCATGAGGCTGCTCTTTGT	60.323	20	239	19	257
c101645_g1_i2	Mono	(T)11	11	175	185	ACCAAACCACAATTTAGCATGCA	59.929	23	GGATGTGATCGCAACAAGCC	59.901	20	263	19	281	ACCAAACCACAATTTAGCATGCA	59.929	23	CGACTGAGGATGTGATCGCA	59.899	20	270	19	288	ACCAAACCACAATTTAGCATGCA	59.929	23	CCCATGAGGCTGCTCTTTGT	60.323	20	239	19	257
c101645_g1_i3	Mono	(T)11	11	175	185	ACCAAACCACAATTTAGCATGCA	59.929	23	GGATGTGATCGCAACAAGCC	59.901	20	263	19	281	ACCAAACCACAATTTAGCATGCA	59.929	23	CGACTGAGGATGTGATCGCA	59.899	20	270	19	288	ACCAAACCACAATTTAGCATGCA	59.929	23	CCCATGAGGCTGCTCTTTGT	60.323	20	239	19	257
c101646_g1_i1	Mono	(A)10	10	48	57	TGGGGTTATCTAGACAGGAAATTCA	59.271	25	AATGTTGCTGGCATCCTCAT	57.845	20	118	4	121	TTGGGGTTATCTAGACAGGAAATTCA	59.783	26	AATGTTGCTGGCATCCTCAT	57.845	20	119	3	121	GGGGTTATCTAGACAGGAAATTCA	57.751	24	AATGTTGCTGGCATCCTCAT	57.845	20	117	5	121
c101646_g1_i2	Mono	(A)10	10	48	57	TGGGGTTATCTAGACAGGAAATTCA	59.271	25	AATGTTGCTGGCATCCTCAT	57.845	20	118	4	121	TTGGGGTTATCTAGACAGGAAATTCA	59.783	26	AATGTTGCTGGCATCCTCAT	57.845	20	119	3	121	GGGGTTATCTAGACAGGAAATTCA	57.751	24	AATGTTGCTGGCATCCTCAT	57.845	20	117	5	121
c101657_g1_i1	Di	(AC)11	22	1	22
c101662_g1_i1	Di	(AC)11	22	1	22
c101662_g1_i1	Di	(GT)10	20	1747	1766
c101667_g1_i1	Mono	(A)14	14	1317	1330	TTTCTTTCACACTGCAAGAGC	57.302	21	CAGCTGCTGGACTCTTCTGT	59.679	20	163	1283	1445	TTTCTTTCACACTGCAAGAGC	57.302	21	TCAGCTGCTGGACTCTTCTG	59.393	20	164	1283	1446	TTTTCTTTCACACTGCAAGAGC	57.967	22	CAGCTGCTGGACTCTTCTGT	59.679	20	164	1282	1445
c101667_g1_i2	Mono	(A)14	14	1566	1579	TTTCTTTCACACTGCAAGAGC	57.302	21	CAGCTGCTGGACTCTTCTGT	59.679	20	163	1532	1694	TTTCTTTCACACTGCAAGAGC	57.302	21	TCAGCTGCTGGACTCTTCTG	59.393	20	164	1532	1695	TTTTCTTTCACACTGCAAGAGC	57.967	22	CAGCTGCTGGACTCTTCTGT	59.679	20	164	1531	1694
c10167_g1_i1	Mono	(A)10	10	940	949	GCAGTTTTCCGTGCTGGTTT	59.898	20	TCTGATGATCAACAGCAAGTAGC	58.813	23	166	861	1026	CGTGTGCGATCGTGATGTTG	60.247	20	TCTGATGATCAACAGCAAGTAGC	58.813	23	276	751	1026	CAAGCAGTTTTCCGTGCTGG	60.318	20	TCTGATGATCAACAGCAAGTAGC	58.813	23	169	858	1026
c10168_g1_i1	Mono	(T)10	10	510	519	GCTCATGCAGTTCACGAAGC	60.179	20	CAGAGGGGTCAAAGGCTGAG	60.036	20	184	414	597	GCTCATGCAGTTCACGAAGC	60.179	20	GAGGGGTCAAAGGCTGAGAC	60.036	20	182	414	595	GCTCATGCAGTTCACGAAGC	60.179	20	AGAGGGGTCAAAGGCTGAGA	60.179	20	183	414	596
c101691_g1_i1	Di	(AT)8	16	2	17
c101694_g2_i1	Mono	(T)10	10	158	167	AGGTCTTTTGCCTTTGTGTGG	59.243	21	TGCATAGTGCTTACAAACAGGT	58.25	22	168	105	272	AGGTCTTTTGCCTTTGTGTGG	59.243	21	CTGCATAGTGCTTACAAACAGGT	59.247	23	169	105	273	AGGTCTTTTGCCTTTGTGTGG	59.243	21	ACTGCATAGTGCTTACAAACAGG	59.247	23	170	105	274
c101697_g1_i1	Mono	(A)10	10	210	219	TAGCGTTGTCCGGGAATAGC	59.896	20	CGACGTCTCCAGCACTGAAT	60.109	20	236	139	374	TAGCGTTGTCCGGGAATAGC	59.896	20	GTGGAGAGGATTCGTGTCCC	59.824	20	277	139	415	TAGCGTTGTCCGGGAATAGC	59.896	20	GGTGGAGAGGATTCGTGTCC	59.824	20	278	139	416
c101697_g1_i2	Mono	(A)10	10	518	527	TAGCGTTGTCCGGGAATAGC	59.896	20	CGACGTCTCCAGCACTGAAT	60.109	20	236	447	682	AAATTGTGGAGCGCGTTGAC	60.04	20	GCCCTACTGTGAGGGATGTG	59.821	20	258	362	619	AAATTGTGGAGCGCGTTGAC	60.04	20	GTGCCCTACTGTGAGGGATG	59.821	20	260	362	621
c101697_g1_i3	Mono	(A)10	10	536	545	TAGCGTTGTCCGGGAATAGC	59.896	20	CGACGTCTCCAGCACTGAAT	60.109	20	236	465	700	AAATTGTGGAGCGCGTTGAC	60.04	20	GCCCTACTGTGAGGGATGTG	59.821	20	258	380	637	AAATTGTGGAGCGCGTTGAC	60.04	20	GTGCCCTACTGTGAGGGATG	59.821	20	260	380	639
c10170_g1_i1	Mono	(A)10	10	21	30
c101709_g1_i1	Compound	(GT)8ctgtgtgtatccatgctgagacatttcagcccagc(GT)7	65	146	210	TCCTGCAGTCTATGTTGGGT	58.343	20	GAGACACACCCACCTGACTG	59.966	20	171	119	289	TCCTGCAGTCTATGTTGGGT	58.343	20	GCAGGAGACGCTGATGATGT	60.179	20	263	119	381	TCCTGCAGTCTATGTTGGGT	58.343	20	TATTCAAGACCGGTGGCAGG	59.748	20	278	119	396
c101718_g1_i1	Mono	(T)11	11	1566	1576
c101721_g1_i1	Di	(CA)7	14	285	298	CGGTTTGGTTGGAATGTTTTTGT	59.064	23	TCAACAAAGCTCAAGTCACAGT	58.39	22	136	224	359	CGGTTTGGTTGGAATGTTTTTGT	59.064	23	AGCTCAAGTCACAGTTTACGA	57.272	21	129	224	352	TCGGTTTGGTTGGAATGTTTTTG	58.815	23	TCAACAAAGCTCAAGTCACAGT	58.39	22	137	223	359
c101721_g1_i1	Mono	(A)10	10	84	93	AACTTTCACTCCGGTGCCAA	60.107	20	TGTGTGTGTGTGTGCAAACA	59.046	20	276	22	297	CAACAGAGGTGCCACCATGA	60.251	20	TGTGTGTGTGTGTGCAAACA	59.046	20	259	39	297	AACAGAGGTGCCACCATGAA	59.522	20	TGTGTGTGTGTGTGCAAACA	59.046	20	258	40	297
c101721_g1_i2	Di	(CA)7	14	297	310	CGGTTTGGTTGGAATGTTTTTGT	59.064	23	TCAACAAAGCTCAAGTCACAGT	58.39	22	148	224	371	CGGTTTGGTTGGAATGTTTTTGT	59.064	23	AGCTCAAGTCACAGTTTACGA	57.272	21	141	224	364	TCGGTTTGGTTGGAATGTTTTTG	58.815	23	TCAACAAAGCTCAAGTCACAGT	58.39	22	149	223	371
c101721_g1_i2	Mono	(A)10	10	84	93	CAACAGAGGTGCCACCATGA	60.251	20	GTGTATGTGTGTGTGTGTGCA	59.332	21	276	39	314	CAACAGAGGTGCCACCATGA	60.251	20	TGTGTATGTGTGTGTGTGTGC	59.332	21	277	39	315	AACAGAGGTGCCACCATGAA	59.522	20	GTGTATGTGTGTGTGTGTGCA	59.332	21	275	40	314
c101723_g1_i1	Mono	(T)15	15	2473	2487	ACCGCAACTAATGTAGCACC	58.266	20	CAATGGCGGAAACAGGCTTC	60.109	20	242	2450	2691	ACCGCAACTAATGTAGCACC	58.266	20	AGTTGCAATGGCGGAAACAG	59.685	20	247	2450	2696	AACCGCAACTAATGTAGCACC	58.919	21	CAATGGCGGAAACAGGCTTC	60.109	20	243	2449	2691
c101727_g1_i1	Mono	(T)10	10	167	176	TGGAAGTTTGAAAGAGAGTGCA	58.115	22	ATGGCAGAAACGGCTTCCAT	60.324	20	216	74	289	TGGAAGTTTGAAAGAGAGTGCA	58.115	22	TGGCAGAAACGGCTTCCATA	59.673	20	215	74	288	GGAAGTTTGAAAGAGAGTGCAACA	59.904	24	ATGGCAGAAACGGCTTCCAT	60.324	20	215	75	289
c10173_g1_i1	Di	(TG)10	20	400	419
c101733_g1_i1	Tri	(CAT)6	18	505	522	TGGAAGGGCTCGTTCAATCC	60.035	20	TCCGTTCCCAACACCAAACA	60.034	20	166	416	581	TGGAAGGGCTCGTTCAATCC	60.035	20	TCCTCGAGGTCTGGTCATGT	59.96	20	268	416	683	TGGAAGGGCTCGTTCAATCC	60.035	20	TGTCCTCGAGGTCTGGTCAT	59.96	20	270	416	685
c101736_g1_i1	Mono	(T)10	10	159	168	TCAAAATGAGGTGAGTTCATGCT	58.599	23	TGCCTGCAAAACATGTCTTTCT	59.305	22	257	101	357	TCAAAATGAGGTGAGTTCATGC	57.228	22	TGCCTGCAAAACATGTCTTTCT	59.305	22	257	101	357	CAAAATGAGGTGAGTTCATGCT	57.221	22	TGCCTGCAAAACATGTCTTTCT	59.305	22	256	102	357
c101745_g1_i1	Mono	(T)14	14	964	977	AGAATTTGCTTGCAGCTTGCT	59.657	21	AATGCTTAGCTTGCAGGAGC	58.899	20	205	825	1029	GAAGGGCTGGTTTGGAGTGA	59.89	20	AGTGGTCCAGAAGAACCTCT	57.593	20	274	728	1001	AAGGGCTGGTTTGGAGTGAG	59.889	20	AGTGGTCCAGAAGAACCTCT	57.593	20	273	729	1001
c101746_g1_i1	Mono	(A)12	12	179	190	CGCTTCATGTTTGGTGTGCA	59.969	20	GTTGCAACCGAACTGACTGG	59.692	20	176	55	230	AACAGACGCAAATTCGCACC	60.04	20	GTTGCAACCGAACTGACTGG	59.692	20	131	100	230	CGCTTCATGTTTGGTGTGCA	59.969	20	CGAACTGACTGGCTTTCGTG	59.491	20	168	55	222
c101750_g1_i1	Di	(CA)7	14	37	50	GACCTGTCGCCTGGTGATAG	59.897	20	TGGTTACAGTTACTACATTTTATGGCT	58.895	27	175	2	176	GACCTGTCGCCTGGTGATAG	59.897	20	TGGTTACAGTTACTACATTTTATGGC	57.729	26	175	2	176	ACCTGTCGCCTGGTGATAGA	60.324	20	TGGTTACAGTTACTACATTTTATGGCT	58.895	27	174	3	176
c101757_g1_i1	Mono	(T)11	11	368	378
c101757_g2_i1	Mono	(T)19	19	193	211
c101762_g1_i1	Mono	(A)12	12	464	475	TCACGTGATGGGATGGTTGG	60.036	20	TCTAGGTCTTCACCATGCGTG	59.795	21	275	295	569	GTGCTCTAGGTGTTGACGCT	60.038	20	TCTAGGTCTTCACCATGCGTG	59.795	21	157	413	569	TCACGTGATGGGATGGTTGG	60.036	20	TGCGTGAACAAAATCACTGCA	59.597	21	260	295	554
c101762_g1_i1	Tetra	(AATA)5	20	2379	2398
c101773_g1_i1	Mono	(A)17	17	12	28
c101775_g1_i1	Mono	(A)11	11	115	125	TGGAGAAGCATTGAAAAACACACA	59.841	24	CATCTCTCTGCGGTGACTCC	59.898	20	179	38	216	TGGAGAAGCATTGAAAAACACACA	59.841	24	GCGGTGACTCCCTGTAACAT	59.751	20	170	38	207	TGGAGAAGCATTGAAAAACACACA	59.841	24	CTGCGGTGACTCCCTGTAAC	60.39	20	172	38	209
c101775_g1_i2	Mono	(A)11	11	115	125	TGGAGAAGCATTGAAAAACACACA	59.841	24	CATCTCTCTGCGGTGACTCC	59.898	20	179	38	216	TGGAGAAGCATTGAAAAACACACA	59.841	24	GCGGTGACTCCCTGTAACAT	59.751	20	170	38	207	TGGAGAAGCATTGAAAAACACACA	59.841	24	CTGCGGTGACTCCCTGTAAC	60.39	20	172	38	209
c101776_g1_i1	Mono	(A)11	11	54	64	TTGCACTCGGTGAGCTACTG	60.038	20	ACTTGTTGCCTTTCCCCTGA	59.444	20	108	16	123	TTGCACTCGGTGAGCTACTG	60.038	20	TCACTTGTTGCCTTTCCCCT	59.444	20	110	16	125	CACTCGGTGAGCTACTGGTG	60.109	20	ACTTGTTGCCTTTCCCCTGA	59.444	20	105	19	123
c101777_g1_i1	Di	(TA)11	22	1057	1078
c101777_g1_i1	Mono	(A)10	10	63	72	TTGGTCAGATCGCATGAGGG	59.821	20	GAGAAGCTTCCACCTGTGCT	59.964	20	182	18	199	TTGGTCAGATCGCATGAGGG	59.821	20	AGAGAAGCTTCCACCTGTGC	59.964	20	183	18	200	TTGGTCAGATCGCATGAGGG	59.821	20	GAACCCGATGAGCCATTTGC	59.899	20	276	18	293
c101778_g1_i1	Di	(AG)7	14	260	273	ACGCAAGAACCACAGAGACA	59.536	20	TGGGTCGTTGTGTCTGGATG	59.965	20	148	232	379	ACGCAAGAACCACAGAGACA	59.536	20	GGGTCGTTGTGTCTGGATGT	59.965	20	147	232	378	CGAACGCAAGAACCACAGAG	59.491	20	TGGGTCGTTGTGTCTGGATG	59.965	20	151	229	379
c101786_g1_i1	Di	(TG)8	16	3	18
c101795_g2_i1	Di	(GA)10	20	1	20
c1018_g2_i1	Mono	(T)10	10	239	248
c101803_g1_i1	Mono	(A)10	10	137	146	GGCAGCTTCAAAGGCCTCTA	60.035	20	TGCATCACAGAGCTGGACAG	60.037	20	146	59	204	GGCAGCTTCAAAGGCCTCTA	60.035	20	CACAGAGCTGGACAGGACAG	60.038	20	141	59	199	GTTGGCCAACGGTTTGAAGG	60.249	20	TGCATCACAGAGCTGGACAG	60.037	20	184	21	204
c101812_g1_i1	Mono	(T)11	11	1176	1186	CAGATGACGGAGACTGGTGG	59.826	20	CCTGCTCCAACTTCCCGTTA	59.676	20	278	1069	1346	CAGATGACGGAGACTGGTGG	59.826	20	TGCTCCAACTTCCCGTTACA	59.24	20	276	1069	1344	CAGATGACGGAGACTGGTGG	59.826	20	CCTGCTCCAACTTCCCGTT	59.927	19	278	1069	1346
c101812_g1_i2	Mono	(T)11	11	1176	1186	CAGATGACGGAGACTGGTGG	59.826	20	CCTGCTCCAACTTCCCGTTA	59.676	20	278	1069	1346	CAGATGACGGAGACTGGTGG	59.826	20	TGCTCCAACTTCCCGTTACA	59.24	20	276	1069	1344	CAGATGACGGAGACTGGTGG	59.826	20	CCTGCTCCAACTTCCCGTT	59.927	19	278	1069	1346
c101812_g1_i3	Mono	(T)11	11	1176	1186	CAGATGACGGAGACTGGTGG	59.826	20	CCTGCTCCAACTTCCCGTTA	59.676	20	278	1069	1346	CAGATGACGGAGACTGGTGG	59.826	20	TGCTCCAACTTCCCGTTACA	59.24	20	276	1069	1344	CAGATGACGGAGACTGGTGG	59.826	20	CCTGCTCCAACTTCCCGTT	59.927	19	278	1069	1346
c101815_g1_i1	Mono	(A)15	15	9	23
c101815_g1_i1	Mono	(A)10	10	425	434	TGCAAACCCATAGGCTGTGA	59.596	20	ACAGAGCAGCATGATGAAAACT	58.581	22	276	186	461	TGCAAACCCATAGGCTGTGA	59.596	20	ACAGAGCAGCATGATGAAAACTC	59.561	23	276	186	461	TGCAAACCCATAGGCTGTGA	59.596	20	CAGAGCAGCATGATGAAAACTCT	59.31	23	275	186	460
c101816_g1_i1	Di	(CT)6	12	772	783	ACAAACTCTCCAGGTGAGCG	59.966	20	TGAGTGGACGAGAGAGAGCA	59.963	20	273	666	938	GCGCCATTCTGCTTTATCCG	60.041	20	TGAGTGGACGAGAGAGAGCA	59.963	20	217	722	938	CGCGCCATTCTGCTTTATCC	60.041	20	TGAGTGGACGAGAGAGAGCA	59.963	20	218	721	938
c101819_g1_i1	Mono	(T)18	18	169	186
c10182_g1_i1	Di	(AC)6	12	451	462	CGCGAATCAACACACGAACC	60.45	20	ACAGGCGGTGTGATTGATGT	59.963	20	279	352	630	CCGCGAATCAACACACGAAC	60.45	20	ACAGGCGGTGTGATTGATGT	59.963	20	280	351	630	TATTAGCGCACTTGTGGGGT	59.384	20	ACAGGCGGTGTGATTGATGT	59.963	20	206	425	630
c101822_g1_i1	Compound	(A)11tccttaaaaatacgcataattttctcaaaacaacatacaactgaa(T)10	66	175	240	TGAAGAGATGTTGAAAACTACAAAGT	57.494	26	ACACAGCAGTTTAGTGCAGT	57.668	20	226	109	334	TGAAGAGATGTTGAAAACTACAAAGT	57.494	26	ATCTCACAAAATGGCCAGGT	57.39	20	170	109	278	TGAAGAGATGTTGAAAACTACAAAGT	57.494	26	ACACAGCAGTTTAGTGCAGTT	58.356	21	226	109	334
c101822_g1_i1	Mono	(A)20	20	1	20
c101822_g1_i1	Mono	(A)12	12	1588	1599	TGGTATTTGTTGCACTACCTTTCA	58.866	24	CCAGTGTGTTTTCATGCACCA	59.592	21	278	1530	1807	TGGTATTTGTTGCACTACCTTTCA	58.866	24	ACCAGTGTGTTTTCATGCACC	59.591	21	279	1530	1808	TCATGGTATTTGTTGCACTACCT	58.083	23	GTGTGTTTTCATGCACCAGTCA	59.901	22	278	1527	1804
c101825_g1_i1	Mono	(A)12	12	1	12
c101825_g1_i1	Mono	(T)12	12	196	207	GCATTTGCAGAAAGGCGGAA	60.038	20	GCTTGAAGGTGAGAGTGCCT	59.964	20	266	92	357	GCATTTGCAGAAAGGCGGAA	60.038	20	TGCGGTTCTGTTCCTTGACA	59.821	20	171	92	262	GCATTTGCAGAAAGGCGGAA	60.038	20	TGTGCGGTTCTGTTCCTTGA	59.821	20	173	92	264
c101825_g1_i2	Mono	(A)12	12	1	12
c101825_g1_i3	Mono	(A)12	12	1	12
c101835_g2_i1	Mono	(T)15	15	385	399	AGACTCAACATCTGCTGCGT	59.68	20	TGACACTCCATGTTGATGCTGT	60.225	22	263	214	476	AGACTCAACATCTGCTGCGT	59.68	20	TCTGACACTCCATGTTGATGCT	59.696	22	265	214	478	AGACTCAACATCTGCTGCGT	59.68	20	CTGACACTCCATGTTGATGCTG	59.581	22	264	214	477
c101842_g1_i1	Di	(GA)6	12	120	131	GACAGTGCAGGACCCGAAG	60.375	19	TTGGAAGAAGAACGCAGGCA	60.179	20	100	68	167	AGCTTGTTGAGGTGCGTTTA	58.038	20	TGGAAGAAGAACGCAGGCAA	60.179	20	145	22	166	AGCTTGTTGAGGTGCGTTTA	58.038	20	TTGGAAGAAGAACGCAGGCA	60.179	20	146	22	167
c101846_g1_i1	Mono	(A)11	11	25	35
c101854_g1_i1	Mono	(A)20	20	1	20
c101854_g1_i2	Mono	(A)20	20	1	20
c101865_g1_i1	Di	(GT)11	22	1	22
c10187_g1_i1	Mono	(A)10	10	177	186	GGGGGAAAAGTGGAATCCAGA	59.642	21	TCCCAGTTGTGCATTTTTCTGA	58.705	22	250	18	267	GGGGGAAAAGTGGAATCCAGA	59.642	21	TCCCAGTTGTGCATTTTTCTGAA	59.296	23	250	18	267	GGGGGAAAAGTGGAATCCAGA	59.642	21	TTCCCAGTTGTGCATTTTTCTGA	59.296	23	251	18	268
c101876_g1_i1	Tri	(TTG)7	21	408	428
c10188_g1_i1	Tri	(AAC)7	21	1	21
c101883_g2_i1	Mono	(T)10	10	623	632	GCGTTGTCTGCATTTTTCCG	58.948	20	AAGCAGCACAAACCTTGAGC	59.613	20	239	460	698	TGTGTCTGTCTTGTTGTGCCT	60.065	21	AAGCAGCACAAACCTTGAGC	59.613	20	173	526	698	TGTGCCTTTCAATGGTCCTGT	60.134	21	AAGCAGCACAAACCTTGAGC	59.613	20	159	540	698
c101884_g1_i1	Di	(CA)7	14	1	14
c101884_g1_i2	Di	(CA)7	14	1	14
c101884_g3_i1	Mono	(T)10	10	257	266
c101893_g1_i1	Mono	(A)12	12	251	262	TGAGAACATGTGTCGAAGTCTACA	59.723	24	CCAGGGGTCATTGCAAAAGC	60.037	20	171	223	393	TGAGAACATGTGTCGAAGTCTACA	59.723	24	GCCAGGGGTCATTGCAAAAG	60.037	20	172	223	394	TGAGAACATGTGTCGAAGTCTACA	59.723	24	GAACATCCGTCCTGTCTCCC	59.824	20	148	223	370
c101904_g1_i1	Mono	(T)20	20	2033	2052
c101911_g1_i1	Di	(CA)10	20	2111	2130
c101917_g1_i1	Di	(TG)6	12	147	158
c101921_g1_i1	Compound	(T)11g(T)10	22	7984	8005	ACAAGTTCCTGCCGTCAGAG	59.966	20	ACGACAAAACAATAAAGCTGGCA	59.933	23	211	7828	8038	CAGGAAGAAGCTGGCCATGA	60.035	20	ACGACAAAACAATAAAGCTGGCA	59.933	23	246	7793	8038	TGAAGCCAGGAAGAAGCTGG	59.963	20	ACGACAAAACAATAAAGCTGGCA	59.933	23	252	7787	8038
c101921_g1_i2	Compound	(T)11g(T)10	22	7922	7943	ACAAGTTCCTGCCGTCAGAG	59.966	20	ACGACAAAACAATAAAGCTGGCA	59.933	23	211	7766	7976	CAGGAAGAAGCTGGCCATGA	60.035	20	ACGACAAAACAATAAAGCTGGCA	59.933	23	246	7731	7976	TGAAGCCAGGAAGAAGCTGG	59.963	20	ACGACAAAACAATAAAGCTGGCA	59.933	23	252	7725	7976
c101922_g1_i1	Mono	(T)11	11	536	546	CCTTTGAGCACGAGGTGGAA	60.25	20	TGCTCAAATCAGGGGCCTTT	59.885	20	267	498	764	CCTTTGAGCACGAGGTGGAA	60.25	20	TTGCTCAAATCAGGGGCCTT	59.885	20	268	498	765	CCTTTGAGCACGAGGTGGAA	60.25	20	TTTGCTCAAATCAGGGGCCT	59.885	20	269	498	766
c101922_g1_i1	Mono	(A)17	17	1046	1062	ACAATGTGATTTGTTAGCGGCT	59.18	22	TCCTATCGAGAAACCACAACAA	57.389	22	260	836	1095	ACAATGTGATTTGTTAGCGGCT	59.18	22	TTCCTATCGAGAAACCACAACA	57.389	22	261	836	1096	ACAATGTGATTTGTTAGCGGCT	59.18	22	TCCTATCGAGAAACCACAACAAAC	59.247	24	260	836	1095
c101924_g1_i2	Di	(AC)7	14	1	14
c101927_g1_i1	Tri	(ACA)6	18	1	18
c101927_g2_i1	Di	(GA)11	22	1	22
c101929_g1_i1	Mono	(T)12	12	966	977	TTTGCTGCTCATGCCATTGT	59.029	20	CTGTGAGGAGTTCATCAGTCCA	59.435	22	170	871	1040	TTTGCTGCTCATGCCATTGT	59.029	20	ACTGTGAGGAGTTCATCAGTCC	59.435	22	171	871	1041	TTTGCTGCTCATGCCATTGT	59.029	20	TGTGAGGAGTTCATCAGTCCA	58.391	21	169	871	1039
c101935_g1_i1	Tri	(CAT)5	15	245	259	TCAGGAGAAATGCAGGCGTT	59.963	20	TGACAGTCAGACGACACAGC	59.969	20	121	171	291	TTCAGGAGAAATGCAGGCGT	59.963	20	TGACAGTCAGACGACACAGC	59.969	20	122	170	291	TCAGGAGAAATGCAGGCGTT	59.963	20	ACCGTAACCTTGCCGAAGAG	60.038	20	248	171	418
c101943_g1_i1	Complex	(A)11(AT)6*	22	2	23
c101944_g1_i1	Di	(TG)6	12	1065	1076	TCTTTGCACCAGAGAACGCT	59.893	20	ACTACTGTACCCAGCGCCTA	60.034	20	132	1022	1153	TCTTTGCACCAGAGAACGCT	59.893	20	GGTGCACCACTACTGTACCC	60.037	20	140	1022	1161	TCTTTGCACCAGAGAACGCT	59.893	20	GTGTTCCCAAGCATCCCAGA	59.962	20	163	1022	1184
c101953_g1_i1	Tri	(GTT)5	15	1	15
c101953_g2_i1	Tri	(GTT)6	18	1	18
c101959_g1_i1	Mono	(T)12	12	1856	1867
c101959_g1_i2	Mono	(T)12	12	2230	2241
c10196_g1_i1	Di	(AT)6	12	193	204	GCCCGTATGTAGTTTGAAGCC	59.331	21	TGTTGTGTGTCTGTCAGCCA	59.748	20	214	21	234	GGCCCGTATGTAGTTTGAAGC	59.331	21	TGTTGTGTGTCTGTCAGCCA	59.748	20	215	20	234	GTTTGAAGCCCATGTGTCACA	59.319	21	TGTTGTGTGTCTGTCAGCCA	59.748	20	203	32	234
c101966_g1_i1	Mono	(A)10	10	2607	2616	CCCTCTTTCTCACATACAACCG	58.738	22	TGCAGTGTAAGGCAGTACAGG	59.998	21	268	2526	2793	CCCTCTTTCTCACATACAACCG	58.738	22	GTGTAAGGCAGTACAGGTGCT	59.998	21	264	2526	2789	CCCTCTTTCTCACATACAACCG	58.738	22	AGTGTAAGGCAGTACAGGTGC	59.998	21	265	2526	2790
c101968_g1_i1	Mono	(A)14	14	1	14
c10197_g1_i1	Mono	(A)10	10	141	150	TGTGGTGGAAACAAGCTTCC	58.601	20	GCAGTGTTTGTTTGCATGCC	59.417	20	115	87	201	TGTGGTGGAAACAAGCTTCC	58.601	20	ACCTGCAGTGTTTGTTTGCA	59.106	20	119	87	205	TTGTGGTGGAAACAAGCTTCC	59.246	21	GCAGTGTTTGTTTGCATGCC	59.417	20	116	86	201
c101970_g1_i1	Mono	(A)18	18	1	18
c101971_g1_i1	Mono	(G)10	10	1265	1274	ATCACTGAAAGGCTGTCGGG	60.036	20	TCAGTAAACTTGATACTCCAGTGT	57.334	24	167	1175	1341	GCAGCTGCGTTTTTCACAGT	60.249	20	TCAGTAAACTTGATACTCCAGTGT	57.334	24	237	1105	1341	CACTGAAAGGCTGTCGGGAA	60.25	20	TCAGTAAACTTGATACTCCAGTGT	57.334	24	165	1177	1341
c101979_g2_i1	Mono	(T)11	11	79	89	GGTCTAACTTGGTTGACAAATGCA	59.963	24	CCACAGCACCTTCACTGCTA	59.965	20	278	8	285	AGGTCTAACTTGGTTGACAAATGC	59.722	24	CCACAGCACCTTCACTGCTA	59.965	20	279	7	285	GGTCTAACTTGGTTGACAAATGC	58.453	23	CCACAGCACCTTCACTGCTA	59.965	20	278	8	285
c101981_g1_i1	Mono	(A)13	13	506	518	CACCCCGTCATCTGCATTCA	60.393	20	ATCTCTCGCAGGTGTTCGTC	59.829	20	265	412	676	TGTTCAATTAGCCACCCCGT	59.597	20	ATCTCTCGCAGGTGTTCGTC	59.829	20	277	400	676	ATTAGCCACCCCGTCATCTG	59.53	20	ATCTCTCGCAGGTGTTCGTC	59.829	20	271	406	676
c101983_g2_i1	Mono	(A)10	10	14	23
c101983_g2_i1	Mono	(T)12	12	734	745	AGCATCACAACACCCTTCAGA	59.579	21	ACGGTTCTTTTTAACCTTCTATTGACC	60.041	27	153	630	782	AGCATCACAACACCCTTCAGA	59.579	21	CGGTTCTTTTTAACCTTCTATTGACCA	60.041	27	152	630	781	AGCATCACAACACCCTTCAGA	59.579	21	CGGTTCTTTTTAACCTTCTATTGACC	58.697	26	152	630	781
c102_g1_i1	Mono	(A)18	18	1	18
c102009_g1_i1	Mono	(T)10	10	190	199	TTTTCCCTCAGAACTGTGTGA	57.076	21	GACTTAATATCTTGCAGTTGTGACT	57.397	25	170	81	250	ACTTTTTCCCTCAGAACTGTGTG	59.052	23	GACTTAATATCTTGCAGTTGTGACT	57.397	25	173	78	250	GACTTTTTCCCTCAGAACTGTGTG	59.964	24	GACTTAATATCTTGCAGTTGTGACT	57.397	25	174	77	250
c102012_g1_i1	Di	(TG)7	14	10	23
c102012_g1_i1	Mono	(T)10	10	590	599	GCAGCCTTGTCATAATTACAGCA	59.622	23	CTGCTGACATCTGCTGGTCA	60.037	20	268	376	643	TCGAAGAGCCTTTGAACAGAA	57.531	21	CTGCTGACATCTGCTGGTCA	60.037	20	222	422	643	TGTAAAATGAGCAGCCTTGTCA	58.515	22	CTGCTGACATCTGCTGGTCA	60.037	20	278	366	643
c102014_g1_i1	Tri	(ATT)5	15	258	272	TCGGACCTGAACATCTGCAA	59.315	20	TCAGAAATGGTCAGGCTGTGT	59.579	21	213	125	337	TCGGACCTGAACATCTGCAA	59.315	20	TGTCAGAAATGGTCAGGCTGT	59.579	21	215	125	339	TTCGGACCTGAACATCTGCA	59.315	20	TCAGAAATGGTCAGGCTGTGT	59.579	21	214	124	337
c102019_g1_i1	Compound	(TGC)5aaggcagcaacttgctgctgctgcaatagcggccgctgttgcatt(TGC)5	75	3436	3510	TCGCCTTTGAACACGACTCA	59.897	20	GTGTCAATACTGGGGTGCCC	60.68	20	279	3322	3600	TCGCCTTTGAACACGACTCA	59.897	20	GGTGTCAATACTGGGGTGCC	60.68	20	280	3322	3601	CGGCCATCTTCACATCCAGT	60.108	20	GTGTCAATACTGGGGTGCCC	60.68	20	240	3361	3600
c102019_g1_i1	Di	(TC)6	12	1067	1078	ACTGAGAACAGCCTCCTCCT	59.884	20	CCAGTCAAGCCTGCTGATCT	59.748	20	172	1012	1183	AGAACAGCCTCCTCCTGTCA	60.179	20	CCAGTCAAGCCTGCTGATCT	59.748	20	168	1016	1183	TGAGAACAGCCTCCTCCTGT	60.179	20	CCAGTCAAGCCTGCTGATCT	59.748	20	170	1014	1183
c102019_g1_i2	Compound	(TGC)5aaggcagcaacttgctgctgctgcaatagcggccgctgttgcatt(TGC)5	75	3451	3525	TCGCCTTTGAACACGACTCA	59.897	20	GTGTCAATACTGGGGTGCCC	60.68	20	279	3337	3615	TCGCCTTTGAACACGACTCA	59.897	20	GGTGTCAATACTGGGGTGCC	60.68	20	280	3337	3616	CGGCCATCTTCACATCCAGT	60.108	20	GTGTCAATACTGGGGTGCCC	60.68	20	240	3376	3615
c102019_g1_i2	Di	(TC)6	12	1067	1078	ACTGAGAACAGCCTCCTCCT	59.884	20	CCAGTCAAGCCTGCTGATCT	59.748	20	172	1012	1183	AGAACAGCCTCCTCCTGTCA	60.179	20	CCAGTCAAGCCTGCTGATCT	59.748	20	168	1016	1183	TGAGAACAGCCTCCTCCTGT	60.179	20	CCAGTCAAGCCTGCTGATCT	59.748	20	170	1014	1183
c10202_g1_i1	Compound	(GT)9ctatagatagttaccagggcaatatttctccagcactaaaataactaaatcaagcaaacaaacat(A)12	95	1	95
c102025_g1_i1	Mono	(A)10	10	150	159	TGCACGAAATGAGCATGAGT	58.188	20	AGGCAGCACGATACAAAGCT	60.036	20	209	54	262	TGCACGAAATGAGCATGAGT	58.188	20	AAAGACAGTGCCCAGTCAGG	59.891	20	173	54	226	CGGATTTTGCACGAAATGAGC	59.087	21	AGGCAGCACGATACAAAGCT	60.036	20	216	47	262
c102027_g1_i1	Di	(AG)9	18	1395	1412	CCAACCCTCTTCTGCCTCTG	60.036	20	TCCGGGTCACCCTTTTCAAA	59.448	20	248	1230	1477	CCAACCCTCTTCTGCCTCTG	60.036	20	TTCCGGGTCACCCTTTTCAA	59.448	20	249	1230	1478	CCAACCCTCTTCTGCCTCTG	60.036	20	TTTCCGGGTCACCCTTTTCA	59.448	20	250	1230	1479
c102027_g1_i1	Mono	(T)16	16	1755	1770
c102029_g1_i1	Di	(AC)6	12	12	23
c102055_g1_i1	Di	(AT)6	12	28	39	TGAGGTGGCTTTTAGCTGAACT	59.893	22	GGGCAAGTAAGGAAGGGCAT	60.033	20	280	1	280	AGGTGGCTTTTAGCTGAACTCT	59.626	22	GGGCAAGTAAGGAAGGGCAT	60.033	20	278	3	280	TGAGGTGGCTTTTAGCTGAAC	58.496	21	GGGCAAGTAAGGAAGGGCAT	60.033	20	280	1	280
c10206_g1_i1	Mono	(A)19	19	1	19
c102072_g1_i1	Mono	(A)11	11	1759	1769	AACGAAAACCGGAGCTCCTT	59.892	20	GAAATCCATCCGGTGCTAGGT	59.859	21	232	1637	1868	AACGAAAACCGGAGCTCCTT	59.892	20	AATCCATCCGGTGCTAGGTT	58.787	20	230	1637	1866	AACGAAAACCGGAGCTCCTT	59.892	20	AAATCCATCCGGTGCTAGGT	58.787	20	231	1637	1867
c102075_g1_i1	Di	(TG)9	18	226	243	TAAGGGCTCGAGTGTTCGTG	59.757	20	TGTCCCGTCTCAGGTAGTCA	59.597	20	186	185	370	CCTGATGGTGCGATGATTGC	59.69	20	TGTCCCGTCTCAGGTAGTCA	59.597	20	215	156	370	CGCTTTAAGGGCTCGAGTGT	60.39	20	TGTCCCGTCTCAGGTAGTCA	59.597	20	191	180	370
c102075_g1_i1	Mono	(A)13	13	502	514	TGACTACCTGAGACGGGACA	59.597	20	AGCATGGCTGGAAACTGTAAGA	59.96	22	265	351	615	TGACTACCTGAGACGGGACA	59.597	20	GCATGGCTGGAAACTGTAAGA	58.564	21	264	351	614	TGACTACCTGAGACGGGACA	59.597	20	AGCATGGCTGGAAACTGTAAG	58.56	21	265	351	615
c102075_g1_i1	Mono	(T)21	21	631	651
c102081_g1_i1	Di	(GT)7	14	74	87	AGTTAGCTGGACCTGAGGGA	59.586	20	AGGCTAGAGAGATGCGGACT	59.815	20	278	24	301	AGTTAGCTGGACCTGAGGGA	59.586	20	TTGCTGGTGTCACTGTTGGA	59.746	20	246	24	269	AGTTAGCTGGACCTGAGGGA	59.586	20	GCTGGTGTCACTGTTGGACA	60.464	20	244	24	267
c102096_g1_i1	Mono	(T)10	10	264	273
c1021_g1_i1	Di	(AC)8	16	329	344
c102103_g1_i1	Mono	(A)19	19	1	19
c102103_g1_i1	Mono	(A)11	11	513	523	TGCGCACTCTTGACAAAAGC	59.971	20	AGCAACACCGGTCATTGGAT	59.962	20	242	305	546	CGCCACAACACATCACACAG	60.041	20	AGCAACACCGGTCATTGGAT	59.962	20	213	334	546	GGTAAGCGCCACAACACATC	59.832	20	AGCAACACCGGTCATTGGAT	59.962	20	219	328	546
c102103_g1_i1	Mono	(A)12	12	1007	1018	ACAGAACTGTGCCGAATCAGA	59.656	21	TCAAGATTTCAGGAGGCAGTT	57.204	21	275	859	1133	ACAGAACTGTGCCGAATCAG	58.199	20	TCAAGATTTCAGGAGGCAGTT	57.204	21	275	859	1133	ACAGAACTGTGCCGAATCAGA	59.656	21	ATCAAGATTTCAGGAGGCAGTT	57.687	22	276	859	1134
c102104_g1_i1	Di	(CA)6	12	1719	1730	GGCTCCGATCAAACCATCCA	60.107	20	GCGCAGGTTTAAGAAGCAGG	59.831	20	107	1656	1762	GTGATGCCGGGTTTGTGAAG	59.759	20	GCGCAGGTTTAAGAAGCAGG	59.831	20	177	1586	1762	CAGGTCCCAGAACTCAACGG	60.321	20	GCGCAGGTTTAAGAAGCAGG	59.831	20	243	1520	1762
c102104_g1_i1	Tri	(AAG)5	15	656	670	CGACAGCGAATGTGGGAAAC	59.834	20	TTGCTCTTGCGTTTGCTTCC	59.969	20	249	603	851	CGACAGCGAATGTGGGAAAC	59.834	20	GCTGTGATGGCCTGTAGTGT	60.036	20	199	603	801	CGACAGCGAATGTGGGAAAC	59.834	20	CGTTTGCTTCCGTCCTCTCT	60.038	20	240	603	842
c102104_g1_i2	Di	(CA)6	12	1637	1648	GGCTCCGATCAAACCATCCA	60.107	20	GCGCAGGTTTAAGAAGCAGG	59.831	20	107	1574	1680	GTGATGCCGGGTTTGTGAAG	59.759	20	GCGCAGGTTTAAGAAGCAGG	59.831	20	177	1504	1680	CAGGTCCCAGAACTCAACGG	60.321	20	GCGCAGGTTTAAGAAGCAGG	59.831	20	243	1438	1680
c102104_g1_i2	Tri	(AAG)5	15	656	670	CGACAGCGAATGTGGGAAAC	59.834	20	TTGCTCTTGCGTTTGCTTCC	59.969	20	249	603	851	CGACAGCGAATGTGGGAAAC	59.834	20	GCTGTGATGGCCTGTAGTGT	60.036	20	199	603	801	CGACAGCGAATGTGGGAAAC	59.834	20	CGTTTGCTTCCGTCCTCTCT	60.038	20	240	603	842
c102110_g1_i1	Mono	(A)10	10	418	427	CGACTGCAAACTCAACGTGG	60.042	20	TCAGGCTAGTCTCTGTAGCA	57.191	20	246	283	528	AGCAAAGCAGGCCCGAATAT	60.107	20	TCAGGCTAGTCTCTGTAGCA	57.191	20	191	338	528	ATTCCCTGCGACAGTGTGTT	59.891	20	TCAGGCTAGTCTCTGTAGCA	57.191	20	219	310	528
c102114_g1_i1	Mono	(A)11	11	1137	1147	CTGCTGCATTCAGGCGACT	60.744	19	AGGACATTGGATGTGTGGCA	59.595	20	251	1003	1253	CTGCTGCATTCAGGCGACT	60.744	19	AGGACATTGGATGTGTGGCAT	59.994	21	251	1003	1253	TGCTGCATTCAGGCGACT	59.651	18	AGGACATTGGATGTGTGGCA	59.595	20	250	1004	1253
c102114_g1_i2	Mono	(A)11	11	1580	1590	CTGCTGCATTCAGGCGACT	60.744	19	AGGACATTGGATGTGTGGCA	59.595	20	251	1446	1696	CTGCTGCATTCAGGCGACT	60.744	19	AGGACATTGGATGTGTGGCAT	59.994	21	251	1446	1696	TGCTGCATTCAGGCGACT	59.651	18	AGGACATTGGATGTGTGGCA	59.595	20	250	1447	1696
c102117_g1_i1	Tri	(TAT)5	15	7	21
c102119_g1_i1	Tri	(TCA)5	15	1363	1377	TCCGCTAGTGAAGACTCGGA	60.036	20	CGGGTTCATCCAATCACCCA	60.035	20	271	1254	1524	CGGAGATGGTGGTCAGCTTT	60.036	20	CGGGTTCATCCAATCACCCA	60.035	20	255	1270	1524	CGGAGATGGTGGTCAGCTTT	60.036	20	AAGCACTTCTCCCACATCGG	60.036	20	272	1270	1541
c102119_g1_i2	Tri	(TCA)5	15	1363	1377	TCCGCTAGTGAAGACTCGGA	60.036	20	CGGGTTCATCCAATCACCCA	60.035	20	271	1254	1524	CGGAGATGGTGGTCAGCTTT	60.036	20	CGGGTTCATCCAATCACCCA	60.035	20	255	1270	1524	CGGAGATGGTGGTCAGCTTT	60.036	20	AAGCACTTCTCCCACATCGG	60.036	20	272	1270	1541
c102120_g1_i2	Di	(AT)8	16	1	16
c102126_g1_i1	Mono	(T)10	10	451	460
c102137_g1_i1	Mono	(T)13	13	1891	1903	TCGGACTTGTGTGGGAATGG	59.964	20	GGAGACAATGTGTACAGCTGGA	60.028	22	278	1787	2064	GAGGACAGCACAAGGACACA	59.893	20	GGAGACAATGTGTACAGCTGGA	60.028	22	249	1816	2064	TGAGGACAGCACAAGGACAC	59.893	20	GGAGACAATGTGTACAGCTGGA	60.028	22	250	1815	2064
c102137_g1_i1	Mono	(T)20	20	2116	2135
c102143_g1_i1	Tri	(TCC)5	15	2655	2669
c102151_g1_i1	Mono	(A)11	11	12	22
c102151_g1_i1	Mono	(T)10	10	206	215	GAACCGTTTCGTGCCACATC	60.11	20	TGAGAGACTCGTAGGACCGG	60.108	20	232	55	286	CGTTTCGTGCCACATCTGTG	60.111	20	TGAGAGACTCGTAGGACCGG	60.108	20	228	59	286	GAACCGTTTCGTGCCACATC	60.11	20	GAGAGACTCGTAGGACCGGA	59.822	20	231	55	285
c102162_g1_i1	Mono	(A)17	17	26	42
c102162_g1_i1	Mono	(T)11	11	224	234
c102163_g1_i1	Mono	(A)11	11	1884	1894	CCTGGGACATTCAGACACACA	59.928	21	TGACAAAGCAATCAGACTCAAGAC	59.487	24	191	1738	1928	CCTGGGACATTCAGACACACA	59.928	21	TGACAAAGCAATCAGACTCAAGA	58.293	23	191	1738	1928	CCTGGGACATTCAGACACACA	59.928	21	ACAAAGCAATCAGACTCAAGACT	58.288	23	189	1738	1926
c102163_g1_i2	Mono	(A)11	11	1740	1750	CCTGGGACATTCAGACACACA	59.928	21	TGACAAAGCAATCAGACTCAAGAC	59.487	24	191	1594	1784	CCTGGGACATTCAGACACACA	59.928	21	TGACAAAGCAATCAGACTCAAGA	58.293	23	191	1594	1784	CCTGGGACATTCAGACACACA	59.928	21	ACAAAGCAATCAGACTCAAGACT	58.288	23	189	1594	1782
c102166_g1_i1	Mono	(T)10	10	79	88	GACAGCTCCACACACCATCC	60.675	20	CTGTCCGTTCTCAAGCAGGT	59.966	20	150	2	151	GACAGCTCCACACACCATCC	60.675	20	ACTGTCCGTTCTCAAGCAGG	59.966	20	151	2	152	GGACAGCTCCACACACCATC	60.675	20	CTGTCCGTTCTCAAGCAGGT	59.966	20	151	1	151
c102166_g1_i1	Mono	(T)10	10	1356	1365	GCTAGCTTTGGGAACGGACT	60.036	20	ATGCAGCGATATCCCTCGTG	60.038	20	141	1309	1449	GCTAGCTTTGGGAACGGACT	60.036	20	CATGCAGCGATATCCCTCGT	60.038	20	142	1309	1450	GCTAGCTTTGGGAACGGACT	60.036	20	ACATGCAGCGATATCCCTCG	60.038	20	143	1309	1451
c10218_g1_i1	Di	(GT)10	20	2	21
c10218_g1_i1	Di	(AC)6	12	181	192	TTGCAGCGTTTGACACAGTG	59.901	20	GTGTGTGTGTGCCATCTGTG	59.691	20	138	116	253	TTGCAGCGTTTGACACAGTG	59.901	20	CCATCTGTGGCACTGTGTGT	60.536	20	127	116	242	GAACACGCTTCCAAATGGCC	60.389	20	GTGTGTGTGTGCCATCTGTG	59.691	20	102	152	253
c102187_g1_i1	Mono	(A)15	15	488	502	AGGCAAACTGAGGCAAAAATT	57.156	21	AAGCACGTCAGAGTGATCGT	59.401	20	268	442	709	ACTTCAAACATCCAGGCAAACT	58.7	22	TGGCAATTCTCTGACACAGGG	60.272	21	238	429	666	ACTTCAAACATCCAGGCAAACT	58.7	22	GGCAATTCTCTGACACAGGGT	60.272	21	237	429	665
c102190_g1_i1	Mono	(A)13	13	1	13
c102190_g1_i2	Mono	(A)13	13	1	13
c10221_g1_i1	Mono	(T)11	11	203	213
c102214_g1_i1	Mono	(T)13	13	1055	1067	TGTCTGCCTGCACAATACCA	59.6	20	CATCCCAGTGCATCTCGACA	59.824	20	175	991	1165	TGTCTGCCTGCACAATACCA	59.6	20	TCGACAGCACACTCAGAAGC	60.319	20	161	991	1151	TGTCTGCCTGCACAATACCA	59.6	20	CGACAGCACACTCAGAAGCT	60.319	20	160	991	1150
c102216_g1_i1	Di	(TA)6	12	184	195	TGTACGTTCAAACAATTCACCCA	59.054	23	TGTTTCGTTGGCCAATGCAG	59.968	20	201	105	305	TGTACGTTCAAACAATTCACCCA	59.054	23	GTCCGAAACCGTCAGCAAAC	60.042	20	254	105	358	TGTACGTTCAAACAATTCACCCA	59.054	23	GTTTGTCCGAAACCGTCAGC	60.042	20	258	105	362
c102219_g1_i1	Mono	(A)10	10	7	16
c10222_g1_i1	Di	(TA)6	12	13	24
c102225_g1_i1	Di	(CT)9	18	418	435
c102229_g1_i1	Mono	(T)13	13	192	204
c102250_g1_i1	Mono	(A)10	10	1671	1680	ACATGCAATTTCACGGACTGC	60.068	21	ACAGTAACATGCCCCTGACA	58.936	20	225	1579	1803	GCCAACATGCAATTTCACGG	58.93	20	ACAGTAACATGCCCCTGACA	58.936	20	229	1575	1803	ACATGCAATTTCACGGACTGC	60.068	21	GGGCAATAGCACGACTGCAT	61.098	20	146	1579	1724
c102256_g1_i1	Mono	(A)11	11	831	841	GGAGAACAAGAGCCCAGACC	60.036	20	TTTGACTGCGACACATGGGA	59.892	20	242	624	865	CCAGACCTGACTACCGCTTC	59.826	20	TTTGACTGCGACACATGGGA	59.892	20	229	637	865	TTCAGGAACAGGCGACAAGG	60.25	20	TTTGACTGCGACACATGGGA	59.892	20	267	599	865
c102257_g1_i2	Mono	(T)12	12	48	59	TGATGTGATTCACTTGTAGCATTT	57.177	24	ACACACAGTCACAGCAGTGT	59.75	20	255	9	263	TGATGTGATTCACTTGTAGCATTT	57.177	24	ACACACACAGTCACAGCAGT	59.75	20	257	9	265	TGATGTGATTCACTTGTAGCATTT	57.177	24	ACACAGTCACAGCAGTGTCT	59.173	20	253	9	261
c102265_g1_i1	Mono	(T)14	14	3373	3386	AGGTGTGACTTCGATGTCAATGA	59.993	23	GCACCACATTTTCAGCTGCA	59.968	20	275	3341	3615	AGGTGTGACTTCGATGTCAATGA	59.993	23	TGCACCACATTTTCAGCTGC	59.968	20	276	3341	3616	AGGTGTGACTTCGATGTCAATGA	59.993	23	GACAGACACCCCGTATTCCC	59.823	20	245	3341	3585
c102267_g1_i1	Mono	(A)16	16	1286	1301	GACACCTCCATTGCTCAGCT	60.036	20	GAGGAGACTTCAACATGGCCA	59.996	21	275	1064	1338	GACACCTCCATTGCTCAGCT	60.036	20	TGAGGAGACTTCAACATGGCC	59.996	21	276	1064	1339	GACACCTCCATTGCTCAGCT	60.036	20	AGGAGACTTCAACATGGCCA	58.933	20	274	1064	1337
c102267_g1_i2	Mono	(A)16	16	1908	1923	GACACCTCCATTGCTCAGCT	60.036	20	GAGGAGACTTCAACATGGCCA	59.996	21	275	1686	1960	GACACCTCCATTGCTCAGCT	60.036	20	TGAGGAGACTTCAACATGGCC	59.996	21	276	1686	1961	GACACCTCCATTGCTCAGCT	60.036	20	AGGAGACTTCAACATGGCCA	58.933	20	274	1686	1959
c102271_g1_i1	Mono	(T)10	10	198	207	GGATCGATTCCTCACTGTGGT	59.517	21	TGGGCTATGACTAATTTCATGGGT	59.832	24	201	39	239	TGGAGGAACCTAATTTCGCCA	59.369	21	TGGGCTATGACTAATTTCATGGGT	59.832	24	147	93	239	GGATCGATTCCTCACTGTGGT	59.517	21	GGGCTATGACTAATTTCATGGGTG	59.48	24	200	39	238
c102286_g1_i1	Di	(CT)10	20	3053	3072
c102286_g1_i1	Tetra	(ATAG)5	20	1	20
c102286_g1_i2	Mono	(A)11	11	3102	3112	GCACAGCTTGGCTCCTATCT	59.82	20	CCGTGATGGTGTTCGGATGA	60.108	20	268	2908	3175	TTGCACCTCCATCTGTCAGG	59.674	20	CCGTGATGGTGTTCGGATGA	60.108	20	205	2971	3175	GCACCTCCATCTGTCAGGTT	59.674	20	CCGTGATGGTGTTCGGATGA	60.108	20	203	2973	3175
c102286_g1_i2	Tetra	(ATAG)5	20	1	20
c102286_g1_i3	Mono	(A)11	11	3195	3205	GCACAGCTTGGCTCCTATCT	59.82	20	CCGTGATGGTGTTCGGATGA	60.108	20	268	3001	3268	TTGCACCTCCATCTGTCAGG	59.674	20	CCGTGATGGTGTTCGGATGA	60.108	20	205	3064	3268	GCACCTCCATCTGTCAGGTT	59.674	20	CCGTGATGGTGTTCGGATGA	60.108	20	203	3066	3268
c102286_g1_i3	Tetra	(ATAG)5	20	1	20
c102286_g1_i4	Di	(CT)10	20	2960	2979
c102286_g1_i4	Tetra	(ATAG)5	20	1	20
c102287_g1_i1	Compound	(T)10a(T)10	21	88	108	CAGAGCCAGACAAGTCGAGC	60.736	20	TTCCAGCTGAAACACTGCCA	60.107	20	262	37	298	GCAGAGCCAGACAAGTCGAG	60.736	20	TTCCAGCTGAAACACTGCCA	60.107	20	263	36	298	GCCAGACAAGTCGAGCACT	60.006	19	TTCCAGCTGAAACACTGCCA	60.107	20	258	41	298
c102295_g1_i1	Mono	(A)13	13	550	562	GTGGGAGAGAGGGTTTTGGG	59.962	20	AGCCAATCTCCAGTACTTCATGT	59.479	23	222	368	589	GGGAGAGAGGGTTTTGGGTC	59.671	20	AGCCAATCTCCAGTACTTCATGT	59.479	23	220	370	589	GTGGGAGAGAGGGTTTTGGG	59.962	20	GCCAATCTCCAGTACTTCATGT	58.121	22	221	368	588
c102295_g1_i1	Mono	(A)15	15	768	782	TGCTGTTTGATTACTGCCGG	58.836	20	TCCATCCTTTATTAAACATAGCTTGCA	59.44	27	132	719	850	GCTGTTTGATTACTGCCGGT	58.835	20	TCCATCCTTTATTAAACATAGCTTGCA	59.44	27	131	720	850	TGCTGTTTGATTACTGCCGG	58.836	20	CCATCCTTTATTAAACATAGCTTGCA	58.284	26	131	719	849
c102299_g1_i1	Mono	(A)11	11	93	103	TCACATTCACAATGCGCTGA	58.478	20	ACTGGCCTGTGATCAAACCA	59.522	20	224	65	288	TCACATTCACAATGCGCTGAT	58.914	21	ACTGGCCTGTGATCAAACCA	59.522	20	224	65	288	ATCACATTCACAATGCGCTGA	58.914	21	ACTGGCCTGTGATCAAACCA	59.522	20	225	64	288
c102316_g1_i1	Di	(TG)6	12	690	701	CAGTGCATGACTCTGAGCCA	60.037	20	GCAGCGCTATAACACACACC	59.626	20	156	580	735	CTGGTGTTGCAGTGCATGAC	60.04	20	GCAGCGCTATAACACACACC	59.626	20	165	571	735	CAGTGCATGACTCTGAGCCA	60.037	20	AACACACACCCACTCGTGAC	60.461	20	146	580	725
c102316_g1_i1	Mono	(A)11	11	330	340	TGGAGGTTTAATCGAAGGAACCT	59.414	23	GTGTTGCTGTACTCGAGTGGA	60.001	21	121	289	409	TGGAGGTTTAATCGAAGGAACCT	59.414	23	TGTGTTGCTGTACTCGAGTGG	60.27	21	122	289	410	TGGAGGTTTAATCGAAGGAACCT	59.414	23	TGTTGCTGTACTCGAGTGGA	58.676	20	120	289	408
c102326_g1_i2	Mono	(A)10	10	330	339	TTCTGTGTCATTTGTCTTGCAA	57.02	22	TCCTCGCAACCGCAAATTTC	59.76	20	205	168	372	TTCTGTGTCATTTGTCTTGCAA	57.02	22	CCTCGCAACCGCAAATTTCT	59.759	20	204	168	371	TCTGTGTCATTTGTCTTGCAATTCA	59.932	25	TCCTCGCAACCGCAAATTTC	59.76	20	204	169	372
c102328_g1_i1	Compound	(TCC)5(TGA)5	30	3032	3061	GAGCCAGAGCCGGTACTAAC	59.897	20	GAGCTCGTCTCCATCGACTG	59.971	20	214	2888	3101	ATGATTCTGGTGCTGGAGCC	60.107	20	GAGCTCGTCTCCATCGACTG	59.971	20	163	2939	3101	ATGATTCTGGTGCTGGAGCC	60.107	20	GCGTCTGGAGATCGAGTCTG	59.971	20	254	2939	3192
c102329_g1_i1	Di	(GT)9	18	56	73	AAGCCTCCTTTGTGCAGTCA	59.817	20	TCGGCTATCATCATCATCAGCT	59.17	22	133	29	161	TGAAGCCTCCTTTGTGCAGT	59.817	20	TCGGCTATCATCATCATCAGCT	59.17	22	135	27	161	AGCCTCCTTTGTGCAGTCAG	60.251	20	TCGGCTATCATCATCATCAGCT	59.17	22	132	30	161
c102332_g1_i1	Mono	(T)10	10	382	391	CGCGCTAATTGTTCGCATCA	59.974	20	TGCGGGAAAAAGCATGAACA	58.964	20	158	328	485	TTCTGCGCGCTAATTGTTCG	59.905	20	TGCGGGAAAAAGCATGAACA	58.964	20	163	323	485	TTTGCTGTCTGACACGCTCT	59.895	20	TGCGGGAAAAAGCATGAACA	58.964	20	257	229	485
c102334_g1_i1	Di	(AT)7	14	161	174
c102335_g1_i1	Mono	(T)14	14	922	935	TGCTGTTGTCATCACCAAGGA	59.857	21	GGCCGAGACTGTTGTTGAGA	59.966	20	257	852	1108	TGCTGTTGTCATCACCAAGGA	59.857	21	GAGGCCGAGACTGTTGTTGA	59.966	20	259	852	1110	TGCTGTTGTCATCACCAAGGA	59.857	21	AGGCCGAGACTGTTGTTGAG	59.966	20	258	852	1109
c102335_g1_i3	Mono	(T)14	14	922	935	TGCTGTTGTCATCACCAAGGA	59.857	21	GGCCGAGACTGTTGTTGAGA	59.966	20	257	852	1108	TGCTGTTGTCATCACCAAGGA	59.857	21	GAGGCCGAGACTGTTGTTGA	59.966	20	259	852	1110	TGCTGTTGTCATCACCAAGGA	59.857	21	AGGCCGAGACTGTTGTTGAG	59.966	20	258	852	1109
c10234_g1_i1	Di	(TA)8	16	46	61
c102341_g1_i1	Mono	(A)11	11	570	580	GCTTGAAGAACAGTGTGAACCA	59.317	22	CCCCTCACCCACTCAGACTA	59.959	20	247	459	705	GCTTGAAGAACAGTGTGAACCA	59.317	22	GTTTGAGGGGAAGTGGTGGT	59.815	20	185	459	643	AGCTTGAAGAACAGTGTGAACC	59.054	22	CCCCTCACCCACTCAGACTA	59.959	20	248	458	705
c102341_g1_i1	Mono	(A)10	10	746	755	TAGTCTGAGTGGGTGAGGGG	59.959	20	AAGTGCCTTCACAAACGCAG	59.618	20	145	686	830	ACCACCACTTCCCCTCAAAC	59.815	20	AAGTGCCTTCACAAACGCAG	59.618	20	207	624	830	TAGTCTGAGTGGGTGAGGGG	59.959	20	GTGCCTTCACAAACGCAGTG	60.592	20	143	686	828
c102343_g1_i1	Mono	(T)12	12	413	424	TCGTCAGAAATCCACGCACA	59.967	20	TGAGCCAATGAGAGCGTAGG	59.538	20	122	337	458	TCGTCAGAAATCCACGCACA	59.967	20	GAGAGCGTAGGATGTGGTGC	60.529	20	113	337	449	TCTCACTCGTGCTCCTCAGA	59.963	20	GAGAGCGTAGGATGTGGTGC	60.529	20	275	175	449
c102343_g1_i1	Mono	(A)12	12	780	791	CATCCCTGGTCACTGTCACC	60.036	20	CCTGATTGGCCATTGCATTCC	60.203	21	274	710	983	GCTCATCCCTGGTCACTGTC	60.108	20	CCTGATTGGCCATTGCATTCC	60.203	21	277	707	983	ATCCCTGGTCACTGTCACCT	60.179	20	CCTGATTGGCCATTGCATTCC	60.203	21	273	711	983
c102346_g1_i1	Mono	(A)10	10	338	347	TCGTTCGTCGACAAGCATCA	60.04	20	AGGCACAGTCACCCAACAAT	59.814	20	225	214	438	TGCGGATGTTTGCGTTTTGT	59.899	20	AGGCACAGTCACCCAACAAT	59.814	20	190	249	438	TCGTTCGTCGACAAGCATCA	60.04	20	AGAACAGAGGCACAGTCACC	59.605	20	232	214	445
c102351_g1_i1	Compound	(T)10ctgtcaccatacgagctgtatgccttctgttaaatctcagatgaagggattgtgatgcactactttgcatgttttttctcaacc(T)12	106	2420	2525	CTGCAGTCAGCCTCACGTAA	60.038	20	TCAAAACATCTAAAAAGTCTTTCAGGT	58.033	27	278	2330	2607	TGCAGTCAGCCTCACGTAAT	59.392	20	TCAAAACATCTAAAAAGTCTTTCAGGT	58.033	27	277	2331	2607	CTGCAGTCAGCCTCACGTAA	60.038	20	CAAAACATCTAAAAAGTCTTTCAGGTT	57.414	27	277	2330	2606
c102351_g1_i1	Mono	(T)12	12	478	489	AAAGCTCGGGGAATGGTGAG	60.035	20	AGCAAGAGAGGTACAAACTGAGT	59.356	23	278	308	585	GAAAGCTCGGGGAATGGTGA	60.035	20	AGCAAGAGAGGTACAAACTGAGT	59.356	23	279	307	585	TGATTGCCCCAGACAAGGAC	59.962	20	AGCAAGAGAGGTACAAACTGAGT	59.356	23	196	390	585
c102351_g1_i1	Mono	(T)11	11	754	764	ACAAAGGACAATAAAACCGTGCA	59.618	23	ACGGTCACATCTATGAATCCAA	57.246	22	121	721	841	GACAATAAAACCGTGCATTTCCT	58.195	23	AGGTAGAACGACACAATTGCT	57.597	21	280	727	1006	ACAATAAAACCGTGCATTTCCT	57.135	22	AGGTAGAACGACACAATTGCT	57.597	21	279	728	1006
c102351_g1_i1	Mono	(T)10	10	1789	1798	TCAGACCCTTCGTCCCATTT	58.642	20	CACCAGCACCTAAGGTCTGG	60.036	20	251	1756	2006	TTCAGACCCTTCGTCCCATT	58.642	20	CACCAGCACCTAAGGTCTGG	60.036	20	252	1755	2006	ATTCAGACCCTTCGTCCCAT	58.415	20	CACCAGCACCTAAGGTCTGG	60.036	20	253	1754	2006
c102352_g1_i1	Mono	(T)15	15	1217	1231
c102352_g1_i2	Mono	(T)15	15	1249	1263
c102352_g1_i3	Mono	(T)15	15	1342	1356
c10236_g1_i1	Compound	(TAA)5tgcggcaacaaacaggtcataaatattagtaatttactgttctataaattattatactctttattaatactataatacagtattattccatggcaat(A)11	123	162	284	GCACGGCAAGGAATATAATACTAAGA	59.128	26	AAGCAAACGTGATGAGCAAAA	57.565	21	280	29	308	GCACGGCAAGGAATATAATACTAAG	57.938	25	AAGCAAACGTGATGAGCAAAA	57.565	21	280	29	308	GCACGGCAAGGAATATAATACTAAGAT	59.451	27	AAGCAAACGTGATGAGCAAAA	57.565	21	280	29	308
c102366_g1_i1	Mono	(T)10	10	362	371	TCCCCTCAATTACTCCAGACA	57.801	21	TGCTTCGGAACAGCTCATGT	59.965	20	277	265	541	CTTCCCCTCAATTACTCCAGACA	59.48	23	TGCTTCGGAACAGCTCATGT	59.965	20	279	263	541	ACTTCCCCTCAATTACTCCAGAC	59.48	23	TGCTTCGGAACAGCTCATGT	59.965	20	280	262	541
c102366_g1_i2	Mono	(T)10	10	141	150	TCCCCTCAATTACTCCAGACA	57.801	21	TGCTTCGGAACAGCTCATGT	59.965	20	277	44	320	CTTCCCCTCAATTACTCCAGACA	59.48	23	TGCTTCGGAACAGCTCATGT	59.965	20	279	42	320	ACTTCCCCTCAATTACTCCAGAC	59.48	23	TGCTTCGGAACAGCTCATGT	59.965	20	280	41	320
c102371_g1_i1	Mono	(A)13	13	1	13
c102375_g1_i1	Tri	(ATG)6	18	1260	1277
c102375_g1_i2	Tri	(ATG)6	18	422	439
c102377_g1_i1	Mono	(T)11	11	272	282	ATCGGAAAGTGCACAGCTGT	60.25	20	TCAAAATGCAAGCCAGTTTCAGT	59.867	23	214	184	397	ATCGGAAAGTGCACAGCTGT	60.25	20	TCTCAAAATGCAAGCCAGTTTCA	59.616	23	216	184	399	ATCGGAAAGTGCACAGCTGT	60.25	20	CAAAATGCAAGCCAGTTTCAGT	58.54	22	213	184	396
c102380_g1_i1	Mono	(A)17	17	1	17
c102380_g1_i2	Mono	(A)17	17	1	17
c102384_g1_i1	Mono	(T)10	10	435	444	CCGTTCTCCATCTGCAGGAT	59.533	20	ACCAGCACCAAAATCCGTCA	60.179	20	276	309	584	CCGTTCTCCATCTGCAGGAT	59.533	20	TGACCAGCACCAAAATCCGT	60.179	20	278	309	586	CCGTTCTCCATCTGCAGGAT	59.533	20	GACCAGCACCAAAATCCGTC	59.478	20	277	309	585
c102384_g1_i2	Mono	(T)10	10	435	444	CCGTTCTCCATCTGCAGGAT	59.533	20	ACCAGCACCAAAATCCGTCA	60.179	20	276	309	584	CCGTTCTCCATCTGCAGGAT	59.533	20	TGACCAGCACCAAAATCCGT	60.179	20	278	309	586	CCGTTCTCCATCTGCAGGAT	59.533	20	GACCAGCACCAAAATCCGTC	59.478	20	277	309	585
c102384_g2_i1	Di	(TG)6	12	13	24
c102385_g1_i1	Mono	(T)12	12	497	508	TGCATTGGCTTTGTGAAGTGG	59.931	21	GTCAAGAGGACAACCAATTTAGAA	57.122	24	264	303	566	GCATTGGCTTTGTGAAGTGGA	59.659	21	GTCAAGAGGACAACCAATTTAGAA	57.122	24	263	304	566	TGCATTGGCTTTGTGAAGTGG	59.931	21	GTCAAGAGGACAACCAATTTAGAAA	57.728	25	264	303	566
c102385_g1_i2	Mono	(T)12	12	2598	2609	TGCATTGGCTTTGTGAAGTGG	59.931	21	GTCAAGAGGACAACCAATTTAGAA	57.122	24	264	2404	2667	GCATTGGCTTTGTGAAGTGGA	59.659	21	GTCAAGAGGACAACCAATTTAGAA	57.122	24	263	2405	2667	TGCATTGGCTTTGTGAAGTGG	59.931	21	GTCAAGAGGACAACCAATTTAGAAA	57.728	25	264	2404	2667
c102388_g1_i1	Mono	(A)15	15	1130	1144	GTGACCTCCCCAGAGCAAAG	60.322	20	GGGGGTCAGGCAGTGATATG	59.891	20	198	1104	1301	GTGACCTCCCCAGAGCAAAG	60.322	20	CCCGTGAAACAGACCACAGT	60.179	20	231	1104	1334	AGACGTGGTAGTTTGCTGCT	59.607	20	GGGGGTCAGGCAGTGATATG	59.891	20	231	1071	1301
c102394_g1_i1	Tetra	(CTTT)5	20	1	20
c1024_g1_i1	Mono	(A)10	10	12	21
c102404_g1_i2	Tri	(ATG)6	18	625	642	AACGGGTTACTTCCAGCTGG	59.964	20	ACACACTCGTTCGTCTGTCC	59.97	20	236	450	685	CTTCACTCTAGAGCAGGGCG	59.898	20	ACACACTCGTTCGTCTGTCC	59.97	20	274	412	685	TAGATCTGCAGCGGCTTGAG	59.896	20	ACACACTCGTTCGTCTGTCC	59.97	20	165	521	685
c102404_g1_i3	Tri	(ATG)6	18	637	654	AACGGGTTACTTCCAGCTGG	59.964	20	ACACACTCGTTCGTCTGTCC	59.97	20	236	462	697	CTTCACTCTAGAGCAGGGCG	59.898	20	ACACACTCGTTCGTCTGTCC	59.97	20	274	424	697	TAGATCTGCAGCGGCTTGAG	59.896	20	ACACACTCGTTCGTCTGTCC	59.97	20	165	533	697
c102405_g1_i1	Di	(AT)8	16	1	16
c102405_g1_i1	Mono	(A)12	12	131	142	AGCTGCTTGATTTTAAAATTGCTGT	59.007	25	GCTATTGTCATGCACAGCGG	59.971	20	185	83	267	AGCTGCTTGATTTTAAAATTGCTGT	59.007	25	CTGTTCTGTGTGGGGAGGTC	59.965	20	263	83	345	AGCTGCTTGATTTTAAAATTGCTGT	59.007	25	GTGGGGAGGTCAATGCTTCA	59.962	20	254	83	336
c102405_g1_i2	Mono	(T)13	13	194	206	TGTGGCTGCTGACCATTAACA	60.203	21	ACCTCACTTTAACCCTCACATGA	59.349	23	277	17	293	GCTTGTGGCTGCTGACCATT	61.53	20	ACCTCACTTTAACCCTCACATGA	59.349	23	280	14	293	GTGGCTGCTGACCATTAACA	58.466	20	ACCTCACTTTAACCCTCACATGA	59.349	23	276	18	293
c102406_g1_i1	Di	(TG)6	12	355	366
c102406_g1_i2	Di	(TG)6	12	287	298
c10241_g1_i1	Compound	(C)20aatgttgtccagttgcttccagccatatccccacttccttcccatccttctgtaatcagga(T)15cacccaggg(T)12	117	7	123
c102415_g1_i1	Di	(AC)9	18	6	23
c102415_g1_i2	Di	(CA)6	12	216	227	GTGAAGATCTGACCAGGCGG	60.461	20	ATCAGTCCACCGATGAACCG	59.824	20	236	185	420	GTGAAGATCTGACCAGGCGG	60.461	20	GCGATCAGTCCACCGATGAA	60.179	20	239	185	423	AGTGAAGATCTGACCAGGCG	59.466	20	ATCAGTCCACCGATGAACCG	59.824	20	237	184	420
c102415_g1_i2	Di	(CA)6	12	433	444	CGGTTCATCGGTGGACTGAT	59.824	20	CCCGGCCAACCTCTGTTATT	60.034	20	134	401	534	TTCATCGGTGGACTGATCGC	60.179	20	CCCGGCCAACCTCTGTTATT	60.034	20	131	404	534	TAATGACGGCGCTGTCAGAA	59.755	20	CCCGGCCAACCTCTGTTATT	60.034	20	277	258	534
c102415_g1_i3	Di	(CA)6	12	216	227	GTGAAGATCTGACCAGGCGG	60.461	20	ATCAGTCCACCGATGAACCG	59.824	20	236	185	420	GTGAAGATCTGACCAGGCGG	60.461	20	GCGATCAGTCCACCGATGAA	60.179	20	239	185	423	AGTGAAGATCTGACCAGGCG	59.466	20	ATCAGTCCACCGATGAACCG	59.824	20	237	184	420
c102415_g1_i3	Di	(CA)6	12	433	444	CGGTTCATCGGTGGACTGAT	59.824	20	CCCGGCCAACCTCTGTTATT	60.034	20	134	401	534	TTCATCGGTGGACTGATCGC	60.179	20	CCCGGCCAACCTCTGTTATT	60.034	20	131	404	534	TAATGACGGCGCTGTCAGAA	59.755	20	CCCGGCCAACCTCTGTTATT	60.034	20	277	258	534
c102416_g1_i1	Mono	(A)10	10	684	693	GCAACAAAACATTGGAGCAGC	59.472	21	AGTGAAAAGCTGTGTGTTCGT	58.644	21	236	642	877	GCTGTCAGACAGGTGTTTGC	59.691	20	TGGGTCTTGTTTCAGGAATGT	57.407	21	262	499	760	GCTGTCAGACAGGTGTTTGC	59.691	20	TGGGTCTTGTTTCAGGAATGTT	58.09	22	262	499	760
c102419_g1_i1	Di	(GT)6	12	1254	1265	CAGAGGAAGGGAAGTGAGCG	60.108	20	GCAGAAGCAGTGGGATCCTT	60.035	20	266	1221	1486	CAGAGGAAGGGAAGTGAGCG	60.108	20	CTGAGGGAGGAAGGTGGAGA	59.958	20	177	1221	1397	CAGAGGAAGGGAAGTGAGCG	60.108	20	TCTGAGGGAGGAAGGTGGAG	59.958	20	178	1221	1398
c102423_g1_i1	Mono	(A)11	11	1488	1498	CACCAGAGAAAGGGGAGCAG	60.036	20	CTGTTGCGGCTCACTCCTTA	60.037	20	278	1258	1535	TTCGTGGGTCACAAGCTGTT	60.107	20	CTGTTGCGGCTCACTCCTTA	60.037	20	233	1303	1535	GTAGTTTGGGAGAGGGCGAC	60.108	20	CTGTTGCGGCTCACTCCTTA	60.037	20	253	1283	1535
c102423_g1_i3	Mono	(A)11	11	1665	1675	CACCAGAGAAAGGGGAGCAG	60.036	20	CTGTTGCGGCTCACTCCTTA	60.037	20	278	1435	1712	TTCGTGGGTCACAAGCTGTT	60.107	20	CTGTTGCGGCTCACTCCTTA	60.037	20	233	1480	1712	GTAGTTTGGGAGAGGGCGAC	60.108	20	CTGTTGCGGCTCACTCCTTA	60.037	20	253	1460	1712
c102423_g1_i4	Mono	(A)11	11	1235	1245	CACCAGAGAAAGGGGAGCAG	60.036	20	CTGTTGCGGCTCACTCCTTA	60.037	20	278	1005	1282	TTCGTGGGTCACAAGCTGTT	60.107	20	CTGTTGCGGCTCACTCCTTA	60.037	20	233	1050	1282	GTAGTTTGGGAGAGGGCGAC	60.108	20	CTGTTGCGGCTCACTCCTTA	60.037	20	253	1030	1282
c102424_g1_i1	Mono	(T)14	14	199	212	TGAGCTTGTATGGACAACGCA	60.271	21	AGCAGTCCACATACAACTGGA	59.022	21	277	91	367	TGAGCTTGTATGGACAACGCA	60.271	21	GTCCACATACAACTGGAAGGGT	59.96	22	273	91	363	GAGCTTGTATGGACAACGCA	58.561	20	AGCAGTCCACATACAACTGGA	59.022	21	276	92	367
c102425_g1_i2	Mono	(T)13	13	385	397	CTCCGCCGTCTCACCTATTC	59.969	20	ATGGTGGAAAACGGGCTTCT	59.888	20	198	360	557	CTCCGCCGTCTCACCTATTC	59.969	20	TCATGGTGGAAAACGGGCTT	60.179	20	200	360	559	CTCCGCCGTCTCACCTATTC	59.969	20	TTCATGGTGGAAAACGGGCT	60.179	20	201	360	560
c102426_g2_i1	Di	(AC)9	18	1	18
c102445_g1_i1	Di	(GT)10	20	551	570	GCAGCAGCACAAGAAAACCA	59.897	20	ACCACTATGATGCTTGTGTGC	58.913	21	276	372	647	CATGCCGTTACAGCCACAAC	60.11	20	ACCACTATGATGCTTGTGTGC	58.913	21	146	502	647	GCAGCAGCACAAGAAAACCA	59.897	20	GACCACTATGATGCTTGTGTGC	59.904	22	277	372	648
c102448_g1_i1	Tri	(GCT)5	15	3302	3316	GCAGAGAAGAGGCGTGTTCT	60.038	20	GCTATCCAGAGCCCTCCAAC	59.892	20	216	3181	3396	CGGAGCAGGAGGGTTTACTG	60.108	20	AACAGGGGGTCGATCCAAAC	59.962	20	249	3237	3485	GTCGGAGCAGGAGGGTTTAC	60.108	20	AACAGGGGGTCGATCCAAAC	59.962	20	251	3235	3485
c102449_g1_i1	Tri	(CTC)7	21	1786	1806	AGACAGGAGGCTCATGGACT	59.958	20	GGGTGACTCTGAACATCCCG	60.108	20	157	1740	1896	GATAGGAGTTCCACGCCCTG	59.895	20	TGGGGATCAGTGGAGCGATA	60.106	20	239	1595	1833	ACCTTCCATTGACGGCAGTT	59.89	20	TGGGGATCAGTGGAGCGATA	60.106	20	169	1665	1833
c102453_g1_i1	Di	(AT)6	12	454	465	AGAGCACTGGCAATTATGGACA	60.026	22	CAGCTGTTGTCGCACCAAAA	59.9	20	256	352	607	AGAGCACTGGCAATTATGGACA	60.026	22	AGCTGTTGTCGCACCAAAAC	59.899	20	255	352	606	AGAGCACTGGCAATTATGGACA	60.026	22	GCTGTTGTCGCACCAAAACA	60.179	20	254	352	605
c102453_g1_i1	Mono	(T)10	10	216	225	GGTGTGTCGTCAGTTTTGCA	59.27	20	TGTCCATAATTGCCAGTGCTCT	60.026	22	280	94	373	GGTGTGTCGTCAGTTTTGCA	59.27	20	GTCCATAATTGCCAGTGCTCTG	59.643	22	279	94	372	TGGTGTGTCGTCAGTTTTGC	59.27	20	GTCCATAATTGCCAGTGCTCTG	59.643	22	280	93	372
c102460_g1_i1	Di	(AT)8	16	387	402	CAAACACACGACACGCACAT	59.973	20	ATTCTGGCAGAAACGGGCTT	60.251	20	245	223	467	CAAACACACGACACGCACAT	59.973	20	AATTCTGGCAGAAACGGGCT	60.251	20	246	223	468	AACAGCTCCAACGGTGTCAT	59.891	20	ATTCTGGCAGAAACGGGCTT	60.251	20	172	296	467
c102460_g1_i1	Di	(GT)10	20	839	858
c102460_g1_i1	Mono	(A)11	11	12	22
c102462_g1_i1	Di	(AG)10	20	2498	2517
c102463_g1_i1	Di	(CA)7	14	523	536	ACTTGGTTTTGTTGGCAGCA	59.099	20	TGGTCCGTCCTCTGTCTGAT	59.96	20	177	434	610	ACTTGGTTTTGTTGGCAGCA	59.099	20	TCTCGGCATGGATAAGCACC	59.893	20	145	434	578	ACTTGGTTTTGTTGGCAGCA	59.099	20	TTAACCCTGGTCCGTCCTCT	59.884	20	184	434	617
c102463_g1_i1	Di	(AC)8	16	657	672
c102463_g3_i1	Di	(GT)7	14	1	14
c102463_g3_i1	Di	(TG)7	14	135	148	TGGTCCGTCCTCTGTCTGAT	59.96	20	ACTTGGTTTTGTTGGCAGCA	59.099	20	177	59	235	TCTCGGCATGGATAAGCACC	59.893	20	ACTTGGTTTTGTTGGCAGCA	59.099	20	145	91	235	TTAACCCTGGTCCGTCCTCT	59.884	20	ACTTGGTTTTGTTGGCAGCA	59.099	20	184	52	235
c102464_g1_i1	Mono	(A)11	11	75	85
c102472_g1_i1	Mono	(T)16	16	1276	1291
c102473_g1_i1	Tri	(AGC)6	18	1	18
c102473_g1_i2	Tri	(AGC)6	18	1	18
c102477_g1_i1	Mono	(A)17	17	1	17
c102482_g1_i3	Mono	(T)10	10	1426	1435
c102487_g1_i1	Mono	(T)10	10	975	984	TTAGCTTCAACCAGAGCCGC	60.674	20	TTTGCTGTCAGCTGGACCAA	60.107	20	112	918	1029	TTAGCTTCAACCAGAGCCGC	60.674	20	TTGCTGTCAGCTGGACCAAT	59.889	20	111	918	1028	CTTCAACCAGAGCCGCAAAT	59.116	20	TTTGCTGTCAGCTGGACCAA	60.107	20	108	922	1029
c102493_g1_i1	Compound	(GA)6aggtaaataatcactctactaactgcttttacatc(A)10	57	478	534	GGCAAAGGTCACCAAATGGAC	59.999	21	ACGAGGACCTTCACTGATGC	59.752	20	168	444	611	CTGGCAAAGGTCACCAAATGG	59.999	21	ACGAGGACCTTCACTGATGC	59.752	20	170	442	611	TGGCAAAGGTCACCAAATGG	58.953	20	ACGAGGACCTTCACTGATGC	59.752	20	169	443	611
c102493_g2_i1	Compound	(T)10gatgtaaaagcagttagtagagtgattatttacct(TC)6	57	301	357	ACGAGGACCTTCACTGATGC	59.752	20	GGCAAAGGTCACCAAATGGAC	59.999	21	168	222	389	ACGAGGACCTTCACTGATGC	59.752	20	CTGGCAAAGGTCACCAAATGG	59.999	21	170	222	391	ACGAGGACCTTCACTGATGC	59.752	20	TGGCAAAGGTCACCAAATGG	58.953	20	169	222	390
c102496_g1_i1	Mono	(A)10	10	2470	2479	AGCCATGTTCAGCAAAACACA	59.244	21	AGAAGCATCAGTAAAAGCTCAAAA	57.36	24	214	2300	2513	GCCATGTTCAGCAAAACACAG	58.87	21	AGAAGCATCAGTAAAAGCTCAAAA	57.36	24	213	2301	2513	AAGCCATGTTCAGCAAAACACA	59.832	22	AGAAGCATCAGTAAAAGCTCAAAA	57.36	24	215	2299	2513
c102503_g1_i1	Mono	(A)12	12	1475	1486	CAGGTGTGTGGATGGTCAGT	59.602	20	TGAAACGACCGACAAAAAGGT	58.642	21	266	1268	1533	TCAGGTGTGTGGATGGTCAG	59.313	20	TGAAACGACCGACAAAAAGGT	58.642	21	267	1267	1533	CAGGTGTGTGGATGGTCAGT	59.602	20	TCTGAATGAAACGACCGACA	57.195	20	272	1268	1539
c102509_g1_i1	Mono	(A)10	10	184	193	ACCTTTTTCCTGCTTTAACGTACA	59.117	24	ACAAGAAAACGTTTTCCACAATGG	59.132	24	168	103	270	AACCTTTTTCCTGCTTTAACGT	57.005	22	ACAAGAAAACGTTTTCCACAATGG	59.132	24	169	102	270	CCTTTTTCCTGCTTTAACGTACACT	59.992	25	ACAAGAAAACGTTTTCCACAATGG	59.132	24	167	104	270
c102509_g1_i1	Mono	(T)10	10	299	308
c102509_g1_i2	Mono	(A)10	10	184	193	ACCTTTTTCCTGCTTTAACGTACA	59.117	24	AGAATGTCCAAGCAGCTCCC	60.035	20	175	103	277	ACCTTTTTCCTGCTTTAACGTACA	59.117	24	AGCAGAATGTCCAAGCAGCT	59.962	20	178	103	280	AACCTTTTTCCTGCTTTAACGT	57.005	22	AGAATGTCCAAGCAGCTCCC	60.035	20	176	102	277
c102509_g2_i2	Mono	(A)10	10	281	290	TGTCATTGAAACTCAAATGGCCT	59.103	23	ACTGTCATGAAAGTGGCCTT	57.336	20	270	69	338	TGTCATTGAAACTCAAATGGCCT	59.103	23	AACTGTCATGAAAGTGGCCT	57.336	20	271	69	339	TGTCATTGAAACTCAAATGGCCT	59.103	23	GAAACTGTCATGAAAGTGGCCT	59.113	22	273	69	341
c102513_g1_i1	Tri	(CAG)5	15	535	549	TGTGGTCTTTGTCTCCCAGC	59.891	20	AGGACGGCGGAGAAAACAAA	60.179	20	243	509	751	CTCCGAGTGAATGGATCCGG	59.967	20	CGTGTGGGAGGAGCATTTCA	60.322	20	250	327	576	TTTGATGCACTGCTCCGAGT	59.965	20	CGTGTGGGAGGAGCATTTCA	60.322	20	262	315	576
c102513_g1_i3	Tri	(CAG)5	15	535	549	TGTGGTCTTTGTCTCCCAGC	59.891	20	AGGACGGCGGAGAAAACAAA	60.179	20	243	509	751	CTCCGAGTGAATGGATCCGG	59.967	20	CGTGTGGGAGGAGCATTTCA	60.322	20	250	327	576	TTTGATGCACTGCTCCGAGT	59.965	20	CGTGTGGGAGGAGCATTTCA	60.322	20	262	315	576
c102515_g1_i1	Di	(GT)6	12	1061	1072	ACAGAATGCCACGTCTCAGG	60.037	20	CATGTTCGGGTCTGACCACA	59.965	20	259	859	1117	ACAGAATGCCACGTCTCAGG	60.037	20	CACATGTTCGGGTCTGACCA	59.965	20	261	859	1119	ACAGAATGCCACGTCTCAGG	60.037	20	ATGTTCGGGTCTGACCACAC	59.965	20	258	859	1116
c102515_g1_i1	Mono	(A)17	17	3	19
c102515_g1_i1	Mono	(T)12	12	816	827	GGAGGAACGGCTGACTTTGA	59.965	20	CCTGAGACGTGGCATTCTGT	60.037	20	239	640	878	AGGAGGAACGGCTGACTTTG	59.965	20	CCTGAGACGTGGCATTCTGT	60.037	20	240	639	878	GGAGGAACGGCTGACTTTGA	59.965	20	ACGTGGCATTCTGTTCACCT	59.891	20	233	640	872
c102518_g1_i1	Mono	(T)11	11	1041	1051	AGCTTCCCACAAGTTCACTCT	59.229	21	CCATCTGGACCACCCTGTTC	60.035	20	225	908	1132	AGCTTCCCACAAGTTCACTCT	59.229	21	TGGACCACCCTGTTCTCTCT	59.809	20	220	908	1127	AGCTTCCCACAAGTTCACTCT	59.229	21	TCTGGACCACCCTGTTCTCT	59.809	20	222	908	1129
c102521_g1_i1	Mono	(A)10	10	2283	2292	CTTAGCGATGGCCAAGGACA	60.108	20	AGGGCCAAATGAGTGTTCCC	60.252	20	216	2195	2410	GCGATGGCCAAGGACAAAAA	59.683	20	AGGGCCAAATGAGTGTTCCC	60.252	20	212	2199	2410	TAGCGATGGCCAAGGACAAA	59.673	20	AGGGCCAAATGAGTGTTCCC	60.252	20	214	2197	2410
c102521_g1_i1	Mono	(T)16	16	2708	2723
c102522_g1_i1	Mono	(A)10	10	195	204	CCCGGAGTTACAAGCACACT	59.965	20	TGCCACAGCCCAGAAAAGTT	60.397	20	209	64	272	CCCGGAGTTACAAGCACACT	59.965	20	TCTGCCACAGCCCAGAAAAG	60.538	20	211	64	274	TAGCCCGGAGTTACAAGCAC	59.752	20	TGCCACAGCCCAGAAAAGTT	60.397	20	212	61	272
c102522_g1_i2	Mono	(A)10	10	195	204	CCCGGAGTTACAAGCACACT	59.965	20	TGTCAGCCCTTGTTCCTTCC	59.89	20	279	64	342	CCCGGAGTTACAAGCACACT	59.965	20	TGCCACAGCCCAGAAAAGTT	60.397	20	209	64	272	CCCGGAGTTACAAGCACACT	59.965	20	TCAGCCCTTGTTCCTTCCTG	59.598	20	277	64	340
c102526_g1_i1	Di	(AT)9	18	1	18
c102530_g1_i1	Mono	(A)15	15	1	15
c102532_g1_i1	Di	(AT)9	18	1	18
c102532_g1_i1	Di	(AT)6	12	381	392	CAACCACAGTCTAGCAGCCA	59.965	20	CCAGAAGGGCAACAAACTGC	59.967	20	243	270	512	CAACCACAGTCTAGCAGCCA	59.965	20	GTCCCACCAACTACAGACGG	60.038	20	263	270	532	CAACCACAGTCTAGCAGCCA	59.965	20	TGTCACTCATCCGTCTCCCT	59.96	20	182	270	451
c102534_g1_i1	Compound	(A)11caaaaaaaaacatacac(AT)7	42	1	42
c102534_g2_i1	Mono	(A)13	13	125	137	ACGCCATTGACATGTTTATTCTTGA	59.817	25	GGGAAGGCACCTAAGCAACA	60.251	20	239	2	240	ACGCCATTGACATGTTTATTCTTGA	59.817	25	TGGGAAGGCACCTAAGCAAC	60.251	20	240	2	241	ACGCCATTGACATGTTTATTCTTGA	59.817	25	GCTCAATGGGAAGGCACCTA	59.744	20	246	2	247
c102534_g2_i1	Mono	(T)10	10	504	513	CAGCCTTGAAGACCTGCAGA	59.964	20	CAGAATCACAGGAGACTCGTGA	59.51	22	192	350	541	CAGCCTTGAAGACCTGCAGA	59.964	20	TCAGAATCACAGGAGACTCGTG	59.51	22	193	350	542	TCAGCCTTGAAGACCTGCAG	59.964	20	CAGAATCACAGGAGACTCGTGA	59.51	22	193	349	541
c102534_g2_i1	Mono	(A)14	14	635	648	GCTGCTACCTAGAGCTGCAT	59.608	20	TCTGTAGTGGAACATGTGAAGT	57.044	22	246	460	705	GCTGCTACCTAGAGCTGCAT	59.608	20	TTCTGTAGTGGAACATGTGAAGT	57.71	23	247	460	706	GCTGCTACCTAGAGCTGCAT	59.608	20	TCATTCTGTAGTGGAACATGTGA	57.518	23	250	460	709
c102534_g2_i1	Mono	(A)10	10	872	881	ACTTCACATGTTCCACTACAGA	57.044	22	ATGTCGCTGACACAGAGCAG	60.39	20	260	684	943	ACTTCACATGTTCCACTACAGA	57.044	22	GTCGCTGACACAGAGCAGTT	60.599	20	258	684	941	ACTTCACATGTTCCACTACAGAA	57.71	23	ATGTCGCTGACACAGAGCAG	60.39	20	260	684	943
c102542_g1_i1	Compound	(A)11cctttaacgataatgtactgttattgaactctacagatgcaattcgataaagtg(A)10	75	132	206	ATCAGGTGAGACCCCTTCGT	60.252	20	TCTCACCTTTCCAGCTACACA	58.675	21	211	27	237	TCAGGTGAGACCCCTTCGTA	59.593	20	TCTCACCTTTCCAGCTACACA	58.675	21	210	28	237	ATCAGGTGAGACCCCTTCGT	60.252	20	CTCACCTTTCCAGCTACACA	57.161	20	210	27	236
c102543_g1_i1	Di	(TG)6	12	1218	1229	ACATCACAGTGCACAGGAGG	59.964	20	AGCCCTTTAAAACTGCAGTGC	59.659	21	254	1102	1355	CACAGTGCACAGGAGGAGAG	60.038	20	AGCCCTTTAAAACTGCAGTGC	59.659	21	250	1106	1355	ACATCACAGTGCACAGGAGG	59.964	20	CCTTTAAAACTGCAGTGCGC	58.592	20	251	1102	1352
c102543_g1_i1	Mono	(A)10	10	103	112	CCCAACAAGTTAAACCCAGCA	58.964	21	CTGCAACAGCAACACCTCAC	59.97	20	269	72	340	ACCCAACAAGTTAAACCCAGC	58.964	21	CTGCAACAGCAACACCTCAC	59.97	20	270	71	340	CCCAACAAGTTAAACCCAGCA	58.964	21	GAGTCTGCGACAGATGAGGG	59.898	20	209	72	280
c102543_g1_i2	Di	(TG)6	12	922	933	ACATCACAGTGCACAGGAGG	59.964	20	AGCCCTTTAAAACTGCAGTGC	59.659	21	254	806	1059	CACAGTGCACAGGAGGAGAG	60.038	20	AGCCCTTTAAAACTGCAGTGC	59.659	21	250	810	1059	ACATCACAGTGCACAGGAGG	59.964	20	CCTTTAAAACTGCAGTGCGC	58.592	20	251	806	1056
c102548_g1_i1	Mono	(T)10	10	477	486	CAAACGAATGACGCCACACA	59.694	20	TCTAAATCGAGTCTGCATTGCA	58.139	22	251	288	538	GAATGACGCCACACACGTTT	59.693	20	TCTAAATCGAGTCTGCATTGCA	58.139	22	246	293	538	AAACGAATGACGCCACACAC	59.693	20	TCTAAATCGAGTCTGCATTGCA	58.139	22	250	289	538
c102549_g1_i1	Mono	(A)10	10	251	260	TGGTCTTGTCAACACTGCTGA	59.791	21	TCACCTTTGTCTGCAGTGGT	59.454	20	123	175	297	TGAACAGGCCTTAACGATGCA	60.271	21	TCACCTTTGTCTGCAGTGGT	59.454	20	280	18	297	GAACAGGCCTTAACGATGCA	58.551	20	TCACCTTTGTCTGCAGTGGT	59.454	20	279	19	297
c102559_g1_i1	Di	(TC)6	12	653	664	TGCAGACTGCTGAGACACAG	59.967	20	AGGACGGTTTCTCTTTCTCGT	59.038	21	196	516	711	CTGCAGACTGCTGAGACACA	59.967	20	AGGACGGTTTCTCTTTCTCGT	59.038	21	197	515	711	CACTGCAGACTGCTGAGACA	59.967	20	AGGACGGTTTCTCTTTCTCGT	59.038	21	199	513	711
c102560_g1_i1	Mono	(T)10	10	109	118	ACCCAGCACAACCCAACATT	60.398	20	TGGGAAAACACAATAAGGTCCTG	58.851	23	196	6	201	ACCCAGCACAACCCAACATT	60.398	20	GGGAAAACACAATAAGGTCCTGT	58.85	23	195	6	200	ACCCAGCACAACCCAACATT	60.398	20	TGGGAAAACACAATAAGGTCCTGT	60.387	24	196	6	201
c102566_g1_i1	Mono	(A)20	20	1	20
c10257_g1_i1	Mono	(T)10	10	359	368	CAGCAGTCCCTTCGCAAGTA	60.037	20	TGGGCATTGTTTGTTTGTTGT	57.659	21	263	162	424	TGGTACAAAGGTGCGCATCA	60.251	20	TGGGCATTGTTTGTTTGTTGT	57.659	21	184	241	424	TACAACAGCAGTCCCTTCGC	60.32	20	TGGGCATTGTTTGTTTGTTGT	57.659	21	268	157	424
c102573_g1_i1	Di	(AC)7	14	26	39	CCGACACACACACCTACACA	59.897	20	TGTGACATGCAGCACCTTCT	59.891	20	187	2	188	CCGACACACACACCTACACA	59.897	20	ACATGCAGCACCTTCTCGAT	59.749	20	183	2	184	CCGACACACACACCTACACA	59.897	20	TGCAGCACCTTCTCGATTCA	59.679	20	180	2	181
c102577_g1_i1	Mono	(A)19	19	1	19
c102578_g1_i1	Di	(TA)8	16	825	840	CACAATGGGAACTGACGGGA	59.964	20	TCCCTGTGTTTGAGTTGGGC	60.467	20	237	645	881	GACAGACCTGCACAATGGGA	59.963	20	TCCCTGTGTTTGAGTTGGGC	60.467	20	247	635	881	CACAATGGGAACTGACGGGA	59.964	20	CCCTGTGTTTGAGTTGGGCT	60.468	20	236	645	880
c102578_g1_i1	Mono	(T)16	16	989	1004	CCCCTCGGATTGTAAGCACA	59.748	20	CTGGCTGCACAAACAAGCTT	59.896	20	212	932	1143	ACCCCTCGGATTGTAAGCAC	59.748	20	CTGGCTGCACAAACAAGCTT	59.896	20	213	931	1143	TCGGATTGTAAGCACACCGT	59.681	20	CTGGCTGCACAAACAAGCTT	59.896	20	208	936	1143
c102578_g1_i1	Tri	(TGC)5	15	2890	2904	CTTGGGGTGCAAGAAACTGC	59.967	20	CCACACCAGCAAAAGCAACA	59.825	20	221	2724	2944	CTTGGGGTGCAAGAAACTGC	59.967	20	ACCACACCAGCAAAAGCAAC	59.824	20	222	2724	2945	CCTTTCCAAGGGACGGATCC	60.107	20	CCACACCAGCAAAAGCAACA	59.825	20	131	2814	2944
c102580_g1_i1	Mono	(T)10	10	390	399	AGTCAGGAACACATTACACCCA	59.291	22	CAGTCATTGCATCCTGACAGG	58.985	21	191	309	499	AGTCAGGAACACATTACACCCA	59.291	22	TCAGTCATTGCATCCTGACAGG	60.355	22	192	309	500	CAGTCAGGAACACATTACACCC	58.926	22	CAGTCATTGCATCCTGACAGG	58.985	21	192	308	499
c102584_g1_i1	Mono	(T)16	16	714	729	GACTTTCACCACCTCGCTGA	59.966	20	CAAGGTAGGGAGTGCAGAGC	60.108	20	104	662	765	TCAGACTTTCACCACCTCGC	59.966	20	CAAGGTAGGGAGTGCAGAGC	60.108	20	107	659	765	AGACTTTCACCACCTCGCTG	59.966	20	CAAGGTAGGGAGTGCAGAGC	60.108	20	105	661	765
c102584_g1_i2	Di	(GT)8	16	1327	1342	AGAAACAGAGGCTGTGGAGC	59.964	20	GCACTACGACTGCAGTTCCT	60.038	20	191	1270	1460	AGAAACAGAGGCTGTGGAGC	59.964	20	AGCACTACGACTGCAGTTCC	60.038	20	192	1270	1461	AGAAACAGAGGCTGTGGAGC	59.964	20	CAGTTCCTCCACGTCCAACA	59.894	20	179	1270	1448
c102584_g1_i2	Mono	(T)16	16	714	729	GACTTTCACCACCTCGCTGA	59.966	20	CAAGGTAGGGAGTGCAGAGC	60.108	20	104	662	765	TCAGACTTTCACCACCTCGC	59.966	20	CAAGGTAGGGAGTGCAGAGC	60.108	20	107	659	765	AGACTTTCACCACCTCGCTG	59.966	20	CAAGGTAGGGAGTGCAGAGC	60.108	20	105	661	765
c102592_g1_i1	Di	(CA)11	22	1	22
c102592_g1_i1	Mono	(A)12	12	396	407	AGGTCCTGAAAGTGAAGGCT	58.56	20	AAGCTGTATCTGCCGATCCG	59.967	20	242	286	527	AGGTCCTGAAAGTGAAGGCT	58.56	20	TCACGGGAAGCTGTATCTGC	59.824	20	249	286	534	AGGTCCTGAAAGTGAAGGCT	58.56	20	GCTGTATCTGCCGATCCGAT	59.755	20	240	286	525
c102595_g1_i1	Mono	(T)18	18	841	858
c102601_g1_i1	Compound	(ACA)5aaaaagccccaacaaattcatttactgggtgagaacctcttacttctgagacacacac(A)12	85	1024	1108	AAAGCACGCACAACATCCAC	59.969	20	AGCTGCTTAAGTTACCACTGGT	59.628	22	207	972	1178	AAAGCACGCACAACATCCAC	59.969	20	GCTGCTTAAGTTACCACTGGT	58.22	21	206	972	1177	AAAGCACGCACAACATCCAC	59.969	20	AGCTGCTTAAGTTACCACTGG	57.941	21	207	972	1178
c102606_g1_i1	Mono	(A)12	12	357	368	CTTGGTAGCCCTGCATCTCC	60.179	20	CATGCCACCCCAAACCTCTA	59.669	20	104	289	392	GCCACTTGGAGATTGGTCCT	59.67	20	CATGCCACCCCAAACCTCTA	59.669	20	270	123	392	AGGCCACTTGGAGATTGGTC	59.67	20	CATGCCACCCCAAACCTCTA	59.669	20	272	121	392
c102608_g1_i1	Tri	(TGG)5	15	1405	1419	TTTGGTGGGCGTTCTCTCTC	59.965	20	ATGGTGGCGATGCAAGAGAA	60.035	20	248	1261	1508	TTTGGTGGGCGTTCTCTCTC	59.965	20	CTTCTGCCAGGGTCTTCCAG	60.036	20	187	1261	1447	CTTTGGTGGGCGTTCTCTCT	59.965	20	ATGGTGGCGATGCAAGAGAA	60.035	20	249	1260	1508
c102614_g1_i1	Mono	(A)14	14	9	22
c102616_g1_i1	Compound	(A)10taaggaaaaag(A)11	32	1598	1629	ACCCCAGGACACGTATCAAT	58.42	20	GTTTACAAGGGGTCGGCTGA	59.964	20	264	1421	1684	ACCCCAGGACACGTATCAAT	58.42	20	ACAAGGGGTCGGCTGAAATT	59.888	20	260	1421	1680	ACCCCAGGACACGTATCAAT	58.42	20	TGTTTACAAGGGGTCGGCTG	60.251	20	265	1421	1685
c102616_g1_i1	Tetra	(TCTT)5	20	2175	2194
c102616_g1_i1	Tri	(CAC)5	15	415	429	CATCACCACCACCACCATCA	59.962	20	AAGAGTTCCCAGCGCTAACC	60.036	20	201	381	581	CATCATCACCACCACCACCA	59.962	20	AAGAGTTCCCAGCGCTAACC	60.036	20	204	378	581	CACCATCATCACCACCACCA	59.962	20	AAGAGTTCCCAGCGCTAACC	60.036	20	207	375	581
c102616_g1_i2	Compound	(A)10taaggaaaaag(A)11	32	1425	1456	ACCCCAGGACACGTATCAAT	58.42	20	GTTTACAAGGGGTCGGCTGA	59.964	20	264	1248	1511	ACCCCAGGACACGTATCAAT	58.42	20	ACAAGGGGTCGGCTGAAATT	59.888	20	260	1248	1507	ACCCCAGGACACGTATCAAT	58.42	20	TGTTTACAAGGGGTCGGCTG	60.251	20	265	1248	1512
c102616_g1_i2	Tetra	(TCTT)5	20	2002	2021
c102616_g1_i2	Tri	(CAC)5	15	415	429	CATCACCACCACCACCATCA	59.962	20	AAGAGTTCCCAGCGCTAACC	60.036	20	201	381	581	CATCATCACCACCACCACCA	59.962	20	AAGAGTTCCCAGCGCTAACC	60.036	20	204	378	581	CACCATCATCACCACCACCA	59.962	20	AAGAGTTCCCAGCGCTAACC	60.036	20	207	375	581
c102616_g1_i3	Compound	(A)10taaggaaaaag(A)11	32	1385	1416	ACCCCAGGACACGTATCAAT	58.42	20	GTTTACAAGGGGTCGGCTGA	59.964	20	264	1208	1471	ACCCCAGGACACGTATCAAT	58.42	20	ACAAGGGGTCGGCTGAAATT	59.888	20	260	1208	1467	ACCCCAGGACACGTATCAAT	58.42	20	TGTTTACAAGGGGTCGGCTG	60.251	20	265	1208	1472
c102616_g1_i3	Tetra	(TCTT)5	20	1962	1981
c102616_g1_i3	Tri	(CAC)5	15	415	429	CATCACCACCACCACCATCA	59.962	20	AAGAGTTCCCAGCGCTAACC	60.036	20	201	381	581	CATCATCACCACCACCACCA	59.962	20	AAGAGTTCCCAGCGCTAACC	60.036	20	204	378	581	CACCATCATCACCACCACCA	59.962	20	AAGAGTTCCCAGCGCTAACC	60.036	20	207	375	581
c102617_g1_i1	Mono	(A)11	11	35	45	CAGAGCCATGATTTTATGACTGCA	59.663	24	ATAGTCTGGGGCCAGTGTTG	59.379	20	118	6	123	ACAGAGCCATGATTTTATGACTGC	59.662	24	ATAGTCTGGGGCCAGTGTTG	59.379	20	119	5	123	AGAGCCATGATTTTATGACTGCA	58.47	23	ATAGTCTGGGGCCAGTGTTG	59.379	20	117	7	123
c102617_g1_i1	Mono	(T)10	10	524	533	TGGCCTCCGAACCATGAAAA	59.889	20	ACCATCTGAAGCAGCTGGAA	59.305	20	218	490	707	TTTTTCTGGCCTCCGAACCA	59.816	20	ACCATCTGAAGCAGCTGGAA	59.305	20	224	484	707	CTGGCCTCCGAACCATGAAA	60.322	20	ACCATCTGAAGCAGCTGGAA	59.305	20	219	489	707
c102617_g1_i1	Mono	(T)19	19	897	915
c102618_g1_i1	Mono	(A)11	11	2316	2326	AGGGGTCTTCAGTTGGATGT	58.253	20	CCAATTCTCTCTCCGTGGTGT	59.724	21	181	2243	2423	AGGGGTCTTCAGTTGGATGT	58.253	20	ACCAATTCTCTCTCCGTGGTG	59.724	21	182	2243	2424	AGGGGTCTTCAGTTGGATGT	58.253	20	TCTCTCTCCGTGGTGTACAC	58.469	20	176	2243	2418
c102618_g1_i1	Mono	(T)11	11	2669	2679	CCAATTCTCTCTCCGTGGTGT	59.724	21	AGGGGTCTTCAGTTGGATGT	58.253	20	181	2570	2750	ACCAATTCTCTCTCCGTGGTG	59.724	21	AGGGGTCTTCAGTTGGATGT	58.253	20	182	2569	2750	TCTCTCTCCGTGGTGTACAC	58.469	20	AGGGGTCTTCAGTTGGATGT	58.253	20	176	2575	2750
c102618_g1_i1	Tri	(AGC)5	15	374	388	GGTCATGATCACATCGCCCT	59.893	20	CGATTCGCTTGCCGTAAAGG	59.974	20	162	309	470	GGTCATGATCACATCGCCCT	59.893	20	AAAATGTGTCCTGTGCGTGC	59.969	20	213	309	521	GGTCATGATCACATCGCCCT	59.893	20	AGCTCAATTGGACTGACCGG	60.036	20	267	309	575
c102618_g1_i1	Tri	(GCT)5	15	4607	4621	CGATTCGCTTGCCGTAAAGG	59.974	20	GGTCATGATCACATCGCCCT	59.893	20	162	4523	4684	AAAATGTGTCCTGTGCGTGC	59.969	20	GGTCATGATCACATCGCCCT	59.893	20	213	4472	4684	AGCTCAATTGGACTGACCGG	60.036	20	GGTCATGATCACATCGCCCT	59.893	20	267	4418	4684
c102619_g1_i1	Di	(GT)7	14	576	589
c102626_g2_i1	Mono	(T)10	10	236	245	GATTGCATGACTTGTCCGGC	59.901	20	AATTCAAGGCCCTGGAAAGT	57.298	20	220	50	269	TGACTTGTCCGGCGAAAAGA	59.895	20	AATTCAAGGCCCTGGAAAGT	57.298	20	213	57	269	TAGGCCACAAAGTGTTGGCA	60.106	20	AATTCAAGGCCCTGGAAAGT	57.298	20	145	125	269
c102630_g1_i1	Mono	(A)11	11	1403	1413	AGGTTGAGCATTGGACCCTG	59.961	20	AAGCCAGAGAGGACAACAGC	59.964	20	152	1312	1463	AGGTTGAGCATTGGACCCTG	59.961	20	CCAGAGAGGACAACAGCAGG	60.037	20	149	1312	1460	GCCGCCCTTGAAACAATTCA	59.683	20	AAGCCAGAGAGGACAACAGC	59.964	20	225	1239	1463
c102632_g1_i1	Di	(AC)6	12	269	280	AGCAACAGTCAAAGGACACA	57.582	20	AGACATGGTTGCTTTGGCTT	58.292	20	275	42	316	AGCAACAGTCAAAGGACACA	57.582	20	AAGACATGGTTGCTTTGGCT	58.292	20	276	42	317	AAGCAACAGTCAAAGGACACA	58.278	21	AGACATGGTTGCTTTGGCTT	58.292	20	276	41	316
c102632_g1_i2	Di	(AC)6	12	269	280	AGCAACAGTCAAAGGACACA	57.582	20	AGACATGGTTGCTTTGGCTT	58.292	20	275	42	316	AGCAACAGTCAAAGGACACA	57.582	20	AAGACATGGTTGCTTTGGCT	58.292	20	276	42	317	AAGCAACAGTCAAAGGACACA	58.278	21	AGACATGGTTGCTTTGGCTT	58.292	20	276	41	316
c102632_g1_i3	Di	(AC)6	12	269	280	AGCAACAGTCAAAGGACACA	57.582	20	AGACATGGTTGCTTTGGCTT	58.292	20	275	42	316	AGCAACAGTCAAAGGACACA	57.582	20	AAGACATGGTTGCTTTGGCT	58.292	20	276	42	317	AAGCAACAGTCAAAGGACACA	58.278	21	AGACATGGTTGCTTTGGCTT	58.292	20	276	41	316
c102635_g1_i2	Mono	(A)12	12	30	41
c102642_g1_i1	Mono	(T)11	11	639	649	TGTGCAATAAGATCCGGGCT	59.454	20	TGGCTGCAGTTAAATGTCGC	59.479	20	234	492	725	TGTGCAATAAGATCCGGGCT	59.454	20	GGCTGCAGTTAAATGTCGCT	59.195	20	233	492	724	TCCACACATGGCATCCATCT	59.079	20	TGGCTGCAGTTAAATGTCGC	59.479	20	120	606	725
c102642_g1_i1	Mono	(T)10	10	850	859	GCGACATTTAACTGCAGCCA	59.479	20	AGGCAAGACTGGGATGATGT	58.707	20	205	706	910	CCCACAATCACCTGCAATGG	59.467	20	AGGCAAGACTGGGATGATGT	58.707	20	260	651	910	GCGACATTTAACTGCAGCCA	59.479	20	ACAGAAGACCTGAAGCACACA	59.514	21	229	706	934
c102647_g1_i1	Di	(GT)11	22	1	22
c102647_g1_i2	Tri	(CAT)7	21	1	21
c102647_g1_i3	Tri	(CAT)7	21	1	21
c102652_g1_i1	Mono	(T)10	10	163	172	AGTGGTGAGCATTATAGACTGCT	59.291	23	TGGCAGCACACGGTCATTAT	60.036	20	161	47	207	AGTGGTGAGCATTATAGACTGCT	59.291	23	TTGGCAGCACACGGTCATTA	60.251	20	162	47	208	GTGGTGAGCATTATAGACTGCT	57.935	22	TGGCAGCACACGGTCATTAT	60.036	20	160	48	207
c102653_g1_i1	Di	(AT)7	14	502	515	CACAACATCCACACATGCCA	59.04	20	TGCTTGCGGGAGGAATTGTT	60.539	20	263	435	697	ACACAACATCCACACATGCC	59.039	20	TGCTTGCGGGAGGAATTGTT	60.539	20	264	434	697	CACAACATCCACACATGCCA	59.04	20	TACAGTTTTCCGTGCTTGCG	59.416	20	275	435	709
c102653_g1_i1	Mono	(A)10	10	327	336	CCATGCGTGTGCTGGAAATG	60.457	20	TGGCATGTGTGGATGTTGTG	59.04	20	279	176	454	CCATGCGTGTGCTGGAAATG	60.457	20	GGCATGTGTGGATGTTGTGT	59.039	20	278	176	453	CATGCGTGTGCTGGAAATGA	59.477	20	TGGCATGTGTGGATGTTGTG	59.04	20	278	177	454
c102653_g1_i1	Mono	(A)11	11	618	628	CACAACATCCACACATGCCA	59.04	20	TGCTTGCGGGAGGAATTGTT	60.539	20	263	435	697	ACACAACATCCACACATGCC	59.039	20	TGCTTGCGGGAGGAATTGTT	60.539	20	264	434	697	CACAACATCCACACATGCCA	59.04	20	TACAGTTTTCCGTGCTTGCG	59.416	20	275	435	709
c102654_g1_i2	Mono	(T)13	13	116	128	GAGCTTTTCTCGCAATTCTGAT	57.387	22	TGACACGACAGAATGATTCCTGT	59.993	23	251	82	332	AGCTTTTCTCGCAATTCTGATTCT	59.301	24	TGACACGACAGAATGATTCCTGT	59.993	23	250	83	332	TGTGAAATTCCGAGCTTTTCTC	57.251	22	TGACACGACAGAATGATTCCTGT	59.993	23	262	71	332
c102654_g1_i2	Mono	(A)12	12	246	257	ACAATTCTGAGCATGTTTCTTGCA	59.962	24	TCGCATTCAGCAGTGAAATGT	58.846	21	224	194	417	ACAATTCTGAGCATGTTTCTTGCA	59.962	24	TCGCATTCAGCAGTGAAATGTC	59.84	22	224	194	417	ACAATTCTGAGCATGTTTCTTGCA	59.962	24	CGCATTCAGCAGTGAAATGTCT	59.839	22	223	194	416
c102654_g1_i3	Mono	(T)13	13	83	95	TGCACTTCTTTTCTCGCAATTCT	59.435	23	TGACACGACAGAATGATTCCTGT	59.993	23	255	45	299	TTTGCACTTCTTTTCTCGCAA	57.226	21	TGACACGACAGAATGATTCCTGT	59.993	23	257	43	299	TGCACTTCTTTTCTCGCAATTC	58.111	22	TGACACGACAGAATGATTCCTGT	59.993	23	255	45	299
c102654_g1_i3	Mono	(A)12	12	213	224	ACAATTCTGAGCATGTTTCTTGCA	59.962	24	TCGCATTCAGCAGTGAAATGT	58.846	21	224	161	384	ACAATTCTGAGCATGTTTCTTGCA	59.962	24	TCGCATTCAGCAGTGAAATGTC	59.84	22	224	161	384	ACAATTCTGAGCATGTTTCTTGCA	59.962	24	CGCATTCAGCAGTGAAATGTCT	59.839	22	223	161	383
c102655_g1_i1	Compound	(AAAG)5aaattacaaaaaagaagaagaagggataattatattttatagacactgcacatgttttgaaatt(CAA)5	99	1	99
c102661_g1_i1	Mono	(T)10	10	1642	1651	CCAACCGTGACTTCGACTGA	59.968	20	ACAGGAAACCCAAGCCATGT	59.812	20	261	1471	1731	CTCACCAACCGTGACTTCGA	59.968	20	ACAGGAAACCCAAGCCATGT	59.812	20	265	1467	1731	GTCCTCACCAACCGTGACTT	59.894	20	ACAGGAAACCCAAGCCATGT	59.812	20	268	1464	1731
c102661_g1_i1	Mono	(A)11	11	1818	1828	ACATGGCTTGGGTTTCCTGT	59.812	20	TGTGCGTTCTACAGGAAACT	57.097	20	216	1712	1927	TGGCTTGGGTTTCCTGTGAT	59.518	20	TGTGCGTTCTACAGGAAACT	57.097	20	213	1715	1927	ATGGCTTGGGTTTCCTGTGA	59.518	20	TGTGCGTTCTACAGGAAACT	57.097	20	214	1714	1927
c102661_g1_i1	Mono	(T)15	15	2243	2257	TGACTTGTGTTTGCTTCACCC	59.252	21	ACAATGCACTTGTCAAAAGGCA	59.832	22	122	2176	2297	TGCTTGTAGCCAATGTGTGT	58.02	20	ACAATGCACTTGTCAAAAGGCA	59.832	22	196	2102	2297	TGCACGTTAGTTGTTTGAGCA	58.99	21	ACAATGCACTTGTCAAAAGGCA	59.832	22	229	2069	2297
c102662_g1_i1	Mono	(A)14	14	137	150	TGGACTGAGCCCAGATCTGA	59.958	20	GGACCAGCATATGACCAGCT	59.528	20	184	44	227	TGGACTGAGCCCAGATCTGA	59.958	20	AGGACCAGCATATGACCAGC	59.528	20	185	44	228	TGGACTGAGCCCAGATCTGA	59.958	20	GACCAGCATATGACCAGCTCA	59.86	21	183	44	226
c102664_g1_i1	Mono	(T)11	11	1075	1085
c102664_g1_i2	Mono	(T)11	11	605	615
c102664_g1_i3	Mono	(T)11	11	1036	1046
c102671_g1_i1	Tri	(CGG)5	15	1216	1230	CAACAACAACGACAGCGGAG	60.042	20	GCCGAGAGAGCTGGAAGTTT	60.037	20	249	1113	1361	CAACAACAACGACAGCGGAG	60.042	20	TCTCTCCTGTTGCCGAGAGA	59.962	20	260	1113	1372	CTCGCTCCAGAAACCACACT	59.966	20	AAGGCCTGAACAGACATGCA	59.889	20	236	1027	1262
c102674_g1_i1	Tri	(TAA)5	15	131	145
c102680_g2_i1	Mono	(A)12	12	571	582	CGGGCAGGTTTAAGTGGACT	59.964	20	GTCGTCTATTAGGGGGCAGC	59.966	20	234	486	719	CGGGCAGGTTTAAGTGGACT	59.964	20	AATTTCGGTCGTCCAAGCCT	59.964	20	275	486	760	CGGGCAGGTTTAAGTGGACT	59.964	20	GGTCGTCCAAGCCTCTTCTC	60.109	20	269	486	754
c102681_g2_i1	Di	(TC)11	22	1554	1575
c102681_g2_i1	Mono	(T)10	10	551	560	TGGCGTGAGTCAGAAGCTTT	59.893	20	TGAATTGACAGTTCCCCGTGT	59.858	21	252	508	759	TGGCGTGAGTCAGAAGCTTT	59.893	20	GTTCCCCGTGTATTCAGACCA	59.723	21	242	508	749	GCTGGCACCGTTGTTTCTTT	59.898	20	TGCTCGGTTATTTTGACCCCT	59.647	21	256	464	719
c102685_g1_i1	Di	(CT)7	14	1	14
c102685_g1_i1	Di	(TC)7	14	194	207	CACTGTACCGGATGGACACC	60.108	20	GGCGACGGGGAAAAATTAGC	59.9	20	175	56	230	CACTGTACCGGATGGACACC	60.108	20	CATGCTGTCTGAGAGTGGGG	60.108	20	193	56	248	CACTGTACCGGATGGACACC	60.108	20	CCATGCTGTCTGAGAGTGGG	60.108	20	194	56	249
c102686_g1_i1	Mono	(T)11	11	47	57	AAAGACAAAACCGCACAATGT	57.481	21	TGTGAGTTTGTCTTGCAGTTCTG	59.625	23	237	7	243	AAAGACAAAACCGCACAATGT	57.481	21	TGTGAGTTTGTCTTGCAGTTCT	58.39	22	237	7	243	AAAGACAAAACCGCACAATGT	57.481	21	TGAGTTTGTCTTGCAGTTCTGAC	59.377	23	235	7	241
c102692_g1_i1	Tri	(AAG)5	15	352	366	TGACACACCCAGCAGAAGAC	59.893	20	CTCTGGATGGGTGTGGGAAC	60.035	20	201	254	454	CCCAGCAGAAGACTTCCTCG	60.108	20	CTCTGGATGGGTGTGGGAAC	60.035	20	194	261	454	CACCAGAGAGCTTGTCCGAG	60.109	20	CTCTGGATGGGTGTGGGAAC	60.035	20	132	323	454
c102696_g2_i1	Di	(TG)6	12	289	300	GGTTTCGATCTGCAGTGGGA	60.036	20	CGCTCTCACAAAGCGAACAG	59.837	20	163	208	370	GGTTTCGATCTGCAGTGGGA	60.036	20	GACATGCTGTGAAGATGCGC	60.248	20	125	208	332	GGTTTCGATCTGCAGTGGGA	60.036	20	TACCGCTCTCACAAAGCGAA	59.684	20	166	208	373
c102696_g2_i1	Di	(CT)8	16	816	831	TTCCCGCTCTTAAAGGACGG	59.752	20	GTTGCGGCGTGAACATTTCT	60.04	20	215	759	973	GTGCTGTCAGCTTCAAACGG	60.041	20	ACGCCGCCTACTTGATTTCT	59.751	20	266	615	880	GTGTGGAGGAAGCTGTAGGG	59.749	20	GTTGCGGCGTGAACATTTCT	60.04	20	271	703	973
c102696_g2_i1	Di	(GA)7	14	1105	1118	AGAAATGTTCACGCCGCAAC	60.04	20	GAGGAGACGCGCTCGATTTA	59.971	20	260	954	1213	AGAAATGTTCACGCCGCAAC	60.04	20	AGGAGACGCGCTCGATTTAG	59.97	20	259	954	1212	AGAAATGTTCACGCCGCAAC	60.04	20	ACGCGCTCGATTTAGTGTCA	60.109	20	254	954	1207
c102697_g1_i1	Mono	(T)10	10	60	69	ACTTTCAGTTTGTCCAGAGTGGA	59.8	23	TGCCAATACACCTACAGCCA	59.012	20	223	15	237	TGACTTTCAGTTTGTCCAGAGTG	58.808	23	CCAGAAGGTGGTGCTGTCAA	60.179	20	100	13	112	CTGACTTTCAGTTTGTCCAGAGTG	59.728	24	CCAGAAGGTGGTGCTGTCAA	60.179	20	101	12	112
c102701_g1_i1	Compound	(AG)7tgaggg(GT)7	34	2621	2654
c102701_g1_i1	Mono	(A)10	10	259	268	TTCCTTCCCAAGATGCCACC	59.96	20	TGTTGCCGATGAGAAACCGA	59.966	20	214	113	326	TTCCTTCCCAAGATGCCACC	59.96	20	ACTAAAACCAGAGCGCCGAA	59.966	20	246	113	358	TTCCTTCCCAAGATGCCACC	59.96	20	AACTAAAACCAGAGCGCCGA	59.966	20	247	113	359
c102701_g1_i1	Mono	(T)14	14	378	391	TCGGTTTCTCATCGGCAACA	59.966	20	ACACTGCGGAGAGTTCCCTA	60.252	20	168	307	474	TCGGCGCTCTGGTTTTAGTT	59.966	20	ACACTGCGGAGAGTTCCCTA	60.252	20	135	340	474	TTCGGCGCTCTGGTTTTAGT	59.966	20	ACACTGCGGAGAGTTCCCTA	60.252	20	136	339	474
c102704_g1_i1	Mono	(T)18	18	3027	3044
c102709_g1_i1	Mono	(A)18	18	2	19
c102709_g1_i2	Mono	(A)18	18	2	19
c102709_g1_i3	Mono	(A)18	18	2	19
c102709_g2_i1	Mono	(A)11	11	364	374	ACATTCCTTTTGAACGATGACAGT	59.178	24	AAGGCTTGGACTTGTGAGCA	59.817	20	149	316	464	ACATTCCTTTTGAACGATGACAGT	59.178	24	AGGCTTGGACTTGTGAGCAT	59.597	20	148	316	463	ACATTCCTTTTGAACGATGACAGT	59.178	24	GGCTTGGACTTGTGAGCATG	59.475	20	147	316	462
c102713_g1_i1	Mono	(T)10	10	69	78	TGTGAAGCAGTCATACGATGAGT	59.807	23	ATGACAGAGAAGCGTCCACG	60.109	20	132	37	168	TGTGAAGCAGTCATACGATGAGT	59.807	23	GCATGACAGAGAAGCGTCCA	60.39	20	134	37	170	TGTGAAGCAGTCATACGATGAGT	59.807	23	TGCATGACAGAGAAGCGTCC	60.39	20	135	37	171
c102713_g2_i1	Mono	(A)10	10	334	343	CGCATCAGTCCGTCAGATCA	59.899	20	TGTGAAGCAGTCATACGATGAGT	59.807	23	233	141	373	ATGACAGAGAAGCGTCCACG	60.109	20	TGTGAAGCAGTCATACGATGAGT	59.807	23	132	242	373	GCATGACAGAGAAGCGTCCA	60.39	20	TGTGAAGCAGTCATACGATGAGT	59.807	23	134	240	373
c102713_g2_i2	Mono	(A)10	10	348	357	ATGACAGAGAAGCGTCCACG	60.109	20	TGTGAAGCAGTCATACGATGAGT	59.807	23	132	256	387	GCATGACAGAGAAGCGTCCA	60.39	20	TGTGAAGCAGTCATACGATGAGT	59.807	23	134	254	387	TGCATGACAGAGAAGCGTCC	60.39	20	TGTGAAGCAGTCATACGATGAGT	59.807	23	135	253	387
c10272_g1_i1	Tri	(ATG)7	21	1777	1797
c102723_g1_i1	Di	(AT)8	16	1	16
c102723_g1_i1	Di	(AC)6	12	378	389	TCAAAAGGACACCAGCTGCA	60.107	20	ACTCGGCATGATGCAGAACA	60.036	20	161	355	515	TCAAAAGGACACCAGCTGCA	60.107	20	GCGTCTGGTTAGGACATGCT	60.108	20	107	355	461	TCAAAAGGACACCAGCTGCA	60.107	20	TCGCGTCTGGTTAGGACATG	59.827	20	109	355	463
c102727_g1_i1	Compound	(T)11cagaaatttgtcaggg(T)10	37	245	281	AACCGGTATGGCATTGTGGT	59.961	20	ACAAGTATGCATCACAAGTACACA	58.695	24	260	198	457	AACCGGTATGGCATTGTGGT	59.961	20	AGCATAGTTCATCCAAAAATGAGCA	59.58	25	198	198	395	AACCGGTATGGCATTGTGGT	59.961	20	TCCAAAAATGAGCATTCTGTCATCA	59.522	25	187	198	384
c102733_g1_i1	Mono	(T)10	10	389	398
c102735_g1_i1	Mono	(T)20	20	1755	1774
c102735_g1_i2	Mono	(T)20	20	1657	1676
c102735_g1_i3	Mono	(T)20	20	1380	1399
c102735_g1_i4	Mono	(T)20	20	1282	1301
c102736_g3_i1	Mono	(A)10	10	41	50	TGGCAAATAAATTCTGGTAAATTGTTT	57.434	27	AAAGCAACCCATCAAAATAAAAGTTT	57.482	26	143	1	143	TGGCAAATAAATTCTGGTAAATTGTTT	57.434	27	AAAAGCAACCCATCAAAATAAAAGTT	57.482	26	144	1	144	TGGCAAATAAATTCTGGTAAATTGTTT	57.434	27	AAAAAGCAACCCATCAAAATAAAAGT	57.482	26	145	1	145
c102740_g1_i1	Mono	(T)12	12	615	626	TGGAAGACCTTACATTTGGGAA	57.267	22	ACTTGTGTGAAGGACCAAACT	57.634	21	246	475	720	ATGGAAGACCTTACATTTGGGA	57.054	22	ACTTGTGTGAAGGACCAAACT	57.634	21	247	474	720	TGGAAGACCTTACATTTGGGAA	57.267	22	ACTTGTGTGAAGGACCAAACTT	58.303	22	246	475	720
c102749_g1_i1	Di	(TG)7	14	4	17
c102751_g1_i1	Mono	(T)10	10	110	119	TCACATAGCAGCAAAGGTCGT	59.998	21	GTCTCCGTCATGAGAGCCTG	59.898	20	211	65	275	CCTCTCCTCACATAGCAGCA	58.882	20	TAAGGAAGGCAGGCTGTTGG	59.962	20	102	58	159	CCTCTCCTCACATAGCAGCA	58.882	20	GTCTCCGTCATGAGAGCCTG	59.898	20	218	58	275
c102753_g1_i1	Di	(CA)9	18	6	23
c102754_g1_i1	Di	(AC)6	12	234	245	CTGGCCTTGATAAACCCCGT	60.034	20	GTGAACAGGTGTGGCTCTCA	59.893	20	263	175	437	CTGGCCTTGATAAACCCCGT	60.034	20	TGTGAACAGGTGTGGCTCTC	59.893	20	264	175	438	ACTGGCCTTGATAAACCCCG	60.034	20	GTGAACAGGTGTGGCTCTCA	59.893	20	264	174	437
c102755_g1_i1	Mono	(A)17	17	1	17
c102755_g1_i1	Mono	(A)12	12	547	558	CACTGGCCACATCTTCCTCA	59.674	20	TTGCAGTGATCAAAACGCCA	58.972	20	274	518	791	ACACTGGCCACATCTTCCTC	59.674	20	TTGCAGTGATCAAAACGCCA	58.972	20	275	517	791	CACTGGCCACATCTTCCTCA	59.674	20	TGCAGTGATCAAAACGCCAT	58.753	20	273	518	790
c102755_g2_i1	Mono	(A)18	18	1	18
c102755_g2_i1	Mono	(A)14	14	395	408	CATACTGCAAAGCCCTGTGC	59.828	20	GCCAATGCATCCCCCTTTTG	60.108	20	132	355	486	CATACTGCAAAGCCCTGTGC	59.828	20	ACGCACACCAGTTTCACAGA	60.108	20	214	355	568	CCCTGTGCTGAGTGGATCAT	59.455	20	GCCAATGCATCCCCCTTTTG	60.108	20	120	367	486
c102760_g1_i1	Di	(CA)6	12	239	250	CATTGCGACACACACACCTG	60.041	20	CGTGGTACCTTGCTTCAGGT	59.965	20	154	206	359	CATTGCGACACACACACCTG	60.041	20	TTCCCGTGGTACCTTGCTTC	59.964	20	158	206	363	ACACCTCATGAGCACCGATG	60.108	20	CGTGGTACCTTGCTTCAGGT	59.965	20	183	177	359
c102760_g1_i1	Mono	(T)10	10	75	84	TGTCACCAAACAGTGTCCTT	57.201	20	CAGGTGTGTGTGTCGCAATG	60.041	20	218	8	225	TGTCACCAAACAGTGTCCTT	57.201	20	CGGTGCTCATGAGGTGTGAT	60.108	20	186	8	193	TGTCACCAAACAGTGTCCTT	57.201	20	ATCGGTGCTCATGAGGTGTG	60.108	20	188	8	195
c102760_g1_i1	Mono	(A)10	10	437	446	ACCTGAAGCAAGGTACCACG	59.965	20	TGCCTTCGCACACATTTGAT	58.753	20	142	340	481	GAAGCAAGGTACCACGGGAA	59.964	20	TGCCTTCGCACACATTTGAT	58.753	20	138	344	481	CATTGCGACACACACACCTG	60.041	20	TGCCTTCGCACACATTTGAT	58.753	20	276	206	481
c102762_g1_i2	Mono	(T)10	10	236	245	AGAACCCAGCTGCAATGTGA	59.889	20	GTGCAAAAATGGATTGTGCAGC	60.096	22	280	23	302	AGAACCCAGCTGCAATGTGA	59.889	20	GCAAAAATGGATTGTGCAGCA	58.855	21	278	23	300	AGAACCCAGCTGCAATGTGA	59.889	20	TGCAAAAATGGATTGTGCAGC	58.855	21	279	23	301
c102763_g2_i1	Di	(TG)7	14	1375	1388
c102763_g2_i2	Di	(TG)7	14	1189	1202
c102763_g2_i3	Di	(TG)7	14	1414	1427
c102764_g2_i1	Mono	(A)14	14	851	864	CCAGCGTCAATTTGGTGCAT	59.756	20	ACGTGGAGAAATCTAGAGTATGCA	59.355	24	223	674	896	TTCCAGCGTCAATTTGGTGC	59.686	20	ACGTGGAGAAATCTAGAGTATGCA	59.355	24	225	672	896	TCTGTCCCCGTTCTCCTAGT	59.297	20	ACGTGGAGAAATCTAGAGTATGCA	59.355	24	177	720	896
c102764_g2_i1	Mono	(A)12	12	1073	1084	ACAAATCTTAGAGTTTCAAACACGAGT	59.72	27	AACATTCCTTGTGGAGCCCA	59.518	20	187	1010	1196	TCCACAAATGAATGTAAAGTGAACA	57.66	25	AACATTCCTTGTGGAGCCCA	59.518	20	252	945	1196	ACAAATCTTAGAGTTTCAAACACGA	57.452	25	AACATTCCTTGTGGAGCCCA	59.518	20	187	1010	1196
c102764_g2_i2	Mono	(A)14	14	1081	1094	CCAGCGTCAATTTGGTGCAT	59.756	20	ACGTGGAGAAATCTAGAGTATGCA	59.355	24	223	904	1126	TTCCAGCGTCAATTTGGTGC	59.686	20	ACGTGGAGAAATCTAGAGTATGCA	59.355	24	225	902	1126	TCTGTCCCCGTTCTCCTAGT	59.297	20	ACGTGGAGAAATCTAGAGTATGCA	59.355	24	177	950	1126
c102764_g2_i2	Mono	(A)12	12	1303	1314	ACAAATCTTAGAGTTTCAAACACGAGT	59.72	27	AACATTCCTTGTGGAGCCCA	59.518	20	187	1240	1426	TCCACAAATGAATGTAAAGTGAACA	57.66	25	AACATTCCTTGTGGAGCCCA	59.518	20	252	1175	1426	ACAAATCTTAGAGTTTCAAACACGA	57.452	25	AACATTCCTTGTGGAGCCCA	59.518	20	187	1240	1426
c102765_g1_i1	Mono	(A)11	11	131	141	CAAACGGTCCCAGCTGAGAA	60.25	20	TCACATTGCACTGCTCAGCT	60.251	20	170	53	222	ATGACTCAAACGGTCCCAGC	60.322	20	TCACATTGCACTGCTCAGCT	60.251	20	176	47	222	AAACGGTCCCAGCTGAGAAA	59.528	20	TCACATTGCACTGCTCAGCT	60.251	20	169	54	222
c102766_g1_i1	Mono	(T)10	10	412	421	TGCATGGTAAAACAAAACGCTCT	59.933	23	ACGCTCTGGTCTGCATTACA	59.392	20	275	332	606	TCTGCATGGTAAAACAAAACGCT	59.933	23	ACGCTCTGGTCTGCATTACA	59.392	20	277	330	606	ACGCTCTTCAGATTTCAATGCA	58.923	22	ACGCTCTGGTCTGCATTACA	59.392	20	259	348	606
c102766_g1_i1	Mono	(T)15	15	936	950
c102767_g1_i1	Mono	(A)12	12	193	204	GCGCCACTGTTTTGATGACA	59.689	20	CTCGTAACGCTGGGCTTTTG	59.834	20	214	75	288	GCGCCACTGTTTTGATGACA	59.689	20	CTTTCCCTGGGCTGAAACCA	60.179	20	183	75	257	GGCGCCACTGTTTTGATGAC	60.387	20	CTCGTAACGCTGGGCTTTTG	59.834	20	215	74	288
c102768_g1_i1	Mono	(T)11	11	530	540	CCCCTCACCCACTCAGACTA	59.959	20	GCTTGAAGAACAGTGTGAACCA	59.317	22	247	403	649	GTTTGAGGGGAAGTGGTGGT	59.815	20	GCTTGAAGAACAGTGTGAACCA	59.317	22	185	465	649	CCCCTCACCCACTCAGACTA	59.959	20	AGCTTGAAGAACAGTGTGAACC	59.054	22	248	403	650
c102771_g1_i1	Mono	(A)18	18	2	19
c102771_g2_i1	Compound	(A)10gaattaagtaaataaataaatg(A)10	42	2286	2327	TGGAAAAAGGCCGGTGGTAG	60.251	20	ATTTGTGTATCACGCGCTGC	59.903	20	229	2205	2433	CTGGAAAAAGGCCGGTGGTA	60.251	20	ATTTGTGTATCACGCGCTGC	59.903	20	230	2204	2433	GGAAAAAGGCCGGTGGTAGT	60.251	20	ATTTGTGTATCACGCGCTGC	59.903	20	228	2206	2433
c102772_g2_i1	Di	(TA)7	14	95	108	ACTGATTTGGAAACTAGGATATGGA	57.548	25	ACACCTCCACCACAAATGCA	60.106	20	201	21	221	TGTGTACATAATAGTCATCATCAGCA	58.275	26	ACACCTCCACCACAAATGCA	60.106	20	171	51	221	ACTGATTTGGAAACTAGGATATGGAA	58.128	26	ACACCTCCACCACAAATGCA	60.106	20	201	21	221
c102777_g1_i1	Di	(AC)10	20	3	22
c102777_g1_i1	Di	(CA)6	12	131	142	CTGCTGTCCATGTGCAACAC	60.04	20	CAAGCAGGAGAGCCACGTAA	60.037	20	262	86	347	AAACAAGCCCGACACACTCA	60.107	20	CAAGCAGGAGAGCCACGTAA	60.037	20	240	108	347	ACAGAAACAAGCCCGACACA	60.107	20	CAAGCAGGAGAGCCACGTAA	60.037	20	244	104	347
c102781_g1_i1	Di	(AT)7	14	263	276	ACAGCGCAAAATGCATGTCA	59.685	20	GCTGAAGTTTGTCCTCTGGC	59.122	20	102	202	303	AGCGCAAAATGCATGTCAGT	59.4	20	GCTGAAGTTTGTCCTCTGGC	59.122	20	100	204	303	ACAGCGCAAAATGCATGTCA	59.685	20	GCTGAAGTTTGTCCTCTGGCT	60.544	21	102	202	303
c102783_g1_i1	Mono	(A)10	10	5747	5756	ACAAGCAGCTCCACAAAGTT	58.232	20	TCCACATCCAACACAGTGAAGT	59.827	22	229	5592	5820	ACAAGCAGCTCCACAAAGTT	58.232	20	CAGTGAAGTAGTGTAGCGTCCA	59.772	22	216	5592	5807	ACAAGCAGCTCCACAAAGTT	58.232	20	ACAGTGAAGTAGTGTAGCGTCC	59.772	22	217	5592	5808
c102784_g1_i1	Mono	(T)11	11	240	250
c102795_g2_i1	Mono	(A)11	11	561	571	TGTGTCCTGGCATGTAACGT	59.605	20	TCCACGCATAACTGAGCAGT	59.392	20	180	444	623	TGCAGAGCTCTTGTGGTCAA	59.531	20	TCCACGCATAACTGAGCAGT	59.392	20	211	413	623	TTGCAGAGCTCTTGTGGTCA	59.531	20	TCCACGCATAACTGAGCAGT	59.392	20	212	412	623
c102795_g2_i1	Mono	(A)10	10	809	818	ACTGCTCAGTTATGCGTGGA	59.392	20	ACCCAAAAATAAAAATCTGTCACCCT	59.671	26	255	604	858	ACTGCTCAGTTATGCGTGGA	59.392	20	AATCTGTCACCCTTTACTCATCTT	57.62	24	242	604	845	ACTGCTCAGTTATGCGTGGA	59.392	20	AAATCTGTCACCCTTTACTCATCT	57.62	24	243	604	846
c102798_g1_i1	Tri	(TGC)5	15	328	342	GAACCCTGCAGTCCAGACAA	59.891	20	GCGGTTCAGCTGTTCTTCAG	59.485	20	238	270	507	TCTGAACCAGTGAACCCTGC	59.891	20	GCGGTTCAGCTGTTCTTCAG	59.485	20	249	259	507	TGCCTCTGAACCAGTGAACC	59.891	20	GCGGTTCAGCTGTTCTTCAG	59.485	20	253	255	507
c10280_g1_i1	Tri	(TAT)5	15	45	59
c102800_g1_i1	Di	(AC)6	12	48	59	AGTCGATCGGCACTGAAACT	59.396	20	ACCTTGTGGTGGTCAAAGCA	60.034	20	223	24	246	AGTCGATCGGCACTGAAACT	59.396	20	TGGTCAAAGCAATGGTCCCA	59.813	20	214	24	237	GTCGATCGGCACTGAAACTC	59.007	20	ACCTTGTGGTGGTCAAAGCA	60.034	20	222	25	246
c102809_g1_i1	Mono	(A)10	10	21	30
c102810_g1_i1	Di	(AT)6	12	1725	1736	AGGTCACATTGTGGTGCGAT	59.963	20	TGTGCCACGTATCGCAATGA	60.39	20	192	1643	1834	AAGGTCACATTGTGGTGCGA	60.179	20	TGTGCCACGTATCGCAATGA	60.39	20	193	1642	1834	AGGTCACATTGTGGTGCGAT	59.963	20	ATGTGCCACGTATCGCAATG	59.343	20	193	1643	1835
c102810_g1_i2	Di	(AT)6	12	1982	1993	AGGTCACATTGTGGTGCGAT	59.963	20	TGTGCCACGTATCGCAATGA	60.39	20	192	1900	2091	AAGGTCACATTGTGGTGCGA	60.179	20	TGTGCCACGTATCGCAATGA	60.39	20	193	1899	2091	AGGTCACATTGTGGTGCGAT	59.963	20	ATGTGCCACGTATCGCAATG	59.343	20	193	1900	2092
c102816_g1_i1	Mono	(T)15	15	72	86	AGCATCACCTCTCCAGTCCT	59.958	20	AATGCAGCTTCGGAGACACA	59.965	20	265	0	264	CGCCACATGATTCCCCAGAA	60.394	20	AATGCAGCTTCGGAGACACA	59.965	20	242	23	264	AGCATCACCTCTCCAGTCCT	59.958	20	ATGCAGCTTCGGAGACACAG	60.391	20	264	0	263
c102817_g1_i1	Di	(TA)6	12	48	59
c102817_g1_i1	Di	(CA)6	12	865	876	GGTCAGACAGTGATGGTGGG	60.036	20	CGGTGAGTATCTGCGTGTGT	60.109	20	109	799	907	GGGTCAGACAGTGATGGTGG	60.036	20	CGGTGAGTATCTGCGTGTGT	60.109	20	110	798	907	GGTCAGACAGTGATGGTGGG	60.036	20	GTATCTGCGTGTGTGTGTGC	59.836	20	103	799	901
c102820_g1_i1	Di	(AC)9	18	1	18
c102821_g1_i1	Mono	(A)11	11	337	347	TTCCTTACCACCGGCACAAA	59.817	20	ACCGAGTACCAGGATCAGCT	60.033	20	261	271	531	CTGTCCTTCCTTACCACCGG	59.751	20	ACCGAGTACCAGGATCAGCT	60.033	20	267	265	531	TCCTTACCACCGGCACAAAG	60.251	20	ACCGAGTACCAGGATCAGCT	60.033	20	260	272	531
c102821_g1_i2	Mono	(A)11	11	337	347	TTCCTTACCACCGGCACAAA	59.817	20	ACCGAGTACCAGGATCAGCT	60.033	20	261	271	531	CTGTCCTTCCTTACCACCGG	59.751	20	ACCGAGTACCAGGATCAGCT	60.033	20	267	265	531	TCCTTACCACCGGCACAAAG	60.251	20	ACCGAGTACCAGGATCAGCT	60.033	20	260	272	531
c102821_g1_i3	Mono	(A)11	11	337	347	TTCCTTACCACCGGCACAAA	59.817	20	ACCGAGTACCAGGATCAGCT	60.033	20	261	271	531	CTGTCCTTCCTTACCACCGG	59.751	20	ACCGAGTACCAGGATCAGCT	60.033	20	267	265	531	TCCTTACCACCGGCACAAAG	60.251	20	ACCGAGTACCAGGATCAGCT	60.033	20	260	272	531
c102821_g1_i4	Mono	(A)11	11	337	347	TTCCTTACCACCGGCACAAA	59.817	20	ACCGAGTACCAGGATCAGCT	60.033	20	261	271	531	CTGTCCTTCCTTACCACCGG	59.751	20	ACCGAGTACCAGGATCAGCT	60.033	20	267	265	531	TCCTTACCACCGGCACAAAG	60.251	20	ACCGAGTACCAGGATCAGCT	60.033	20	260	272	531
c102824_g1_i1	Tri	(TGT)7	21	1760	1780
c102825_g1_i1	Tri	(TCC)6	18	1869	1886
c10283_g1_i1	Di	(CA)7	14	1	14
c102834_g1_i1	Di	(TA)7	14	1007	1020
c102834_g1_i1	Mono	(T)11	11	748	758	TGTTCCACATGCTGTCTGCT	59.891	20	TGCCTGGTAGGGTCAAAATCC	59.995	21	220	722	941	TGTTCCACATGCTGTCTGCT	59.891	20	GCCTGGTAGGGTCAAAATCCT	59.715	21	219	722	940	TGTTCCACATGCTGTCTGCT	59.891	20	GCCTGGTAGGGTCAAAATCC	58.236	20	219	722	940
c102838_g1_i1	Mono	(A)14	14	135	148	AGTGGGGATAAGTTCAAAAACCT	57.925	23	CTGGTGGACACTCACATTGGA	59.928	21	242	103	344	AGTGGGGATAAGTTCAAAAACCT	57.925	23	GGTGGACACTCACATTGGACT	59.928	21	240	103	342	GAGTGGGGATAAGTTCAAAAACCT	58.922	24	CTGGTGGACACTCACATTGGA	59.928	21	243	102	344
c102840_g1_i1	Mono	(A)15	15	1100	1114	TGAGGATCTCAAAGCTGCCA	59.013	20	TGGGGAAACTGCAAGTCTTGT	60.064	21	211	931	1141	AGGATCTCAAAGCTGCCACT	59.01	20	TGGGGAAACTGCAAGTCTTGT	60.064	21	209	933	1141	GAGGATCTCAAAGCTGCCACT	60.066	21	TGGGGAAACTGCAAGTCTTGT	60.064	21	210	932	1141
c102840_g1_i2	Mono	(A)15	15	1326	1340	TGAGGATCTCAAAGCTGCCA	59.013	20	TGGGGAAACTGCAAGTCTTGT	60.064	21	211	1157	1367	AGGATCTCAAAGCTGCCACT	59.01	20	TGGGGAAACTGCAAGTCTTGT	60.064	21	209	1159	1367	GAGGATCTCAAAGCTGCCACT	60.066	21	TGGGGAAACTGCAAGTCTTGT	60.064	21	210	1158	1367
c102842_g1_i1	Mono	(T)12	12	370	381	ACCTTCCAGCATTTGAGTGGT	59.854	21	ATCTGTGCAGTTAGGGCTGT	59.013	20	241	255	495	ACCTTCCAGCATTTGAGTGGT	59.854	21	AATCTGTGCAGTTAGGGCTGT	59.648	21	242	255	496	ACCTTCCAGCATTTGAGTGGT	59.854	21	TCTGTGCAGTTAGGGCTGTA	58.36	20	240	255	494
c102843_g1_i1	Tri	(TTA)6	18	306	323
c102845_g1_i1	Di	(TA)10	20	3134	3153
c102845_g1_i2	Di	(TA)10	20	3076	3095
c102845_g1_i3	Di	(TA)10	20	3088	3107
c102848_g1_i1	Mono	(A)15	15	1	15
c102851_g1_i1	Di	(AC)7	14	1	14
c102851_g1_i2	Di	(AC)7	14	1	14
c102854_g1_i1	Di	(GT)7	14	1825	1838
c102855_g1_i1	Mono	(T)10	10	473	482	ATGCACTGGAGGCATTGTCT	59.669	20	AGCATAACTTCAGCCCTCCG	59.821	20	266	343	608	ATGCACTGGAGGCATTGTCT	59.669	20	CCTTCACCACATGAGTGCCA	60.251	20	184	343	526	ATGCACTGGAGGCATTGTCT	59.669	20	ACCTTCACCACATGAGTGCC	60.251	20	185	343	527
c10286_g1_i1	Mono	(A)10	10	560	569	GCACAGCACAACATCTGCAT	59.757	20	CCTCATCTTGGCACTGTGAGT	59.997	21	269	399	667	GCACAGCACAACATCTGCAT	59.757	20	TCCCTCAAATGTCTGCCCTTC	59.995	21	211	399	609	GCACAGCACAACATCTGCAT	59.757	20	TCCCTCAAATGTCTGCCCTT	58.924	20	211	399	609
c102866_g1_i1	Compound	(CAA)5taataaaatacaataaataagagaaaaaaataaaataacag(A)10	66	1	66
c102866_g1_i1	Mono	(A)12	12	504	515	TGGTGAATGTTTTGCAACAAATCT	58.573	24	TACGCGCAGAAACCATCCAT	60.108	20	217	470	686	TGGTGAATGTTTTGCAACAAATCT	58.573	24	CCCTTTTACGCGCAGAAACC	60.11	20	223	470	692	TGGTGAATGTTTTGCAACAAATCT	58.573	24	GAAACCATCCATCGGCTCCT	59.819	20	209	470	678
c102866_g1_i2	Mono	(A)12	12	485	496	TGGTGAATGTTTTGCAACAAATCT	58.573	24	TACGCGCAGAAACCATCCAT	60.108	20	217	451	667	TGGTGAATGTTTTGCAACAAATCT	58.573	24	CCCTTTTACGCGCAGAAACC	60.11	20	223	451	673	TGGTGAATGTTTTGCAACAAATCT	58.573	24	GAAACCATCCATCGGCTCCT	59.819	20	209	451	659
c102867_g1_i1	Di	(AC)7	14	169	182	GGCAGTTCCTGTATTTGTGTGG	59.771	22	AGTTGTAACCGCTGCAGTGA	59.894	20	199	17	215	TGTTGTTTTCAGCCCTTGTTGT	59.435	22	AGTTGTAACCGCTGCAGTGA	59.894	20	131	85	215	GGCAGTTCCTGTATTTGTGTGG	59.771	22	GTTGTAACCGCTGCAGTGAG	59.487	20	198	17	214
c102867_g2_i1	Mono	(T)10	10	151	160	AACATACGCAACCCACCAGC	61.241	20	GACTCATCGGTTTGTCAAGTCC	59.263	22	100	127	226	AACATACGCAACCCACCAGC	61.241	20	TGACCGAAATAGACTCATCGGT	58.978	22	111	127	237	TAACATACGCAACCCACCAGC	60.947	21	ACTCATCGGTTTGTCAAGTCCT	59.631	22	100	126	225
c102869_g1_i1	Mono	(T)10	10	2689	2698	AGGTTGACAAAGAGGTGCCA	59.449	20	TCAGTTAAACATTTTGAGAAACGATCA	58.383	27	270	2559	2828	AGGTTGACAAAGAGGTGCCA	59.449	20	AACATTTTGAGAAACGATCAATTTGT	57.353	26	263	2559	2821	AGGTTGACAAAGAGGTGCCA	59.449	20	CAGTTAAACATTTTGAGAAACGATCA	57.219	26	269	2559	2827
c102877_g1_i1	Mono	(T)10	10	225	234	CCTCGGGTCCACAGGTTTTA	59.312	20	TGTGAGCTCTGAACTCAGCG	60.039	20	266	162	427	CCTCGGGTCCACAGGTTTTA	59.312	20	GTGAGCTCTGAACTCAGCGA	59.758	20	265	162	426	TCCTCGGGTCCACAGGTTTT	61.058	20	TGTGAGCTCTGAACTCAGCG	60.039	20	267	161	427
c102881_g2_i1	Mono	(A)13	13	405	417	GACTTCTCACACGCCAGTCA	59.968	20	GTGCACCCTGACCTGTACTC	60.037	20	260	206	465	CAGACTTCTCACACGCCAGT	59.967	20	GTGCACCCTGACCTGTACTC	60.037	20	262	204	465	GACTTCTCACACGCCAGTCA	59.968	20	TTGTGGTGGTTTTGGTGCAC	59.752	20	274	206	479
c102882_g1_i1	Tri	(TAA)7	21	2575	2595
c102883_g1_i1	Mono	(A)19	19	1	19
c102883_g1_i2	Mono	(A)19	19	1	19
c102885_g1_i1	Mono	(A)16	16	17	32
c102886_g1_i1	Di	(AC)7	14	1	14
c102887_g1_i1	Di	(TC)6	12	1455	1466	CTGCTGACGTACTGCTACCC	60.179	20	AGGCAAACACTCCATCAGCA	59.889	20	249	1378	1626	CCTGCTGACGTACTGCTACC	60.179	20	AGGCAAACACTCCATCAGCA	59.889	20	250	1377	1626	GACGTACTGCTACCCACAGC	60.458	20	AGGCAAACACTCCATCAGCA	59.889	20	244	1383	1626
c102887_g1_i1	Mono	(A)10	10	1099	1108	CTAACATGATTGGCCAGTGCG	59.935	21	AAAGGCAAACACTGTGAGCG	59.618	20	253	1024	1276	TAACATGATTGGCCAGTGCG	58.906	20	AAAGGCAAACACTGTGAGCG	59.618	20	252	1025	1276	CTAACATGATTGGCCAGTGCG	59.935	21	AAGGCAAACACTGTGAGCGA	60.464	20	252	1024	1275
c102887_g1_i1	Mono	(A)13	13	2033	2045	TCTGAGGATCTGTGAGTCCGT	59.995	21	AAACGACGTGGAAGCCAGAT	59.965	20	156	1969	2124	TCTGAGGATCTGTGAGTCCGT	59.995	21	CGACGTGGAAGCCAGATACA	59.827	20	153	1969	2121	TCTGAGGATCTGTGAGTCCGT	59.995	21	ACGACGTGGAAGCCAGATAC	59.827	20	154	1969	2122
c102887_g1_i2	Di	(TC)6	12	1455	1466	CTGCTGACGTACTGCTACCC	60.179	20	AGGCAAACACTCCATCAGCA	59.889	20	249	1378	1626	CCTGCTGACGTACTGCTACC	60.179	20	AGGCAAACACTCCATCAGCA	59.889	20	250	1377	1626	GACGTACTGCTACCCACAGC	60.458	20	AGGCAAACACTCCATCAGCA	59.889	20	244	1383	1626
c102887_g1_i2	Mono	(A)10	10	1099	1108	CTAACATGATTGGCCAGTGCG	59.935	21	AAAGGCAAACACTGTGAGCG	59.618	20	253	1024	1276	TAACATGATTGGCCAGTGCG	58.906	20	AAAGGCAAACACTGTGAGCG	59.618	20	252	1025	1276	CTAACATGATTGGCCAGTGCG	59.935	21	AAGGCAAACACTGTGAGCGA	60.464	20	252	1024	1275
c102887_g1_i2	Mono	(A)13	13	2033	2045	TCTGAGGATCTGTGAGTCCGT	59.995	21	AAACGACGTGGAAGCCAGAT	59.965	20	156	1969	2124	TCTGAGGATCTGTGAGTCCGT	59.995	21	CGACGTGGAAGCCAGATACA	59.827	20	153	1969	2121	TCTGAGGATCTGTGAGTCCGT	59.995	21	ACGACGTGGAAGCCAGATAC	59.827	20	154	1969	2122
c102891_g1_i1	Mono	(T)11	11	531	541	CTCTGGCCCTCAGCATACAG	59.894	20	AGCAAAAGTTGTCTACTAGTTAACAGC	60.042	27	169	485	653	AAAACTCCACTGGCCCTCTG	59.889	20	AGCAAAAGTTGTCTACTAGTTAACAGC	60.042	27	184	470	653	CTCTGGCCCTCAGCATACAG	59.894	20	GCAAAAGTTGTCTACTAGTTAACAGC	58.93	26	168	485	652
c102892_g2_i1	Tri	(GTT)5	15	6	20
c102897_g1_i1	Mono	(T)12	12	141	152	TGACGCTGGCAAAAACTTGG	59.898	20	CAGTGAGGCGGACTTGGAAA	60.25	20	158	107	264	TCTGACCTAAGCAGTGACGC	59.756	20	CAGTGAGGCGGACTTGGAAA	60.25	20	172	93	264	CTGACCTAAGCAGTGACGCT	59.755	20	CAGTGAGGCGGACTTGGAAA	60.25	20	171	94	264
c102899_g1_i1	Tetra	(TCTG)5	20	188	207
c10290_g1_i1	Di	(AC)9	18	292	309
c102902_g1_i2	Mono	(A)18	18	1	18
c102902_g1_i3	Mono	(A)18	18	1	18
c102904_g1_i1	Mono	(A)13	13	1664	1676	TTTACCAGCCCGTGTGAACA	59.819	20	ACAATTTTTGCTTTTGGATCACAA	57.001	24	221	1537	1757	TACCAGCCCGTGTGAACATT	59.601	20	ACAATTTTTGCTTTTGGATCACAA	57.001	24	219	1539	1757	TTACCAGCCCGTGTGAACAT	59.601	20	ACAATTTTTGCTTTTGGATCACAA	57.001	24	220	1538	1757
c102904_g1_i1	Mono	(T)13	13	2234	2246	GGCCCTCATAAGCGATGTCA	59.893	20	GCATTACCAAAATACCCCACTGA	58.979	23	214	2185	2398	TGGCCCTCATAAGCGATGTC	59.893	20	GCATTACCAAAATACCCCACTGA	58.979	23	215	2184	2398	CTGGCCCTCATAAGCGATGT	59.893	20	GCATTACCAAAATACCCCACTGA	58.979	23	216	2183	2398
c102904_g1_i2	Mono	(T)13	13	1450	1462	GGCCCTCATAAGCGATGTCA	59.893	20	GCATTACCAAAATACCCCACTGA	58.979	23	214	1401	1614	TGGCCCTCATAAGCGATGTC	59.893	20	GCATTACCAAAATACCCCACTGA	58.979	23	215	1400	1614	CTGGCCCTCATAAGCGATGT	59.893	20	GCATTACCAAAATACCCCACTGA	58.979	23	216	1399	1614
c102904_g1_i4	Mono	(A)13	13	994	1006	TTTACCAGCCCGTGTGAACA	59.819	20	ACAATTTTTGCTTTTGGATCACAA	57.001	24	221	867	1087	TACCAGCCCGTGTGAACATT	59.601	20	ACAATTTTTGCTTTTGGATCACAA	57.001	24	219	869	1087	TTACCAGCCCGTGTGAACAT	59.601	20	ACAATTTTTGCTTTTGGATCACAA	57.001	24	220	868	1087
c102904_g1_i4	Mono	(T)13	13	1564	1576	GGCCCTCATAAGCGATGTCA	59.893	20	GCATTACCAAAATACCCCACTGA	58.979	23	214	1515	1728	TGGCCCTCATAAGCGATGTC	59.893	20	GCATTACCAAAATACCCCACTGA	58.979	23	215	1514	1728	CTGGCCCTCATAAGCGATGT	59.893	20	GCATTACCAAAATACCCCACTGA	58.979	23	216	1513	1728
c102905_g1_i1	Di	(AC)8	16	478	493	CAGCGGTTTGTGAACGACAG	60.042	20	TTTGTCGCCCTCCTACACAC	59.966	20	244	433	676	GCGGTTTGTGAACGACAGAC	60.042	20	TTTGTCGCCCTCCTACACAC	59.966	20	242	435	676	AGCGGTTTGTGAACGACAGA	60.179	20	TTTGTCGCCCTCCTACACAC	59.966	20	243	434	676
c102905_g1_i2	Di	(AC)8	16	478	493	CAGCGGTTTGTGAACGACAG	60.042	20	TTTGTCGCCCTCCTACACAC	59.966	20	244	433	676	GCGGTTTGTGAACGACAGAC	60.042	20	TTTGTCGCCCTCCTACACAC	59.966	20	242	435	676	AGCGGTTTGTGAACGACAGA	60.179	20	TTTGTCGCCCTCCTACACAC	59.966	20	243	434	676
c102905_g1_i3	Di	(AC)8	16	478	493	CAGCGGTTTGTGAACGACAG	60.042	20	TTTGTCGCCCTCCTACACAC	59.966	20	244	433	676	GCGGTTTGTGAACGACAGAC	60.042	20	TTTGTCGCCCTCCTACACAC	59.966	20	242	435	676	AGCGGTTTGTGAACGACAGA	60.179	20	TTTGTCGCCCTCCTACACAC	59.966	20	243	434	676
c102908_g1_i2	Di	(TG)6	12	90	101	TGAACTAACCCTGTAAATGGTCT	57.164	23	AGGATCCAGAGCTGCCTGTA	60.032	20	223	34	256	TGAACTAACCCTGTAAATGGTCT	57.164	23	CCAGAATGCTCCACGAGTGT	60.037	20	273	34	306	TGAACTAACCCTGTAAATGGTCT	57.164	23	CCGCTCACGATCCTCTTGTT	60.109	20	171	34	204
c102910_g1_i1	Di	(AT)6	12	27	38
c102911_g1_i1	Mono	(T)15	15	61	75	CGACTCGTCTATCCAGCACG	60.316	20	TACTGAACCGGCGAATGCTT	60.037	20	108	14	121	CGTCTATCCAGCACGTACCG	60.317	20	TACTGAACCGGCGAATGCTT	60.037	20	103	19	121	CGACTCGTCTATCCAGCACG	60.316	20	CAGTGCCTGTGTCTGGAGAG	60.038	20	266	14	279
c102912_g1_i1	Mono	(T)14	14	553	566	TCACGAGTTGAACATGGGCA	59.892	20	TGCTACACTTGTGCTCCACA	59.532	20	243	487	729	TCACGAGTTGAACATGGGCA	59.892	20	GCCCGTCACTTTCACAACAA	59.264	20	266	487	752	TCACGAGTTGAACATGGGCA	59.892	20	CTGGCCCGTCACTTTCACAA	60.818	20	269	487	755
c102912_g1_i1	Mono	(A)14	14	899	912	CCAGAGGAAACGGGATGTCC	60.108	20	TGACACATCTCGACAGCACA	59.327	20	247	752	998	GAATTACCGCACTGTTGGGC	59.83	20	TGACACATCTCGACAGCACA	59.327	20	220	779	998	CCAGAGGAAACGGGATGTCC	60.108	20	GCACAGACATAAGTGTGGCC	59.195	20	232	752	983
c102918_g1_i1	Compound	(TGA)5taatgaagaggacgcagg(TGA)6	51	542	592
c102924_g1_i1	Mono	(A)10	10	449	458	TTTGCCATGGGGGATTTTGC	59.672	20	AGCGCCTGTGAAGAGAACAA	59.893	20	223	393	615	TTTGCCATGGGGGATTTTGC	59.672	20	TCAGCGCCTGTGAAGAGAAC	60.32	20	225	393	617	TTTGCCATGGGGGATTTTGC	59.672	20	TGTTTGGGGTTGGCTGGAAA	60.326	20	114	393	506
c102926_g1_i1	Mono	(A)12	12	1357	1368	AGACTTGCGGTGCGTTAGAA	59.967	20	TTTCTTGCCATCCGGTTCCA	59.889	20	249	1315	1563	AGACTTGCGGTGCGTTAGAA	59.967	20	TGAGGCCAATGGAAGCTGTT	59.887	20	106	1315	1420	AGACTTGCGGTGCGTTAGAA	59.967	20	CTATTTGCAGGTGCTGTGCC	59.828	20	271	1315	1585
c102929_g1_i2	Mono	(A)10	10	177	186	AGGTCATGCGACTGAAACGT	59.966	20	CGTATGAGGGGAAATGTGTCGA	60.159	22	182	83	264	AGGTCATGCGACTGAAACGT	59.966	20	CGTATGAGGGGAAATGTGTCG	58.798	21	182	83	264	CATGCGACTGAAACGTTGGG	60.11	20	CGTATGAGGGGAAATGTGTCGA	60.159	22	178	87	264
c102929_g1_i3	Mono	(T)13	13	158	170	AGGTCATGCGACTGAAACGT	59.966	20	TCTGAAAAGTAAACCACTCCTTTGA	58.58	25	134	83	216	CATGCGACTGAAACGTTGGG	60.11	20	TCTGAAAAGTAAACCACTCCTTTGA	58.58	25	130	87	216	ATGCGACTGAAACGTTGGGA	60.25	20	TCTGAAAAGTAAACCACTCCTTTGA	58.58	25	129	88	216
c102932_g1_i1	Mono	(A)13	13	107	119	GCTCCTACAAACTGAAATCCAGC	59.872	23	AGCCCTTGCCTTAGTTGAGC	60.323	20	179	58	236	GCTCCTACAAACTGAAATCCAGC	59.872	23	GCCCTTGCCTTAGTTGAGCA	60.609	20	178	58	235	GCTCCTACAAACTGAAATCCAGC	59.872	23	GCGATAAGCCCTTGCCTTAG	58.77	20	185	58	242
c102936_g1_i1	Di	(GT)9	18	776	793	ACTCGGGGCCTTTGAGATTG	60.035	20	CCTTTCAAGAACATGCGCCC	60.109	20	232	599	830	ACTCGGGGCCTTTGAGATTG	60.035	20	CCCTTTCAAGAACATGCGCC	60.109	20	233	599	831	ATTGAGACTCGGGGCCTTTG	60.035	20	CCTTTCAAGAACATGCGCCC	60.109	20	238	593	830
c102938_g1_i1	Di	(TG)10	20	814	833
c102938_g1_i1	Mono	(A)14	14	10	23
c102938_g1_i1	Mono	(T)11	11	176	186	GCTGGACGTAGGTATCTGCA	59.255	20	CAACTATTGCTAGTCTGTAACTACTCT	58.321	27	223	31	253	ACAACAAGCTGGACGTAGGT	59.243	20	CAACTATTGCTAGTCTGTAACTACTCT	58.321	27	230	24	253	GCTGGACGTAGGTATCTGCA	59.255	20	ACTAAAACAGGATTTTATGACAATGCT	58.194	27	280	31	310
c102938_g1_i1	Mono	(T)10	10	320	329	AGAGTAGTTACAGACTAGCAATAGTTG	58.321	27	TCTCTGCAGACAGGAGTGTA	57.413	20	184	227	410	AGCATTGTCATAAAATCCTGTTTTAGT	58.194	27	TCTCTGCAGACAGGAGTGTA	57.413	20	127	284	410	AGAGTAGTTACAGACTAGCAATAGTT	57.189	26	TCTCTGCAGACAGGAGTGTA	57.413	20	184	227	410
c102947_g1_i2	Mono	(T)12	12	265	276	TACACAAGGCCTCGCAAAGC	61.235	20	ACAGATGTTCCTTAAAGGCCGA	59.695	22	174	169	342	TACACAAGGCCTCGCAAAGC	61.235	20	TGATCAAAGATGTGGCATGCA	58.552	21	219	169	387	ATACACAAGGCCTCGCAAAG	58.547	20	ACAGATGTTCCTTAAAGGCCGA	59.695	22	175	168	342
c102947_g2_i1	Compound	(A)10tcttaatatatttttgtctgaaggttcaataaactcttc(T)11	60	239	298	AGCCATAAAAGCCTGGTGGA	59.296	20	TGCCATTCAGGAGGAGAACG	59.75	20	251	205	455	AGCCATAAAAGCCTGGTGGA	59.296	20	CGATGTTGTTGGCGGGAAAA	59.688	20	273	205	477	AGCCATAAAAGCCTGGTGGA	59.296	20	TTGTTGGCGGGAAAATCTGC	59.683	20	268	205	472
c102950_g1_i1	Mono	(A)18	18	1	18
c102956_g1_i1	Mono	(T)10	10	53	62	GCGCCTCCCATAGTCCAAAA	60.394	20	TGGTGAACACAGGCACAAGA	59.746	20	234	18	251	TCGAAATAATGGCGCCTCCC	60.534	20	TGGTGAACACAGGCACAAGA	59.746	20	245	7	251	TAATGGCGCCTCCCATAGTC	59.315	20	TGGTGAACACAGGCACAAGA	59.746	20	239	13	251
c102960_g1_i1	Mono	(A)18	18	1	18
c102961_g2_i1	Mono	(T)12	12	128	139	TGAGAGACATCGCTCAGCAA	59.109	20	TGGATAAACGGTCCGTGTGG	60.037	20	231	100	330	TGAGAGACATCGCTCAGCAA	59.109	20	TCCGTGTGGCACAATTCAGA	59.892	20	220	100	319	TGAGAGACATCGCTCAGCAA	59.109	20	CGAGTGGATAAACGGTCCGT	59.828	20	235	100	334
c102964_g1_i1	Di	(AG)6	12	3114	3125	ACACTACCACACACAGGCTG	59.893	20	TTCATTTGCCAAGCGCTGTC	60.039	20	152	3035	3186	CACACTACCACACACAGGCT	59.893	20	TTCATTTGCCAAGCGCTGTC	60.039	20	153	3034	3186	GGAGGGGTTTGTGTGTGTGA	60.107	20	TTCATTTGCCAAGCGCTGTC	60.039	20	246	2941	3186
c102964_g1_i1	Tri	(CTC)5	15	2478	2492	GAGCCCACACACACACCATA	59.964	20	GAGGGAGGGAGGAAGGTAGG	60.105	20	276	2397	2672	GAGCCCACACACACACCATA	59.964	20	GAGAGAGGGAGGGAGGAAGG	60.106	20	280	2397	2676	GAGCCCACACACACACCATA	59.964	20	AGGAAGGTAGGGCGAGAGAG	60.106	20	267	2397	2663
c102968_g1_i1	Di	(CA)9	18	1	18
c102971_g1_i1	Di	(CA)7	14	9	22
c102971_g1_i1	Mono	(A)10	10	1757	1766	GCAGCTTTACAGGAGGAGCT	59.748	20	GGAATGATCCGAGTCACCTTCA	59.831	22	277	1585	1861	GCAGCTTTACAGGAGGAGCT	59.748	20	TGATCCGAGTCACCTTCATCT	58.26	21	273	1585	1857	GCAGCTTTACAGGAGGAGCT	59.748	20	GGAATGATCCGAGTCACCTTC	58.172	21	277	1585	1861
c102974_g1_i1	Di	(CA)7	14	126	139	GCTAGGGAAGGCAAAACGAC	59.197	20	GATGGCCAAAGAGGGTGGAA	59.96	20	194	25	218	GCTAGGGAAGGCAAAACGAC	59.197	20	TGGCCAAAGAGGGTGGAAAG	60.179	20	192	25	216	GCTAGGGAAGGCAAAACGAC	59.197	20	ATGGCCAAAGAGGGTGGAAA	59.513	20	193	25	217
c102974_g1_i1	Mono	(A)11	11	2415	2425	TCGAAACGCTCTCAAACTGC	59.141	20	TCAAACCCCCAACCAACCAA	59.957	20	228	2260	2487	CGAAACGCTCTCAAACTGCT	59.138	20	TCAAACCCCCAACCAACCAA	59.957	20	227	2261	2487	TCGAAACGCTCTCAAACTGC	59.141	20	ATCAAACCCCCAACCAACCA	59.734	20	229	2260	2488
c102976_g1_i2	Di	(AG)8	16	439	454	CGTGGGTAAACCTCAGCAGT	59.965	20	ACCACACGAAGGCTCATCTC	59.752	20	184	306	489	CCTCAGCAGTCAGAAAGCCA	59.964	20	ACCACACGAAGGCTCATCTC	59.752	20	174	316	489	ACCTCAGCAGTCAGAAAGCC	59.964	20	ACCACACGAAGGCTCATCTC	59.752	20	175	315	489
c102976_g1_i3	Mono	(A)11	11	29	39
c102979_g1_i1	Mono	(T)12	12	1404	1415	GACGTCAGGGGTGTACAGTC	59.757	20	TGCAGTCCGTACATCTCTGC	59.827	20	273	1370	1642	GACGTCAGGGGTGTACAGTC	59.757	20	CAGTCCGTACATCTCTGCGG	60.249	20	271	1370	1640	GACGTCAGGGGTGTACAGTC	59.757	20	ACACACATCTGGGCTCACAC	60.25	20	136	1370	1505
c102980_g1_i1	Tri	(ATG)7	21	1529	1549
c102980_g1_i2	Tri	(ATG)7	21	1586	1606
c102987_g1_i1	Di	(AC)6	12	424	435	CCTCTGATCTTGCTGGGCAA	60.035	20	TGTCAGTAACATGTGGGGCG	60.321	20	143	399	541	CCAGAATCGCGAGTCCTCTG	60.249	20	TGTCAGTAACATGTGGGGCG	60.321	20	157	385	541	CCTCTGATCTTGCTGGGCAA	60.035	20	GCGGGGGCTTTTGATTTCAT	59.463	20	126	399	524
c102987_g1_i1	Tri	(CTA)6	18	852	869	CAACAGTACAGGCCCGTTCT	59.965	20	TGAGGCATCTTCCATGGGTG	59.743	20	162	808	969	CAACAGTACAGGCCCGTTCT	59.965	20	GAGGCATCTTCCATGGGTGT	59.743	20	161	808	968	ACAACAGTACAGGCCCGTTC	60.25	20	TGAGGCATCTTCCATGGGTG	59.743	20	163	807	969
c102995_g1_i1	Mono	(T)12	12	717	728	GGCTACATTGTCCTTGCCCT	60.034	20	TGTGCCCCTCTTTTTCGGTT	60.106	20	267	498	764	GGCTACATTGTCCTTGCCCT	60.034	20	GTGTGTGCCCCTCTTTTTCG	59.689	20	270	498	767	GGCTACATTGTCCTTGCCCT	60.034	20	GCCAAGTTAAGTGTGTGCCC	59.686	20	280	498	777
c102996_g1_i1	Compound	(C)10(T)14	24	2260	2283	GCATGAATGAGCGAGCGATG	60.111	20	AGCATCAGTCAGTCAAGCAT	57.216	20	263	2168	2430	GCATGAATGAGCGAGCGATG	60.111	20	GCACTTAGCATCAGTCAGTCA	58.035	21	269	2168	2436	GCATGAATGAGCGAGCGATG	60.111	20	ACTTAGCATCAGTCAGTCAAGCA	59.993	23	267	2168	2434
c102996_g1_i2	Compound	(C)10(T)14	24	2340	2363	GCATGAATGAGCGAGCGATG	60.111	20	AGCATCAGTCAGTCAAGCAT	57.216	20	263	2248	2510	GCATGAATGAGCGAGCGATG	60.111	20	GCACTTAGCATCAGTCAGTCA	58.035	21	269	2248	2516	GCATGAATGAGCGAGCGATG	60.111	20	ACTTAGCATCAGTCAGTCAAGCA	59.993	23	267	2248	2514
c102996_g1_i2	Di	(GA)6	12	1	12
c102996_g1_i3	Compound	(C)10(T)14	24	2264	2287	GCATGAATGAGCGAGCGATG	60.111	20	AGCATCAGTCAGTCAAGCAT	57.216	20	263	2172	2434	GCATGAATGAGCGAGCGATG	60.111	20	GCACTTAGCATCAGTCAGTCA	58.035	21	269	2172	2440	GCATGAATGAGCGAGCGATG	60.111	20	ACTTAGCATCAGTCAGTCAAGCA	59.993	23	267	2172	2438
c102996_g1_i4	Compound	(C)10(T)14	24	2225	2248	GCATGAATGAGCGAGCGATG	60.111	20	AGCATCAGTCAGTCAAGCAT	57.216	20	263	2133	2395	GCATGAATGAGCGAGCGATG	60.111	20	GCACTTAGCATCAGTCAGTCA	58.035	21	269	2133	2401	GCATGAATGAGCGAGCGATG	60.111	20	ACTTAGCATCAGTCAGTCAAGCA	59.993	23	267	2133	2399
c102996_g1_i5	Compound	(C)10(T)14	24	2246	2269	GCATGAATGAGCGAGCGATG	60.111	20	AGCATCAGTCAGTCAAGCAT	57.216	20	263	2154	2416	GCATGAATGAGCGAGCGATG	60.111	20	GCACTTAGCATCAGTCAGTCA	58.035	21	269	2154	2422	GCATGAATGAGCGAGCGATG	60.111	20	ACTTAGCATCAGTCAGTCAAGCA	59.993	23	267	2154	2420
c102996_g1_i6	Compound	(C)10(T)14	24	2361	2384	GCATGAATGAGCGAGCGATG	60.111	20	AGCATCAGTCAGTCAAGCAT	57.216	20	263	2269	2531	GCATGAATGAGCGAGCGATG	60.111	20	GCACTTAGCATCAGTCAGTCA	58.035	21	269	2269	2537	GCATGAATGAGCGAGCGATG	60.111	20	ACTTAGCATCAGTCAGTCAAGCA	59.993	23	267	2269	2535
c102996_g1_i6	Di	(GA)6	12	1	12
c102999_g1_i1	Mono	(A)18	18	1	18
c103002_g1_i1	Di	(TG)9	18	190	207
c103002_g1_i2	Mono	(T)12	12	2204	2215	ACACACATACATGGTCAAAGCTG	59.497	23	TCTCACCCTACCAATCCCGT	59.958	20	182	2076	2257	CACACATACATGGTCAAAGCTGA	59.247	23	TCTCACCCTACCAATCCCGT	59.958	20	181	2077	2257	ACACACATACATGGTCAAAGCT	58.245	22	TCTCACCCTACCAATCCCGT	59.958	20	182	2076	2257
c103007_g1_i1	Di	(AC)10	20	1	20
c103007_g2_i2	Di	(TG)6	12	10	21
c103009_g1_i1	Mono	(A)12	12	971	982	TCTGCTTGACACAGGGTTGT	59.454	20	TGTCCCTGATCTACGTGCAA	58.738	20	216	875	1090	TCTGCTTGACACAGGGTTGT	59.454	20	TTGTCCCTGATCTACGTGCA	58.738	20	217	875	1091	TCTGCTTGACACAGGGTTGT	59.454	20	TTGTCCCTGATCTACGTGCAA	59.379	21	217	875	1091
c103010_g1_i1	Mono	(A)11	11	283	293	GTGACGATATCAGTGACTACGACA	59.966	24	CGGATGCGGATATCCTCACC	60.109	20	275	138	412	TGACGATATCAGTGACTACGACA	58.814	23	CGGATGCGGATATCCTCACC	60.109	20	274	139	412	AGTGACGATATCAGTGACTACGAC	59.729	24	CGGATGCGGATATCCTCACC	60.109	20	276	137	412
c103010_g2_i1	Mono	(A)10	10	4	13
c103018_g1_i1	Di	(TG)10	20	3	22
c103026_g1_i1	Mono	(T)10	10	751	760	GAAAAAGCGGTGCTCTCGTG	60.111	20	CCCGTTCATCAGAGAGCTCC	59.896	20	135	696	830	GAAAAAGCGGTGCTCTCGTG	60.111	20	GCACCTATCTCTGCAGAGCC	60.25	20	153	696	848	GAAAAAGCGGTGCTCTCGTG	60.111	20	CACCTATCTCTGCAGAGCCC	59.608	20	152	696	847
c103028_g1_i1	Mono	(A)15	15	11	25
c103028_g1_i1	Mono	(A)10	10	713	722	GGGCAGCGAGTCAGTATCTC	59.969	20	GCCATGTCCGCCCTCTATAC	60.037	20	161	641	801	GGGCAGCGAGTCAGTATCTC	59.969	20	TCATTCCCTCGACGGTTGTG	60.038	20	200	641	840	GGGCAGCGAGTCAGTATCTC	59.969	20	TGTATAGTGCCATGTCCGCC	59.894	20	169	641	809
c103035_g1_i1	Di	(GT)7	14	9	22
c103035_g1_i1	Di	(TC)10	20	1163	1182
c103035_g1_i2	Di	(GT)7	14	9	22
c103035_g1_i3	Di	(GT)7	14	9	22
c103035_g1_i3	Di	(TC)10	20	1268	1287
c103037_g1_i1	Di	(AG)7	14	5	18
c103040_g1_i1	Mono	(T)12	12	96	107	AAGTGCGCACGGAAACAAAG	60.248	20	CTCCTCCCACATGTACGCAC	60.46	20	120	66	185	AAGTGCGCACGGAAACAAAG	60.248	20	TTTCCTCCTGCCGGTTGAAC	60.536	20	268	66	333	AAGTGCGCACGGAAACAAAG	60.248	20	GTTTCCTCCTGCCGGTTGAA	60.536	20	269	66	334
c103040_g1_i2	Mono	(T)12	12	96	107	AAGTGCGCACGGAAACAAAG	60.248	20	CTCCTCCCACATGTACGCAC	60.46	20	120	66	185	AAGTGCGCACGGAAACAAAG	60.248	20	TTTCCTCCTGCCGGTTGAAC	60.536	20	268	66	333	AAGTGCGCACGGAAACAAAG	60.248	20	GTTTCCTCCTGCCGGTTGAA	60.536	20	269	66	334
c10305_g1_i1	Tri	(CCA)7	21	1	21
c103053_g1_i1	Mono	(T)12	12	73	84	GAACCCGACTGTTGCACTCT	60.25	20	TCCAGCCAAACATGGGAAGA	59.223	20	238	3	240	GAACCCGACTGTTGCACTCT	60.25	20	TCTTCCAGCCAAACATGGGA	59.223	20	241	3	243	GAACCCGACTGTTGCACTCT	60.25	20	CCAGCCAAACATGGGAAGAC	59.109	20	237	3	239
c103058_g1_i1	Di	(GA)8	16	648	663	AAGCGTTTGGAAGGAGGCTT	60.179	20	GCTAAAGGCTTGGGTTGGGA	60.252	20	240	545	784	AAAGCGTTTGGAAGGAGGCT	60.179	20	GCTAAAGGCTTGGGTTGGGA	60.252	20	241	544	784	AAGCGTTTGGAAGGAGGCTT	60.179	20	CCGTGTCCTCCATGGCTAAA	59.748	20	254	545	798
c103059_g1_i1	Di	(TA)9	18	1072	1089
c103059_g1_i2	Di	(TA)9	18	1144	1161
c103059_g1_i3	Di	(TA)9	18	1149	1166
c103065_g1_i1	Mono	(T)11	11	159	169	ACAAAAAGCATAATGCCATGTGTG	59.308	24	CCTGGTGCATTCTGGGATGT	60.034	20	220	111	330	ACAAAAAGCATAATGCCATGTGTG	59.308	24	ACATCCTGGTGCATTCTGGG	60.034	20	224	111	334	AAAGCATAATGCCATGTGTGAA	57.195	22	CCTGGTGCATTCTGGGATGT	60.034	20	216	115	330
c103068_g1_i1	Tri	(TTG)6	18	321	338	ACCGGCTCCAAACTTTTGAA	58.23	20	ACACCATTGTACTGTGCCCA	59.524	20	254	237	490	ACCGGCTCCAAACTTTTGAA	58.23	20	CTGTGCCCAGTAGTGTCTGT	59.318	20	243	237	479	ACCGGCTCCAAACTTTTGAAAG	59.899	22	ACACCATTGTACTGTGCCCA	59.524	20	254	237	490
c103068_g1_i3	Tri	(TTG)6	18	321	338	ACCGGCTCCAAACTTTTGAA	58.23	20	ACACCATTGTACTGTGCCCA	59.524	20	254	237	490	ACCGGCTCCAAACTTTTGAA	58.23	20	CTGTGCCCAGTAGTGTCTGT	59.318	20	243	237	479	ACCGGCTCCAAACTTTTGAAAG	59.899	22	ACACCATTGTACTGTGCCCA	59.524	20	254	237	490
c103068_g1_i4	Mono	(T)18	18	2940	2957
c103068_g1_i4	Tri	(TTG)6	18	321	338	ACCGGCTCCAAACTTTTGAA	58.23	20	ACACCATTGTACTGTGCCCA	59.524	20	254	237	490	ACCGGCTCCAAACTTTTGAA	58.23	20	CTGTGCCCAGTAGTGTCTGT	59.318	20	243	237	479	ACCGGCTCCAAACTTTTGAAAG	59.899	22	ACACCATTGTACTGTGCCCA	59.524	20	254	237	490
c103070_g1_i1	Di	(AC)6	12	472	483	GCGAGTGAAACCTCCGAGAA	60.039	20	GCGTATGTGCTTGCACGTAG	59.975	20	258	388	645	GCGAGTGAAACCTCCGAGAA	60.039	20	CACGTAGGGCCAAACTCACT	59.965	20	245	388	632	GCATATGGAGGTGCGAGTGA	59.895	20	GCGTATGTGCTTGCACGTAG	59.975	20	270	376	645
c103070_g1_i1	Tri	(GGA)6	18	1425	1442	AAATGCTCCGTCCCAGAGTG	60.036	20	ACAGAAGCAGCCAGTCAGTC	59.965	20	232	1287	1518	AAATGCTCCGTCCCAGAGTG	60.036	20	GAAGCAGCCAGTCAGTCCTT	59.964	20	229	1287	1515	AAATGCTCCGTCCCAGAGTG	60.036	20	CCTGGAATCTCCTCAGTGGC	59.82	20	253	1287	1539
c103070_g1_i2	Di	(AC)6	12	472	483	GCGAGTGAAACCTCCGAGAA	60.039	20	GCGTATGTGCTTGCACGTAG	59.975	20	258	388	645	GCGAGTGAAACCTCCGAGAA	60.039	20	CACGTAGGGCCAAACTCACT	59.965	20	245	388	632	GCATATGGAGGTGCGAGTGA	59.895	20	GCGTATGTGCTTGCACGTAG	59.975	20	270	376	645
c103070_g1_i2	Tri	(GGA)6	18	1425	1442	AAATGCTCCGTCCCAGAGTG	60.036	20	ACAGAAGCAGCCAGTCAGTC	59.965	20	232	1287	1518	AAATGCTCCGTCCCAGAGTG	60.036	20	GAAGCAGCCAGTCAGTCCTT	59.964	20	229	1287	1515	AAATGCTCCGTCCCAGAGTG	60.036	20	CCTGGAATCTCCTCAGTGGC	59.82	20	253	1287	1539
c103070_g1_i3	Di	(AC)6	12	472	483	GCGAGTGAAACCTCCGAGAA	60.039	20	GCGTATGTGCTTGCACGTAG	59.975	20	258	388	645	GCGAGTGAAACCTCCGAGAA	60.039	20	CACGTAGGGCCAAACTCACT	59.965	20	245	388	632	GCATATGGAGGTGCGAGTGA	59.895	20	GCGTATGTGCTTGCACGTAG	59.975	20	270	376	645
c103070_g1_i3	Tri	(GGA)6	18	1425	1442	AAATGCTCCGTCCCAGAGTG	60.036	20	ACAGAAGCAGCCAGTCAGTC	59.965	20	232	1287	1518	AAATGCTCCGTCCCAGAGTG	60.036	20	GAAGCAGCCAGTCAGTCCTT	59.964	20	229	1287	1515	AAATGCTCCGTCCCAGAGTG	60.036	20	CCTGGAATCTCCTCAGTGGC	59.82	20	253	1287	1539
c103070_g1_i4	Di	(AC)6	12	472	483	GCGAGTGAAACCTCCGAGAA	60.039	20	GCGTATGTGCTTGCACGTAG	59.975	20	258	388	645	GCGAGTGAAACCTCCGAGAA	60.039	20	CACGTAGGGCCAAACTCACT	59.965	20	245	388	632	GCATATGGAGGTGCGAGTGA	59.895	20	GCGTATGTGCTTGCACGTAG	59.975	20	270	376	645
c103070_g1_i4	Tri	(GGA)6	18	1425	1442	AAATGCTCCGTCCCAGAGTG	60.036	20	ACAGAAGCAGCCAGTCAGTC	59.965	20	232	1287	1518	AAATGCTCCGTCCCAGAGTG	60.036	20	GAAGCAGCCAGTCAGTCCTT	59.964	20	229	1287	1515	AAATGCTCCGTCCCAGAGTG	60.036	20	CCTGGAATCTCCTCAGTGGC	59.82	20	253	1287	1539
c103072_g1_i1	Di	(AT)9	18	1	18
c103073_g1_i1	Compound	(T)11c(T)11	23	2769	2791
c103073_g1_i1	Mono	(A)12	12	1098	1109	GATGGCTATGGTGGAGGACG	59.966	20	GGGGCTTGCAAGAGATTCCT	60.034	20	272	867	1138	AAGGGGCTCCACTCAAACTG	59.889	20	GGGGCTTGCAAGAGATTCCT	60.034	20	153	986	1138	TTTTACGCCTGGAAAGGGCT	59.888	20	GGGGCTTGCAAGAGATTCCT	60.034	20	129	1010	1138
c103073_g1_i2	Compound	(T)11c(T)11	23	2094	2116
c103073_g1_i2	Mono	(A)12	12	423	434	AAGGGGCTCCACTCAAACTG	59.889	20	GGGGCTTGCAAGAGATTCCT	60.034	20	153	311	463	TTTTACGCCTGGAAAGGGCT	59.888	20	GGGGCTTGCAAGAGATTCCT	60.034	20	129	335	463	TGCCTGTTTTACGCCTGGAA	60.179	20	GGGGCTTGCAAGAGATTCCT	60.034	20	135	329	463
c103076_g1_i1	Mono	(T)12	12	97	108	ATTAACGCAGCCGGGTAACA	60.036	20	TCAGCAGAGAGAAAGCAGCA	59.317	20	157	48	204	ATTAACGCAGCCGGGTAACA	60.036	20	AGCAGAGAGAAAGCAGCACT	59.314	20	155	48	202	ATTAACGCAGCCGGGTAACA	60.036	20	CAGCAGAGAGAAAGCAGCAC	59.202	20	156	48	203
c103076_g1_i1	Mono	(T)12	12	382	393	AAAGAAACGCCATGTGGGAA	58.301	20	TCTGAGCAATCAGGCATGCA	60.035	20	191	327	517	AAAGAAACGCCATGTGGGAA	58.301	20	ATCAGGCATGCACTTTCCCA	59.96	20	183	327	509	TTGGCTTTGTTGCACTGAGA	58.239	20	TCTGAGCAATCAGGCATGCA	60.035	20	262	256	517
c103092_g1_i1	Di	(GT)10	20	1	20
c103092_g1_i2	Di	(GT)10	20	1	20
c103092_g1_i3	Di	(AT)6	12	1	12
c103092_g1_i3	Di	(TG)7	14	114	127	TGCATGGACTTGAGTGGTTT	57.637	20	TCACCCTCTTCCTCTAGCCC	60.032	20	161	67	227	TGCATGGACTTGAGTGGTTT	57.637	20	GAGGTCAGGAGTCACCCTCT	59.96	20	172	67	238	TGCATGGACTTGAGTGGTTT	57.637	20	AGAGGTCAGGAGTCACCCTC	59.96	20	173	67	239
c103092_g2_i3	Di	(GT)10	20	1	20
c103111_g2_i1	Di	(AC)11	22	1	22
c103112_g1_i1	Di	(CA)9	18	1	18
c103112_g1_i1	Mono	(A)11	11	854	864	GTCTGCGTGTGAATGCGTTT	60.041	20	GCAGAATGCACCCAATCACG	60.179	20	275	802	1076	CTGCGTGTGAATGCGTTTGA	60.041	20	GCAGAATGCACCCAATCACG	60.179	20	273	804	1076	TCTGCGTGTGAATGCGTTTG	60.041	20	GCAGAATGCACCCAATCACG	60.179	20	274	803	1076
c103112_g1_i1	Tri	(TGA)6	18	530	547	AGAACGACGACGACGACAAA	59.972	20	AGATGGTTAGCGCGCTATCG	60.387	20	112	507	618	AGAACGACGACGACGACAAA	59.972	20	AATAACTACGAGCGGCCTGC	60.53	20	264	507	770	AGAACGACGACGACGACAAA	59.972	20	GCAATAACTACGAGCGGCCT	60.53	20	266	507	772
c103112_g1_i2	Mono	(A)11	11	966	976	GTCTGCGTGTGAATGCGTTT	60.041	20	GCAGAATGCACCCAATCACG	60.179	20	275	914	1188	CTGCGTGTGAATGCGTTTGA	60.041	20	GCAGAATGCACCCAATCACG	60.179	20	273	916	1188	TCTGCGTGTGAATGCGTTTG	60.041	20	GCAGAATGCACCCAATCACG	60.179	20	274	915	1188
c103112_g1_i2	Tri	(GAT)7	21	637	657	ACAGAACCCTCAGATGCTGC	60.036	20	AGATGGTTAGCGCGCTATCG	60.387	20	218	513	730	CTCCTGAGCGGGACATGAAG	60.179	20	AGATGGTTAGCGCGCTATCG	60.387	20	156	575	730	GCCTCGTTTTGCACACCAAA	60.179	20	AGATGGTTAGCGCGCTATCG	60.387	20	257	474	730
c103117_g1_i1	Tri	(AAT)6	18	355	372
c103119_g1_i1	Di	(TA)6	12	2044	2055	TGGACAGAACCAGAAGTGCA	59.163	20	GTGTCTTTGCATGCCAACCA	59.611	20	275	1958	2232	TGGACAGAACCAGAAGTGCA	59.163	20	TGCCAACCAGCGTAAACTGT	60.465	20	264	1958	2221	TGGACAGAACCAGAAGTGCA	59.163	20	GCCAACCAGCGTAAACTGTT	59.334	20	263	1958	2220
c103119_g1_i1	Mono	(T)10	10	1533	1542	CGAAACTGAACCCTCCTGCT	59.965	20	GCAGTTTGATTGACAGGCGG	60.11	20	235	1377	1611	TTAGCCGTCCTCCTTACCCA	59.958	20	GCAGTTTGATTGACAGGCGG	60.11	20	183	1429	1611	ATCGCCTTCTCCTTTAGCCG	59.895	20	GCAGTTTGATTGACAGGCGG	60.11	20	196	1416	1611
c103119_g1_i1	Mono	(A)11	11	3406	3416	TGCTGAGCAACACTTCCAGT	59.819	20	ACTGCTTCAGTAAGGCAACTCA	59.895	22	195	3280	3474	CTCCTGGTACTCCTCAGCCA	60.325	20	ACTGCTTCAGTAAGGCAACTCA	59.895	22	146	3329	3474	ACTCCTGGTACTCCTCAGCC	60.325	20	ACTGCTTCAGTAAGGCAACTCA	59.895	22	147	3328	3474
c103119_g1_i1	Mono	(T)16	16	3561	3576	TGCCTTACTGAAGCAGTTTTGT	58.713	22	ACAGATGCGTTACTGTGGCA	59.965	20	280	3458	3737	TGCCTTACTGAAGCAGTTTTG	57.012	21	ACAGATGCGTTACTGTGGCA	59.965	20	280	3458	3737	GCCTTACTGAAGCAGTTTTGT	57.01	21	ACAGATGCGTTACTGTGGCA	59.965	20	279	3459	3737
c103119_g1_i2	Di	(TA)6	12	2044	2055	TGGACAGAACCAGAAGTGCA	59.163	20	GTGTCTTTGCATGCCAACCA	59.611	20	275	1958	2232	TGGACAGAACCAGAAGTGCA	59.163	20	TGCCAACCAGCGTAAACTGT	60.465	20	264	1958	2221	TGGACAGAACCAGAAGTGCA	59.163	20	GCCAACCAGCGTAAACTGTT	59.334	20	263	1958	2220
c103119_g1_i2	Mono	(T)10	10	1533	1542	CGAAACTGAACCCTCCTGCT	59.965	20	GCAGTTTGATTGACAGGCGG	60.11	20	235	1377	1611	TTAGCCGTCCTCCTTACCCA	59.958	20	GCAGTTTGATTGACAGGCGG	60.11	20	183	1429	1611	ATCGCCTTCTCCTTTAGCCG	59.895	20	GCAGTTTGATTGACAGGCGG	60.11	20	196	1416	1611
c103119_g1_i2	Mono	(A)11	11	3406	3416	TGCTGAGCAACACTTCCAGT	59.819	20	ACTGCTTCAGTAAGGCAACTCA	59.895	22	195	3280	3474	CTCCTGGTACTCCTCAGCCA	60.325	20	ACTGCTTCAGTAAGGCAACTCA	59.895	22	146	3329	3474	ACTCCTGGTACTCCTCAGCC	60.325	20	ACTGCTTCAGTAAGGCAACTCA	59.895	22	147	3328	3474
c103119_g1_i2	Mono	(T)16	16	3561	3576	TGCCTTACTGAAGCAGTTTTGT	58.713	22	ACAGATGCGTTACTGTGGCA	59.965	20	280	3458	3737	TGCCTTACTGAAGCAGTTTTG	57.012	21	ACAGATGCGTTACTGTGGCA	59.965	20	280	3458	3737	GCCTTACTGAAGCAGTTTTGT	57.01	21	ACAGATGCGTTACTGTGGCA	59.965	20	279	3459	3737
c103119_g1_i3	Di	(TA)6	12	2044	2055	TGGACAGAACCAGAAGTGCA	59.163	20	GTGTCTTTGCATGCCAACCA	59.611	20	275	1958	2232	TGGACAGAACCAGAAGTGCA	59.163	20	TGCCAACCAGCGTAAACTGT	60.465	20	264	1958	2221	TGGACAGAACCAGAAGTGCA	59.163	20	GCCAACCAGCGTAAACTGTT	59.334	20	263	1958	2220
c103119_g1_i3	Mono	(T)10	10	1533	1542	CGAAACTGAACCCTCCTGCT	59.965	20	GCAGTTTGATTGACAGGCGG	60.11	20	235	1377	1611	TTAGCCGTCCTCCTTACCCA	59.958	20	GCAGTTTGATTGACAGGCGG	60.11	20	183	1429	1611	ATCGCCTTCTCCTTTAGCCG	59.895	20	GCAGTTTGATTGACAGGCGG	60.11	20	196	1416	1611
c10313_g1_i1	Mono	(A)10	10	124	133	AGTCTCCTCTGTCGCTGAGT	59.962	20	ATGTCCAGACTGCAGGCAAA	59.889	20	128	30	157	AGTCTCCTCTGTCGCTGAGT	59.962	20	GGCTATGTCCAGACTGCAGG	60.179	20	132	30	161	TACCAGTCTCCTCTGTCGCT	59.671	20	ATGTCCAGACTGCAGGCAAA	59.889	20	132	26	157
c103130_g1_i1	Tri	(ATA)7	21	1	21
c103130_g1_i2	Tri	(ATA)7	21	1	21
c103132_g1_i1	Tri	(CGG)7	21	1680	1700
c103134_g1_i2	Mono	(T)17	17	740	756
c103134_g1_i3	Mono	(T)17	17	941	957
c103135_g1_i1	Mono	(T)18	18	672	689
c103135_g2_i1	Mono	(T)11	11	451	461	TCTCACGGCTTCTGTCCAAC	59.966	20	TGGAAACAGTAAACCAACAGTAAACA	59.567	26	199	329	527	GTCTCACGGCTTCTGTCCAA	59.966	20	TGGAAACAGTAAACCAACAGTAAACA	59.567	26	200	328	527	TTGTCTCACGGCTTCTGTCC	59.966	20	TGGAAACAGTAAACCAACAGTAAACA	59.567	26	202	326	527
c103136_g1_i3	Di	(TG)7	14	28	41
c103137_g2_i1	Tri	(TTC)6	18	177	194	CCAAGCACCAACGATGCAAA	59.968	20	ATAGGCTGCCATAGACTCAATAGC	60.081	24	100	128	227	CCAAGCACCAACGATGCAAA	59.968	20	GGTTCTATAGGCTGCCATAGACTC	60.082	24	106	128	233	CCAAGCACCAACGATGCAAA	59.968	20	GGTTCTATAGGCTGCCATAGAC	57.805	22	106	128	233
c103138_g1_i4	Tri	(GGA)5	15	6	20
c103149_g1_i1	Compound	(A)11gtctaactgttgaactatattttgatgacaaattgtttactcgttaactgaataacatgaacctccctaacagaagtgcg(T)20	111	1109	1219
c103149_g1_i2	Compound	(A)11gtctaactgttgaactatattttgatgacaaattgtttactcgttaactgaataacatgaacctccctaacagaagtgcg(T)20	111	1565	1675
c103149_g1_i3	Compound	(A)11gtctaactgttgaactatattttgatgacaaattgtttactcgttaactgaataacatgaacctccctaacagaagtgcg(T)20	111	1586	1696
c103149_g1_i4	Compound	(A)11gtctaactgttgaactatattttgatgacaaattgtttactcgttaactgaataacatgaacctccctaacagaagtgcg(T)20	111	1098	1208
c103151_g2_i1	Mono	(A)10	10	118	127
c103154_g1_i1	Mono	(T)10	10	161	170	GTGGAACTGGTAGTGGAAGAGG	60.028	22	GTGCACGACTAGCTGTCCAA	60.32	20	142	53	194	TGGAACTGGTAGTGGAAGAGGA	60.158	22	GTGCACGACTAGCTGTCCAA	60.32	20	141	54	194	TGGAACTGGTAGTGGAAGAGG	58.743	21	GTGCACGACTAGCTGTCCAA	60.32	20	141	54	194
c103154_g1_i1	Mono	(T)10	10	295	304	TCGTGCACGATTGAAACAACA	59.334	21	TCCCTGAGGAGACCGTACTG	60.034	20	162	187	348	TCGTGCACGATTGAAACAACA	59.334	21	CCCTGAGGAGACCGTACTGT	60.324	20	161	187	347	CGTGCACGATTGAAACAACA	57.902	20	TCCCTGAGGAGACCGTACTG	60.034	20	161	188	348
c103154_g1_i2	Mono	(T)10	10	125	134	TCGTGCACGATTGAAACAACA	59.334	21	TCCCTGAGGAGACCGTACTG	60.034	20	162	17	178	TCGTGCACGATTGAAACAACA	59.334	21	CCCTGAGGAGACCGTACTGT	60.324	20	161	17	177	CGTGCACGATTGAAACAACA	57.902	20	TCCCTGAGGAGACCGTACTG	60.034	20	161	18	178
c103157_g1_i2	Mono	(A)14	14	355	368	TGAAGAGGCGCTCCTTTGAA	59.604	20	GGAGAACTCGCACAACTGGA	59.966	20	196	248	443	TTGAAGAGGCGCTCCTTTGA	59.604	20	GGAGAACTCGCACAACTGGA	59.966	20	197	247	443	TGAAGAGGCGCTCCTTTGAA	59.604	20	AGGAGAACTCGCACAACTGG	59.966	20	197	248	444
c103158_g1_i2	Mono	(T)10	10	169	178	ACGCATCCCTGTACCTAGGT	60.032	20	TCTTCTTTTGTGTTCCACCCT	57.337	21	198	6	203	ATGTTGGGGCCACCTTTTCA	60.105	20	TCTTCTTTTGTGTTCCACCCT	57.337	21	132	72	203	GGTCAGTCTATGTTGGGGCC	60.107	20	TCTTCTTTTGTGTTCCACCCT	57.337	21	141	63	203
c103158_g1_i3	Mono	(T)10	10	200	209	CTTTGAAGCATGGCAGCTGG	60.109	20	TCTTCTTTTGTGTTCCACCCT	57.337	21	211	24	234	ACGAGCTGGTTGAAGTTGGT	59.82	20	TCTTCTTTTGTGTTCCACCCT	57.337	21	167	68	234	TGGTCACGAGCTGGTTGAAG	60.25	20	TCTTCTTTTGTGTTCCACCCT	57.337	21	172	63	234
c103159_g1_i1	Mono	(A)11	11	706	716	TGCAGCTGAAACCTGTGACA	60.107	20	ACAGACAGCAACCAGACATGT	59.858	21	203	618	820	TCCTTTCAGACCCTTGCAGC	60.251	20	ACAGACAGCAACCAGACATGT	59.858	21	217	604	820	CCTTTCAGACCCTTGCAGCT	60.251	20	ACAGACAGCAACCAGACATGT	59.858	21	216	605	820
c103160_g1_i2	Mono	(A)10	10	209	218	GTAGGGCTGGGCAATATGGG	60.251	20	GGCGGCGTGAGTTTACTAGA	59.828	20	231	24	254	GTAGGGCTGGGCAATATGGG	60.251	20	AGGCGGAACAAAAGAGCACT	60.179	20	271	24	294	GTAGGGCTGGGCAATATGGG	60.251	20	TTGAAAGTTCAAACGGCGGC	60.249	20	245	24	268
c103161_g1_i1	Mono	(A)10	10	640	649	GTGCGGTCTCTGTACTGTGG	60.389	20	CTGAAGAAACCCGGTGTGGA	59.892	20	194	517	710	GTGCGGTCTCTGTACTGTGG	60.389	20	ACTGAAGAAACCCGGTGTGG	60.179	20	195	517	711	AGTGCGGTCTCTGTACTGTG	59.401	20	CTGAAGAAACCCGGTGTGGA	59.892	20	195	516	710
c103163_g1_i1	Mono	(A)12	12	676	687	GCCGATGCTTTTATCTGAACGA	59.392	22	TCCTGATTGCATCATGGGTCA	59.435	21	234	482	715	GCCGATGCTTTTATCTGAACG	58.026	21	TCCTGATTGCATCATGGGTCA	59.435	21	234	482	715	ACAGGAGATTCATCTTGCAAGGT	59.99	23	TCCTGATTGCATCATGGGTCA	59.435	21	200	516	715
c103165_g1_i1	Mono	(A)12	12	188	199	CCAAATCGGGTTGCTGGTTG	60.038	20	GTCCAGTACCAGGGACTTGC	60.036	20	158	87	244	ATCCAAATCGGGTTGCTGGT	59.96	20	GTCCAGTACCAGGGACTTGC	60.036	20	160	85	244	CCAAATCGGGTTGCTGGTTG	60.038	20	TGTCTGCTCTCCTCACTCCA	59.887	20	181	87	267
c103167_g1_i1	Di	(GT)10	20	1	20
c103167_g1_i2	Di	(GT)10	20	1	20
c103170_g1_i1	Mono	(T)11	11	1121	1131	CAGCAAATGCATAGCTGAGATCA	59.436	23	TGTGGACTATGTAAACGTCCTTCA	59.719	24	136	1049	1184	CAGCAAATGCATAGCTGAGATCA	59.436	23	TCTTGTGGACTATGTAAACGTCCT	59.475	24	139	1049	1187	AGCAAATGCATAGCTGAGATCA	58.183	22	TGTGGACTATGTAAACGTCCTTCA	59.719	24	135	1050	1184
c103172_g1_i1	Mono	(T)11	11	214	224	AGGGACATGAATACAGCAGTGA	59.16	22	ACGGCCAACTTCTCATTCCA	59.6	20	280	187	466	ATGCCACTAATCAGCCAGGG	59.816	20	GCAAACCATGTTTTGATGACCC	58.934	22	209	171	379	ATGCCACTAATCAGCCAGGG	59.816	20	GCAAACCATGTTTTGATGACCCT	60.244	23	209	171	379
c103179_g1_i1	Tri	(CTT)5	15	2833	2847	CTCTGGATGGGTGTGGGAAC	60.035	20	TGACACACCCAGCAGAAGAC	59.893	20	201	2743	2943	CTCTGGATGGGTGTGGGAAC	60.035	20	CCCAGCAGAAGACTTCCTCG	60.108	20	194	2743	2936	CTCTGGATGGGTGTGGGAAC	60.035	20	CACCAGAGAGCTTGTCCGAG	60.109	20	132	2743	2874
c103183_g1_i1	Mono	(T)15	15	1286	1300	TGGCTGGGTTTATGCATCACT	59.994	21	AGCAAGTACTCAGGCACAGC	60.321	20	279	1198	1476	TGGCTGGGTTTATGCATCAC	58.527	20	AGCAAGTACTCAGGCACAGC	60.321	20	279	1198	1476	TGGCTGGGTTTATGCATCACT	59.994	21	ACAGCCTTTGTCTGCTCATCA	59.927	21	264	1198	1461
c103186_g1_i1	Mono	(A)10	10	353	362	TACACATGCACAAAACGCGG	60.041	20	CCTTGTGTCCTGGTCCCTTC	59.963	20	115	285	399	TACACATGCACAAAACGCGG	60.041	20	CCTGGTCCCTTCAGCTTTGT	59.889	20	107	285	391	TACACATGCACAAAACGCGG	60.041	20	TCCTGGTCCCTTCAGCTTTG	59.598	20	108	285	392
c103189_g1_i1	Mono	(A)10	10	13	22
c10319_g1_i1	Di	(TA)7	14	107	120	CTCGGAACAATAAACACAGGTCA	58.938	23	GGAACCTTTTGGCAACCAGAC	59.931	21	164	43	206	ACTCGGAACAATAAACACAGGTC	58.937	23	GGAACCTTTTGGCAACCAGAC	59.931	21	165	42	206	TCGGAACAATAAACACAGGTCA	57.925	22	GGAACCTTTTGGCAACCAGAC	59.931	21	163	44	206
c103190_g2_i1	Di	(GT)10	20	1	20
c103193_g1_i1	Mono	(T)12	12	1674	1685
c103195_g1_i1	Mono	(T)17	17	1158	1174
c103195_g1_i1	Tetra	(ATTG)5	20	587	606	CTCCCCTGATACGCAATGCT	59.893	20	GGTGGCCAAATTGGTACAGC	59.754	20	254	379	632	CTCCCCTGATACGCAATGCT	59.893	20	CGGTGGCCAAATTGGTACAG	59.474	20	255	379	633	CTCCCCTGATACGCAATGCT	59.893	20	TAATGCGGTGGCCAAATTGG	59.466	20	260	379	638
c103198_g1_i1	Di	(GT)6	12	1405	1416	AGCTCTCTGGAGGTGTGAGA	59.592	20	GCACCCAGCACAAAAGAAAAC	59.067	21	215	1255	1469	AGCTCTCTGGAGGTGTGAGA	59.592	20	CACCCAGCACAAAAGAAAACCA	60.094	22	214	1255	1468	AGCTCTCTGGAGGTGTGAGA	59.592	20	ACCCAGCACAAAAGAAAACCA	58.816	21	213	1255	1467
c103198_g1_i2	Di	(GT)6	12	92	103	ATTGACGAGGGTCGATCAGC	59.897	20	CAAGACCTCACTGGGGTCAC	59.965	20	222	10	231	ATTGACGAGGGTCGATCAGC	59.897	20	ACTCAAGACCTCACTGGGGT	60.105	20	225	10	234	ATTGACGAGGGTCGATCAGC	59.897	20	TCAAGACCTCACTGGGGTCA	60.105	20	223	10	232
c103203_g1_i1	Di	(TA)6	12	448	459
c103208_g1_i1	Compound	(TCAC)5tcagaggtgcctggcgaa(T)20	58	156	213
c103208_g2_i1	Compound	(TCAC)5tcagaggtgcctggcgaa(T)20	58	178	235
c103212_g1_i1	Mono	(A)14	14	39	52
c103213_g1_i1	Di	(CA)8	16	2192	2207	AGCATAGAACAGGCACCCAC	60.035	20	TGAGCGGATCTGACGTAACG	59.902	20	151	2142	2292	CAGCATAGAACAGGCACCCA	60.035	20	TGAGCGGATCTGACGTAACG	59.902	20	152	2141	2292	AGCATAGAACAGGCACCCAC	60.035	20	TAATCTCTGCTCTGCGCCTG	59.896	20	195	2142	2336
c103213_g1_i1	Tri	(CCT)6	18	635	652	TACGCGAGGATAGTTTGCCC	59.896	20	GAAGGGGGTTTGAGAGTGGG	59.962	20	257	577	833	TTTGCGAGATAAGGCTCCCG	60.179	20	GAAGGGGGTTTGAGAGTGGG	59.962	20	222	612	833	GCACGTACGCGAGGATAGTT	60.248	20	GAAGGGGGTTTGAGAGTGGG	59.962	20	262	572	833
c103221_g1_i1	Mono	(A)12	12	973	984	GTTTGCCAGGATCAAACCGT	59.041	20	CAGAAGTGTCTGCCTTTTCTG	57.107	21	264	745	1008	AGAGAGCAATTTGGCAAATCCA	58.833	22	ACTGAAGGTGGAGCTACACA	58.283	20	254	923	1176	TGCCAGGATCAAACCGTATGT	59.719	21	CAGAAGTGTCTGCCTTTTCTG	57.107	21	261	748	1008
c103223_g1_i1	Mono	(A)18	18	6	23
c103223_g1_i1	Mono	(T)10	10	1407	1416	TGAGTGAAGGAAAGCTGCACT	59.858	21	AGCCCACTGTCATGCAATCA	59.961	20	231	1381	1611	AGTGAAGGAAAGCTGCACTCT	59.581	21	AGCCCACTGTCATGCAATCA	59.961	20	229	1383	1611	TGAGTGAAGGAAAGCTGCACT	59.858	21	GCCCACTGTCATGCAATCAG	59.545	20	230	1381	1610
c103224_g1_i1	Di	(CA)9	18	93	110	ACAACTACACCCCCAGCAAG	59.89	20	GGGGGTGTTACCGACAAAGA	59.602	20	210	39	248	CACAACTACACCCCCAGCAA	60.179	20	GGGGGTGTTACCGACAAAGA	59.602	20	211	38	248	CACCACAACTACACCCCCAG	60.251	20	GGGGGTGTTACCGACAAAGA	59.602	20	214	35	248
c103226_g1_i1	Di	(TA)8	16	1387	1402
c103230_g1_i1	Tri	(GTT)5	15	1127	1141	TTGGTCCGAGTTGCATCCTC	60.036	20	GACCAACGAAGCACCCAAAC	59.97	20	206	1035	1240	TTGGTCCGAGTTGCATCCTC	60.036	20	CCAGTGCAGCTCTGAAGACA	59.966	20	278	1035	1312	TTGGTCCGAGTTGCATCCTC	60.036	20	ACCAGTGCAGCTCTGAAGAC	59.965	20	279	1035	1313
c103233_g1_i1	Di	(AC)9	18	651	668	TTCTGCTACCCTCTTGTGGC	59.675	20	AGGCACCAGGAAGAGGATGA	60.253	20	240	461	700	GCCCAGTTCCGTGACTGAAA	60.534	20	AGGCACCAGGAAGAGGATGA	60.253	20	147	554	700	TTCTGCTACCCTCTTGTGGC	59.675	20	GGCACCAGGAAGAGGATGAA	59.379	20	239	461	699
c103233_g1_i1	Mono	(A)10	10	15	24
c103243_g1_i1	Di	(AC)8	16	8	23
c103243_g1_i2	Di	(AC)8	16	8	23
c103245_g1_i1	Mono	(A)11	11	800	810	CTAAGAGACGCCGAGGACAC	59.901	20	CCCCCACTCAAACCCATTTT	58.272	20	234	710	943	ACAGTGACGCTAAGAGACGC	60.11	20	CCCCCACTCAAACCCATTTT	58.272	20	243	701	943	CGAGGACACAAGGCAGGTTT	60.535	20	CCCCCACTCAAACCCATTTT	58.272	20	223	721	943
c103249_g1_i1	Mono	(T)17	17	1794	1810
c103251_g1_i1	Mono	(T)19	19	995	1013	AGCGGTGAAGAAACGAGTGT	59.896	20	CGCACTCGTCTTCAAAGGGA	60.32	20	244	850	1093	AGCGGTGAAGAAACGAGTGT	59.896	20	TCGCACTCGTCTTCAAAGGG	60.32	20	245	850	1094	ACGAGTGTCATGCTTCGAGG	60.109	20	CGCACTCGTCTTCAAAGGGA	60.32	20	232	862	1093
c103251_g1_i2	Mono	(T)19	19	995	1013	AGCGGTGAAGAAACGAGTGT	59.896	20	CGCACTCGTCTTCAAAGGGA	60.32	20	244	850	1093	AGCGGTGAAGAAACGAGTGT	59.896	20	TCGCACTCGTCTTCAAAGGG	60.32	20	245	850	1094	ACGAGTGTCATGCTTCGAGG	60.109	20	CGCACTCGTCTTCAAAGGGA	60.32	20	232	862	1093
c103258_g1_i1	Di	(TC)7	14	3080	3093	GCTCTTCCTCTGAGATCCGC	59.968	20	AGCCTTTGCACTGCTCTGAT	59.962	20	189	3035	3223	GCCGCTCTTCCTCTGAGATC	59.968	20	AGCCTTTGCACTGCTCTGAT	59.962	20	192	3032	3223	TTTCTGCCGCTCTTCCTCTG	60.037	20	AGCCTTTGCACTGCTCTGAT	59.962	20	197	3027	3223
c103258_g1_i2	Di	(TC)7	14	3080	3093	GCTCTTCCTCTGAGATCCGC	59.968	20	CACAGCTGAGCAGTGGAAGA	59.966	20	269	3035	3303	GCTCTTCCTCTGAGATCCGC	59.968	20	TCACAGCTGAGCAGTGGAAG	59.966	20	270	3035	3304	GCTCTTCCTCTGAGATCCGC	59.968	20	CTCACAGCTGAGCAGTGGAA	59.966	20	271	3035	3305
c103258_g2_i1	Di	(GT)7	14	39	52	CTGCTCCAGCTGTGTGTTCA	60.534	20	TCCCTCTCTCTTCAGTCGCA	59.962	20	262	16	277	CTGCTCCAGCTGTGTGTTCA	60.534	20	ATGCAGCTTCAAAGGGCTCT	59.961	20	144	16	159	CTGCTCCAGCTGTGTGTTCA	60.534	20	CCAGGATGTTCGTGTCCCTC	60.108	20	276	16	291
c103260_g1_i1	Mono	(A)12	12	627	638	GCCAAGTAGTGCTGACAATCC	59.26	21	TTGTTTGCCTGTGATGCAGC	59.968	20	162	562	723	GCCAAGTAGTGCTGACAATCC	59.26	21	TTAGGCCAGGAAAGAAGCGG	60.035	20	205	562	766	GCCAAGTAGTGCTGACAATCC	59.26	21	CTGTCGGCCAAACGTAAAGC	60.11	20	104	562	665
c103261_g1_i1	Di	(AT)6	12	176	187	ACGGAAGATGTGACGTGTGA	59.328	20	AAAGCTGCCTTTCCGCTTTG	59.967	20	276	88	363	TCACGGAAGATGTGACGTGT	59.328	20	AAAGCTGCCTTTCCGCTTTG	59.967	20	278	86	363	CACGGAAGATGTGACGTGTG	59.216	20	AAAGCTGCCTTTCCGCTTTG	59.967	20	277	87	363
c103265_g1_i1	Di	(TA)6	12	914	925	TGAGCAACTACAGCACGTGT	59.896	20	ACGCTGACGGGACACATTTA	59.681	20	276	682	957	TGTGAGCAACTACAGCACGT	59.896	20	ACGCTGACGGGACACATTTA	59.681	20	278	680	957	GAGTCGAGATGGCCGTCAAA	60.109	20	ACGCTGACGGGACACATTTA	59.681	20	222	736	957
c103265_g1_i1	Di	(AT)6	12	1201	1212	ATGTGTCGAACTGGCCGAAT	60.036	20	CAATTACCCCCTCACCCACC	60.034	20	269	1102	1370	ATGTGTCGAACTGGCCGAAT	60.036	20	CCAATTACCCCCTCACCCAC	60.034	20	270	1102	1371	TCAGATGTGTCGAACTGGCC	60.037	20	CAATTACCCCCTCACCCACC	60.034	20	273	1098	1370
c103265_g1_i1	Mono	(A)20	20	3	22
c103266_g1_i1	Mono	(A)12	12	1500	1511	GGGTACTGCCAAATCCGTGA	60.036	20	GGAGTCCCGACTAAGGAGGA	59.742	20	227	1387	1613	TGTGGGGTACTGCCAAATCC	59.961	20	GGAGTCCCGACTAAGGAGGA	59.742	20	231	1383	1613	GGGTACTGCCAAATCCGTGA	60.036	20	TACCTCCTGGATGCATCCCT	59.731	20	171	1387	1557
c103266_g1_i1	Mono	(A)10	10	2332	2341	GGTGAGAGTGAACCAGGTGG	59.965	20	ATTTTTCCGCATGCGTCTGG	59.829	20	279	2160	2438	TCAGCAAACCTGAGGGCAAA	60.106	20	ATTTTTCCGCATGCGTCTGG	59.829	20	197	2242	2438	GCTCCAGCAAACATCAGCAC	60.109	20	ATTTTTCCGCATGCGTCTGG	59.829	20	248	2191	2438
c103266_g1_i2	Mono	(A)12	12	1500	1511	GGGTACTGCCAAATCCGTGA	60.036	20	GGAGTCCCGACTAAGGAGGA	59.742	20	227	1387	1613	TGTGGGGTACTGCCAAATCC	59.961	20	GGAGTCCCGACTAAGGAGGA	59.742	20	231	1383	1613	GGGTACTGCCAAATCCGTGA	60.036	20	TACCTCCTGGATGCATCCCT	59.731	20	171	1387	1557
c103272_g1_i1	Mono	(A)17	17	1	17
c103273_g1_i1	Mono	(A)15	15	1	15
c103275_g1_i1	Tri	(TGT)6	18	346	363	CACTGTCCGTGACCTCTGAC	60.039	20	GAAGCTCTGTGGTCATCGCT	60.108	20	110	294	403	GACACTGTCCGTGACCTCTG	60.039	20	GAAGCTCTGTGGTCATCGCT	60.108	20	112	292	403	AGTGTGACACTGTCCGTGAC	59.898	20	GAAGCTCTGTGGTCATCGCT	60.108	20	117	287	403
c103275_g1_i2	Tri	(TGT)6	18	346	363	CACTGTCCGTGACCTCTGAC	60.039	20	GAAGCTCTGTGGTCATCGCT	60.108	20	110	294	403	GACACTGTCCGTGACCTCTG	60.039	20	GAAGCTCTGTGGTCATCGCT	60.108	20	112	292	403	AGTGTGACACTGTCCGTGAC	59.898	20	GAAGCTCTGTGGTCATCGCT	60.108	20	117	287	403
c103275_g2_i1	Tri	(ACA)6	18	789	806	GAAGCTCTGTGGTCATCGCT	60.108	20	CACTGTCCGTGACCTCTGAC	60.039	20	110	747	856	GAAGCTCTGTGGTCATCGCT	60.108	20	GACACTGTCCGTGACCTCTG	60.039	20	112	747	858	GAAGCTCTGTGGTCATCGCT	60.108	20	AGTGTGACACTGTCCGTGAC	59.898	20	117	747	863
c103278_g1_i1	Tetra	(AAAT)5	20	2	21
c103279_g1_i1	Mono	(A)11	11	139	149	TCACATTGATCAAGTCAGAAAAAGT	57.427	25	TGTGCCATCTGTCCCAAACT	59.522	20	274	107	380	TCACATTGATCAAGTCAGAAAAAGT	57.427	25	TGAATGTGCCATCTGTCCCA	59.302	20	278	107	384	TGGTCCAGGGTCACATTTGG	59.888	20	ACAGTTTCCTATTAAATGGACTGTACA	58.62	27	238	1	238
c103279_g1_i1	Mono	(T)11	11	540	550	AGTTTGGGACAGATGGCACA	59.522	20	AGTGGGGAGCAGATGTTGTG	59.963	20	242	361	602	AGTTTGGGACAGATGGCACA	59.522	20	GGAGCAGATGTTGTGGGGTT	60.251	20	237	361	597	AAGTTTGGGACAGATGGCACA	60.134	21	AGTGGGGAGCAGATGTTGTG	59.963	20	243	360	602
c103283_g2_i1	Mono	(A)10	10	115	124	ACTTTCAAAAACAAACAAACAAAAACA	57.374	27	GTGAACTGGAAGTTGCTGCG	60.041	20	110	50	159	ACTTTCAAAAACAAACAAACAAAAACA	57.374	27	TGGAAGTTGCTGCGGACTTT	60.465	20	104	50	153	ACTTTCAAAAACAAACAAACAAAAACA	57.374	27	GGAAGTTGCTGCGGACTTTT	59.331	20	103	50	152
c103290_g1_i1	Compound	(CTTT)5gctgacgttctctcatgttt(A)13	53	141	193	TCAGTCCTCTTGTGTGCCAC	59.893	20	AGCGTGAACGACAGCAAAAG	59.695	20	205	20	224	TCAGTCCTCTTGTGTGCCAC	59.893	20	GACACCCAGCTAAGCGTGAA	60.32	20	217	20	236	TCTTGTGTGCCACCCATTCA	59.815	20	AGCGTGAACGACAGCAAAAG	59.695	20	198	27	224
c103290_g1_i1	Mono	(T)17	17	967	983
c103290_g2_i1	Tetra	(CCTT)5	20	565	584	ACTCCTTTCTGCCATTCTCCC	59.717	21	AGTAGGAAGGAAAGAGGGAAGG	58.544	22	174	436	609	CTCCTTTCTGCCATTCTCCCT	59.437	21	AGTAGGAAGGAAAGAGGGAAGG	58.544	22	173	437	609	TGTGCCACCCATCTATCCTT	58.405	20	AGTAGGAAGGAAAGAGGGAAGG	58.544	22	105	505	609
c103290_g2_i1	Tri	(ATT)5	15	1	15
c103293_g1_i1	Tri	(GCG)5	15	17	31
c103295_g1_i1	Mono	(A)11	11	282	292	AGTCAACTGTACACTAGCTTTGT	57.722	23	TGGTGTACAGACCATTTTTGCA	58.708	22	275	99	373	AGTCAACTGTACACTAGCTTTGTT	58.329	24	TGGTGTACAGACCATTTTTGCA	58.708	22	275	99	373	AAAACGTGGAATTATCAACAGAGT	57.122	24	AGTTGTGGCCAAAATGTTTGCT	60.093	22	208	250	457
c103295_g1_i2	Mono	(A)11	11	282	292	AAAACGTGGAATTATCAACAGAGT	57.122	24	GACAAGGGGGTGAGTGCATT	60.251	20	273	250	522	AAAACGTGGAATTATCAACAGAGT	57.122	24	AATGACAAGGGGGTGAGTGC	60.251	20	276	250	525	AAAACGTGGAATTATCAACAGAGT	57.122	24	GGGGTGAGTGCATTACCTGT	59.672	20	267	250	516
c103296_g1_i1	Mono	(T)10	10	3283	3292	TTGGATCATGACGAGCAGCA	59.75	20	ATAGCTGAAGGGCAGTTGGG	59.743	20	141	3227	3367	CGAGCAGCATTCGTCTCTGT	60.458	20	ATAGCTGAAGGGCAGTTGGG	59.743	20	130	3238	3367	TGGATCATGACGAGCAGCAT	59.533	20	ATAGCTGAAGGGCAGTTGGG	59.743	20	140	3228	3367
c103299_g1_i1	Tri	(GAT)5	15	681	695	CTAAGGCCACACCCACAGAG	60.036	20	TGTCCGCAGAACAGACAGTC	59.968	20	274	516	789	CTCTAAGGCCACACCCACAG	60.036	20	TGTCCGCAGAACAGACAGTC	59.968	20	276	514	789	CTAAGGCCACACCCACAGAG	60.036	20	CCTCCTCCATCTCCTCCTCC	60.179	20	207	516	722
c103299_g2_i1	Compound	(GAG)5gctgatgaagatgacgagagtgagtcagaagacagcgaaagtggacccgatctggcccgagggaagggtaacattgagaccagctctgatgaa(GAT)5	123	561	683	TGCAGAGAAGATCCCGAAGC	59.823	20	CCTCACGACGGAGAAAGTCC	60.109	20	275	436	710	GCAGAGAAGATCCCGAAGCC	60.532	20	CCTCACGACGGAGAAAGTCC	60.109	20	274	437	710	GCCGCTAGTAAAGGGAGTGA	59.178	20	TCTCTCCCCAGTCATGCTCA	59.958	20	263	478	740
c103300_g1_i1	Mono	(A)13	13	453	465	AGATGACTCGACCAGACCGT	60.323	20	AAACAGAACACGCACTGGGA	60.107	20	147	363	509	AGATGACTCGACCAGACCGT	60.323	20	GCCCATGGCTGAAATGTGAC	59.826	20	235	363	597	AGATGACTCGACCAGACCGT	60.323	20	CATGGCTGAAATGTGACGGC	60.179	20	232	363	594
c103303_g1_i1	Di	(CA)6	12	1701	1712	CATGTTCGGGTCTGACCACA	59.965	20	ACAGAATGCCACGTCTCAGG	60.037	20	259	1655	1913	CACATGTTCGGGTCTGACCA	59.965	20	ACAGAATGCCACGTCTCAGG	60.037	20	261	1653	1913	ATGTTCGGGTCTGACCACAC	59.965	20	ACAGAATGCCACGTCTCAGG	60.037	20	258	1656	1913
c103303_g1_i1	Mono	(A)12	12	1947	1958	CCTGAGACGTGGCATTCTGT	60.037	20	GGAGGAACGGCTGACTTTGA	59.965	20	239	1894	2132	CCTGAGACGTGGCATTCTGT	60.037	20	AGGAGGAACGGCTGACTTTG	59.965	20	240	1894	2133	ACGTGGCATTCTGTTCACCT	59.891	20	GGAGGAACGGCTGACTTTGA	59.965	20	233	1900	2132
c103303_g1_i1	Mono	(T)18	18	2755	2772
c103309_g1_i1	Mono	(A)17	17	4	20
c10331_g1_i1	Di	(CA)6	12	65	76	TACCGTCCGCCTCATCAGTA	60.107	20	GTTCAAGTGCGGATCGAAGC	59.905	20	280	1	280	TACCGTCCGCCTCATCAGTA	60.107	20	ATGAGAGACACGAGCAGCTG	59.827	20	248	1	248	TACCGTCCGCCTCATCAGTA	60.107	20	GCTGAGAGCCAGGAAGAGTC	59.824	20	232	1	232
c10331_g1_i2	Di	(CA)6	12	65	76	TACCGTCCGCCTCATCAGTA	60.107	20	GTTCAAGTGCGGATCGAAGC	59.905	20	280	1	280	TACCGTCCGCCTCATCAGTA	60.107	20	ATGAGAGACACGAGCAGCTG	59.827	20	248	1	248	TACCGTCCGCCTCATCAGTA	60.107	20	GCTGAGAGCCAGGAAGAGTC	59.824	20	232	1	232
c103310_g2_i1	Mono	(A)13	13	104	116	ATCAACCACACACAGAGGCC	60.251	20	ACTTTTGACTGGGAGTGTGCA	60.065	21	196	47	242	CAACCACACACAGAGGCCTT	60.466	20	ACTTTTGACTGGGAGTGTGCA	60.065	21	194	49	242	ATCAACCACACACAGAGGCC	60.251	20	CTTTTGACTGGGAGTGTGCA	58.321	20	195	47	241
c103314_g1_i1	Mono	(A)14	14	1358	1371	ACAAAGCATTTTCCAACAGAATGG	58.942	24	CAAACGGTCGGGGATCATCC	60.814	20	280	1300	1579	AGACTACTTTACAAAATGCCTTGCT	59.23	25	CGGATTAGCAGGATGGGCAA	60.179	20	267	1330	1596	AGACTACTTTACAAAATGCCTTGCT	59.23	25	CCAAGGGTGCCTCGGATTAG	60.179	20	279	1330	1608
c103316_g1_i3	Di	(GT)10	20	1	20
c103318_g1_i1	Mono	(T)10	10	1709	1718	AGGCAGCACGATACAAAGCT	60.036	20	TGCACGAAATGAGCATGAGT	58.188	20	209	1604	1812	AAAGACAGTGCCCAGTCAGG	59.891	20	TGCACGAAATGAGCATGAGT	58.188	20	173	1640	1812	AGGCAGCACGATACAAAGCT	60.036	20	CGGATTTTGCACGAAATGAGC	59.087	21	216	1604	1819
c103321_g1_i1	Mono	(T)11	11	349	359	CAGCATGAAGGAGGAGTGCA	60.036	20	TGAGGGCAAGCTGATTGTGA	59.599	20	271	169	439	GGAGCCCCAGAGAAGGTTTT	59.594	20	CCTCTTCCTTCAGCTTGGCA	59.963	20	265	256	520	AGCCCCAGAGAAGGTTTTGC	60.541	20	CCTCTTCCTTCAGCTTGGCA	59.963	20	263	258	520
c103321_g1_i1	Mono	(T)10	10	1415	1424
c103321_g1_i2	Mono	(T)10	10	1289	1298
c103323_g1_i1	Mono	(A)11	11	2139	2149	GGACTGTTTGGAGGAGGAGC	60.036	20	GCTTTGGAAAAACACGACCGT	60.202	21	279	1910	2188	GTCTACAAGGCTCGCAGTCA	59.756	20	TCGCTTTGGAAAAACACGACC	59.936	21	169	2022	2190	GCTTCATGGTTTGGAAGGGC	59.753	20	TCGCTTTGGAAAAACACGACC	59.936	21	263	1928	2190
c103326_g1_i1	Di	(TC)6	12	2316	2327	ACATCATCACCACCCTGCTG	60.035	20	CCCGCACAAGACAGAGAGAA	59.682	20	265	2089	2353	CACATCATCACCACCCTGCT	60.035	20	CCCGCACAAGACAGAGAGAA	59.682	20	266	2088	2353	TGACATGGCTCTCTTTCGCA	59.679	20	CCCGCACAAGACAGAGAGAA	59.682	20	158	2196	2353
c103330_g1_i1	Di	(TC)6	12	865	876	TCTCCACGCCATTTGGTCAG	60.322	20	AACGAGGTGTGTTGAGCCAA	60.107	20	229	750	978	CTCTCCACGCCATTTGGTCA	60.322	20	AACGAGGTGTGTTGAGCCAA	60.107	20	230	749	978	TCTCCACGCCATTTGGTCAG	60.322	20	TGCGTGTGTAGGTGTGTGTT	60.108	20	155	750	904
c103330_g1_i2	Di	(TC)6	12	1155	1166	TCTCCACGCCATTTGGTCAG	60.322	20	AACGAGGTGTGTTGAGCCAA	60.107	20	229	1040	1268	CTCTCCACGCCATTTGGTCA	60.322	20	AACGAGGTGTGTTGAGCCAA	60.107	20	230	1039	1268	TCTCCACGCCATTTGGTCAG	60.322	20	TGCGTGTGTAGGTGTGTGTT	60.108	20	155	1040	1194
c103331_g1_i1	Mono	(A)18	18	3	20
c103331_g1_i3	Mono	(A)18	18	3	20
c103331_g1_i4	Mono	(A)18	18	3	20
c103332_g1_i1	Di	(GA)6	12	1599	1610
c103339_g1_i1	Mono	(T)13	13	112	124	GTCGATCCTGGTGGTCAACA	59.68	20	AGTCACTGTCGCCGAAACAT	59.966	20	255	13	267	TCGATCCTGGTGGTCAACAG	59.392	20	AGTCACTGTCGCCGAAACAT	59.966	20	254	14	267	CGTCGATCCTGGTGGTCAAC	60.736	20	AGTCACTGTCGCCGAAACAT	59.966	20	256	12	267
c103342_g1_i1	Mono	(T)11	11	235	245	CAGTCAAATGCGGCTCATCG	59.973	20	TCCTCCGTCTCTCCACTGAA	59.596	20	259	53	311	AAAAGCAGGCGAGAGAGCTT	59.964	20	TCCTCCGTCTCTCCACTGAA	59.596	20	192	120	311	AAAAAGCAGGCGAGAGAGCT	59.964	20	TCCTCCGTCTCTCCACTGAA	59.596	20	193	119	311
c103342_g1_i2	Mono	(T)11	11	235	245	CAGTCAAATGCGGCTCATCG	59.973	20	TCCTCCGTCTCTCCACTGAA	59.596	20	259	53	311	AAAAGCAGGCGAGAGAGCTT	59.964	20	TCCTCCGTCTCTCCACTGAA	59.596	20	192	120	311	AAAAAGCAGGCGAGAGAGCT	59.964	20	TCCTCCGTCTCTCCACTGAA	59.596	20	193	119	311
c103344_g1_i1	Mono	(T)20	20	2346	2365
c103345_g1_i1	Tri	(TAA)6	18	3	20
c103348_g1_i1	Di	(AT)6	12	85	96	GACTCGTGGGGTTTGTCCAA	60.179	20	ACACTGAACTGCATTTACATGGG	59.493	23	230	18	247	TTGACTCGTGGGGTTTGTCC	60.179	20	ACACTGAACTGCATTTACATGGG	59.493	23	232	16	247	GACTCGTGGGGTTTGTCCAA	60.179	20	TGCATTTACATGGGAAAGTTGCT	59.422	23	221	18	238
c103348_g1_i1	Mono	(A)10	10	605	614	GCTTACAGCATAAACAGCCCA	58.908	21	TGGTGCCGTTTCACACTGTA	59.822	20	271	461	731	GCTTACAGCATAAACAGCCCA	58.908	21	ATTGGTGCCGTTTCACACTG	59.332	20	273	461	733	GCTTACAGCATAAACAGCCCA	58.908	21	TTGGTGCCGTTTCACACTGT	60.678	20	272	461	732
c10335_g1_i1	Tri	(TTA)7	21	2381	2401
c103352_g1_i1	Di	(CA)7	14	970	983	ACCTCAAAGCATCCTTCGCA	59.963	20	ACGGAACTAACACTGGACACA	59.242	21	243	810	1052	ACCTCAAAGCATCCTTCGCA	59.963	20	ACACGGAACTAACACTGGACA	59.242	21	245	810	1054	AGCTCTTGTCACCACATCCG	60.037	20	ACGGAACTAACACTGGACACA	59.242	21	208	845	1052
c103352_g1_i1	Mono	(T)14	14	1173	1186
c103359_g2_i1	Tri	(GGA)5	15	895	909	GGAAACGCAATGGTGAACCC	60.039	20	TGATTAGGACCGCCCCCATA	60.105	20	209	732	940	GGGAAACGCAATGGTGAACC	60.039	20	TGATTAGGACCGCCCCCATA	60.105	20	210	731	940	GGAAACGCAATGGTGAACCC	60.039	20	CCCATCCCACCTGCATGATT	60.106	20	224	732	955
c103359_g2_i2	Tri	(GGA)5	15	1007	1021	GGAAACGCAATGGTGAACCC	60.039	20	TGATTAGGACCGCCCCCATA	60.105	20	209	844	1052	GGGAAACGCAATGGTGAACC	60.039	20	TGATTAGGACCGCCCCCATA	60.105	20	210	843	1052	GGAAACGCAATGGTGAACCC	60.039	20	CCCATCCCACCTGCATGATT	60.106	20	224	844	1067
c103361_g1_i1	Di	(TG)7	14	1949	1962
c103361_g1_i1	Mono	(T)10	10	205	214	GGAATGATCCGAGTCACCTTCA	59.831	22	GCAGCTTTACAGGAGGAGCT	59.748	20	277	108	384	TGATCCGAGTCACCTTCATCT	58.26	21	GCAGCTTTACAGGAGGAGCT	59.748	20	273	112	384	GGAATGATCCGAGTCACCTTC	58.172	21	GCAGCTTTACAGGAGGAGCT	59.748	20	277	108	384
c103364_g1_i1	Di	(AT)6	12	1510	1521	GCAGGTAAACCGGTGGAGAA	59.964	20	AATCTAACGTCGGCAGTGCC	60.74	20	160	1451	1610	AGAGGGGTAGACAAAGGCCT	59.881	20	AATCTAACGTCGGCAGTGCC	60.74	20	272	1339	1610	GATGAGGTACCGAGTCGAGC	59.692	20	AATCTAACGTCGGCAGTGCC	60.74	20	248	1363	1610
c103364_g1_i1	Mono	(A)10	10	1048	1057	TGGGTGGCATAAAAGCAGCA	60.542	20	CTCCCTGTGCTGGTACTGTG	60.037	20	229	971	1199	GGGTGGCATAAAAGCAGCAA	59.392	20	CTCCCTGTGCTGGTACTGTG	60.037	20	228	972	1199	TTGGGTGGCATAAAAGCAGC	59.392	20	CTCCCTGTGCTGGTACTGTG	60.037	20	230	970	1199
c103364_g1_i1	Mono	(T)15	15	2831	2845	ACATGTGGCGGGAGATGAAG	60.108	20	TGATACCTGCTAGTGTACAGTACA	58.497	24	219	2683	2901	GCGGGAGATGAAGGCAAGTA	59.822	20	TGATACCTGCTAGTGTACAGTACA	58.497	24	212	2690	2901	TTGTTGTCGAACTCACGGCA	60.46	20	TGATACCTGCTAGTGTACAGTACA	58.497	24	117	2785	2901
c103367_g1_i1	Di	(GT)6	12	1	12
c103367_g1_i1	Mono	(T)13	13	1366	1378	CCAGGTACTTGCTCCCAGTG	60.036	20	CCAAGCTTTAGAAACATAGTTTATTGC	57.923	27	150	1259	1408	TCCAGGTACTTGCTCCCAGT	60.179	20	CCAAGCTTTAGAAACATAGTTTATTGC	57.923	27	151	1258	1408	CAGGTACTTGCTCCCAGTGT	59.313	20	CCAAGCTTTAGAAACATAGTTTATTGC	57.923	27	149	1260	1408
c103367_g1_i2	Di	(GT)6	12	1	12
c103368_g1_i1	Mono	(T)10	10	279	288	CAGCACTGCTTCAAGCCTTG	60.039	20	AACCCTAGCCATGAAGCCAC	60.034	20	253	75	327	GCACTGCTTCAAGCCTTGTC	60.04	20	AACCCTAGCCATGAAGCCAC	60.034	20	251	77	327	TGCTTCAAGCCTTGTCCACA	60.107	20	AACCCTAGCCATGAAGCCAC	60.034	20	247	81	327
c103368_g1_i2	Mono	(T)10	10	48	57
c103368_g1_i3	Mono	(T)10	10	279	288	CAGCACTGCTTCAAGCCTTG	60.039	20	AACCCTAGCCATGAAGCCAC	60.034	20	253	75	327	GCACTGCTTCAAGCCTTGTC	60.04	20	AACCCTAGCCATGAAGCCAC	60.034	20	251	77	327	TGCTTCAAGCCTTGTCCACA	60.107	20	AACCCTAGCCATGAAGCCAC	60.034	20	247	81	327
c10337_g1_i1	Di	(AG)10	20	4	23
c10337_g1_i1	Tetra	(TCCC)5	20	1107	1126	CCTCTGCAGATGGAGCTCTG	59.895	20	TGGACGAACGCCTACTTCAG	59.757	20	211	1036	1246	CCTCTGCAGATGGAGCTCTG	59.895	20	CTGGACGAACGCCTACTTCA	59.757	20	212	1036	1247	CCTCTGCAGATGGAGCTCTG	59.895	20	GTCTGGACGAACGCCTACTT	59.757	20	214	1036	1249
c103373_g1_i1	Tri	(TTA)5	15	8	22
c103374_g1_i1	Di	(TC)6	12	2882	2893	GGAGTTTCCTGGTCGTCGAG	60.109	20	AGATTCCTGGGAACTCCGGA	59.957	20	216	2704	2919	TCACCCGCCAGTTGACTTTT	60.107	20	GAAGCTCTCCGAGTAGCCAC	59.898	20	251	2836	3086	TTCACCCGCCAGTTGACTTT	60.107	20	GAAGCTCTCCGAGTAGCCAC	59.898	20	252	2835	3086
c103376_g1_i1	Di	(AT)6	12	73	84	AATTGTGATATTTTGATGGAGCCA	57.205	24	TGTGCAGCCCTAGTACTCAG	58.814	20	112	46	157	AATTGTGATATTTTGATGGAGCCA	57.205	24	GTGCAGCCCTAGTACTCAGT	58.813	20	111	46	156	AATTGTGATATTTTGATGGAGCCA	57.205	24	TGTGCAGCCCTAGTACTCAGT	60.55	21	112	46	157
c103383_g1_i1	Mono	(A)19	19	2	20
c103387_g1_i1	Mono	(A)11	11	60	70	CGATGACAGTTTTCGTGAGCA	59.208	21	CCCCAGAGAAACTTCGGCAT	60.035	20	257	1	257	ACGATGACAGTTTTCGTGAGC	59.207	21	CCCCAGAGAAACTTCGGCAT	60.035	20	258	0	257	CGATGACAGTTTTCGTGAGCA	59.208	21	TTCCCCAGAGAAACTTCGGC	59.964	20	259	1	259
c103389_g1_i1	Mono	(A)10	10	563	572	TGTCAACATGCATGCCAGTTG	60	21	TGAAATGTGGACAGTTGCCG	59.049	20	107	518	624	GTCAACATGCATGCCAGTTGT	60	21	TGAAATGTGGACAGTTGCCG	59.049	20	106	519	624	CAGGCAGTTTGTCAACATGCA	59.933	21	TGAAATGTGGACAGTTGCCG	59.049	20	116	509	624
c103389_g1_i1	Mono	(A)10	10	772	781	CCTTCGGCAACTGTCCACAT	60.606	20	CCGCGGTACATGTGGAGAAT	60.179	20	268	601	868	CCTTCGGCAACTGTCCACAT	60.606	20	TTCAGACCGCGGTACATGTG	60.389	20	274	601	874	CCTTCGGCAACTGTCCACAT	60.606	20	GTTCAGACCGCGGTACATGT	60.389	20	275	601	875
c103392_g1_i1	Di	(CT)10	20	1	20
c103392_g2_i1	Mono	(A)16	16	1	16
c103393_g1_i1	Di	(AT)7	14	1930	1943
c103396_g1_i1	Tri	(AAT)5	15	1	15
c103402_g1_i1	Tri	(GCA)5	15	1	15
c103403_g1_i1	Mono	(T)10	10	155	164	GTGCCACTGAAATGCACTGG	60.039	20	AACCAAGGTGGAAAAGGTGA	57.161	20	189	61	249	TGCCACTGAAATGCACTGGA	60.179	20	AACCAAGGTGGAAAAGGTGA	57.161	20	188	62	249	ACGTAGCCTAAGTGCCACTG	59.753	20	AACCAAGGTGGAAAAGGTGA	57.161	20	200	50	249
c103409_g1_i1	Compound	(C)10(A)10	20	434	453	GCATATTCTCAGAGGTGTCAAGC	59.441	23	AAGCAAGGAGAGCAAGAAGC	58.467	20	120	406	525	ATTCTCAGAGGTGTCAAGCAA	57.223	21	AAGCAAGGAGAGCAAGAAGC	58.467	20	116	410	525	GCATATTCTCAGAGGTGTCAAGC	59.441	23	AAAGCAAGGAGAGCAAGAAGC	59.115	21	121	406	526
c103410_g2_i1	Mono	(A)14	14	55	68
c103413_g1_i1	Tri	(CAT)7	21	352	372
c103414_g1_i1	Mono	(T)11	11	65	75	GGATTTGTGGTCCAGGGTCA	59.596	20	CGTCTTTGACCCTTTCCGGA	59.966	20	264	36	299	GGATTTGTGGTCCAGGGTCA	59.596	20	TCGTCTTTGACCCTTTCCGG	59.966	20	265	36	300	TGGATTTGTGGTCCAGGGTC	59.596	20	CGTCTTTGACCCTTTCCGGA	59.966	20	265	35	299
c103414_g1_i1	Mono	(A)11	11	415	425	CCGGAAAGGGTCAAAGACGA	59.966	20	TAACACAACCCCCGCTCATC	60.036	20	243	281	523	TCCGGAAAGGGTCAAAGACG	59.966	20	TAACACAACCCCCGCTCATC	60.036	20	244	280	523	AAAACTGCCCAGAGACTCCG	59.965	20	TAACACAACCCCCGCTCATC	60.036	20	260	264	523
c103417_g1_i1	Mono	(T)11	11	112	122	TGGTCCCCCATGATTTGTCC	59.665	20	GAGCACATAACACTGCTGCA	58.841	20	194	32	225	TGGTCCCCCATGATTTGTCC	59.665	20	AGAGCACATAACACTGCTGCA	60.271	21	195	32	226	TGGTCCCCCATGATTTGTCC	59.665	20	AGAGCACATAACACTGCTGC	58.553	20	195	32	226
c103417_g1_i1	Mono	(A)13	13	1102	1114	TCTCCCCCACTTGTTATGTGC	59.996	21	GTTGCACAGCACAACATTGA	57.793	20	220	971	1190	CTCCCCCACTTGTTATGTGCT	59.995	21	GTTGCACAGCACAACATTGA	57.793	20	219	972	1190	TCCCCCACTTGTTATGTGCT	58.928	20	GTTGCACAGCACAACATTGA	57.793	20	218	973	1190
c103421_g1_i1	Mono	(A)11	11	262	272	AGGAGGGCATCTTCTCCTGT	59.956	20	TGCCATGCCTTTGTGCTTTG	60.25	20	232	120	351	AGGAGGGCATCTTCTCCTGT	59.956	20	GCCATGCCTTTGTGCTTTGT	60.25	20	231	120	350	GCACTCTTCTGAAGGAGGGC	60.392	20	TGCCATGCCTTTGTGCTTTG	60.25	20	244	108	351
c103421_g1_i1	Mono	(A)11	11	654	664	AGGAGGGCATCTTCTCCTGT	59.956	20	CCATGCCTTTGTGCTTTGTT	57.756	20	230	512	741	AGGAGGGCATCTTCTCCTGT	59.956	20	CCATGCCTTTGTGCTTTGTTTG	59.712	22	230	512	741	AGGAGGGCATCTTCTCCTGT	59.956	20	CCATGCCTTTGTGCTTTGTTT	58.436	21	230	512	741
c103421_g1_i2	Mono	(A)11	11	262	272	AGGAGGGCATCTTCTCCTGT	59.956	20	TGCCATGCCTTTGTGCTTTG	60.25	20	232	120	351	AGGAGGGCATCTTCTCCTGT	59.956	20	GCCATGCCTTTGTGCTTTGT	60.25	20	231	120	350	GCACTCTTCTGAAGGAGGGC	60.392	20	TGCCATGCCTTTGTGCTTTG	60.25	20	244	108	351
c103423_g1_i1	Mono	(T)11	11	237	247	ATTGCTGTGGACCCAAACCA	60.106	20	ACACATTTACGGGTGCGAAAG	59.466	21	212	88	299	CACTGAGGATCGAACTGCGT	60.109	20	ACACATTTACGGGTGCGAAAG	59.466	21	194	106	299	ATTGCTGTGGACCCAAACCA	60.106	20	ACACATTTACGGGTGCGAAA	58.405	20	212	88	299
c103429_g1_i1	Compound	(TA)10g(AC)6	33	2	34
c103432_g1_i1	Tri	(ATC)5	15	247	261	ACTTTCAGGGCATGCATCCA	59.96	20	ATAACTGCCCTGAAGTGCCC	60.034	20	245	84	328	ACTTTCAGGGCATGCATCCA	59.96	20	AGTGCCCAACAGTTCTCAGG	59.891	20	232	84	315	GGGCATGCATCCAACAAGTC	59.826	20	ATAACTGCCCTGAAGTGCCC	60.034	20	238	91	328
c103439_g1_i1	Mono	(T)11	11	252	262	CAGCTTCCCAGGAAAGAGCA	59.963	20	AGCTGCATTGGGTCTTCACA	59.889	20	138	148	285	ACAGCTTCCCAGGAAAGAGC	59.963	20	AGCTGCATTGGGTCTTCACA	59.889	20	139	147	285	GGGAAAAGACTGCCTGCAGA	60.251	20	AGCTGCATTGGGTCTTCACA	59.889	20	101	185	285
c103440_g1_i1	Di	(GT)7	14	780	793	TTCCTGGACGACCCATTGTG	59.964	20	GACGGGGAGAGCAGAAACAA	59.965	20	223	612	834	TTCCTGGACGACCCATTGTG	59.964	20	ACGGGGAGAGCAGAAACAAG	59.965	20	222	612	833	ATGCCCTTCATACAGGCACC	60.107	20	GACGGGGAGAGCAGAAACAA	59.965	20	276	559	834
c103440_g1_i2	Di	(GT)7	14	841	854	TTCCTGGACGACCCATTGTG	59.964	20	GACGGGGAGAGCAGAAACAA	59.965	20	223	673	895	TTCCTGGACGACCCATTGTG	59.964	20	ACGGGGAGAGCAGAAACAAG	59.965	20	222	673	894	ATGCCCTTCATACAGGCACC	60.107	20	GACGGGGAGAGCAGAAACAA	59.965	20	276	620	895
c103445_g1_i1	Di	(AT)6	12	57	68	GCTATGTCACACCATAGGTCA	57.18	21	CGCCCTTTCATCTTTCACCC	59.189	20	242	0	241	GCTATGTCACACCATAGGTCAA	57.863	22	CGCCCTTTCATCTTTCACCC	59.189	20	242	0	241	GCTATGTCACACCATAGGTCA	57.18	21	TCTGATGTTTGACAACGCCCT	60.203	21	257	0	256
c103445_g1_i1	Mono	(T)10	10	693	702	TGTTCCTCCCCAACACTGAC	59.528	20	TCTGCCTGCTCGTGTTTCAT	59.965	20	268	594	861	TGTTCCTCCCCAACACTGAC	59.528	20	TTTTGGGTTCTGGCAGCAGA	60.106	20	198	594	791	TGTTCCTCCCCAACACTGAC	59.528	20	GAGATTCTGCCTGCTCGTGT	60.108	20	273	594	866
c103446_g1_i1	Mono	(A)20	20	1	20
c103446_g2_i1	Mono	(A)18	18	6	23
c103446_g2_i1	Mono	(A)10	10	616	625	TGTCTTCTGGGTAAGGGCAG	59.016	20	GAAAGAGACCAGACGTCGCA	60.039	20	216	514	729	CTGTCTTCTGGGTAAGGGCA	59.016	20	GAAAGAGACCAGACGTCGCA	60.039	20	217	513	729	TGTCTTCTGGGTAAGGGCAG	59.016	20	CCAGACGTCGCATTCGAGTA	59.902	20	208	514	721
c103446_g2_i1	Tri	(AAG)6	18	3169	3186	GTCAGTCACACAGCAGGAGG	60.32	20	ACCTGCTGTGATGGAGTGTG	59.964	20	225	3144	3368	CAAATCGCAGCATAACCGCA	59.901	20	ATTCCTGGCTCCCTACTGCT	60.327	20	155	3086	3240	AAATCGCAGCATAACCGCAC	59.901	20	ATTCCTGGCTCCCTACTGCT	60.327	20	154	3087	3240
c103462_g1_i1	Compound	(TCA)5tctttgatgcactccatgtatttgtccagcatttcattttcatcttcc(TCA)5	78	1530	1607	CCTCCTCGTCATCACCTTGC	60.461	20	TCGTCGATATCGTGGCAAGG	59.97	20	227	1458	1684	CCTCCTCGTCATCACCTTGC	60.461	20	GGCTGATGGTGATCGTCGAT	59.967	20	239	1458	1696	CCTCCTCGTCATCACCTTGC	60.461	20	TCTGCTGCAATTCTGGCTGA	59.963	20	253	1458	1710
c103462_g1_i1	Tri	(TCA)5	15	1743	1757	CCTTGCCACGATATCGACGA	59.97	20	GTTACAGCGTGGGACAGTCA	59.967	20	233	1665	1897	ATCGACGATCACCATCAGCC	59.967	20	GTTACAGCGTGGGACAGTCA	59.967	20	221	1677	1897	CCTTGCCACGATATCGACGA	59.97	20	ACGACAGAGTTACAGCGTGG	60.039	20	241	1665	1905
c103464_g1_i1	Mono	(T)14	14	2804	2817	ACCCTTTGCCTTTTTGTCGTG	59.864	21	TCGTCTCCCCAAAATGGCTG	60.322	20	280	2777	3056	CCTTTGCCTTTTTGTCGTGGA	59.593	21	TCGTCTCCCCAAAATGGCTG	60.322	20	278	2779	3056	CCTTTGCCTTTTTGTCGTGGA	59.593	21	GTCGTCTCCCCAAAATGGCT	60.323	20	279	2779	3057
c103464_g1_i1	Mono	(A)10	10	3008	3017	ACCCTTTGCCTTTTTGTCGTG	59.864	21	TCGTCTCCCCAAAATGGCTG	60.322	20	280	2777	3056	CCTTTGCCTTTTTGTCGTGGA	59.593	21	TCGTCTCCCCAAAATGGCTG	60.322	20	278	2779	3056	CCTTTGCCTTTTTGTCGTGGA	59.593	21	GTCGTCTCCCCAAAATGGCT	60.323	20	279	2779	3057
c103465_g1_i1	Mono	(A)16	16	1	16
c103465_g1_i2	Mono	(A)16	16	1	16
c103469_g1_i1	Compound	(A)10ccctgacaaatttctg(A)10	36	92	127	GCAGAAGACATTTTAAAGAATGCTGG	59.69	26	AACCGGTATGGCATTGTGGT	59.961	20	121	52	172	CCTGCTTTTATTCTTTTCTGTTCAGC	59.636	26	AACCGGTATGGCATTGTGGT	59.961	20	145	28	172	TGCTTTTATTCTTTTCTGTTCAGCA	58.195	25	AACCGGTATGGCATTGTGGT	59.961	20	143	30	172
c10347_g1_i1	Di	(GT)6	12	1	12
c103480_g1_i2	Mono	(A)19	19	1	19
c103480_g1_i3	Mono	(A)19	19	1	19
c103480_g3_i1	Di	(CT)6	12	739	750	CAGCAGACGCCTCTATCAGG	59.968	20	CACTTTGCGTCGTTGCATCA	60.041	20	245	577	821	TCTACTCAGCAGACGCCTCT	60.035	20	CACTTTGCGTCGTTGCATCA	60.041	20	251	571	821	GTCTACTCAGCAGACGCCTC	59.9	20	CACTTTGCGTCGTTGCATCA	60.041	20	252	570	821
c103498_g1_i1	Di	(TA)7	14	781	794
c103498_g1_i2	Di	(TA)7	14	859	872
c10351_g1_i1	Mono	(A)19	19	2	20
c103512_g1_i1	Di	(CT)6	12	813	824	TCTCCCTCTCTCTCCTCCCT	59.953	20	GTAGGGGCCGTACAAGCATT	60.107	20	248	622	869	CCCTCTCTCTCCTCCCTCAC	60.106	20	GTAGGGGCCGTACAAGCATT	60.107	20	245	625	869	TCTCCCTCTCTCTCCTCCCT	59.953	20	GAGAGAGAGAGGTAGGGGCC	60.179	20	259	622	880
c103513_g1_i1	Tri	(AAT)6	18	1	18
c103516_g1_i1	Mono	(A)13	13	32	44	CCAAGCTTTAGAAACATAGTTTATTGC	57.923	27	CCAGGTACTTGCTCCCAGTG	60.036	20	150	0	149	CCAAGCTTTAGAAACATAGTTTATTGC	57.923	27	TCCAGGTACTTGCTCCCAGT	60.179	20	151	0	150	CAAGCTTTAGAAACATAGTTTATTGCA	57.375	27	CCAGGTACTTGCTCCCAGTG	60.036	20	149	1	149
c103518_g1_i1	Di	(GT)7	14	534	547	GGGGAAAGAGGTACAGCGAT	59.169	20	CGACTGGTAGTGTAGTTCCACC	60.095	22	273	323	595	ATCGGGGAAAGAGGTACAGC	59.169	20	CGACTGGTAGTGTAGTTCCACC	60.095	22	276	320	595	CGGGGAAAGAGGTACAGCG	60.154	19	CGACTGGTAGTGTAGTTCCACC	60.095	22	274	322	595
c103519_g1_i1	Mono	(G)10	10	1519	1528	AGGTCAACCTGGAATCACAG	57.133	20	GGAGTTTGAAACAGCCCCCT	60.179	20	267	1378	1644	AGGTCAACCTGGAATCACAG	57.133	20	TCCGCAACTGTAGTGTAGGC	59.754	20	223	1378	1600	AGGTCAACCTGGAATCACAG	57.133	20	CGCAACTGTAGTGTAGGCCT	59.753	20	221	1378	1598
c103520_g1_i1	Di	(AG)10	20	3265	3284
c103520_g1_i1	Tri	(ATC)5	15	332	346	AAACACAAGCAGCTGTTGGC	60.179	20	ACCCACAGCAGAACCAGAAC	60.179	20	230	169	398	AAACACAAGCAGCTGTTGGC	60.179	20	CCCACAGCAGAACCAGAACA	60.179	20	229	169	397	AAACACAAGCAGCTGTTGGC	60.179	20	CACCCACAGCAGAACCAGAA	60.179	20	231	169	399
c103520_g2_i1	Tri	(ATC)5	15	332	346	AAACACAAGCAGCTGTTGGC	60.179	20	CACTTGTGAGTGTGTGTGCG	59.973	20	266	169	434	AAGCAGGGTTGAAGGACGAC	60.25	20	CACTTGTGAGTGTGTGTGCG	59.973	20	147	288	434	GCTGTTGGCTGAACTCCTCA	60.25	20	CACTTGTGAGTGTGTGTGCG	59.973	20	255	180	434
c103542_g1_i1	Di	(TG)7	14	297	310
c103542_g1_i1	Mono	(A)10	10	145	154	GGCAGAGCCGAGCAGTTTAA	60.674	20	TGTCTCAACAAACGCTCAAGG	59.06	21	196	87	282	GGCAGAGCCGAGCAGTTTAA	60.674	20	GTCTCAACAAACGCTCAAGGT	59.059	21	195	87	281	GGCAGAGCCGAGCAGTTTAA	60.674	20	GGATGTCTCAACAAACGCTCA	58.857	21	199	87	285
c103549_g1_i1	Mono	(A)16	16	9	24
c103561_g1_i1	Mono	(T)10	10	92	101	CCACAAATATTGCCAAATAATCCACG	59.799	26	TCCACAAACAATACTCTTTCCATGC	60.048	25	176	36	211	CCACAAATATTGCCAAATAATCCACG	59.799	26	CCACAAACAATACTCTTTCCATGC	58.836	24	175	36	210	CCACAAATATTGCCAAATAATCCACG	59.799	26	CCACAAACAATACTCTTTCCATGCA	60.279	25	175	36	210
c103565_g1_i1	Mono	(T)10	10	340	349	TCCAGGCCATGTTTGACACA	59.815	20	GCACATTCCCCCTTCAGACT	59.67	20	190	305	494	TCCAGGCCATGTTTGACACA	59.815	20	AGCACATTCCCCCTTCAGAC	59.67	20	191	305	495	TCCAGGCCATGTTTGACACA	59.815	20	CCGAAACCCGCCATCACTTA	60.392	20	136	305	440
c103568_g1_i1	Mono	(T)10	10	266	275	CACCATCTGCACTGAGCTCA	60.037	20	CGTGTACGTAACCGCAGGAT	60.179	20	201	182	382	TCTAGCGTGTAGGCGTCCTA	59.821	20	CGTGTACGTAACCGCAGGAT	60.179	20	162	221	382	CACCATCTGCACTGAGCTCA	60.037	20	TGCACCAACACATTGACGTG	59.62	20	217	182	398
c103568_g1_i1	Mono	(T)11	11	533	543	ATCCTGCGGTTACGTACACG	60.179	20	TTGGTTGCGAGAAGACTGCT	59.893	20	204	363	566	CACGTCAATGTGTTGGTGCA	59.62	20	TTGGTTGCGAGAAGACTGCT	59.893	20	188	379	566	ATCCTGCGGTTACGTACACG	60.179	20	GCATTGCATAGCATCGCAGT	59.69	20	224	363	586
c103569_g1_i1	Mono	(T)12	12	86	97	TGAACATGTCTGTATGTTGTGCT	58.612	23	GCACAATGCGTCGGATTAGG	59.695	20	105	38	142	TGAACATGTCTGTATGTTGTGC	57.252	22	GCACAATGCGTCGGATTAGG	59.695	20	105	38	142	TGAACATGTCTGTATGTTGTGCTT	59.179	24	GCACAATGCGTCGGATTAGG	59.695	20	105	38	142
c103577_g2_i1	Di	(TG)7	14	182	195	CAGTAGTGTCAGCCCTGAGC	60.108	20	ACCGTAACACTCTGCAAGCA	59.894	20	219	62	280	CCCTGAGCCCAACAAACTGA	60.179	20	ACCGTAACACTCTGCAAGCA	59.894	20	207	74	280	CCCTGTAGCACAAGCACAGT	60.25	20	ACCGTAACACTCTGCAAGCA	59.894	20	235	46	280
c103581_g1_i1	Mono	(A)11	11	301	311	AGCATGTGTACAAAGTGGGT	57.343	20	ATTTGTGCTCAGTCGCTGGT	60.25	20	257	195	451	AGCATGTGTACAAAGTGGGT	57.343	20	GCTGGTGGTTTTAGGCTCCA	60.251	20	243	195	437	AGCATGTGTACAAAGTGGGT	57.343	20	TCGCTGGTGGTTTTAGGCTC	60.321	20	245	195	439
c103581_g2_i1	Mono	(T)16	16	738	753	ACAGAATGCTCAGTTATGCAAACA	59.48	24	ACAACTTTGGCTGGTGGCTA	59.815	20	248	587	834	AGAATGCTCAGTTATGCAAACAGT	59.236	24	ACAACTTTGGCTGGTGGCTA	59.815	20	246	589	834	TGCTCAGTTATGCAAACAGTTT	57.083	22	ACAACTTTGGCTGGTGGCTA	59.815	20	242	593	834
c103581_g2_i2	Di	(CA)10	20	4	23
c103581_g2_i3	Mono	(T)16	16	738	753	ACAGAATGCTCAGTTATGCAAACA	59.48	24	ACAACTTTGGCTGGTGGCTA	59.815	20	248	587	834	AGAATGCTCAGTTATGCAAACAGT	59.236	24	ACAACTTTGGCTGGTGGCTA	59.815	20	246	589	834	TGCTCAGTTATGCAAACAGTTT	57.083	22	ACAACTTTGGCTGGTGGCTA	59.815	20	242	593	834
c10359_g1_i1	Mono	(T)19	19	1411	1429
c103597_g1_i2	Di	(GA)8	16	1214	1229	ATGGAGCGTGCAATTCAGGA	60.035	20	CGACTGACCTCACTGGACAC	60.039	20	181	1093	1273	ATGGAGCGTGCAATTCAGGA	60.035	20	GTAAACAGCAGCACACGGTG	60.041	20	228	1093	1320	ATGGAGCGTGCAATTCAGGA	60.035	20	TGTGTTTGAACCAGCCGACT	60.107	20	196	1093	1288
c103600_g1_i1	Di	(AC)9	18	1881	1898	ACCAACAGACCCCTTACCCT	60.104	20	CTGTGAGAACACCACCGGTT	60.179	20	229	1821	2049	ACCAACAGACCCCTTACCCT	60.104	20	AACCGCTCTGTGAGAACACC	60.25	20	236	1821	2056	ACCAACAGACCCCTTACCCT	60.104	20	CTCTGTGAGAACACCACCGG	60.32	20	231	1821	2051
c103600_g1_i1	Di	(GT)9	18	2279	2296
c103609_g1_i1	Mono	(T)16	16	868	883	TGATTCAGTGCAGTGCTAGCA	59.998	21	GACCATCCCAGTGCATGTCA	60.035	20	184	843	1026	TGATTCAGTGCAGTGCTAGCA	59.998	21	TGACCATCCCAGTGCATGTC	60.035	20	185	843	1027	TGATTCAGTGCAGTGCTAGCA	59.998	21	TTGTTTGCCACAGCTGCTTC	59.897	20	231	843	1073
c103610_g1_i1	Mono	(A)10	10	594	603
c103611_g1_i1	Mono	(A)13	13	53	65	TCAGCATTGAAAGCAGAGGAGA	59.696	22	TGATGGCGACTTACCAAGCA	59.677	20	255	23	277	CAGCATTGAAAGCAGAGGAGAC	59.581	22	TGATGGCGACTTACCAAGCA	59.677	20	254	24	277	CAGCATTGAAAGCAGAGGAGA	58.292	21	TGATGGCGACTTACCAAGCA	59.677	20	254	24	277
c103616_g1_i1	Di	(AC)6	12	118	129	TCGTCATCTTGGTTCACAGAA	57.256	21	ACTGTGAAACAAAGGGAGGAGT	59.49	22	208	24	231	ATCGTCATCTTGGTTCACAGA	57.039	21	ACTGTGAAACAAAGGGAGGAGT	59.49	22	209	23	231	TCGTCATCTTGGTTCACAGAAA	57.933	22	ACTGTGAAACAAAGGGAGGAGT	59.49	22	208	24	231
c103618_g1_i1	Tri	(GCA)6	18	989	1006
c103619_g1_i1	Mono	(A)10	10	1508	1517	TTCTTCCTCAGGCTGCAGTG	59.964	20	GCACACCCAAAACAATCACCA	59.862	21	239	1366	1604	TTCTTCCTCAGGCTGCAGTG	59.964	20	TGCACACCCAAAACAATCACC	59.862	21	240	1366	1605	GTTCTTCCTCAGGCTGCAGT	59.964	20	GCACACCCAAAACAATCACCA	59.862	21	240	1365	1604
c103619_g1_i1	Mono	(A)11	11	1650	1660	GGTGATTGTTTTGGGTGTGCA	59.862	21	GCAAAGCAACAGAGAAACCCA	59.591	21	111	1585	1695	TGGTGATTGTTTTGGGTGTGC	59.862	21	GCAAAGCAACAGAGAAACCCA	59.591	21	112	1584	1695	TGGGTTTCTCTGTTGCTTTGC	59.591	21	GCACACCCAAAACAATCACCA	59.862	21	216	1532	1747
c103619_g1_i3	Mono	(A)10	10	2775	2784	TTCTTCCTCAGGCTGCAGTG	59.964	20	GCACACCCAAAACAATCACCA	59.862	21	239	2633	2871	TTCTTCCTCAGGCTGCAGTG	59.964	20	TGCACACCCAAAACAATCACC	59.862	21	240	2633	2872	GTTCTTCCTCAGGCTGCAGT	59.964	20	GCACACCCAAAACAATCACCA	59.862	21	240	2632	2871
c103619_g1_i3	Mono	(A)11	11	2917	2927	GGTGATTGTTTTGGGTGTGCA	59.862	21	GCAAAGCAACAGAGAAACCCA	59.591	21	111	2852	2962	TGGTGATTGTTTTGGGTGTGC	59.862	21	GCAAAGCAACAGAGAAACCCA	59.591	21	112	2851	2962	TGGGTTTCTCTGTTGCTTTGC	59.591	21	GCACACCCAAAACAATCACCA	59.862	21	216	2799	3014
c103623_g1_i1	Mono	(A)10	10	106	115	TGAAGACCTTGATGAGCTGGT	59.019	21	TGATCCAACCTGCTGCTGTT	59.889	20	193	61	253	CTGAAGACCTTGATGAGCTGGT	60.027	22	TGATCCAACCTGCTGCTGTT	59.889	20	194	60	253	TGAAGACCTTGATGAGCTGGT	59.019	21	ATGTGATCCAACCTGCTGCT	59.669	20	196	61	256
c103623_g1_i2	Mono	(A)10	10	375	384	CCTCGGGGTCCACTTTACTG	59.751	20	TGATCCAACCTGCTGCTGTT	59.889	20	258	265	522	CCTCGGGGTCCACTTTACTG	59.751	20	ATGTGATCCAACCTGCTGCT	59.669	20	261	265	525	CCTCGGGGTCCACTTTACTG	59.751	20	TCCAACCTGCTGCTGTTACA	59.528	20	255	265	519
c103625_g1_i1	Tri	(GAG)6	18	1759	1776	CGAACACAGCTCCTACTGCA	60.038	20	TGCGCCTCATACTTGTGTGT	59.965	20	230	1663	1892	CGAACACAGCTCCTACTGCA	60.038	20	GAGCTGATGGATAAGGGGGC	59.963	20	267	1663	1929	CAGTTTCAACAGCATCGGCC	60.11	20	TGCGCCTCATACTTGTGTGT	59.965	20	212	1681	1892
c103625_g1_i2	Tri	(GAG)6	18	3336	3353	CGAACACAGCTCCTACTGCA	60.038	20	TGCGCCTCATACTTGTGTGT	59.965	20	230	3240	3469	CGAACACAGCTCCTACTGCA	60.038	20	GAGCTGATGGATAAGGGGGC	59.963	20	267	3240	3506	CAGTTTCAACAGCATCGGCC	60.11	20	TGCGCCTCATACTTGTGTGT	59.965	20	212	3258	3469
c103628_g1_i1	Mono	(T)18	18	481	498
c103629_g1_i1	Mono	(T)11	11	1379	1389	TGACAAAGCAATCAGACTCAAGAC	59.487	24	CCTGGGACATTCAGACACACA	59.928	21	191	1343	1533	TGACAAAGCAATCAGACTCAAGA	58.293	23	CCTGGGACATTCAGACACACA	59.928	21	191	1343	1533	ACAAAGCAATCAGACTCAAGACT	58.288	23	CCTGGGACATTCAGACACACA	59.928	21	189	1345	1533
c103629_g1_i2	Mono	(T)11	11	1379	1389	TGACAAAGCAATCAGACTCAAGAC	59.487	24	CCTGGGACATTCAGACACACA	59.928	21	191	1343	1533	TGACAAAGCAATCAGACTCAAGA	58.293	23	CCTGGGACATTCAGACACACA	59.928	21	191	1343	1533	ACAAAGCAATCAGACTCAAGACT	58.288	23	CCTGGGACATTCAGACACACA	59.928	21	189	1345	1533
c103632_g1_i1	Compound	(A)10tgaaataaaaaatacaaatgt(A)10	41	1658	1698	GCCAAGATGCTTACACTTTCGT	59.516	22	CGGAAACTGACAGAAAAGGAAA	57.107	22	259	1500	1758	ACGTGCTTGTATTACTGCAAGG	59.258	22	CGGAAACTGACAGAAAAGGAAA	57.107	22	166	1593	1758	AGCCAAGATGCTTACACTTTCG	59.256	22	CGGAAACTGACAGAAAAGGAAA	57.107	22	260	1499	1758
c10365_g1_i1	Di	(TG)10	20	441	460
c10365_g1_i1	Tri	(CAT)6	18	1	18
c103654_g2_i1	Compound	(T)10atattttatatgctatgacctctgtattggacaccaggactcgattgtttaaaaaaataaaatgacatgaaattactggcaaaaataatgggata(T)10	115	172	286	ACCTGATGTTGGACCGTCAC	59.965	20	AGAGAAAACCTGAAACCCCCA	59.143	21	229	94	322	CCTGATGTTGGACCGTCACT	59.678	20	AGAGAAAACCTGAAACCCCCA	59.143	21	228	95	322	ACCTGATGTTGGACCGTCAC	59.965	20	AGAGAAAACCTGAAACCCCCAA	59.754	22	229	94	322
c103654_g2_i2	Compound	(T)10atattttatatgctatgacctctgtattggacaccaggactcgattgtttaaaaaaataaaatgacatgaaattactggcaaaaataatgggata(T)10	115	187	301	ACCTGATGTTGGACCGTCAC	59.965	20	AGAGAAAACCTGAAACCCCCA	59.143	21	244	94	337	CCTGATGTTGGACCGTCACT	59.678	20	AGAGAAAACCTGAAACCCCCA	59.143	21	243	95	337	ACCTGATGTTGGACCGTCAC	59.965	20	AGAGAAAACCTGAAACCCCCAA	59.754	22	244	94	337
c103661_g1_i1	Di	(CA)6	12	182	193	ATGGGTTGGCTTCACACACA	60.106	20	CGGGATGTTGGTTCGTCTGA	60.038	20	258	157	414	ATGGGTTGGCTTCACACACA	60.106	20	CGAAGGTTCATGTCACGGGA	60.038	20	273	157	429	ATGGGTTGGCTTCACACACA	60.106	20	GCATTCATTGTGGCGTCTCC	59.901	20	213	157	369
c103661_g1_i2	Di	(CA)6	12	182	193	ATGGGTTGGCTTCACACACA	60.106	20	CGGGATGTTGGTTCGTCTGA	60.038	20	258	157	414	ATGGGTTGGCTTCACACACA	60.106	20	CGAAGGTTCATGTCACGGGA	60.038	20	273	157	429	ATGGGTTGGCTTCACACACA	60.106	20	GCATTCATTGTGGCGTCTCC	59.901	20	213	157	369
c103661_g1_i2	Mono	(G)10	10	3951	3960	CTTCTCCTCCGAGAGAGCCT	60.107	20	TTGAGACAGTGAACCCGAGC	59.966	20	243	3773	4015	TGTCCTCCACCGAGTTGAGA	60.179	20	GACTGAGTGGATATGCGCGA	59.969	20	232	3841	4072	TGTCCTCCACCGAGTTGAGA	60.179	20	TTGAGACAGTGAACCCGAGC	59.966	20	175	3841	4015
c103661_g1_i3	Di	(CA)6	12	182	193	ATGGGTTGGCTTCACACACA	60.106	20	CGGGATGTTGGTTCGTCTGA	60.038	20	258	157	414	ATGGGTTGGCTTCACACACA	60.106	20	CGAAGGTTCATGTCACGGGA	60.038	20	273	157	429	ATGGGTTGGCTTCACACACA	60.106	20	GCATTCATTGTGGCGTCTCC	59.901	20	213	157	369
c103661_g1_i4	Di	(CA)6	12	182	193	ATGGGTTGGCTTCACACACA	60.106	20	CGGGATGTTGGTTCGTCTGA	60.038	20	258	157	414	ATGGGTTGGCTTCACACACA	60.106	20	CGAAGGTTCATGTCACGGGA	60.038	20	273	157	429	ATGGGTTGGCTTCACACACA	60.106	20	GCATTCATTGTGGCGTCTCC	59.901	20	213	157	369
c103663_g1_i1	Mono	(T)18	18	376	393
c103663_g1_i2	Mono	(T)18	18	252	269
c103673_g1_i1	Compound	(ATT)6actattattatttttaaagcagtattaaatagtatttattgtattcttgtaattttgagttaataataattagtagtagtggtatttatttatttaa(TTAT)5	135	88	222	TGACAATTAGGCATATTTGACCTCC	59.172	25	TCCTTCTTGCATTCCTTCTGT	57.204	21	273	2	274	TGACAATTAGGCATATTTGACCTCC	59.172	25	TGCATTCCTTCTGTTGACTTCA	58.181	22	266	2	267	TGACAATTAGGCATATTTGACCTCC	59.172	25	CCTTCTTGCATTCCTTCTGTTGA	59.177	23	272	2	273
c103674_g1_i1	Compound	(A)10tggagtataaaatatgacacacaagacagaaatatacaactcaaattcattaatcgtgt(A)11	80	1436	1515	GACCTCAGTGCTAATGCGGT	60.108	20	ACATCATCTGGGCGAACCTG	60.108	20	279	1348	1626	TGACCTCAGTGCTAATGCGG	60.108	20	ACATCATCTGGGCGAACCTG	60.108	20	280	1347	1626	TCAGTGCTAATGCGGTGTCA	59.68	20	ACATCATCTGGGCGAACCTG	60.108	20	275	1352	1626
c103674_g1_i1	Di	(AT)6	12	1319	1330	TGCATGATGTCTCAGCTGCA	60.036	20	ACTGAGGTCACAAACGCCAA	60.107	20	129	1228	1356	CTGTGCTGGTGTGGTCATCT	59.964	20	ACTGAGGTCACAAACGCCAA	60.107	20	252	1105	1356	TGCATGATGTCTCAGCTGCA	60.036	20	ACCGCATTAGCACTGAGGTC	60.108	20	140	1228	1367
c103674_g1_i2	Compound	(A)10tggagtataaaatatgacacacaagacagaaatatacaactcaaattcattaatcgtgt(A)11tgatgatgttgagattcggtttaaaaaagctggatttgctgggttctgaatgtctcaaagtcctcagggattgtatctg(A)10	169	1436	1604	AGGGGGTTATGAAGAAAGCTAGT	58.888	23	CACAGTCACATCTGAGGAGAGA	58.912	22	265	1391	1655	AGGGGGTTATGAAGAAAGCTAGT	58.888	23	TCACAGTCACATCTGAGGAGAG	58.912	22	266	1391	1656	AGGGGGTTATGAAGAAAGCTAGT	58.888	23	TCACAGTCACATCTGAGGAGA	57.839	21	266	1391	1656
c103674_g1_i2	Di	(AT)6	12	1319	1330	TGCATGATGTCTCAGCTGCA	60.036	20	ACTGAGGTCACAAACGCCAA	60.107	20	129	1228	1356	CTGTGCTGGTGTGGTCATCT	59.964	20	ACTGAGGTCACAAACGCCAA	60.107	20	252	1105	1356	TGCATGATGTCTCAGCTGCA	60.036	20	ACCGCATTAGCACTGAGGTC	60.108	20	140	1228	1367
c103676_g1_i1	Di	(AC)6	12	23	34
c10368_g1_i1	Di	(GA)7	14	63	76	ACACACCCACACACACAGAG	60.108	20	GGTTGCAAAACTAGCGGGTC	59.76	20	204	39	242	TAACTGATGCACGCAAACGC	60.11	20	GGTTGCAAAACTAGCGGGTC	59.76	20	224	19	242	GCGCTGCTTTAACTGATGCA	59.831	20	GGTTGCAAAACTAGCGGGTC	59.76	20	233	10	242
c103681_g3_i2	Di	(TG)7	14	2056	2069	CTGACCACAGGCGTGTTTTG	59.971	20	CCCAACTACTGAGGCAGTCA	59.023	20	182	1949	2130	CTGACCACAGGCGTGTTTTG	59.971	20	TCACCCAACTACTGAGGCAG	59.023	20	185	1949	2133	CTGACCACAGGCGTGTTTTG	59.971	20	ACCCAACTACTGAGGCAGTC	59.023	20	183	1949	2131
c103681_g3_i2	Mono	(A)11	11	2184	2194	ACTGCCTCAGTAGTTGGGTG	59.313	20	ACACAGCAGCACAGTCTTTT	58.245	20	269	2113	2381	ACTGCCTCAGTAGTTGGGTG	59.313	20	AACACAGCAGCACAGTCTTT	58.245	20	270	2113	2382	ACTGCCTCAGTAGTTGGGTG	59.313	20	AAACACAGCAGCACAGTCTT	58.245	20	271	2113	2383
c103684_g1_i1	Di	(TG)6	12	82	93	TGTGTAGTTGCGAAGTGGGA	59.246	20	CCCCTCCAATTTGATGCATCAC	59.898	22	101	56	156	TGTGTAGTTGCGAAGTGGGA	59.246	20	ACCCCTCCAATTTGATGCATCA	60.292	22	102	56	157	TGTGTAGTTGCGAAGTGGGA	59.246	20	AACCCCTCCAATTTGATGCA	57.676	20	103	56	158
c103686_g1_i1	Mono	(T)15	15	210	224
c10369_g1_i1	Di	(AG)9	18	1	18
c103698_g1_i1	Tri	(AGC)5	15	547	561	GCTATCCAGAGCCCTCCAAC	59.892	20	GCAGAGAAGAGGCGTGTTCT	60.038	20	216	465	680	AACAGGGGGTCGATCCAAAC	59.962	20	CGGAGCAGGAGGGTTTACTG	60.108	20	249	376	624	AACAGGGGGTCGATCCAAAC	59.962	20	GTCGGAGCAGGAGGGTTTAC	60.108	20	251	376	626
c10370_g1_i1	Mono	(T)11	11	138	148	CACCCATTCACTGCAGAGGA	59.674	20	TTTGATGGCCTGAAGGAGCT	59.299	20	224	0	223	TGCAGAGGAACCATTGCTGA	59.599	20	TTTGATGGCCTGAAGGAGCT	59.299	20	213	11	223	ACTGCAGAGGAACCATTGCT	59.597	20	TTTGATGGCCTGAAGGAGCT	59.299	20	215	9	223
c103704_g1_i1	Mono	(T)12	12	2222	2233	TACGGATTGTGGACACAGCC	60.037	20	CCAACGGTAAACAGCAAAGCA	59.934	21	183	2145	2327	TGGACACAGCCCCGTTTTTA	59.817	20	CCAACGGTAAACAGCAAAGCA	59.934	21	174	2154	2327	TACGGATTGTGGACACAGCC	60.037	20	AGCCAACGGTAAACAGCAAAG	59.663	21	185	2145	2329
c103711_g1_i1	Mono	(T)10	10	651	660	TGCCTGAGAATCCCAAGAGC	59.746	20	TGGTATGTTGCCCAGCACAA	60.179	20	249	518	766	GGCATGCCTGAGAATCCCAA	60.396	20	TGGTATGTTGCCCAGCACAA	60.179	20	253	514	766	GCCTGAGAATCCCAAGAGCT	59.454	20	TGGTATGTTGCCCAGCACAA	60.179	20	248	519	766
c103717_g1_i1	Di	(GT)10	20	1	20
c103717_g1_i1	Mono	(C)15	15	1081	1095
c10372_g1_i1	Tetra	(CTGT)5	20	4	23
c103720_g1_i2	Mono	(A)10	10	93	102	ACACATGTCCCCAACATTGT	57.62	20	TGCTCTCAAAACGTTAGCACA	58.444	21	211	31	241	ACACATGTCCCCAACATTGTT	58.323	21	TGCTCTCAAAACGTTAGCACA	58.444	21	211	31	241	AACACATGTCCCCAACATTGT	58.323	21	TGCTCTCAAAACGTTAGCACA	58.444	21	212	30	241
c103725_g1_i1	Mono	(A)21	21	1	21
c103725_g1_i1	Mono	(T)20	20	1020	1039
c103725_g1_i2	Mono	(A)21	21	1	21
c103725_g1_i3	Mono	(T)20	20	1086	1105
c103729_g1_i1	Mono	(T)11	11	843	853	AGTGGTAAATGTGACCACACCT	59.558	22	TCTCTGTCTCTTAACAAACAGGTGT	59.871	25	276	627	902	CAGTGGTAAATGTGACCACACC	59.448	22	TCTCTGTCTCTTAACAAACAGGTGT	59.871	25	277	626	902	AGTGGTAAATGTGACCACACCT	59.558	22	ACAAACAGGTGTTTAGTTTGAGGA	58.742	24	263	627	889
c103731_g1_i1	Tri	(TCA)5	15	1119	1133	TCCGACAGACCACCTTCTGA	60.179	20	GCTGCACTGGATGAGGACTT	60.036	20	188	1046	1233	TCCGACAGACCACCTTCTGA	60.179	20	ATTGTCGCTGCACTGGATGA	60.036	20	194	1046	1239	TCCGACAGACCACCTTCTGA	60.179	20	ATCCTGACATTGTCGCTGCA	60.036	20	202	1046	1247
c103738_g1_i1	Mono	(A)11	11	1173	1183	GCTTCTCTGATGCAGGTCGT	60.108	20	TGAAAAGCAATGTTACAGCCAGT	59.364	23	165	1079	1243	TGCTTCTCTGATGCAGGTCG	60.108	20	TGAAAAGCAATGTTACAGCCAGT	59.364	23	166	1078	1243	CTCGGGGTGTCGAAATGCTA	59.825	20	TGAAAAGCAATGTTACAGCCAGT	59.364	23	112	1132	1243
c103743_g1_i1	Mono	(A)10	10	855	864	GGACAAGCACATGCAATGCA	60.038	20	ACACAGTCTCTTGGGTGAATCT	59.025	22	252	761	1012	GGACAAGCACATGCAATGCA	60.038	20	CACAGTCTCTTGGGTGAATCTCA	59.993	23	251	761	1011	GGACAAGCACATGCAATGCA	60.038	20	ACACAGTCTCTTGGGTGAATCTC	59.993	23	252	761	1012
c103743_g1_i1	Mono	(A)10	10	1491	1500	ACGGCTTCCTATCTGGGACT	60.032	20	AGACGACCTCACTTTTGCGT	59.896	20	144	1446	1589	ACGGCTTCCTATCTGGGACT	60.032	20	ACGCCCCTTGATCTGATTGG	60.107	20	101	1446	1546	ACGGCTTCCTATCTGGGACT	60.032	20	CCACGCCCCTTGATCTGATT	60.107	20	103	1446	1548
c103746_g1_i1	Tri	(CTC)6	18	360	377
c103746_g1_i2	Tri	(CTC)6	18	798	815
c103747_g1_i1	Mono	(A)10	10	449	458	ACTGCATCATTTTGAGGATGTTGT	59.475	24	TGTGGCTGAAATAATGCTCTTCT	58.407	23	112	418	529	ACTGCATCATTTTGAGGATGTTGT	59.475	24	ACATTCTGGTATCTCAGACCTCA	58.386	23	161	418	578	TGAGGTCTGAGATACCAGAATGT	58.386	23	TGTGGCTGAAATAATGCTCTTCT	58.407	23	187	343	529
c10375_g1_i1	Mono	(A)19	19	1	19
c103754_g1_i1	Mono	(T)11	11	146	156	ACATGCCACTAAAATGGTGTCA	58.505	22	TTGGCCACCATGCACATTTG	59.965	20	105	89	193	ACATGCCACTAAAATGGTGTCA	58.505	22	AGAAGATTGGCCACCATGCA	59.96	20	111	89	199	ACATGCCACTAAAATGGTGTCA	58.505	22	GAAGATTGGCCACCATGCAC	59.826	20	110	89	198
c103760_g1_i1	Compound	(ATA)6ttat(TAA)5	37	679	715	ACAACTGGAAGCATGTTGGA	57.637	20	ATCCGCTGCGATACTTCAGG	59.967	20	166	643	808	ACAACTGGAAGCATGTTGGA	57.637	20	GCTGCGATACTTCAGGAGCT	59.896	20	162	643	804	ACAACTGGAAGCATGTTGGAA	58.335	21	ATCCGCTGCGATACTTCAGG	59.967	20	166	643	808
c103766_g1_i1	Mono	(T)12	12	1239	1250	AGCCACAAGACATAATCAATATGCA	59.171	25	TTTAGCCCCGTCGTACCCTA	60.034	20	271	1072	1342	AGCCACAAGACATAATCAATATGCA	59.171	25	TTAGCCCCGTCGTACCCTAT	59.814	20	270	1072	1341	GCCACAAGACATAATCAATATGCA	57.924	24	TTTAGCCCCGTCGTACCCTA	60.034	20	270	1073	1342
c103770_g1_i1	Mono	(A)12	12	192	203	TGAAGGGGTTCAGAGGGTCA	60.105	20	ATCACTGCCACACGGAAACT	59.891	20	220	104	323	AGAGGGTCAGACTGAGCTGT	59.886	20	ATCACTGCCACACGGAAACT	59.891	20	209	115	323	TGGGTGGATGTTTGAAGGGG	59.886	20	ATCACTGCCACACGGAAACT	59.891	20	232	92	323
c103770_g1_i1	Tri	(TAT)6	18	2	19
c103770_g2_i1	Mono	(A)14	14	8	21
c103774_g1_i1	Mono	(T)12	12	520	531	AGAGAAACATCACCGCCAGG	60.036	20	TGCTCTCAAAGACAGACAGCA	59.586	21	280	332	611	GCCAGGTTTGTCAGAAGGGA	59.89	20	TGCTCTCAAAGACAGACAGCA	59.586	21	266	346	611	TTTGGGCCACAAGATGCAGA	60.179	20	TGCTCTCAAAGACAGACAGCA	59.586	21	203	409	611
c103779_g1_i1	Di	(AT)8	16	1478	1493
c103783_g1_i1	Di	(AC)9	18	2	19
c103783_g1_i1	Di	(TG)8	16	628	643	CAGTTGGGGCGCAGTTTTAC	60.04	20	CCCCCAAATAACTCGCATACA	58.074	21	223	462	684	GCTGGGTCTTTGTATCGCCT	60.108	20	CCCCCAAATAACTCGCATACA	58.074	21	118	567	684	AGCTGGGTCTTTGTATCGCC	60.108	20	CCCCCAAATAACTCGCATACA	58.074	21	119	566	684
c103783_g1_i2	Di	(TG)8	16	335	350	CAGTTGGGGCGCAGTTTTAC	60.04	20	CCCCCAAATAACTCGCATACA	58.074	21	223	169	391	GCTGGGTCTTTGTATCGCCT	60.108	20	CCCCCAAATAACTCGCATACA	58.074	21	118	274	391	AGCTGGGTCTTTGTATCGCC	60.108	20	CCCCCAAATAACTCGCATACA	58.074	21	119	273	391
c103786_g1_i2	Mono	(A)12	12	116	127	AGCCATAGGTTTAGCTGCCA	59.081	20	CATTCAGCGCCAAAACCACA	59.968	20	251	70	320	AGCCATAGGTTTAGCTGCCA	59.081	20	ACCACATTCGTCAGCGTCTT	59.966	20	237	70	306	AGCCATAGGTTTAGCTGCCA	59.081	20	AACCACATTCGTCAGCGTCT	59.966	20	238	70	307
c103786_g1_i3	Mono	(A)12	12	116	127	AGCCATAGGTTTAGCTGCCA	59.081	20	CATTCAGCGCCAAAACCACA	59.968	20	251	70	320	AGCCATAGGTTTAGCTGCCA	59.081	20	ACCACATTCGTCAGCGTCTT	59.966	20	237	70	306	AGCCATAGGTTTAGCTGCCA	59.081	20	AACCACATTCGTCAGCGTCT	59.966	20	238	70	307
c103786_g1_i4	Mono	(A)12	12	116	127	AGCCATAGGTTTAGCTGCCA	59.081	20	CATTCAGCGCCAAAACCACA	59.968	20	251	70	320	AGCCATAGGTTTAGCTGCCA	59.081	20	ACCACATTCGTCAGCGTCTT	59.966	20	237	70	306	AGCCATAGGTTTAGCTGCCA	59.081	20	AACCACATTCGTCAGCGTCT	59.966	20	238	70	307
c103788_g1_i1	Di	(GT)9	18	1	18
c103789_g1_i1	Di	(TA)6	12	1648	1659
c10379_g1_i1	Di	(TA)6	12	213	224	ATGACCCGATGATGACCTGC	59.893	20	GGTACAAGTCTGCCATGGCT	60.035	20	265	34	298	ATGACCCGATGATGACCTGC	59.893	20	AGGTACAAGTCTGCCATGGC	60.035	20	266	34	299	GATGACCTGCCTCACTGGAC	60.108	20	GGTACAAGTCTGCCATGGCT	60.035	20	255	44	298
c103792_g1_i1	Mono	(A)19	19	5	23
c103796_g1_i1	Di	(GT)10	20	1	20
c1038_g1_i1	Mono	(T)15	15	142	156	TGTCAAACAACTGTGAAACGAGT	59.251	23	GGGACGGACACACATGCATA	60.108	20	174	81	254	TGTCAAACAACTGTGAAACGAGT	59.251	23	CAAGTGCAGCAAGTGTGACG	60.316	20	255	81	335	TGTCAAACAACTGTGAAACGAGT	59.251	23	GCTGTAAAGGGATCGTCCGA	59.541	20	277	81	357
c103801_g1_i1	Mono	(A)10	10	1546	1555	AGCAGAAAGACACCGTCTGG	59.966	20	CGCAGACATTGAGGTCCAGT	60.037	20	251	1472	1722	TCTCGGTGGCATTTGGAGAG	59.75	20	CGCAGACATTGAGGTCCAGT	60.037	20	222	1501	1722	GAGGAGTTCTCGGTGGCATT	59.749	20	CGCAGACATTGAGGTCCAGT	60.037	20	229	1494	1722
c103803_g1_i1	Di	(AC)11	22	1	22
c103803_g1_i1	Mono	(T)12	12	1122	1133	ACAAACTGCAGACGTCAAGGA	60.135	21	CAGCAGCAGAACTTCCCTGA	59.964	20	269	1045	1313	ACAAACTGCAGACGTCAAGGA	60.135	21	AGGTCCACACTTTAGCGCTC	60.037	20	238	1045	1282	ACAAACTGCAGACGTCAAGG	58.7	20	CAGCAGCAGAACTTCCCTGA	59.964	20	269	1045	1313
c103803_g1_i2	Di	(AC)11	22	1	22
c103803_g1_i2	Mono	(T)12	12	1122	1133	ACAAACTGCAGACGTCAAGGA	60.135	21	CAGCAGCAGAACTTCCCTGA	59.964	20	269	1045	1313	ACAAACTGCAGACGTCAAGGA	60.135	21	AGGTCCACACTTTAGCGCTC	60.037	20	238	1045	1282	ACAAACTGCAGACGTCAAGG	58.7	20	CAGCAGCAGAACTTCCCTGA	59.964	20	269	1045	1313
c103803_g1_i3	Di	(AC)11	22	1	22
c103803_g1_i3	Mono	(T)12	12	1122	1133	ACAAACTGCAGACGTCAAGGA	60.135	21	CAGCAGCAGAACTTCCCTGA	59.964	20	269	1045	1313	ACAAACTGCAGACGTCAAGGA	60.135	21	AGGTCCACACTTTAGCGCTC	60.037	20	238	1045	1282	ACAAACTGCAGACGTCAAGG	58.7	20	CAGCAGCAGAACTTCCCTGA	59.964	20	269	1045	1313
c103804_g1_i1	Di	(CA)6	12	431	442	TTCAGGCTGCAGTGAACACA	60.107	20	GACGCAAATAGAAGCAGCCG	59.973	20	177	325	501	TTCAGGCTGCAGTGAACACA	60.107	20	TTCTCCCGCTCTCATCCTCA	60.033	20	220	325	544	GCTCATTTCAGGCTGCAGTG	59.829	20	GACGCAAATAGAAGCAGCCG	59.973	20	183	319	501
c103814_g1_i1	Di	(TG)9	18	683	700
c103816_g1_i2	Compound	(TG)6tatgcttctgga(GT)8	40	10	49
c103819_g1_i1	Mono	(T)10	10	1022	1031	ATTCCCACCCTGACAACTGG	59.594	20	TATGGAGGAGGGATGGTGGG	60.104	20	274	986	1259	ATTCCCACCCTGACAACTGG	59.594	20	TAGGCGAGACTGGGACTAGC	60.466	20	144	986	1129	AGCTCATTCCGACCCCTTTC	59.747	20	TCTGCAGACACGTGAAGACA	59.256	20	248	821	1068
c103819_g1_i1	Mono	(T)10	10	1231	1240	GCTAGTCCCAGTCTCGCCTA	60.466	20	TCAGGTTTGGTGGTGGTGTT	59.667	20	237	1110	1346	GGAGGAGCCCGTTCAGTTAA	59.388	20	TCAGGTTTGGTGGTGGTGTT	59.667	20	182	1165	1346	ATGCAAGTTTGGGAGGAGCC	60.613	20	TCAGGTTTGGTGGTGGTGTT	59.667	20	193	1154	1346
c103821_g1_i1	Compound	(GT)6ttgtgtgtgt(AG)6	34	1	34
c103821_g2_i1	Mono	(A)12	12	6	17
c103822_g1_i1	Compound	(CA)7ctggtattccaatcattatgggtttgttccataggcgtaa(T)12	66	1	66
c103822_g1_i1	Compound	(CA)6tgcaaag(A)11	30	292	321	CTCACAGTGAACCACAGGCA	60.179	20	ACATGTGGCATCTTTCCCCA	59.591	20	235	118	352	TTGGCATCTTTGTGGGGACA	59.813	20	ACATGTGGCATCTTTCCCCA	59.591	20	114	239	352	TGGCATCTTTGTGGGGACAT	59.591	20	ACATGTGGCATCTTTCCCCA	59.591	20	113	240	352
c103822_g2_i1	Di	(CA)8	16	323	338	TTGCCATCTTTGTGGGGACA	59.813	20	CAGCCCTTTAAGACGGGTGT	59.964	20	128	268	395	TTGCCATCTTTGTGGGGACA	59.813	20	ACAGCCCTTTAAGACGGGTG	59.964	20	129	268	396	TTGCCATCTTTGTGGGGACA	59.813	20	CTCACAGATCCTGCGGTGTT	60.037	20	269	268	536
c103824_g1_i1	Mono	(A)10	10	487	496
c103825_g1_i1	Mono	(T)10	10	437	446
c103827_g2_i1	Mono	(T)13	13	64	76	GCATATAATCAGCATAAATTTAGTGCA	57.155	27	TCAAACTGCACAGGTTAGTCA	57.448	21	265	2	266	TGCATATAATCAGCATAAATTTAGTGC	57.155	27	TCAAACTGCACAGGTTAGTCA	57.448	21	266	1	266	GCATATAATCAGCATAAATTTAGTGCA	57.155	27	TCAAACTGCACAGGTTAGTCAA	58.12	22	265	2	266
c103829_g2_i1	Tri	(TGA)7	21	1230	1250	CTGTCTCAGTTGTGGCCTCA	59.606	20	CCTCAACTTACAGCTGACGC	58.928	20	213	1075	1287	ACTGTCTCAGTTGTGGCCTC	59.605	20	CCTCAACTTACAGCTGACGC	58.928	20	214	1074	1287	GTGTTGGGGAAGAGGGTTCA	59.523	20	CCTCAACTTACAGCTGACGC	58.928	20	177	1111	1287
c103830_g1_i1	Mono	(A)13	13	423	435	GGCCAAGTCTAAGCCTCGAG	60.179	20	TCACACACACATCACCAACTCA	60.093	22	202	357	558	AAGGCCAAGTCTAAGCCTCG	59.749	20	TCACACACACATCACCAACTCA	60.093	22	204	355	558	GGCCAAGTCTAAGCCTCGAG	60.179	20	ACACACACATCACCAACTCAGA	59.83	22	200	357	556
c103831_g1_i1	Di	(GT)11	22	1	22
c103831_g1_i2	Di	(GT)11	22	1	22
c103834_g1_i1	Mono	(T)11	11	966	976	TGTCGACCCCCAAAAACTCA	59.453	20	AGCAATTCCAGCGTTACGGA	60.037	20	242	872	1113	TGTCGACCCCCAAAAACTCA	59.453	20	GCAATTCCAGCGTTACGGAC	59.904	20	241	872	1112	TGTCGACCCCCAAAAACTCA	59.453	20	GAGCAATTCCAGCGTTACGG	59.626	20	243	872	1114
c103836_g1_i1	Mono	(T)20	20	1117	1136
c103838_g1_i1	Mono	(T)11	11	1335	1345	AGAACCGCCCATGATGACTT	59.379	20	TGGTTAGGGGAAAAGAGGATCC	59.149	22	258	1164	1421	AAGAACCGCCCATGATGACT	59.379	20	TGGTTAGGGGAAAAGAGGATCC	59.149	22	259	1163	1421	TGCAGATTCAGTGTCGACCA	59.321	20	TGGTTAGGGGAAAAGAGGATCC	59.149	22	217	1205	1421
c10385_g1_i1	Mono	(A)13	13	577	589	CCGTCCTGGTTGAGTAGGTT	59.026	20	GGGAAACTGTATGCACGCAC	59.832	20	208	426	633	CGCCGTCCTGGTTGAGTAG	60.154	19	GGGAAACTGTATGCACGCAC	59.832	20	210	424	633	GCCGTCCTGGTTGAGTAGG	59.782	19	GGGAAACTGTATGCACGCAC	59.832	20	209	425	633
c103850_g1_i1	Di	(AT)10	20	1	20
c103850_g1_i1	Di	(AT)9	18	191	208	TGATGTCATAAGGGACTCATAAGCT	59.396	25	GGCCATTTGTTCGACGTCTG	59.834	20	268	74	341	TGATGTCATAAGGGACTCATAAGC	58.142	24	GGCCATTTGTTCGACGTCTG	59.834	20	268	74	341	TGATGTCATAAGGGACTCATAAGCT	59.396	25	GAACGGCCATTTGTTCGACG	60.452	20	272	74	345
c103850_g1_i2	Di	(AT)10	20	1	20
c103850_g1_i2	Di	(AT)9	18	191	208	TGATGTCATAAGGGACTCATAAGCT	59.396	25	GGCCATTTGTTCGACGTCTG	59.834	20	268	74	341	TGATGTCATAAGGGACTCATAAGC	58.142	24	GGCCATTTGTTCGACGTCTG	59.834	20	268	74	341	TGATGTCATAAGGGACTCATAAGCT	59.396	25	GAACGGCCATTTGTTCGACG	60.452	20	272	74	345
c103850_g1_i3	Di	(AT)10	20	1	20
c103850_g1_i3	Di	(AT)9	18	191	208	TGATGTCATAAGGGACTCATAAGCT	59.396	25	GGCCATTTGTTCGACGTCTG	59.834	20	268	74	341	TGATGTCATAAGGGACTCATAAGC	58.142	24	GGCCATTTGTTCGACGTCTG	59.834	20	268	74	341	TGATGTCATAAGGGACTCATAAGCT	59.396	25	GAACGGCCATTTGTTCGACG	60.452	20	272	74	345
c103850_g1_i4	Compound	(T)10cgaagtg(T)10	27	1107	1133	CTTGGCAAATCAAACGGGGG	60.037	20	CAGCACTAGTCTGGTCTGGC	60.108	20	268	1015	1282	CTTGGCAAATCAAACGGGGG	60.037	20	CAAATTCGACACGCCACCTG	60.11	20	197	1015	1211	CTTGGCAAATCAAACGGGGG	60.037	20	GCTCCCTCACAGCACTAGTC	59.825	20	277	1015	1291
c103850_g1_i4	Di	(AT)10	20	1	20
c103850_g1_i4	Di	(AT)9	18	191	208	TGATGTCATAAGGGACTCATAAGCT	59.396	25	GGCCATTTGTTCGACGTCTG	59.834	20	268	74	341	TGATGTCATAAGGGACTCATAAGC	58.142	24	GGCCATTTGTTCGACGTCTG	59.834	20	268	74	341	TGATGTCATAAGGGACTCATAAGCT	59.396	25	GAACGGCCATTTGTTCGACG	60.452	20	272	74	345
c103850_g1_i5	Di	(AT)10	20	1	20
c103850_g1_i5	Di	(AT)9	18	191	208	TGATGTCATAAGGGACTCATAAGCT	59.396	25	GGCCATTTGTTCGACGTCTG	59.834	20	268	74	341	TGATGTCATAAGGGACTCATAAGC	58.142	24	GGCCATTTGTTCGACGTCTG	59.834	20	268	74	341	TGATGTCATAAGGGACTCATAAGCT	59.396	25	GAACGGCCATTTGTTCGACG	60.452	20	272	74	345
c103852_g1_i1	Mono	(A)11	11	160	170	TGCACTGCAGGGAGTTGTTT	60.396	20	AGCAAAAATCTCTGCCAATGGG	59.765	22	247	28	274	GCACTGCAGGGAGTTGTTTT	59.253	20	AGCAAAAATCTCTGCCAATGGG	59.765	22	246	29	274	TGCACTGCAGGGAGTTGTTT	60.396	20	GCAAAAATCTCTGCCAATGGG	58.375	21	246	28	273
c103858_g1_i1	Mono	(T)10	10	1336	1345	AGACTCGACCAGCTCCAGAT	60.034	20	TCACTGGTCCTGCACAACTC	59.893	20	238	1183	1420	AGACTCGACCAGCTCCAGAT	60.034	20	CTGGTCCTGCACAACTCAGT	59.893	20	235	1183	1417	AGACTCGACCAGCTCCAGAT	60.034	20	ACTGGTCCTGCACAACTCAG	59.893	20	236	1183	1418
c103867_g2_i1	Di	(AG)10	20	1	20
c103867_g2_i2	Di	(AG)10	20	1	20
c103868_g1_i1	Mono	(A)11	11	1275	1285	TCCAGCTCTGTGGGACAAAC	59.891	20	CGACTGCTGACTCACACACT	59.969	20	246	1229	1474	GCAATGGAACGCAGTGAGTG	60.11	20	CGACTGCTGACTCACACACT	59.969	20	224	1251	1474	GCTGGCCCTCAAAAACTGTG	59.967	20	GCGTGCGTCGGTGAATTAAA	59.836	20	211	1116	1326
c103869_g1_i2	Mono	(T)10	10	123	132	ACAATCACTTGACTTGAGACTATAAAA	57.221	27	GCCTGCAGGACACAGAGAAA	60.25	20	269	47	315	ATTTACAATCACTTGACTTGAGACTAT	57.05	27	GCCTGCAGGACACAGAGAAA	60.25	20	273	43	315	ATATTTACAATCACTTGACTTGAGACT	57.05	27	GCCTGCAGGACACAGAGAAA	60.25	20	275	41	315
c10387_g1_i1	Compound	(A)10c(A)11	22	1	22
c103878_g1_i1	Mono	(T)10	10	66	75	AGGTTTCTCCTCATGGTTGAGT	59.018	22	TGAGTGTAAACATTTGCCTCCA	58.173	22	277	3	279	GGTTTCTCCTCATGGTTGAGTG	58.923	22	TGAGTGTAAACATTTGCCTCCA	58.173	22	276	4	279	AGGTTTCTCCTCATGGTTGAGT	59.018	22	GTTGAGTGTAAACATTTGCCTCCA	59.963	24	279	3	281
c103878_g2_i2	Mono	(A)10	10	551	560	CCCCATTTTACATTTTGGACAAGC	59.305	24	AGGTTTCTCCTCTTAGTTGAGTGT	59.098	24	224	398	621	TCCTGAAGCAGTGTTATTTGACA	58.286	23	AGGTTTCTCCTCTTAGTTGAGTGT	59.098	24	109	513	621	CTCCTGAAGCAGTGTTATTTGACA	59.243	24	AGGTTTCTCCTCTTAGTTGAGTGT	59.098	24	110	512	621
c103882_g1_i1	Mono	(A)10	10	131	140	GGCTCAAGGACATTTCCCGA	60.035	20	CTACAGCCTCTGGTCTCGTG	59.546	20	156	20	175	TCCCGGCTCAAGGACATTTC	60.035	20	CTACAGCCTCTGGTCTCGTG	59.546	20	160	16	175	AGTTCGAATCCCGGCTCAAG	60.108	20	CTACAGCCTCTGGTCTCGTG	59.546	20	168	8	175
c103885_g1_i1	Di	(GT)9	18	1	18
c103885_g1_i1	Di	(TC)6	12	349	360	CTTGAATTCTGAGCGCCAGC	59.902	20	AACGCCGAGAACTGGAAGAG	60.038	20	145	320	464	ATCTTCTCGCCCAGGTCTCT	60.033	20	TGATGCAGAGCCAAGACGAG	60.108	20	271	169	439	CTTGAATTCTGAGCGCCAGC	59.902	20	TGATGCAGAGCCAAGACGAG	60.108	20	120	320	439
c103885_g1_i2	Di	(GT)9	18	1	18
c103885_g1_i2	Di	(TC)6	12	349	360	CTTGAATTCTGAGCGCCAGC	59.902	20	AACGCCGAGAACTGGAAGAG	60.038	20	145	320	464	ATCTTCTCGCCCAGGTCTCT	60.033	20	TGATGCAGAGCCAAGACGAG	60.108	20	271	169	439	CTTGAATTCTGAGCGCCAGC	59.902	20	TGATGCAGAGCCAAGACGAG	60.108	20	120	320	439
c103885_g1_i3	Di	(GT)9	18	1	18
c103885_g1_i3	Di	(TC)6	12	349	360	CTTGAATTCTGAGCGCCAGC	59.902	20	AACGCCGAGAACTGGAAGAG	60.038	20	145	320	464	ATCTTCTCGCCCAGGTCTCT	60.033	20	TGATGCAGAGCCAAGACGAG	60.108	20	271	169	439	CTTGAATTCTGAGCGCCAGC	59.902	20	TGATGCAGAGCCAAGACGAG	60.108	20	120	320	439
c103887_g1_i1	Mono	(A)13	13	579	591	GGTCACGGTTCCCATGATGT	60.035	20	TTGGTGAAAGAGGCTGTGCA	60.107	20	254	410	663	CAACCCCTCTCAGTGTCACC	59.965	20	TTGGTGAAAGAGGCTGTGCA	60.107	20	114	550	663	AAGTGCAACCCCTCTCAGTG	59.891	20	TTGGTGAAAGAGGCTGTGCA	60.107	20	119	545	663
c103888_g1_i1	Tri	(TTG)5	15	596	610	ACCATGGTCGTTGGTTTTCT	57.642	20	ACAATGACGACAACAACGACA	58.727	21	266	522	787	ACCATGGTCGTTGGTTTTCT	57.642	20	ACAACAACTGCATCAACAACGA	59.578	22	197	522	718	ACCATGGTCGTTGGTTTTCT	57.642	20	ACTGCATCAACAACGATGACA	58.507	21	191	522	712
c103888_g1_i2	Di	(CT)6	12	20	31
c103888_g1_i2	Tri	(TTG)5	15	470	484	ACCATGGTCGTTGGTTTTCT	57.642	20	ACAATGACGACAACAACGACA	58.727	21	266	396	661	ACCATGGTCGTTGGTTTTCT	57.642	20	ACAACAACTGCATCAACAACGA	59.578	22	197	396	592	ACCATGGTCGTTGGTTTTCT	57.642	20	ACTGCATCAACAACGATGACA	58.507	21	191	396	586
c103888_g2_i1	Di	(CT)6	12	20	31
c103891_g1_i1	Mono	(A)18	18	1	18
c103898_g1_i1	Mono	(A)13	13	528	540	TCTCTAGACCACTGCATACTGC	59.31	22	ATGTCAGAGGGGCAACATTG	58.157	20	202	378	579	CTGCATGTTGTCAAAGTCCTCA	59.12	22	ATGTCAGAGGGGCAACATTG	58.157	20	184	396	579	ACTGCATGTTGTCAAAGTCCTC	59.119	22	ATGTCAGAGGGGCAACATTG	58.157	20	185	395	579
c103902_g1_i2	Mono	(A)10	10	1	10
c103903_g2_i1	Di	(TA)6	12	1499	1510	CGGTGACCGGTCTTGGTTTA	59.966	20	CGACCTGCCTGTTTCTCTGT	59.966	20	220	1379	1598	CGGTGACCGGTCTTGGTTTA	59.966	20	ACCCATCAGCAAACACGGAT	59.962	20	172	1379	1550	CGGTGACCGGTCTTGGTTTA	59.966	20	TTTTCCCGACCTGCCTGTTT	60.106	20	226	1379	1604
c103903_g2_i1	Mono	(T)11	11	975	985	AGTCGACAGTGTCATGTGGA	58.672	20	GCGCAGTGCTATGATACTGT	58.142	20	280	769	1048	GTCGACAGTGTCATGTGGAT	57.63	20	GGCGCAGTGCTATGATACTG	58.857	20	280	770	1049	AGTCGACAGTGTCATGTGGA	58.672	20	GCGCAGTGCTATGATACTGTT	58.795	21	280	769	1048
c103903_g2_i2	Di	(TA)6	12	1499	1510	CGGTGACCGGTCTTGGTTTA	59.966	20	CGACCTGCCTGTTTCTCTGT	59.966	20	220	1379	1598	CGGTGACCGGTCTTGGTTTA	59.966	20	ACCCATCAGCAAACACGGAT	59.962	20	172	1379	1550	CGGTGACCGGTCTTGGTTTA	59.966	20	TTTTCCCGACCTGCCTGTTT	60.106	20	226	1379	1604
c103903_g2_i2	Mono	(T)11	11	975	985	AGTCGACAGTGTCATGTGGA	58.672	20	GCGCAGTGCTATGATACTGT	58.142	20	280	769	1048	GTCGACAGTGTCATGTGGAT	57.63	20	GGCGCAGTGCTATGATACTG	58.857	20	280	770	1049	AGTCGACAGTGTCATGTGGA	58.672	20	GCGCAGTGCTATGATACTGTT	58.795	21	280	769	1048
c103903_g2_i3	Di	(TA)6	12	1499	1510	CGGTGACCGGTCTTGGTTTA	59.966	20	CGACCTGCCTGTTTCTCTGT	59.966	20	220	1379	1598	CGGTGACCGGTCTTGGTTTA	59.966	20	ACCCATCAGCAAACACGGAT	59.962	20	172	1379	1550	CGGTGACCGGTCTTGGTTTA	59.966	20	TTTTCCCGACCTGCCTGTTT	60.106	20	226	1379	1604
c103903_g2_i3	Mono	(T)11	11	975	985	AGTCGACAGTGTCATGTGGA	58.672	20	GCGCAGTGCTATGATACTGT	58.142	20	280	769	1048	GTCGACAGTGTCATGTGGAT	57.63	20	GGCGCAGTGCTATGATACTG	58.857	20	280	770	1049	AGTCGACAGTGTCATGTGGA	58.672	20	GCGCAGTGCTATGATACTGTT	58.795	21	280	769	1048
c103903_g2_i4	Di	(TA)6	12	1501	1512	CGGTGACCGGTCTTGGTTTA	59.966	20	CGACCTGCCTGTTTCTCTGT	59.966	20	220	1381	1600	CGGTGACCGGTCTTGGTTTA	59.966	20	ACCCATCAGCAAACACGGAT	59.962	20	172	1381	1552	CGGTGACCGGTCTTGGTTTA	59.966	20	TTTTCCCGACCTGCCTGTTT	60.106	20	226	1381	1606
c103903_g2_i4	Mono	(T)11	11	977	987	AGTCGACAGTGTCATGTGGA	58.672	20	GCGCAGTGCTATGATACTGT	58.142	20	280	771	1050	GTCGACAGTGTCATGTGGAT	57.63	20	GGCGCAGTGCTATGATACTG	58.857	20	280	772	1051	AGTCGACAGTGTCATGTGGA	58.672	20	GCGCAGTGCTATGATACTGTT	58.795	21	280	771	1050
c103906_g2_i1	Mono	(T)10	10	607	616	TGCAAATAGCCCACCTCGTT	59.962	20	AAGCTCTCCCTCCACCTACC	60.326	20	263	450	712	TGCAAATAGCCCACCTCGTT	59.962	20	TCCCTCCACCTACCCTAACC	59.659	20	257	450	706	TGCAAATAGCCCACCTCGTT	59.962	20	CCTCCACCTACCCTAACCCT	59.658	20	255	450	704
c103912_g1_i1	Mono	(T)12	12	487	498	TCTCCTTCGCATCCCTCTCT	59.74	20	GACACTCGCGCTTAACTCCT	60.109	20	275	295	569	TCTCCTTCGCATCCCTCTCT	59.74	20	AGACACTCGCGCTTAACTCC	60.109	20	276	295	570	TCTCCTTCGCATCCCTCTCT	59.74	20	CACTCGCGCTTAACTCCTGA	60.109	20	273	295	567
c103915_g2_i1	Di	(GC)7	14	878	891	CATGTTGCGTGTGCTGTTGA	59.971	20	CTCTTCGGGTCTCGGTTAGC	59.899	20	191	796	986	TCATGTTGCGTGTGCTGTTG	59.971	20	CTCTTCGGGTCTCGGTTAGC	59.899	20	192	795	986	ATGTTGCGTGTGCTGTTGAC	59.971	20	CTCTTCGGGTCTCGGTTAGC	59.899	20	190	797	986
c103917_g1_i1	Compound	(TGA)5ggaagatgaaaatgaaatgctggacaaatacatggagtgcatcaaa(GAT)5	76	306	381	TCGTCGATATCGTGGCAAGG	59.97	20	CCTCCTCGTCATCACCTTGC	60.461	20	227	227	453	GGCTGATGGTGATCGTCGAT	59.967	20	CCTCCTCGTCATCACCTTGC	60.461	20	239	215	453	TCTGCTGCAATTCTGGCTGA	59.963	20	CCTCCTCGTCATCACCTTGC	60.461	20	253	201	453
c103917_g1_i1	Tri	(TGA)5	15	156	170	GTTACAGCGTGGGACAGTCA	59.967	20	CCTTGCCACGATATCGACGA	59.97	20	233	14	246	GTTACAGCGTGGGACAGTCA	59.967	20	ATCGACGATCACCATCAGCC	59.967	20	221	14	234	GTTACAGCGTGGGACAGTCA	59.967	20	TCAGCCAGAATTGCAGCAGA	59.963	20	207	14	220
c103920_g2_i1	Mono	(A)11	11	10	20
c103927_g1_i1	Compound	(T)10caaatatattattttactactttaataatt(A)14	54	940	993	TTGTTGCAGTTCAATGGGGA	57.921	20	TGACCCCAAACTTTTCAATGGT	58.621	22	260	768	1027	TGTTGCAGTTCAATGGGGAT	57.693	20	TGACCCCAAACTTTTCAATGGT	58.621	22	259	769	1027	TTTGTTGCAGTTCAATGGGGA	58.607	21	TGACCCCAAACTTTTCAATGGT	58.621	22	261	767	1027
c103933_g1_i1	Di	(GT)9	18	1	18
c103933_g1_i2	Di	(GT)9	18	1	18
c103933_g1_i3	Di	(GT)9	18	1	18
c103938_g1_i1	Mono	(T)15	15	113	127	ACATTGCTCTTTTGACCATCGA	58.589	22	CGCATCTGCAATCACGGAAG	59.973	20	250	21	270	ACATTGCTCTTTTGACCATCGA	58.589	22	CCAAAGTGACGTGCAGAAGC	60.041	20	176	21	196	GGTCCAGGTCACATATGTCAA	57.373	21	CGCATCTGCAATCACGGAAG	59.973	20	271	0	270
c103938_g1_i2	Mono	(T)15	15	113	127	ACATTGCTCTTTTGACCATCGA	58.589	22	CGCATCTGCAATCACGGAAG	59.973	20	250	21	270	ACATTGCTCTTTTGACCATCGA	58.589	22	CCAAAGTGACGTGCAGAAGC	60.041	20	176	21	196	GGTCCAGGTCACATATGTCAA	57.373	21	CGCATCTGCAATCACGGAAG	59.973	20	271	0	270
c103938_g1_i3	Mono	(T)15	15	113	127	ACATTGCTCTTTTGACCATCGA	58.589	22	CGCATCTGCAATCACGGAAG	59.973	20	250	21	270	ACATTGCTCTTTTGACCATCGA	58.589	22	CCAAAGTGACGTGCAGAAGC	60.041	20	176	21	196	GGTCCAGGTCACATATGTCAA	57.373	21	CGCATCTGCAATCACGGAAG	59.973	20	271	0	270
c103939_g1_i1	Mono	(A)10	10	4878	4887	AGTTCCACAGACTCTCAGGT	57.61	20	AGCATGCCACTGTAGGAACA	59.308	20	212	4798	5009	ACTGCACTTAGTTCCACAGACT	59.299	22	AGCATGCCACTGTAGGAACA	59.308	20	221	4789	5009	AGTTCCACAGACTCTCAGGT	57.61	20	AGAGCATGCCACTGTAGGAAC	60.066	21	214	4798	5011
c103939_g1_i1	Mono	(T)12	12	5425	5436
c103939_g1_i2	Mono	(A)10	10	4899	4908	AGTTCCACAGACTCTCAGGT	57.61	20	AGCATGCCACTGTAGGAACA	59.308	20	212	4819	5030	ACTGCACTTAGTTCCACAGACT	59.299	22	AGCATGCCACTGTAGGAACA	59.308	20	221	4810	5030	AGTTCCACAGACTCTCAGGT	57.61	20	AGAGCATGCCACTGTAGGAAC	60.066	21	214	4819	5032
c103939_g1_i2	Mono	(T)12	12	5446	5457
c103943_g1_i1	Tri	(ACA)6	18	1	18
c103948_g1_i1	Di	(AC)9	18	2923	2940	GTCTCTCTTCTTGCCGGCTT	60.037	20	GACACAACAGGATGCTGGGA	59.963	20	185	2897	3081	AAGTCTCTCTTCTTGCCGGC	60.037	20	GACACAACAGGATGCTGGGA	59.963	20	187	2895	3081	GTCTCTCTTCTTGCCGGCTT	60.037	20	ACACAACAGGATGCTGGGAG	59.963	20	184	2897	3080
c103948_g1_i1	Mono	(C)11	11	1410	1420	TGCTTATGCCTGTTACCGCA	60.036	20	AGGGAGACGACAGCAGTTTG	59.966	20	240	1365	1604	GACACCTGTTCCTCCCAGTG	59.965	20	CTTTTCCCAAAGGCGTTCGG	60.04	20	273	1290	1562	TGCTTATGCCTGTTACCGCA	60.036	20	CTTTTCCCAAAGGCGTTCGG	60.04	20	198	1365	1562
c103948_g1_i2	Di	(AC)9	18	3000	3017	GTCTCTCTTCTTGCCGGCTT	60.037	20	GACACAACAGGATGCTGGGA	59.963	20	185	2974	3158	AAGTCTCTCTTCTTGCCGGC	60.037	20	GACACAACAGGATGCTGGGA	59.963	20	187	2972	3158	GTCTCTCTTCTTGCCGGCTT	60.037	20	ACACAACAGGATGCTGGGAG	59.963	20	184	2974	3157
c103948_g1_i2	Mono	(C)11	11	1487	1497	TGCTTATGCCTGTTACCGCA	60.036	20	AGGGAGACGACAGCAGTTTG	59.966	20	240	1442	1681	GACACCTGTTCCTCCCAGTG	59.965	20	CTTTTCCCAAAGGCGTTCGG	60.04	20	273	1367	1639	TGCTTATGCCTGTTACCGCA	60.036	20	CTTTTCCCAAAGGCGTTCGG	60.04	20	198	1442	1639
c103953_g1_i1	Di	(TA)6	12	1698	1709	TGACACACGATGATGAACCA	57.17	20	GGAGGAGAGCGAGAAAGAGC	59.898	20	203	1668	1870	TGACACACGATGATGAACCA	57.17	20	TGGCTGGCAAACCTCTGAAA	60.106	20	145	1668	1812	TGACACACGATGATGAACCA	57.17	20	GGCCCTGCTTCAATGAAAGC	60.108	20	224	1668	1891
c103953_g1_i1	Di	(CT)7	14	3177	3190	TTCCCTAAACGCACGGCTAG	60.109	20	TGTGAGAGCGAGAAAGAGCG	60.11	20	213	3115	3327	AAAGGGGGAAAAGAGCAGGG	59.885	20	TGTGAGAGCGAGAAAGAGCG	60.11	20	277	3051	3327	TTCCCTAAACGCACGGCTAG	60.109	20	GTGAGAGCGAGAAAGAGCGA	59.831	20	212	3115	3326
c103953_g1_i1	Mono	(A)14	14	959	972	GGCAGAATGTGTGTTTGCGT	59.969	20	GCTCGTCTGTGGAGGTGAAA	59.966	20	154	881	1034	GGCAGAATGTGTGTTTGCGT	59.969	20	ACCAAGGTGACAACTGCGAA	60.107	20	230	881	1110	GGCAGAATGTGTGTTTGCGT	59.969	20	GGAGGTGAAAGGCCAGTTGT	60.179	20	144	881	1024
c103953_g1_i2	Di	(TA)6	12	1698	1709	TGACACACGATGATGAACCA	57.17	20	GGAGGAGAGCGAGAAAGAGC	59.898	20	203	1668	1870	TGACACACGATGATGAACCA	57.17	20	TGGCTGGCAAACCTCTGAAA	60.106	20	145	1668	1812	TGACACACGATGATGAACCA	57.17	20	GGCCCTGCTTCAATGAAAGC	60.108	20	224	1668	1891
c103953_g1_i2	Di	(CT)7	14	3257	3270	TTCCCTAAACGCACGGCTAG	60.109	20	TGTGAGAGCGAGAAAGAGCG	60.11	20	213	3195	3407	AAAGGGGGAAAAGAGCAGGG	59.885	20	TGTGAGAGCGAGAAAGAGCG	60.11	20	277	3131	3407	TTCCCTAAACGCACGGCTAG	60.109	20	GTGAGAGCGAGAAAGAGCGA	59.831	20	212	3195	3406
c103953_g1_i2	Mono	(A)14	14	959	972	GGCAGAATGTGTGTTTGCGT	59.969	20	GCTCGTCTGTGGAGGTGAAA	59.966	20	154	881	1034	GGCAGAATGTGTGTTTGCGT	59.969	20	ACCAAGGTGACAACTGCGAA	60.107	20	230	881	1110	GGCAGAATGTGTGTTTGCGT	59.969	20	GGAGGTGAAAGGCCAGTTGT	60.179	20	144	881	1024
c103954_g1_i1	Di	(CA)9	18	675	692
c103954_g1_i2	Di	(CA)9	18	1876	1893
c103957_g1_i1	Tri	(GAG)6	18	506	523	GGATGCGATCACAGGCACTA	59.895	20	GGTGTCCAGCTTTCTTCGGA	59.965	20	197	369	565	TCAGCGACCTCGACCTATCA	60.107	20	GGTGTCCAGCTTTCTTCGGA	59.965	20	126	440	565	TGGATGAAGCAGACGAGCTG	60.108	20	GGTGTCCAGCTTTCTTCGGA	59.965	20	219	347	565
c103960_g1_i1	Mono	(A)11	11	15	25
c103961_g1_i1	Mono	(A)13	13	198	210	TGCATTCAACACTTTCACAAACA	58.186	23	ACAGACATCGACAAGTGTGGT	59.587	21	197	147	343	TGCATTCAACACTTTCACAAACA	58.186	23	ACACTACACCAGCTAATCGCA	59.451	21	219	147	365	TGCATTCAACACTTTCACAAACAA	58.767	24	ACAGACATCGACAAGTGTGGT	59.587	21	197	147	343
c103961_g1_i3	Mono	(A)13	13	198	210	TGCATTCAACACTTTCACAAACA	58.186	23	ACAGACATCGACAAGTGTGGT	59.587	21	197	147	343	TGCATTCAACACTTTCACAAACA	58.186	23	ACACTACACCAGCTAATCGCA	59.451	21	219	147	365	TGCATTCAACACTTTCACAAACAA	58.767	24	ACAGACATCGACAAGTGTGGT	59.587	21	197	147	343
c103965_g1_i1	Mono	(A)10	10	12	21
c103965_g1_i1	Mono	(A)15	15	841	855	AACACGTAGCAAGTCCCGAG	60.039	20	GCAACGCTTTGGACAAACTCT	59.934	21	259	652	910	AACACGTAGCAAGTCCCGAG	60.039	20	AGCAACGCTTTGGACAAACTC	59.934	21	260	652	911	GAACACGTAGCAAGTCCCGA	60.039	20	GCAACGCTTTGGACAAACTCT	59.934	21	260	651	910
c103965_g1_i2	Mono	(A)10	10	12	21
c103965_g1_i2	Mono	(A)15	15	841	855	AACACGTAGCAAGTCCCGAG	60.039	20	GCAACGCTTTGGACAAACTCT	59.934	21	259	652	910	AACACGTAGCAAGTCCCGAG	60.039	20	AGCAACGCTTTGGACAAACTC	59.934	21	260	652	911	GAACACGTAGCAAGTCCCGA	60.039	20	GCAACGCTTTGGACAAACTCT	59.934	21	260	651	910
c103965_g1_i3	Mono	(A)10	10	12	21
c103965_g1_i3	Mono	(A)15	15	841	855	AACACGTAGCAAGTCCCGAG	60.039	20	GCAACGCTTTGGACAAACTCT	59.934	21	259	652	910	AACACGTAGCAAGTCCCGAG	60.039	20	AGCAACGCTTTGGACAAACTC	59.934	21	260	652	911	GAACACGTAGCAAGTCCCGA	60.039	20	GCAACGCTTTGGACAAACTCT	59.934	21	260	651	910
c103965_g1_i4	Mono	(A)10	10	12	21
c103965_g1_i4	Mono	(A)15	15	841	855	AACACGTAGCAAGTCCCGAG	60.039	20	GCAACGCTTTGGACAAACTCT	59.934	21	259	652	910	AACACGTAGCAAGTCCCGAG	60.039	20	AGCAACGCTTTGGACAAACTC	59.934	21	260	652	911	GAACACGTAGCAAGTCCCGA	60.039	20	GCAACGCTTTGGACAAACTCT	59.934	21	260	651	910
c103974_g1_i1	Tri	(AAC)6	18	867	884	TGAGTCCTGCGTCACTAAAACA	59.898	22	GGGCCACTACGAACACTACT	59.107	20	264	663	926	TGAGTCCTGCGTCACTAAAACA	59.898	22	AGGGCCACTACGAACACTAC	59.107	20	265	663	927	TGAGTCCTGCGTCACTAAAACA	59.898	22	GGCCACTACGAACACTACTGT	59.728	21	263	663	925
c10398_g1_i1	Mono	(T)10	10	208	217
c103989_g1_i1	Di	(AT)6	12	117	128	CAAAGGGGGTAAGAGCACCA	59.596	20	CAATGGCGAAACTGGTTTCCA	59.66	21	163	17	179	GGGGGTAAGAGCACCAAAGT	59.596	20	CAATGGCGAAACTGGTTTCCA	59.66	21	159	21	179	CAAAGGGGGTAAGAGCACCA	59.596	20	TCAATGGCGAAACTGGTTTCC	59.389	21	164	17	180
c103990_g1_i1	Di	(GT)9	18	1	18
c103990_g1_i2	Di	(GT)9	18	1	18
c103999_g1_i1	Compound	(TG)6acgtgaggttaaacgtctataaatagacacatattgacctcctctctaaaatcagcatttaggacgtcatta(TG)9	102	419	520
c103999_g1_i1	Di	(AT)7	14	1	14
c10400_g1_i1	Compound	(T)10gttttcaatgctgcttttgcagcagagctctcaatatttttttc(T)10	64	2226	2289
c10400_g1_i1	Di	(AC)6	12	1422	1433	TTACATCCCTCACACACCGC	60.037	20	ACTCCTCTCCCAATACCCCC	60.03	20	219	1291	1509	TGCAGGGGTCCCTCAGATTA	59.956	20	ACTCCTCTCCCAATACCCCC	60.03	20	264	1246	1509	CAGAGTAGTCAGGCTGCAGG	59.825	20	ACTCCTCTCCCAATACCCCC	60.03	20	278	1232	1509
c10400_g1_i1	Mono	(T)10	10	258	267	GGGCCAGCTAACCAATGTGA	60.323	20	TACCGCCCATTTCAAAGGCT	59.961	20	204	131	334	CTGGGCCAGCTAACCAATGT	60.324	20	TACCGCCCATTTCAAAGGCT	59.961	20	206	129	334	ACTGGGCCAGCTAACCAATG	60.324	20	TACCGCCCATTTCAAAGGCT	59.961	20	207	128	334
c10400_g1_i1	Mono	(A)14	14	457	470	GCATACGGCAGCTAGAACCA	60.179	20	ACGTGCAGAGCTCAGTTTGA	59.895	20	268	394	661	AGCCTTTGAAATGGGCGGTA	59.961	20	CGGTGGTCAATACAGGCTGA	59.751	20	197	315	511	AGCCTTTGAAATGGGCGGTA	59.961	20	TGTGCGGTGGTCAATACAGG	60.321	20	201	315	515
c104001_g1_i1	Tetra	(GAAA)5	20	1	20
c104010_g1_i1	Di	(AT)9	18	180	197
c104012_g1_i2	Mono	(A)12	12	402	413	ACACTGTAACAGCTTCCCGG	59.965	20	ACGTGACTTTTTCCCAGAGGT	59.511	21	256	357	612	CACTGTAACAGCTTCCCGGA	59.68	20	ACGTGACTTTTTCCCAGAGGT	59.511	21	255	358	612	ACACTGTAACAGCTTCCCGG	59.965	20	ACGTGACTTTTTCCCAGAGGTT	60.093	22	256	357	612
c104012_g1_i2	Mono	(T)13	13	740	752	TCACGTTTCCATGGCAGGAA	59.89	20	TGCAGTACAAAGGGCGCTTA	59.964	20	267	607	873	AGCTTGTTTCAGCCACAGGA	59.817	20	TGCAGTACAAAGGGCGCTTA	59.964	20	179	695	873	TCACGTTTCCATGGCAGGAA	59.89	20	CAGTTGCAGTACAAAGGGCG	59.762	20	271	607	877
c104014_g1_i1	Mono	(T)11	11	551	561
c104015_g1_i2	Mono	(T)11	11	541	551	TCCATTGCAGCCAAAGTCCT	59.887	20	GATTGCCTGCATGGGATCCA	60.469	20	130	445	574	TCCATTGCAGCCAAAGTCCT	59.887	20	TGATTGCCTGCATGGGATCC	60.469	20	131	445	575	GAGGACATTCGGCAGACAGT	59.752	20	GATTGCCTGCATGGGATCCA	60.469	20	154	421	574
c104018_g1_i1	Di	(TG)7	14	172	185	AAGGGGTTACAGACGTCACC	59.317	20	CCGTTTGTCTTTGCTCGTGG	60.041	20	267	148	414	AAGGGGTTACAGACGTCACC	59.317	20	ATAGCCAGGGGTTCAGACCT	59.955	20	241	148	388	AAGGGGTTACAGACGTCACC	59.317	20	TTGCTCGTGGAGTGGCATAG	60.108	20	257	148	404
c104024_g1_i3	Mono	(T)11	11	860	870	AGTTCCTGTTCTGTGCGGTT	59.82	20	AAACAGTGTTGCCACCTTGC	59.824	20	224	784	1007	AGTTCCTGTTCTGTGCGGTT	59.82	20	TTGCGAAACAGTGTTGCCAC	60.179	20	229	784	1012	TCCCCAGAGATGTTTTGCGT	59.6	20	AAACAGTGTTGCCACCTTGC	59.824	20	278	730	1007
c104027_g1_i1	Mono	(A)10	10	86	95	AGATTTCTGCCACTTTAGCATCA	58.407	23	TGCGACTTTTACCAGGGGAA	59.234	20	237	13	249	AGATTTCTGCCACTTTAGCATCA	58.407	23	ATGCGACTTTTACCAGGGGA	59.011	20	238	13	250	AGATTTCTGCCACTTTAGCATCA	58.407	23	GCGATTGGGATAGTTTTGGGC	59.933	21	152	13	164
c104028_g1_i1	Di	(GT)9	18	934	951	ACACTGTTCCATAGGGTGCG	60.036	20	AAGGACAGGCACAGCTGAAG	60.251	20	117	909	1025	ACACTGTTCCATAGGGTGCG	60.036	20	AAGCTGGCATGTCAGTCTCA	59.311	20	100	909	1008	ACACTGTTCCATAGGGTGCG	60.036	20	TGAAGCTGGCATGTCAGTCT	59.311	20	102	909	1010
c104028_g1_i1	Mono	(A)13	13	1	13
c10403_g1_i1	Compound	(A)12gaggaggaaaaaagcaggggaacaacctttcaaaggtttgaagtcaaagttttttc(T)14	82	1257	1338
c10403_g1_i2	Compound	(A)12gaggaggaaaaaagcaggggaacaacctttcaaaggtttgaagtcaaagttttttc(T)14	82	1067	1148
c104032_g1_i1	Compound	(TA)7catggcgtctattttggaagaagtacctatgcttgacctcgtttttaggaggtgaacagaaatggcattatgtggtagaagc(A)12catgcgaaagac(A)10	130	687	816	ACCCTTTTCAGTCTTTGTTACGA	58.227	23	GGCAGCTCAACATACTGACA	57.901	20	280	560	839	CCCTTTTCAGTCTTTGTTACGAT	57.058	23	TGGCAGCTCAACATACTGACA	59.653	21	280	561	840	ACCCTTTTCAGTCTTTGTTACGAT	58.626	24	GGCAGCTCAACATACTGACA	57.901	20	280	560	839
c104032_g1_i1	Mono	(T)10	10	292	301	TGGAAAGCCCCTTTTGGTGT	60.032	20	GCGCGTACTTCCAAGTTTCC	59.835	20	277	50	326	CCCTTTTGGTGTTTGCCTGG	59.893	20	GCGCGTACTTCCAAGTTTCC	59.835	20	269	58	326	CCCCTTTTGGTGTTTGCCTG	59.893	20	GCGCGTACTTCCAAGTTTCC	59.835	20	270	57	326
c104038_g1_i1	Tri	(ATT)7	21	1	21
c10404_g1_i1	Tri	(TCA)5	15	391	405	TGGTTCGCTTGTCAGTTACA	57.394	20	GGCCTTGCATTGTTAGAGGC	59.543	20	206	326	531	TGGTTCGCTTGTCAGTTACAA	58.092	21	GGCCTTGCATTGTTAGAGGC	59.543	20	206	326	531	ATGGTTCGCTTGTCAGTTACA	57.88	21	GGCCTTGCATTGTTAGAGGC	59.543	20	207	325	531
c104043_g1_i1	Mono	(T)13	13	1064	1076
c104044_g1_i1	Di	(GT)8	16	531	546
c104051_g1_i1	Di	(GT)9	18	1077	1094
c104051_g1_i2	Di	(GA)9	18	1	18
c104051_g1_i2	Di	(GT)9	18	1056	1073
c104051_g2_i1	Di	(GA)7	14	609	622	CGTGGAACAAAAGGAAGGGC	59.686	20	GTCGAAAGCGCACAATGTGT	60.041	20	244	520	763	GCGTGGAACAAAAGGAAGGG	59.686	20	GTCGAAAGCGCACAATGTGT	60.041	20	245	519	763	CGTGGAACAAAAGGAAGGGC	59.686	20	TGTCGAAAGCGCACAATGTG	60.041	20	245	520	764
c104051_g2_i1	Mono	(T)13	13	352	364	GAGTGTGTGTGACAGCGAGA	59.969	20	GCGCCTCACACCTTTCATTC	59.831	20	148	311	458	AGTGTGTGTGACAGCGAGAG	59.969	20	GCGCCTCACACCTTTCATTC	59.831	20	147	312	458	GGGGGCCGGTATTTGTTACA	60.034	20	GCGCCTCACACCTTTCATTC	59.831	20	235	224	458
c104052_g2_i1	Di	(GA)6	12	28	39	GGTACTCACTACCTCCATCTGC	59.637	22	CTATCCCTGCAAGCCGTTCC	60.816	20	138	3	140	GGTACTCACTACCTCCATCTGC	59.637	22	ATGCTGCTATCCCTGCAAGC	60.823	20	144	3	146	GGTACTCACTACCTCCATCTGC	59.637	22	GGAAATGCTGCTATCCCTGC	59.043	20	148	3	150
c104054_g1_i1	Di	(GT)9	18	1	18
c104054_g1_i1	Mono	(T)15	15	1718	1732	GTGTATGTCGGGGCACTGAA	60.037	20	ACTGAAATCATAAGGCAACCGC	59.576	22	201	1566	1766	TCAGGATGTCCGCTGTAACG	59.827	20	ACTGAAATCATAAGGCAACCGC	59.576	22	238	1529	1766	GTGTATGTCGGGGCACTGAA	60.037	20	CTGAAATCATAAGGCAACCGCT	59.315	22	200	1566	1765
c104054_g1_i1	Mono	(T)16	16	1844	1859
c104054_g1_i1	Tri	(TGA)5	15	1096	1110	GCCGCCATTTCCGCAATATT	59.968	20	GCCGTTGGTTTGTTGGTGTT	60.109	20	224	924	1147	AAGAGCAGTAAAAGCCGGCT	59.963	20	GCCGTTGGTTTGTTGGTGTT	60.109	20	159	989	1147	GCCGCCATTTCCGCAATATT	59.968	20	CCTCGCTGGATAAACGGTGA	59.825	20	262	924	1185
c104054_g1_i2	Di	(GT)9	18	1	18
c104054_g1_i2	Mono	(T)15	15	1809	1823	GTGTATGTCGGGGCACTGAA	60.037	20	ACTGAAATCATAAGGCAACCGC	59.576	22	201	1657	1857	TCAGGATGTCCGCTGTAACG	59.827	20	ACTGAAATCATAAGGCAACCGC	59.576	22	238	1620	1857	GTGTATGTCGGGGCACTGAA	60.037	20	CTGAAATCATAAGGCAACCGCT	59.315	22	200	1657	1856
c104054_g1_i2	Mono	(T)16	16	1935	1950
c104054_g1_i2	Tri	(TGA)5	15	1187	1201	AAGAGCAGTAAAAGCCGGCT	59.963	20	GCCGTTGGTTTGTTGGTGTT	60.109	20	250	989	1238	CACTACAGTCACACGCTCGT	60.04	20	GCTCTTCTGGGAGGATCTGC	59.893	20	220	1162	1381	CACTACAGTCACACGCTCGT	60.04	20	CCTCGCTGGATAAACGGTGA	59.825	20	115	1162	1276
c104058_g1_i1	Mono	(A)14	14	53	66	AAAACGTCAAAGAAATTGTCCCT	57.408	23	GTCAACTTCTGCAAGCCAGC	60.04	20	272	24	295	AAAACGTCAAAGAAATTGTCCCT	57.408	23	CTTCTGCAAGCCAGCACATC	59.829	20	267	24	290	AAAACGTCAAAGAAATTGTCCCT	57.408	23	TTCTGCAAGCCAGCACATCT	60.251	20	266	24	289
c104058_g1_i1	Mono	(T)10	10	606	615	AGGATGGATGGGGTGTCTGA	59.955	20	TCTGTCACAGTATCCCTTGTTCA	59.099	23	180	491	670	AGGATGGATGGGGTGTCTGA	59.955	20	GCAAGGGCATTTATTTAAAGCTGC	59.966	24	262	491	752	TGGATGGGGTGTCTGAGAGA	59.587	20	TCTGTCACAGTATCCCTTGTTCA	59.099	23	176	495	670
c10407_g1_i1	Mono	(T)10	10	322	331	CGAAACGTTGCACATGTCCA	59.694	20	GAAATAAGCCACCAGGGGCT	60.033	20	221	289	509	CGAAACGTTGCACATGTCCA	59.694	20	AGAAATAAGCCACCAGGGGC	60.033	20	222	289	510	ACGAAACGTTGCACATGTCC	59.693	20	GAAATAAGCCACCAGGGGCT	60.033	20	222	288	509
c104073_g2_i1	Tri	(TAT)6	18	1120	1137
c104078_g1_i1	Di	(AC)10	20	1	20
c10408_g1_i1	Mono	(A)12	12	1134	1145	TGGTCGCGTTTGTCAGATCA	59.967	20	GCACAAACACTAAAACCAATGCA	59.132	23	235	986	1220	TGATGGTCGCGTTTGTCAGA	59.967	20	GCACAAACACTAAAACCAATGCA	59.132	23	238	983	1220	GTGATGGTCGCGTTTGTCAG	59.836	20	GCACAAACACTAAAACCAATGCA	59.132	23	239	982	1220
c104080_g1_i1	Di	(TG)8	16	1222	1237	GGGATGTTCGCAGCGACTAA	60.46	20	ACGGCAAGCGGAATTCATTG	59.829	20	181	1131	1311	TTAGGGATGTTCGCAGCGAC	60.46	20	ACGGCAAGCGGAATTCATTG	59.829	20	184	1128	1311	ATTAGGGATGTTCGCAGCGA	59.536	20	ACGGCAAGCGGAATTCATTG	59.829	20	185	1127	1311
c104080_g1_i1	Mono	(A)17	17	453	469	GTGTTCCACAGCTTTCATCACA	59.382	22	CTGTGCTTCAGCGTGCTTTT	59.97	20	216	379	594	TGTGTTCCACAGCTTTCATCAC	59.382	22	CTGTGCTTCAGCGTGCTTTT	59.97	20	217	378	594	GTGTTCCACAGCTTTCATCACA	59.382	22	TGGGATGAGTTGCTGTGCTT	59.889	20	228	379	606
c104080_g1_i1	Mono	(A)11	11	991	1001	TGGGCTTGTGTCCAAAAGGT	60.033	20	GTCGCTGCGAACATCCCTAA	60.46	20	259	889	1147	TGGGCTTGTGTCCAAAAGGT	60.033	20	TTAGTCGCTGCGAACATCCC	60.46	20	262	889	1150	TGGGCTTGTGTCCAAAAGGT	60.033	20	TCGCTGCGAACATCCCTAAT	59.536	20	258	889	1146
c104080_g1_i3	Mono	(A)17	17	453	469	GTGTTCCACAGCTTTCATCACA	59.382	22	CTGTGCTTCAGCGTGCTTTT	59.97	20	216	379	594	TGTGTTCCACAGCTTTCATCAC	59.382	22	CTGTGCTTCAGCGTGCTTTT	59.97	20	217	378	594	GTGTTCCACAGCTTTCATCACA	59.382	22	TGGGATGAGTTGCTGTGCTT	59.889	20	228	379	606
c104080_g2_i1	Mono	(A)19	19	1	19
c104081_g1_i1	Compound	(T)10ccttccccctttcttccctagcctacctcaaaag(A)10	54	1059	1112	ACGGATTGACACTTCGCAGT	59.966	20	TCCAGGTACACGCCCTTTTC	59.964	20	191	1023	1213	ACGGATTGACACTTCGCAGT	59.966	20	CTCCAGGTACACGCCCTTTT	59.964	20	192	1023	1214	TCCTAAAACGGGGACAGCAC	59.964	20	TCCAGGTACACGCCCTTTTC	59.964	20	209	1005	1213
c104083_g1_i3	Tri	(ATT)5	15	1	15
c104088_g1_i1	Di	(TG)6	12	408	419	AGCCTGTCTATGTTCTGCCG	59.823	20	ACTCGCTTCCTATTTGGCCA	59.382	20	255	347	601	TACACTGTCTGCAGCCTGTC	59.682	20	ACTCGCTTCCTATTTGGCCA	59.382	20	267	335	601	CCAGACCACCAAACAGCTGT	60.466	20	ACTCGCTTCCTATTTGGCCA	59.382	20	234	368	601
c104089_g1_i1	Mono	(T)16	16	1351	1366
c104094_g1_i1	Mono	(A)10	10	759	768	TCGACACATTATTGCCATGATGC	59.996	23	TGAATGGTGAGCCTCAATACTGT	59.736	23	207	733	939	CGACACATTATTGCCATGATGC	58.697	22	TGAATGGTGAGCCTCAATACTGT	59.736	23	206	734	939	TGTCGACACATTATTGCCATGA	58.395	22	TGAATGGTGAGCCTCAATACTGT	59.736	23	209	731	939
c104094_g1_i1	Tetra	(TTTG)6	24	1587	1610
c104095_g2_i1	Mono	(A)10	10	143	152	CGATCACACAGGTGCGGATA	59.898	20	CGACTACGCAAACGGTAGGT	60.11	20	189	16	204	CGATCACACAGGTGCGGATA	59.898	20	CTTCGGCAGTTCGAAACAGC	60.111	20	275	16	290	CGATCACACAGGTGCGGATA	59.898	20	GCTTCGGCAGTTCGAAACAG	60.111	20	276	16	291
c104098_g1_i1	Di	(TC)10	20	476	495	AGGCTAGTGTGGAGACTCGT	59.962	20	CCCCCTCACCACTGATTCAC	60.035	20	148	389	536	AGGCTAGTGTGGAGACTCGT	59.962	20	CACCCCCTCACCACTGATTC	60.035	20	150	389	538	CAAAACCCGAACGAACTCCG	59.766	20	CCCCCTCACCACTGATTCAC	60.035	20	114	423	536
c104100_g1_i2	Mono	(A)19	19	1	19
c104103_g1_i1	Mono	(T)10	10	93	102	AAGCAAAAATAGTTGAGAACCACT	57.285	24	GCAGAGTCTGGATGGTGTCA	59.39	20	166	58	223	ACAATTTGTCTCCAATGTAAAAGCA	58.185	25	GCAGAGTCTGGATGGTGTCA	59.39	20	186	38	223	AAGCAAAAATAGTTGAGAACCACT	57.285	24	AGCAGAGTCTGGATGGTGTC	59.099	20	167	58	224
c104111_g1_i1	Tri	(AGC)5	15	4	18
c104130_g1_i1	Tetra	(ATAG)5	20	1	20
c104131_g1_i1	Mono	(T)10	10	2771	2780	GCAGGTGAATGAAAGTGGCG	60.11	20	ACCAGCTTCAGCACCAACAT	60.179	20	215	2621	2835	GCAGGTGAATGAAAGTGGCG	60.11	20	TCGTGGAAAAAGGGGAACGT	59.819	20	191	2621	2811	GCAGGTGAATGAAAGTGGCG	60.11	20	GCACCAACATCTTGTCGTGG	59.762	20	205	2621	2825
c104131_g1_i2	Di	(TC)7	14	1062	1075	AGCGAACATGCAGACGAGAT	59.826	20	ATGCGGCCAGTTCTTCTGAA	59.963	20	221	951	1171	AGCGAACATGCAGACGAGAT	59.826	20	TCAAAGATGCGGCCAGTTCT	59.963	20	227	951	1177	AGCGAACATGCAGACGAGAT	59.826	20	AAGAGTCAAAGATGCGGCCA	59.963	20	232	951	1182
c104131_g1_i3	Mono	(T)10	10	1772	1781	GCAGGTGAATGAAAGTGGCG	60.11	20	ACCAGCTTCAGCACCAACAT	60.179	20	215	1622	1836	GCAGGTGAATGAAAGTGGCG	60.11	20	TCGTGGAAAAAGGGGAACGT	59.819	20	191	1622	1812	GCAGGTGAATGAAAGTGGCG	60.11	20	GCACCAACATCTTGTCGTGG	59.762	20	205	1622	1826
c104134_g1_i1	Mono	(T)10	10	224	233	GCCTTTGTTGTTCTCACACACT	59.576	22	TGTGAGGCACTTCATCTGCA	59.602	20	244	27	270	AGCCTTTGTTGTTCTCACACAC	59.576	22	TGTGAGGCACTTCATCTGCA	59.602	20	245	26	270	ACAGCCTGTAAAACTGAGCA	57.362	20	TGTGAGGCACTTCATCTGCA	59.602	20	111	160	270
c104134_g1_i1	Mono	(A)11	11	810	820	GTTTGATCACCCCTGCATGC	59.826	20	AAAGCAATATGCCGCACGTG	60.179	20	271	650	920	CAGGCAGACCGTGAAGTCAA	60.25	20	AAAGCAATATGCCGCACGTG	60.179	20	250	671	920	TTTGATCACCCCTGCATGCA	60.252	20	AAAGCAATATGCCGCACGTG	60.179	20	270	651	920
c104134_g1_i1	Tetra	(GAAC)5	20	993	1012	CACGTGCGGCATATTGCTTT	60.179	20	TCCCTGACAGACTCTTAGTGGT	59.89	22	254	901	1154	TTCACACGTGCGGCATATTG	59.554	20	TCCCTGACAGACTCTTAGTGGT	59.89	22	258	897	1154	GTTGTATTCACACGTGCGGC	60.452	20	TCCCTGACAGACTCTTAGTGGT	59.89	22	264	891	1154
c104136_g1_i1	Mono	(T)11	11	481	491	TTTCCTATGGCCTCCTGGGA	59.954	20	AGCAGAAAGACTGGCTGCAT	59.962	20	181	365	545	CATCAGTTGCGTTCACTGCC	60.11	20	AGCAGAAAGACTGGCTGCAT	59.962	20	213	333	545	TTTCCTATGGCCTCCTGGGA	59.954	20	TTGCAGCAGAAAGACTGGCT	60.179	20	185	365	549
c104136_g1_i3	Mono	(T)11	11	481	491	TTTCCTATGGCCTCCTGGGA	59.954	20	AGCAGAAAGACTGGCTGCAT	59.962	20	181	365	545	CATCAGTTGCGTTCACTGCC	60.11	20	AGCAGAAAGACTGGCTGCAT	59.962	20	213	333	545	TTTCCTATGGCCTCCTGGGA	59.954	20	TTGCAGCAGAAAGACTGGCT	60.179	20	185	365	549
c104136_g1_i4	Mono	(T)11	11	481	491	TTTCCTATGGCCTCCTGGGA	59.954	20	AGCAGAAAGACTGGCTGCAT	59.962	20	181	365	545	CATCAGTTGCGTTCACTGCC	60.11	20	AGCAGAAAGACTGGCTGCAT	59.962	20	213	333	545	TTTCCTATGGCCTCCTGGGA	59.954	20	TTGCAGCAGAAAGACTGGCT	60.179	20	185	365	549
c104137_g1_i1	Mono	(C)14	14	25	38	ATGCCACAGCCACATAATCT	57.258	20	TCTGAATGGAGAAGCTTGCGT	59.998	21	264	2	265	ATGCCACAGCCACATAATCT	57.258	20	CTGAATGGAGAAGCTTGCGT	58.553	20	263	2	264	ATGCCACAGCCACATAATCT	57.258	20	TCTGAATGGAGAAGCTTGCG	58.269	20	264	2	265
c104137_g1_i1	Mono	(T)11	11	3038	3048
c104137_g1_i1	Tri	(TGC)5	15	2396	2410	ACGTGCTTCTTCTCCACTGG	59.966	20	CACCATCCTCATCTGTCCCG	59.894	20	272	2223	2494	TCTTGGAGCTCAGCACCTTG	59.964	20	CACCATCCTCATCTGTCCCG	59.894	20	223	2272	2494	GTCTTGGAGCTCAGCACCTT	59.964	20	CACCATCCTCATCTGTCCCG	59.894	20	224	2271	2494
c104140_g1_i1	Mono	(T)10	10	101	110	ACCCAAAAATGAAACTTTTGTCATT	57.064	25	TGGGCCTTGGCTGATATTGA	59.074	20	266	0	265	ACCCAAAAATGAAACTTTTGTCATT	57.064	25	TTCTAATGGGCCTTGGCTGA	59.001	20	272	0	271	ACCCAAAAATGAAACTTTTGTCATT	57.064	25	CCTTTCTAATGGGCCTTGGC	58.885	20	275	0	274
c104140_g1_i1	Mono	(A)10	10	1102	1111	AGAGGGAAACAAAAGCAGCA	57.928	20	AGTGTTGGTGGTTTGCAGGT	60.324	20	180	955	1134	AGAGGGAAACAAAAGCAGCAA	58.612	21	AGTGTTGGTGGTTTGCAGGT	60.324	20	180	955	1134	AAGAGGGAAACAAAAGCAGCA	58.612	21	AGTGTTGGTGGTTTGCAGGT	60.324	20	181	954	1134
c104142_g1_i1	Di	(AG)7	14	964	977	TCTCCGATCTCTCCACTGCA	60.034	20	TTCGTCCCGCAAATGGAGAA	59.964	20	169	858	1026	TCTCCGATCTCTCCACTGCA	60.034	20	GATTCTCACACAGCCACCCA	59.963	20	222	858	1079	TCTCCGATCTCTCCACTGCA	60.034	20	TGATTCTCACACAGCCACCC	59.963	20	223	858	1080
c104146_g1_i1	Mono	(T)15	15	456	470
c104160_g1_i1	Di	(AC)7	14	3	16
c104161_g1_i1	Mono	(A)11	11	1875	1885	ACACACTCGTACACGTAGCG	60.111	20	AGGGAAACTGCTGTACGGC	60.004	19	279	1673	1951	CACACTCGTACACGTAGCGA	59.836	20	AGGGAAACTGCTGTACGGC	60.004	19	278	1674	1951	ACACACTCGTACACGTAGCG	60.111	20	CAGGGAAACTGCTGTACGGC	61.299	20	280	1673	1952
c104161_g1_i2	Mono	(A)11	11	1875	1885	ACACACTCGTACACGTAGCG	60.111	20	AGGGAAACTGCTGTACGGC	60.004	19	279	1673	1951	CACACTCGTACACGTAGCGA	59.836	20	AGGGAAACTGCTGTACGGC	60.004	19	278	1674	1951	ACACACTCGTACACGTAGCG	60.111	20	CAGGGAAACTGCTGTACGGC	61.299	20	280	1673	1952
c104166_g1_i1	Di	(AT)6	12	494	505
c104166_g2_i1	Mono	(T)10	10	52	61	TGTGTTGGCAGCCATAGCAT	60.324	20	GCAGGTGTGTGATGTGACCA	60.535	20	233	5	237	TGTGTTGGCAGCCATAGCAT	60.324	20	TGCAGGTGTGTGATGTGACC	60.535	20	234	5	238	ACTAGTGTGTTGGCAGCCAT	59.598	20	GCAGGTGTGTGATGTGACCA	60.535	20	238	0	237
c104167_g1_i1	Compound	(A)10tacacaaagtaacatgagcattattga(TGG)6	55	67	121	TACAACAATGGCAGCGTGGT	60.536	20	TCCAGTTCAGAAGCCAGCAA	59.526	20	278	44	321	TACAACAATGGCAGCGTGGT	60.536	20	TTCCAGTTCAGAAGCCAGCA	59.526	20	279	44	322	ATACAACAATGGCAGCGTGG	59.189	20	TCCAGTTCAGAAGCCAGCAA	59.526	20	279	43	321
c104171_g1_i1	Tri	(ATT)6	18	1	18
c104173_g1_i2	Mono	(A)17	17	2	18
c104174_g1_i1	Mono	(T)10	10	137	146	TCCGGGATTCCTCTCCACAT	60.031	20	ATGCCTGCAAATACGGGACA	60.035	20	264	32	295	CCGAGGAAAACATTCCGGGA	60.036	20	ATGCCTGCAAATACGGGACA	60.035	20	277	19	295	TCCCCGAGGAAAACATTCCG	60.036	20	ATGCCTGCAAATACGGGACA	60.035	20	280	16	295
c104176_g1_i1	Di	(TG)6	12	153	164	CTGTCAGAGGTGTGTGGGTC	59.966	20	CCAGTTCCCCATGGTGAAGG	60.324	20	114	112	225	CTGTCAGAGGTGTGTGGGTC	59.966	20	CCCAGTTCCCCATGGTGAAG	60.324	20	115	112	226	CTGTCAGAGGTGTGTGGGTC	59.966	20	CTTCCCAGTTCCCCATGGTG	60.324	20	118	112	229
c104176_g1_i2	Di	(TG)7	14	153	166	CTGTCAGAGGTGTGTGGGTC	59.966	20	TCGAGATAGTGCTCCAGGGT	59.741	20	230	112	341	CTGTCAGAGGTGTGTGGGTC	59.966	20	CACCATGGGGAACTGGGAAG	60.324	20	108	112	219	CTGTCAGAGGTGTGTGGGTC	59.966	20	CTTCACCATGGGGAACTGGG	60.324	20	111	112	222
c104186_g1_i1	Mono	(T)20	20	2117	2136
c104188_g1_i1	Mono	(T)13	13	47	59	CCAGCAATTCACAGACAAATTAGC	59.139	24	GGCCCGCATGTCAAATACAC	59.899	20	173	20	192	CCAGCAATTCACAGACAAATTAGC	59.139	24	GTGGCCCGCATGTCAAATAC	59.899	20	175	20	194	CCAGCAATTCACAGACAAATTAGC	59.139	24	TGGCCCGCATGTCAAATACA	60.323	20	174	20	193
c104188_g1_i1	Mono	(T)12	12	284	295	GTATTTGACATGCGGGCCAC	59.899	20	GCAACTCACAAAACCAAGCG	58.8	20	272	175	446	GTGTATTTGACATGCGGGCC	59.899	20	GCAACTCACAAAACCAAGCG	58.8	20	274	173	446	GTATTTGACATGCGGGCCAC	59.899	20	AGCAACTCACAAAACCAAGCG	60.202	21	273	175	447
c104191_g1_i1	Mono	(T)11	11	587	597
c104194_g1_i1	Tri	(TCA)5	15	2429	2443	CACCCCCAGTGTCTTGTTCA	59.817	20	GTCAGCGCACTTTACAGCAC	60.111	20	179	2400	2578	CACCCCCAGTGTCTTGTTCA	59.817	20	CCACCCACAAACCTGACCAT	60.179	20	160	2400	2559	CACCCCCAGTGTCTTGTTCA	59.817	20	AGTCAGCGCACTTTACAGCA	60.25	20	180	2400	2579
c104194_g1_i2	Di	(CA)6	12	2872	2883
c104194_g1_i2	Tri	(TCA)5	15	2429	2443	CACCCCCAGTGTCTTGTTCA	59.817	20	CAGAGGTTATGCTGCCCGAA	60.108	20	239	2400	2638	CACCCCCAGTGTCTTGTTCA	59.817	20	TTCAGAGGTTATGCTGCCCG	60.108	20	241	2400	2640	CACCCCCAGTGTCTTGTTCA	59.817	20	GTCAGCGCACTTTACAGCAC	60.111	20	179	2400	2578
c104194_g1_i3	Tri	(TCA)5	15	2429	2443	CACCCCCAGTGTCTTGTTCA	59.817	20	ACAGGTTATGCTGCCCGAAA	59.962	20	238	2400	2637	CACCCCCAGTGTCTTGTTCA	59.817	20	GTCAGCGCACTTTACAGCAC	60.111	20	179	2400	2578	CACCCCCAGTGTCTTGTTCA	59.817	20	CCACCCACAAACCTGACCAT	60.179	20	160	2400	2559
c104196_g1_i1	Tri	(TTA)5	15	304	318
c10420_g1_i1	Mono	(T)10	10	919	928
c104200_g1_i1	Mono	(T)10	10	2705	2714	TCTACTCCAGCTGACTCTCGT	59.72	21	AGCCAACACACACAGGTTCA	60.035	20	219	2668	2886	TCTACTCCAGCTGACTCTCGT	59.72	21	ACTGCATCAGTGGTAGGCAC	60.036	20	197	2668	2864	TCTACTCCAGCTGACTCTCGT	59.72	21	CTGCATCAGTGGTAGGCACT	59.749	20	196	2668	2863
c104201_g1_i1	Mono	(T)11	11	780	790	GACTTCCCAGCCTCTTGCAT	60.035	20	GACTGCAGGCTGACGTACAT	60.109	20	163	722	884	ATGACTTCCCAGCCTCTTGC	60.035	20	GACTGCAGGCTGACGTACAT	60.109	20	165	720	884	GACTTCCCAGCCTCTTGCAT	60.035	20	TTGACTGCAGGCTGACGTAC	60.32	20	165	722	886
c104203_g1_i1	Mono	(A)11	11	152	162	TCCTTCACTGAATTTTGTACTCCAC	59.237	25	GGCTACGGCACTTCACCTAA	59.752	20	246	111	356	GTCCTTCACTGAATTTTGTACTCCA	59.237	25	GGCTACGGCACTTCACCTAA	59.752	20	247	110	356	CCTTCACTGAATTTTGTACTCCACT	59.235	25	GGCTACGGCACTTCACCTAA	59.752	20	245	112	356
c104204_g1_i1	Di	(AC)6	12	195	206	GCACGTCTGTAGTCGCTGAT	60.179	20	TGGAGCCGTTTTTCCACTGA	59.818	20	179	63	241	GCACGTCTGTAGTCGCTGAT	60.179	20	GGAGCCGTTTTTCCACTGAC	59.408	20	178	63	240	AACTGCACGTCTGTAGTCGC	60.664	20	TGGAGCCGTTTTTCCACTGA	59.818	20	183	59	241
c104204_g1_i2	Di	(AC)6	12	195	206	GCACGTCTGTAGTCGCTGAT	60.179	20	TGGAGCCGTTTTTCCACTGA	59.818	20	179	63	241	GCACGTCTGTAGTCGCTGAT	60.179	20	GGAGCCGTTTTTCCACTGAC	59.408	20	178	63	240	AACTGCACGTCTGTAGTCGC	60.664	20	TGGAGCCGTTTTTCCACTGA	59.818	20	183	59	241
c104206_g1_i1	Mono	(A)10	10	867	876	TGCATTGCAGCAAAACAAATTCT	59.122	23	ACACCATTAGGATTATTTTCATGAGGA	58.718	27	147	773	919	CAGTGCTGTGTATGTTTTACTGCA	60.024	24	ACACCATTAGGATTATTTTCATGAGGA	58.718	27	167	753	919	TGCATTGCAGCAAAACAAATTCT	59.122	23	ACACCATTAGGATTATTTTCATGAGG	57.531	26	147	773	919
c104211_g1_i1	Mono	(A)10	10	93	102	AGGTGTGTGTGCGTGTACAT	59.894	20	TGCAGTACAGCAATGGCAAA	58.674	20	195	43	237	AGGTGTGTGTGCGTGTACAT	59.894	20	TGTGACGGTAAATGTCTGCCT	59.654	21	270	43	312	GGTGTGTGTGCGTGTACATG	59.765	20	TGCAGTACAGCAATGGCAAA	58.674	20	194	44	237
c104212_g2_i1	Di	(AG)7	14	27	40	AGGGATGCGCACATTAATCCT	59.856	21	CGCCTATGTCTGCATGTTGC	59.971	20	104	3	106	AGGGATGCGCACATTAATCCT	59.856	21	TGACACAATGCCGCCTATGT	60.036	20	115	3	117	CAGGGATGCGCACATTAATCC	59.732	21	CGCCTATGTCTGCATGTTGC	59.971	20	105	2	106
c104213_g1_i1	Mono	(T)10	10	1815	1824	AGGCACTCGCAAATACTCCA	59.387	20	TCAGCAAGGTCACCCCTAGA	59.884	20	264	1678	1941	AGGCACTCGCAAATACTCCA	59.387	20	AACTTCAGCAAGGTCACCCC	60.179	20	268	1678	1945	AGGCACTCGCAAATACTCCA	59.387	20	TCTGGGGCGGTTAACTTCAG	59.676	20	280	1678	1957
c104213_g1_i1	Mono	(T)10	10	1966	1975	GTTAACCGCCCCAGATGTCT	59.748	20	TCAGAGGCTGCACCATTGAC	60.322	20	186	1943	2128	AGTTAACCGCCCCAGATGTC	59.748	20	TCAGAGGCTGCACCATTGAC	60.322	20	187	1942	2128	CTGAAGTTAACCGCCCCAGA	59.676	20	TCAGAGGCTGCACCATTGAC	60.322	20	191	1938	2128
c104213_g1_i1	Mono	(A)10	10	2591	2600	GGCTCGAACTGATAGCTGCA	60.179	20	CCACCAGATGAACGTCACCA	59.965	20	217	2431	2647	TGGCTCGAACTGATAGCTGC	60.179	20	CCACCAGATGAACGTCACCA	59.965	20	218	2430	2647	GGCTCGAACTGATAGCTGCA	60.179	20	GAGCCACCAGATGAACGTCA	60.037	20	220	2431	2650
c104213_g1_i2	Mono	(T)10	10	2786	2795	AGGCACTCGCAAATACTCCA	59.387	20	TCAGCAAGGTCACCCCTAGA	59.884	20	264	2649	2912	AGGCACTCGCAAATACTCCA	59.387	20	AACTTCAGCAAGGTCACCCC	60.179	20	268	2649	2916	AGGCACTCGCAAATACTCCA	59.387	20	TCTGGGGCGGTTAACTTCAG	59.676	20	280	2649	2928
c104213_g1_i2	Mono	(T)10	10	2937	2946	GTTAACCGCCCCAGATGTCT	59.748	20	TCAGAGGCTGCACCATTGAC	60.322	20	186	2914	3099	AGTTAACCGCCCCAGATGTC	59.748	20	TCAGAGGCTGCACCATTGAC	60.322	20	187	2913	3099	CTGAAGTTAACCGCCCCAGA	59.676	20	TCAGAGGCTGCACCATTGAC	60.322	20	191	2909	3099
c104213_g1_i2	Mono	(A)10	10	3562	3571	GGCTCGAACTGATAGCTGCA	60.179	20	CCACCAGATGAACGTCACCA	59.965	20	217	3402	3618	TGGCTCGAACTGATAGCTGC	60.179	20	CCACCAGATGAACGTCACCA	59.965	20	218	3401	3618	GGCTCGAACTGATAGCTGCA	60.179	20	GAGCCACCAGATGAACGTCA	60.037	20	220	3402	3621
c104215_g1_i1	Tri	(CAA)6	18	4320	4337	ACACCATTGTACTGTGCCCA	59.524	20	ACCGGCTCCAAACTTTTGAA	58.23	20	254	4166	4419	CTGTGCCCAGTAGTGTCTGT	59.318	20	ACCGGCTCCAAACTTTTGAA	58.23	20	243	4177	4419	ACACCATTGTACTGTGCCCA	59.524	20	ACCGGCTCCAAACTTTTGAAAG	59.899	22	254	4166	4419
c104215_g1_i2	Mono	(A)18	18	1	18
c104215_g1_i2	Tri	(CAA)6	18	2620	2637	ACACCATTGTACTGTGCCCA	59.524	20	ACCGGCTCCAAACTTTTGAA	58.23	20	254	2466	2719	CTGTGCCCAGTAGTGTCTGT	59.318	20	ACCGGCTCCAAACTTTTGAA	58.23	20	243	2477	2719	ACACCATTGTACTGTGCCCA	59.524	20	ACCGGCTCCAAACTTTTGAAAG	59.899	22	254	2466	2719
c104215_g1_i4	Tri	(CAA)6	18	4359	4376	ACACCATTGTACTGTGCCCA	59.524	20	ACCGGCTCCAAACTTTTGAA	58.23	20	254	4205	4458	CTGTGCCCAGTAGTGTCTGT	59.318	20	ACCGGCTCCAAACTTTTGAA	58.23	20	243	4216	4458	ACACCATTGTACTGTGCCCA	59.524	20	ACCGGCTCCAAACTTTTGAAAG	59.899	22	254	4205	4458
c104218_g1_i1	Tri	(AAG)5	15	64	78	AATGCAACGCTTTCGGATGC	60.457	20	CACCAAAACACGAACGAGCA	59.625	20	118	40	157	AATGCAACGCTTTCGGATGC	60.457	20	ACACCAAAACACGAACGAGC	59.624	20	119	40	158	CGGTAATGCAACGCTTTCGG	60.52	20	CACCAAAACACGAACGAGCA	59.625	20	122	36	157
c104218_g1_i2	Tri	(AAG)5	15	64	78	AATGCAACGCTTTCGGATGC	60.457	20	CACCAAAACACGAACGAGCA	59.625	20	118	40	157	AATGCAACGCTTTCGGATGC	60.457	20	ACACCAAAACACGAACGAGC	59.624	20	119	40	158	CGGTAATGCAACGCTTTCGG	60.52	20	CACCAAAACACGAACGAGCA	59.625	20	122	36	157
c104219_g1_i1	Tri	(CTC)5	15	1627	1641
c104222_g1_i1	Mono	(A)11	11	676	686	ACACGTCGGTTCAGCCTATT	59.393	20	TGGTAAATGTTTGGCCATGCA	59.026	21	237	478	714	AATACACGTCGGTTCAGCCT	59.393	20	TGGTAAATGTTTGGCCATGCA	59.026	21	240	475	714	ACACGTCGGTTCAGCCTATT	59.393	20	TGGTAAATGTTTGGCCATGCAT	59.429	22	237	478	714
c104222_g1_i2	Mono	(A)11	11	1178	1188	ACACGTCGGTTCAGCCTATT	59.393	20	TGGTAAATGTTTGGCCATGCA	59.026	21	237	980	1216	AATACACGTCGGTTCAGCCT	59.393	20	TGGTAAATGTTTGGCCATGCA	59.026	21	240	977	1216	ACACGTCGGTTCAGCCTATT	59.393	20	TGGTAAATGTTTGGCCATGCAT	59.429	22	237	980	1216
c104225_g1_i1	Mono	(A)10	10	21	30
c104225_g1_i2	Mono	(A)10	10	21	30
c104225_g1_i2	Mono	(A)11	11	1086	1096	TGAGGGCAAGCTGATTGTGA	59.599	20	CAGCATGAAGGAGGAGTGCA	60.036	20	271	1004	1274	CCTCTTCCTTCAGCTTGGCA	59.963	20	GGAGCCCCAGAGAAGGTTTT	59.594	20	265	923	1187	CCTCTTCCTTCAGCTTGGCA	59.963	20	AGCCCCAGAGAAGGTTTTGC	60.541	20	263	923	1185
c104234_g1_i2	Di	(GT)6	12	2422	2433	CCCGGCCAACCTCTGTTATT	60.034	20	CGGTTCATCGGTGGACTGAT	59.824	20	134	2331	2464	CCCGGCCAACCTCTGTTATT	60.034	20	TTCATCGGTGGACTGATCGC	60.179	20	131	2331	2461	CCCGGCCAACCTCTGTTATT	60.034	20	TAATGACGGCGCTGTCAGAA	59.755	20	277	2331	2607
c104234_g1_i2	Di	(TG)6	12	2640	2651	ATCAGTCCACCGATGAACCG	59.824	20	GTGAAGATCTGACCAGGCGG	60.461	20	236	2445	2680	GCGATCAGTCCACCGATGAA	60.179	20	GTGAAGATCTGACCAGGCGG	60.461	20	239	2442	2680	ATCAGTCCACCGATGAACCG	59.824	20	AGTGAAGATCTGACCAGGCG	59.466	20	237	2445	2681
c104234_g1_i3	Di	(GT)6	12	2152	2163	CCCGGCCAACCTCTGTTATT	60.034	20	CGGTTCATCGGTGGACTGAT	59.824	20	134	2061	2194	CCCGGCCAACCTCTGTTATT	60.034	20	TTCATCGGTGGACTGATCGC	60.179	20	131	2061	2191	CCCGGCCAACCTCTGTTATT	60.034	20	TAATGACGGCGCTGTCAGAA	59.755	20	277	2061	2337
c104234_g1_i3	Di	(TG)6	12	2370	2381	ATCAGTCCACCGATGAACCG	59.824	20	GTGAAGATCTGACCAGGCGG	60.461	20	236	2175	2410	GCGATCAGTCCACCGATGAA	60.179	20	GTGAAGATCTGACCAGGCGG	60.461	20	239	2172	2410	ATCAGTCCACCGATGAACCG	59.824	20	AGTGAAGATCTGACCAGGCG	59.466	20	237	2175	2411
c104236_g1_i1	Mono	(A)12	12	957	968	GCTGTCCACTGACTTCTAAAACC	59.501	23	GAGGGTATGTGGACACCATCA	59.163	21	272	835	1106	GCTGTCCACTGACTTCTAAAACC	59.501	23	AGGGTATGTGGACACCATCA	58.035	20	271	835	1105	GCTGTCCACTGACTTCTAAAACC	59.501	23	AAGAGGGTATGTGGACACCA	57.961	20	274	835	1108
c104236_g1_i1	Mono	(A)10	10	1561	1570	TTCGGGGGACTTCAACATGG	59.962	20	AAGGCGAGGATGACTGAAGC	60.108	20	189	1504	1692	TTCGGGGGACTTCAACATGG	59.962	20	GCGAGGATGACTGAAGCTGA	59.826	20	186	1504	1689	CTGTTCGGGGGACTTCAACA	59.892	20	AAGGCGAGGATGACTGAAGC	60.108	20	192	1501	1692
c104236_g2_i1	Mono	(A)16	16	1	16
c104238_g1_i1	Di	(AT)10	20	1314	1333
c104238_g1_i1	Mono	(T)10	10	110	119
c104239_g1_i1	Tri	(TAA)5	15	697	711	CATGGGTCACAGCTTCCAGA	59.674	20	ACAGAAGCAGCAACACGACT	60.179	20	263	626	888	TACCATGGGTCACAGCTTCC	59.382	20	ACAGAAGCAGCAACACGACT	60.179	20	266	623	888	CCATGGGTCACAGCTTCCAG	60.679	20	ACAGAAGCAGCAACACGACT	60.179	20	264	625	888
c104242_g1_i2	Di	(AT)9	18	1	18
c104246_g2_i1	Mono	(T)12	12	526	537
c104247_g1_i1	Tri	(TCC)5	15	2751	2765	CGGATTCCCAGTTCTGTGCT	60.036	20	TATCGGGATCTCGCTGGGAT	59.96	20	276	2654	2929	TCGGATTCCCAGTTCTGTGC	60.036	20	TATCGGGATCTCGCTGGGAT	59.96	20	277	2653	2929	CGGATTCCCAGTTCTGTGCT	60.036	20	GCTGAGTGTGAGCTGGGTAG	60.108	20	243	2654	2896
c104256_g1_i1	Mono	(T)12	12	513	524	TTGCAGTGATCAAAACGCCA	58.972	20	CACTGGCCACATCTTCCTCA	59.674	20	274	278	551	TTGCAGTGATCAAAACGCCA	58.972	20	ACACTGGCCACATCTTCCTC	59.674	20	275	278	552	TGCAGTGATCAAAACGCCAT	58.753	20	CACTGGCCACATCTTCCTCA	59.674	20	273	279	551
c104256_g1_i1	Mono	(T)13	13	1054	1066
c104258_g1_i1	Di	(GT)10	20	754	773
c104258_g1_i2	Di	(GT)10	20	1401	1420
c104258_g2_i1	Di	(TC)6	12	178	189
c104260_g1_i1	Tri	(AAG)7	21	1	21
c104260_g1_i2	Tri	(AAG)7	21	1	21
c104260_g1_i3	Tri	(AAG)7	21	1	21
c104271_g1_i1	Mono	(C)13	13	2254	2266
c104273_g1_i1	Mono	(T)12	12	2612	2623	GCATGATTGCTACGTCCTCTG	59.137	21	TGGGCTGCCTAATGTATCGC	60.25	20	165	2483	2647	GCATGATTGCTACGTCCTCTG	59.137	21	GCACTCATGGGCTGCCTAAT	60.467	20	172	2483	2654	GCATGATTGCTACGTCCTCT	57.769	20	TGGGCTGCCTAATGTATCGC	60.25	20	165	2483	2647
c104277_g1_i1	Di	(CT)6	12	70	81	ATGCCCAAAGACATCCAGCT	59.666	20	GATCGGTCACAGGCTGGTAC	60.179	20	245	1	245	ATGCCCAAAGACATCCAGCT	59.666	20	AGACACCACATACGTCACCG	59.757	20	180	1	180	CATGCCCAAAGACATCCAGC	59.541	20	GATCGGTCACAGGCTGGTAC	60.179	20	246	0	245
c104277_g1_i1	Di	(CA)9	18	252	269
c104278_g1_i1	Di	(AT)7	14	753	766	TCCCAAACCAAGACGAACAA	57.578	20	TTAGTCTTCTGCTGGTGCCC	59.675	20	240	706	945	ATCCCAAACCAAGACGAACA	57.35	20	TTAGTCTTCTGCTGGTGCCC	59.675	20	241	705	945	TCCCAAACCAAGACGAACAAA	58.276	21	TTAGTCTTCTGCTGGTGCCC	59.675	20	240	706	945
c104278_g1_i1	Mono	(A)17	17	1	17
c104278_g1_i1	Mono	(A)14	14	440	453	TACAAAGTGTGCGCAAGTGC	59.971	20	AGCTACCTCCACTTTTGGCC	59.962	20	254	258	511	TACAAAGTGTGCGCAAGTGC	59.971	20	ACCTCCACTTTTGGCCCATT	59.809	20	250	258	507	GCCCACCCCATACAAAGTGT	60.252	20	AGCTACCTCCACTTTTGGCC	59.962	20	264	248	511
c104279_g1_i1	Mono	(T)18	18	1264	1281
c104280_g1_i1	Mono	(T)18	18	1820	1837
c104281_g1_i1	Mono	(A)19	19	1	19
c104283_g1_i1	Di	(GA)7	14	1160	1173	CATCTGAATGCCGTGTGCTG	59.902	20	TGCATGAGAACTTCTTCCTTTCA	58.282	23	231	975	1205	ACGGGGAAAGACAGCACAAA	60.107	20	TGCATGAGAACTTCTTCCTTTCA	58.282	23	276	930	1205	GAATGCCGTGTGCTGGTTAC	59.832	20	TGCATGAGAACTTCTTCCTTTCA	58.282	23	226	980	1205
c104284_g1_i1	Mono	(T)11	11	801	811	TGGGCTTGTCACAGTATGTT	57.051	20	TTGCTGCAACATTCTGGCAC	59.968	20	175	764	938	TGGGCTTGTCACAGTATGTT	57.051	20	CTGCAACATTCTGGCACCAC	60.039	20	172	764	935	TGGGCTTGTCACAGTATGTT	57.051	20	TACAGAAAAGGCGCCAACCT	59.89	20	121	764	884
c104295_g1_i1	Mono	(T)10	10	82	91	ATGACTGACAAATGGTGAGACT	57.369	22	TGCACGGTAACCTGCAATTA	57.813	20	280	55	334	TGACTGACAAATGGTGAGACTAA	57.455	23	ATGCACGGTAACCTGCAATT	58.455	20	280	56	335	ATGACTGACAAATGGTGAGACT	57.369	22	TGCACGGTAACCTGCAATTAT	58.283	21	280	55	334
c104300_g1_i1	Di	(GT)8	16	421	436	TCATTGGTTCCGTTCGGACA	59.607	20	CCGTCACTCATTTTCTTAGCGT	59.006	22	263	341	603	AGTGCACCTGTGACAGTGTT	59.747	20	CGTACAAATGGCTGAATCAACCA	59.81	23	267	230	496	AGTGCACCTGTGACAGTGTT	59.747	20	ACGTACAAATGGCTGAATCAACC	59.809	23	268	230	497
c104303_g1_i3	Mono	(T)19	19	677	695
c104309_g1_i1	Di	(AT)8	16	1	16
c104309_g1_i2	Di	(AT)8	16	1	16
c104319_g1_i2	Mono	(T)11	11	345	355
c104319_g1_i3	Di	(GT)10	20	2	21
c104319_g1_i3	Mono	(T)11	11	270	280
c104319_g1_i4	Di	(GT)9	18	253	270
c104319_g1_i5	Mono	(T)11	11	390	400
c104321_g1_i1	Tri	(TGA)5	15	300	314	ATCTGGTGTGATGCCCACTG	60.035	20	AGTCTCATTGTGCGCAGGAA	59.965	20	231	111	341	CATCTGGTGTGATGCCCACT	60.035	20	AGTCTCATTGTGCGCAGGAA	59.965	20	232	110	341	GACATCTGGTGTGATGCCCA	60.035	20	AGTCTCATTGTGCGCAGGAA	59.965	20	234	108	341
c104324_g1_i1	Mono	(A)15	15	107	121	CCAAACAGCCGACAAAAACA	57.714	20	ACATCTTGAGAAGGAAAAGGTACA	57.812	24	200	0	199	CCAAACAGCCGACAAAAACA	57.714	20	TGAGAAGGAAAAGGTACAAGAAACA	58.58	25	194	0	193	ACAGCCGACAAAAACATCTGA	58.429	21	ACATCTTGAGAAGGAAAAGGTACA	57.812	24	196	4	199
c104329_g2_i1	Di	(AC)6	12	247	258	TGTCTGCCTCTAAGCTGTCAC	59.726	21	ACCAAACAGAGTCGTCCCAG	59.607	20	224	137	360	TGTCTGCCTCTAAGCTGTCAC	59.726	21	TACAGTGTGGCACCAATGGT	59.524	20	152	137	288	CTGTCTGCCTCTAAGCTGTCA	59.452	21	ACCAAACAGAGTCGTCCCAG	59.607	20	225	136	360
c104329_g2_i1	Mono	(A)19	19	1	19
c104329_g2_i1	Mono	(G)10	10	414	423	GGTGCCACACTGTATGTTGC	59.759	20	ACTGCCAAGTTTGTCTCCACA	60.065	21	214	275	488	GGTGCCACACTGTATGTTGC	59.759	20	ACACTGCCAAGTTTGTCTCCA	60.065	21	216	275	490	GGTGCCACACTGTATGTTGC	59.759	20	GCCAAGTTTGTCTCCACACAC	59.934	21	211	275	485
c104329_g2_i2	Di	(AC)6	12	247	258	TGTCTGCCTCTAAGCTGTCAC	59.726	21	ACCAAACAGAGTCGTCCCAG	59.607	20	224	137	360	TGTCTGCCTCTAAGCTGTCAC	59.726	21	TACAGTGTGGCACCAATGGT	59.524	20	152	137	288	CTGTCTGCCTCTAAGCTGTCA	59.452	21	ACCAAACAGAGTCGTCCCAG	59.607	20	225	136	360
c104329_g2_i2	Mono	(A)19	19	1	19
c104329_g2_i2	Mono	(G)10	10	414	423	GGTGCCACACTGTATGTTGC	59.759	20	ACTGCCAAGTTTGTCTCCACA	60.065	21	214	275	488	GGTGCCACACTGTATGTTGC	59.759	20	ACACTGCCAAGTTTGTCTCCA	60.065	21	216	275	490	GGTGCCACACTGTATGTTGC	59.759	20	GCCAAGTTTGTCTCCACACAC	59.934	21	211	275	485
c104330_g1_i1	Mono	(A)13	13	648	660	ACCTTGGCACTGTATCAAACA	57.778	21	TGGCCAGTTTGTGATGTAGCA	60.203	21	186	509	694	ACCTTGGCACTGTATCAAACA	57.778	21	GGCCAGTTTGTGATGTAGCAG	59.53	21	185	509	693	ACCTTGGCACTGTATCAAACA	57.778	21	GGCCAGTTTGTGATGTAGCA	58.466	20	185	509	693
c104333_g1_i1	Mono	(T)10	10	60	69	TGTGTATCTTCTTAATAAAAACGGCAC	58.768	27	TTCCAGTTGAGGTCACGCTC	59.966	20	183	4	186	TGTGTATCTTCTTAATAAAAACGGCAC	58.768	27	ATGAAAGGAGTGTCTGCCGG	60.036	20	277	4	280	TGTGTATCTTCTTAATAAAAACGGCA	57.675	26	TTCCAGTTGAGGTCACGCTC	59.966	20	183	4	186
c104334_g2_i1	Mono	(A)17	17	1	17
c104337_g1_i1	Mono	(A)18	18	1	18
c10434_g1_i1	Di	(TA)6	12	660	671
c104343_g1_i1	Mono	(A)17	17	2	18
c104343_g1_i2	Mono	(A)17	17	2	18
c104358_g1_i1	Tetra	(TGAC)6	24	3	26
c104361_g1_i1	Mono	(T)12	12	150	161	TGAGCTGACTTGTCTACATGGG	59.765	22	CACCCAACCTGCGACAAAAA	59.542	20	241	104	344	GAGCTGACTTGTCTACATGGGT	59.765	22	CACCCAACCTGCGACAAAAA	59.542	20	240	105	344	AGCTGACTTGTCTACATGGGT	58.739	21	CACCCAACCTGCGACAAAAA	59.542	20	239	106	344
c104362_g1_i1	Mono	(A)16	16	448	463	TTTCAGAGGCAGAGTGCGTT	59.893	20	CACATCTGTTCTCTGCAAGCA	58.851	21	208	283	490	TTTCAGAGGCAGAGTGCGTT	59.893	20	CACATCTGTTCTCTGCAAGCAG	59.84	22	208	283	490	TTTCAGAGGCAGAGTGCGTT	59.893	20	TCACATCTGTTCTCTGCAAGCA	60.224	22	209	283	491
c104362_g1_i2	Di	(TG)7	14	424	437	AGTGAAATTGCAGAACAAGTGT	57.011	22	CTCATACGCCGCTGTCTCTT	59.899	20	234	384	617	AGTGAAATTGCAGAACAAGTGT	57.011	22	GGAAGTGGTCAGTGCTCACA	59.893	20	271	384	654	AGTGAAATTGCAGAACAAGTGT	57.011	22	TGGAAGTGGTCAGTGCTCAC	59.893	20	272	384	655
c104362_g1_i3	Mono	(A)16	16	632	647	TTTCAGAGGCAGAGTGCGTT	59.893	20	CACATCTGTTCTCTGCAAGCA	58.851	21	208	467	674	TTTCAGAGGCAGAGTGCGTT	59.893	20	CACATCTGTTCTCTGCAAGCAG	59.84	22	208	467	674	TTTCAGAGGCAGAGTGCGTT	59.893	20	TCACATCTGTTCTCTGCAAGCA	60.224	22	209	467	675
c104362_g1_i4	Di	(TG)7	14	395	408	AGCTGATACAAATCGCACAGA	57.749	21	CTCATACGCCGCTGTCTCTT	59.899	20	248	341	588	GCTGATACAAATCGCACAGAACT	59.628	23	CTCATACGCCGCTGTCTCTT	59.899	20	247	342	588	AGCTGATACAAATCGCACAGAAC	59.628	23	CTCATACGCCGCTGTCTCTT	59.899	20	248	341	588
c104362_g2_i1	Mono	(A)11	11	9	19
c104364_g1_i1	Di	(AT)7	14	1	14
c104365_g1_i2	Compound	(A)16gtttgatcatacctgatgatttagtcatggacatgccacgttgtcctgttctcttgttttctacatgtga(T)15	101	2279	2379
c104365_g1_i2	Mono	(A)11	11	118	128	CGTGTGTCGCTTCTCTCTGT	60.04	20	GGGTGTCAGCGGAGATATGG	59.966	20	152	92	243	CGTGTGTCGCTTCTCTCTGT	60.04	20	CTTCTCCTCTGCCTTGGGTG	60.036	20	167	92	258	CGTGTGTCGCTTCTCTCTGT	60.04	20	TCTTCTCCTCTGCCTTGGGT	60.179	20	168	92	259
c104367_g1_i1	Tri	(TGT)5	15	276	290
c104369_g1_i1	Di	(GA)8	16	1700	1715	TGGTCGCCTCAACCTCTAGA	59.961	20	CGCACGTGATTTTCTAGCCG	59.975	20	236	1603	1838	GGTGGGAATGATGGTGCTGA	60.034	20	TAAGCGAGTGCAGTTCAGCA	59.967	20	246	1505	1750	TGTTCGGGGTGGGAATGATG	60.035	20	TAAGCGAGTGCAGTTCAGCA	59.967	20	253	1498	1750
c104369_g1_i1	Di	(AC)6	12	2147	2158	TGACAGAATGACACCGTCCG	60.039	20	CATCTGCTTATGGCCACAGG	58.684	20	198	2119	2316	AGCAGCGGGAGTTTCTTTGA	59.891	20	CATCTGCTTATGGCCACAGG	58.684	20	258	2059	2316	TGACAGAATGACACCGTCCG	60.039	20	ACATCTGCTTATGGCCACAGG	60.409	21	199	2119	2317
c104369_g1_i1	Tri	(CAG)5	15	191	205	ACAGCTTTGGCGGACTGTAA	59.892	20	TCTGCTGACACACCACCATC	59.965	20	177	94	270	ACAGCTTTGGCGGACTGTAA	59.892	20	GTGATGGTGGTGGGAGTGAG	60.036	20	203	94	296	ACAGCTTTGGCGGACTGTAA	59.892	20	TCCCGACAGTGATCAGCAAC	60.037	20	159	94	252
c104369_g1_i2	Di	(GA)8	16	1647	1662	TGGTCGCCTCAACCTCTAGA	59.961	20	CGCACGTGATTTTCTAGCCG	59.975	20	236	1550	1785	GGTGGGAATGATGGTGCTGA	60.034	20	TAAGCGAGTGCAGTTCAGCA	59.967	20	246	1452	1697	TGTTCGGGGTGGGAATGATG	60.035	20	TAAGCGAGTGCAGTTCAGCA	59.967	20	253	1445	1697
c104369_g1_i2	Di	(AC)6	12	2094	2105	TGACAGAATGACACCGTCCG	60.039	20	CATCTGCTTATGGCCACAGG	58.684	20	198	2066	2263	AGCAGCGGGAGTTTCTTTGA	59.891	20	CATCTGCTTATGGCCACAGG	58.684	20	258	2006	2263	TGACAGAATGACACCGTCCG	60.039	20	ACATCTGCTTATGGCCACAGG	60.409	21	199	2066	2264
c104369_g1_i3	Di	(GA)8	16	1718	1733	TGGTCGCCTCAACCTCTAGA	59.961	20	CGCACGTGATTTTCTAGCCG	59.975	20	236	1621	1856	GGTGGGAATGATGGTGCTGA	60.034	20	TAAGCGAGTGCAGTTCAGCA	59.967	20	246	1523	1768	TGTTCGGGGTGGGAATGATG	60.035	20	TAAGCGAGTGCAGTTCAGCA	59.967	20	253	1516	1768
c104369_g1_i3	Di	(AC)6	12	2165	2176	TGACAGAATGACACCGTCCG	60.039	20	CATCTGCTTATGGCCACAGG	58.684	20	198	2137	2334	AGCAGCGGGAGTTTCTTTGA	59.891	20	CATCTGCTTATGGCCACAGG	58.684	20	258	2077	2334	TGACAGAATGACACCGTCCG	60.039	20	ACATCTGCTTATGGCCACAGG	60.409	21	199	2137	2335
c104369_g1_i3	Tri	(CAG)5	15	191	205	ACAGCTTTGGCGGACTGTAA	59.892	20	TCTGCTGACACACCACCATC	59.965	20	177	94	270	ACAGCTTTGGCGGACTGTAA	59.892	20	GTGATGGTGGTGGGAGTGAG	60.036	20	203	94	296	ACAGCTTTGGCGGACTGTAA	59.892	20	TCCCGACAGTGATCAGCAAC	60.037	20	159	94	252
c104369_g1_i4	Di	(GA)8	16	1629	1644	TGGTCGCCTCAACCTCTAGA	59.961	20	CGCACGTGATTTTCTAGCCG	59.975	20	236	1532	1767	GGTGGGAATGATGGTGCTGA	60.034	20	TAAGCGAGTGCAGTTCAGCA	59.967	20	246	1434	1679	TGTTCGGGGTGGGAATGATG	60.035	20	TAAGCGAGTGCAGTTCAGCA	59.967	20	253	1427	1679
c104369_g1_i4	Di	(AC)6	12	2076	2087	TGACAGAATGACACCGTCCG	60.039	20	CATCTGCTTATGGCCACAGG	58.684	20	198	2048	2245	AGCAGCGGGAGTTTCTTTGA	59.891	20	CATCTGCTTATGGCCACAGG	58.684	20	258	1988	2245	TGACAGAATGACACCGTCCG	60.039	20	ACATCTGCTTATGGCCACAGG	60.409	21	199	2048	2246
c104370_g1_i1	Mono	(T)15	15	322	336
c104375_g1_i1	Mono	(A)13	13	278	290	CGCAGGAAGTCCATGGAAGA	59.75	20	TGTGTTACTTTCGTTTTCTGTTTCCT	59.85	26	181	169	349	CGCAGGAAGTCCATGGAAGA	59.75	20	TGTTGTGTTACTTTCGTTTTCTGT	57.756	24	184	169	352	CGCAGGAAGTCCATGGAAGA	59.75	20	TGTGTTACTTTCGTTTTCTGTTTCC	58.684	25	181	169	349
c104376_g1_i1	Mono	(T)13	13	115	127	TTTTTGTTTTCCGCCACAGAA	57.405	21	TGCCATTCTCACGTGACTGT	59.607	20	271	68	338	TTTTTGTTTTCCGCCACAGAA	57.405	21	TGTGCCATTCTCACGTGACT	59.607	20	273	68	340	TTTTTGTTTTCCGCCACAGAA	57.405	21	CCAACCTGGAAGCGGATCTC	60.463	20	240	68	307
c104378_g1_i1	Compound	(T)10gaatctaccctctgtttttttaaaaacgcgctttgtaaacattcg(T)10	65	382	446	TGTTTTCTGTATCGGGCGCT	60.037	20	CCGCCTTCGTCCTGTACAAT	60.108	20	212	301	512	AAGTACCGGATTGTCTGCCG	60.108	20	CCGCCTTCGTCCTGTACAAT	60.108	20	169	344	512	AAGTACCGGATTGTCTGCCG	60.108	20	TCCTGTACCACTGAGAGGCA	59.886	20	274	344	617
c104378_g1_i1	Tri	(AAT)5	15	1	15
c10438_g1_i1	Mono	(T)10	10	170	179	TCGACCACAGAAACAGCACT	59.536	20	GGCTGCTGGACTGAAAATGG	59.471	20	158	70	227	TCGACCACAGAAACAGCACT	59.536	20	GGGCTGCTGGACTGAAAATG	59.471	20	159	70	228	CGACCACAGAAACAGCACTG	59.417	20	GGCTGCTGGACTGAAAATGG	59.471	20	157	71	227
c104384_g1_i1	Tri	(CAG)5	15	64	78	CGGACAGACTGTATCACCGG	59.899	20	CGAGCATCATCACGATCCCA	59.967	20	207	0	206	CGGACAGACTGTATCACCGG	59.899	20	ACCCTGCAGCATCTCTTGTC	60.036	20	276	0	275	CGGACAGACTGTATCACCGG	59.899	20	CCCTGCAGCATCTCTTGTCA	60.036	20	275	0	274
c104385_g1_i1	Di	(CT)10	20	1	20
c104388_g1_i1	Mono	(A)10	10	288	297	ATCAGAGTCCAAGGCCATGG	59.45	20	CGACTGGGAGATGCCAACTT	60.036	20	259	227	485	ATCAGAGTCCAAGGCCATGG	59.45	20	GTAACACTGTCCTTGGCCCA	59.89	20	103	227	329	ATCAGAGTCCAAGGCCATGG	59.45	20	AGGAGAAACCGACTGGGAGA	59.885	20	268	227	494
c104393_g1_i1	Mono	(T)11	11	416	426	TCAGGTAAATGAGGCAGGGC	59.744	20	GTGCAAAACTGGCCTCTGC	60.007	19	173	328	500	CAGGTAAATGAGGCAGGGCT	59.743	20	GTGCAAAACTGGCCTCTGC	60.007	19	172	329	500	TCAGGTAAATGAGGCAGGGC	59.744	20	AGCACAGTACAAGCACCATCA	59.928	21	267	328	594
c104396_g1_i1	Di	(AC)7	14	897	910
c104396_g1_i1	Mono	(A)11	11	14	24
c104406_g1_i1	Mono	(A)10	10	123	132	ACGGGGGCGCAACTATTATT	59.818	20	GATGCCTTACAGGTGCCGAT	60.179	20	173	39	211	ACGGGGGCGCAACTATTATT	59.818	20	TCTGATGCCTTACAGGTGCC	59.747	20	176	39	214	CACACTTTGGACTACGGGGG	60.321	20	GATGCCTTACAGGTGCCGAT	60.179	20	186	26	211
c104406_g1_i2	Mono	(A)10	10	123	132	ACGGGGGCGCAACTATTATT	59.818	20	GGTGCCGATGGATATCAGCA	59.965	20	162	39	200	CACACTTTGGACTACGGGGG	60.321	20	GGTGCCGATGGATATCAGCA	59.965	20	175	26	200	ACGGGGGCGCAACTATTATT	59.818	20	GCTTACAGGTGCCGATGGAT	60.179	20	169	39	207
c10441_g1_i1	Mono	(T)10	10	187	196	ACTGTTCTCGAGCCACAGTG	59.967	20	GGGCTTTTTCCAGATGCTTGT	59.38	21	107	139	245	ACTGTTCTCGAGCCACAGTG	59.967	20	AGGGCTTTTTCCAGATGCTTG	59.102	21	108	139	246	GTTCTCGAGCCACAGTGGTC	60.668	20	GGGCTTTTTCCAGATGCTTGT	59.38	21	104	142	245
c104411_g1_i1	Tri	(GGA)6	18	6	23
c104417_g1_i1	Mono	(A)10	10	44	53	ACTGTACAGGTATGCTTATCCTAAA	57.329	25	GCCTATGACATATTGCACAGACC	59.5	23	209	1	209	AACTGTACAGGTATGCTTATCCTAA	57.329	25	GCCTATGACATATTGCACAGACC	59.5	23	210	0	209	ACTGTACAGGTATGCTTATCCTAAAA	57.914	26	GCCTATGACATATTGCACAGACC	59.5	23	209	1	209
c104418_g2_i1	Compound	(T)14gaatgg(A)12	32	1536	1567	TAATGCACTCACGGGTGTGG	60.321	20	AAAATGTGGGAGCAGCAGTG	59.036	20	270	1391	1660	TAATGCACTCACGGGTGTGG	60.321	20	AAAAATGTGGGAGCAGCAGTG	59.658	21	271	1391	1661	ACTGCCTTTGGAAGACTTGGA	59.505	21	ACTCCAGCGGCAAGTGATTT	60.251	20	178	1510	1687
c104418_g2_i1	Mono	(T)10	10	2175	2184	AGCTCTTGGGCAAAAGCATTG	59.998	21	ACATTAAACAAAATCACACAGAATCCA	58.58	27	197	2036	2232	CAGGAAGTCTGCCACTGATGT	59.997	21	ACATTAAACAAAATCACACAGAATCCA	58.58	27	246	1987	2232	CAAAAGCATTGCCTTACGGGT	59.728	21	ACATTAAACAAAATCACACAGAATCCA	58.58	27	187	2046	2232
c104420_g1_i1	Mono	(A)11	11	3836	3846	CCTGTTTCTTCTGATCGGTGGA	60.028	22	TGATAGATTTTCTCTTTCTCTCTCTGT	57.746	27	255	3623	3877	CCTGTTTCTTCTGATCGGTGGA	60.028	22	TGGAGTTTGATAGATTTTCTCTTTCTC	57.558	27	262	3623	3884	ACCTGTTTCTTCTGATCGGTGG	60.29	22	TGATAGATTTTCTCTTTCTCTCTCTGT	57.746	27	256	3622	3877
c104423_g1_i1	Mono	(A)11	11	474	484	GTGGTCTTTCAGTTCATTTGCCT	59.681	23	AGCACACATTGAAATGCCATGT	59.699	22	235	294	528	AGTGGTCTTTCAGTTCATTTGCC	59.681	23	AGCACACATTGAAATGCCATGT	59.699	22	236	293	528	TGGTCTTTCAGTTCATTTGCCT	58.435	22	AGCACACATTGAAATGCCATGT	59.699	22	234	295	528
c104430_g1_i1	Di	(TG)6	12	1847	1858	TCAGCAGGCTCTCCCTCATA	59.737	20	CTTTGGCTACCAGACCTGCA	59.963	20	169	1824	1992	TCAGCAGGCTCTCCCTCATA	59.737	20	ACTTTGGCTACCAGACCTGC	59.963	20	170	1824	1993	GTACCCGCTGAGTTGAACCT	59.679	20	CTTTGGCTACCAGACCTGCA	59.963	20	280	1713	1992
c104430_g1_i2	Di	(TG)6	12	1990	2001	TCAGCAGGCTCTCCCTCATA	59.737	20	CTTTGGCTACCAGACCTGCA	59.963	20	169	1967	2135	TCAGCAGGCTCTCCCTCATA	59.737	20	ACTTTGGCTACCAGACCTGC	59.963	20	170	1967	2136	GTACCCGCTGAGTTGAACCT	59.679	20	CTTTGGCTACCAGACCTGCA	59.963	20	280	1856	2135
c104431_g1_i1	Compound	(A)16ctaaaataaatgaat(A)10	41	1	41
c104434_g1_i1	Mono	(A)17	17	6	22
c104435_g2_i1	Di	(AG)11	22	1	22
c104435_g2_i1	Mono	(A)10	10	1017	1026	TGAATTGACAGTTCCCCGTGT	59.858	21	TGGCGTGAGTCAGAAGCTTT	59.893	20	252	816	1067	GTTCCCCGTGTATTCAGACCA	59.723	21	TGGCGTGAGTCAGAAGCTTT	59.893	20	242	826	1067	TGCTCGGTTATTTTGACCCCT	59.647	21	GCTGGCACCGTTGTTTCTTT	59.898	20	256	856	1111
c104436_g1_i1	Mono	(A)19	19	1	19
c104437_g1_i1	Mono	(T)21	21	1672	1692
c104437_g1_i2	Mono	(T)10	10	1355	1364	TAACGATAACGGCGAGGACG	59.972	20	TGTTCGACTATGGAGCGACG	59.902	20	206	1294	1499	GATAACGGCGAGGACGAGAG	60.041	20	TGTTCGACTATGGAGCGACG	59.902	20	202	1298	1499	TAACGATAACGGCGAGGACG	59.972	20	TCGCCTTTGCAAAGCCAAAA	59.823	20	174	1294	1467
c104437_g1_i2	Mono	(T)21	21	1688	1708
c104440_g1_i2	Mono	(A)10	10	101	110	CCCTCTCTTCCATCCCTCCA	60.031	20	GCAAGCCACGCAGGTTTTTA	59.969	20	212	5	216	TCCCTCCACCTCCTCTCTTG	59.958	20	GCAAGCCACGCAGGTTTTTA	59.969	20	200	17	216	CCCTCTCTTCCATCCCTCCA	60.031	20	CAGGTTTTTATGAGCCGGCG	59.901	20	202	5	206
c104447_g1_i1	Di	(AT)8	16	1	16
c104447_g1_i1	Mono	(T)11	11	184	194	TAACCTCCTGAGACCCTGCA	59.884	20	GGAGATGGAGTGGTCATGGTG	60.134	21	121	118	238	TAACCTCCTGAGACCCTGCA	59.884	20	AGACCAAGGAGATGGAGTGGT	60.203	21	128	118	245	TAACCTCCTGAGACCCTGCA	59.884	20	GGAGATGGAGTGGTCATGGT	58.792	20	121	118	238
c104447_g1_i1	Mono	(T)11	11	543	553	CGTCATATGAGGACACCGGG	59.968	20	GCAAAATGTGTGTAAAATGGCCA	59.188	23	255	391	645	CGTCATATGAGGACACCGGG	59.968	20	TGCAAAATGTGTGTAAAATGGCC	59.188	23	256	391	646	GGACACCGGGACTAAAAGCA	59.964	20	GCAAAATGTGTGTAAAATGGCCA	59.188	23	245	401	645
c104447_g1_i2	Di	(AT)8	16	1	16
c104447_g1_i2	Mono	(T)11	11	184	194	TAACCTCCTGAGACCCTGCA	59.884	20	GGAGATGGAGTGGTCATGGTG	60.134	21	121	118	238	TAACCTCCTGAGACCCTGCA	59.884	20	AGACCAAGGAGATGGAGTGGT	60.203	21	128	118	245	TAACCTCCTGAGACCCTGCA	59.884	20	GGAGATGGAGTGGTCATGGT	58.792	20	121	118	238
c104448_g1_i1	Tetra	(ATCT)5	20	505	524
c104450_g1_i1	Mono	(A)10	10	148	157	CCATAAGAGGAGCCTGATGGG	59.65	21	CTGCTGTTGCCAACACCTTC	59.969	20	134	50	183	CCATAAGAGGAGCCTGATGGG	59.65	21	TGTCAGTCATGCCTGCTGTT	59.891	20	146	50	195	CCATAAGAGGAGCCTGATGGG	59.65	21	TTGTCAGTCATGCCTGCTGT	59.891	20	147	50	196
c104450_g2_i1	Mono	(T)11	11	1612	1622	CTGCTGTTGCCAACACCTTC	59.969	20	AGCATGAGGGGGAGGGTTTA	60.254	20	229	1584	1812	TGTCAGTCATGCCTGCTGTT	59.891	20	AGCATGAGGGGGAGGGTTTA	60.254	20	241	1572	1812	TTGTCAGTCATGCCTGCTGT	59.891	20	AGCATGAGGGGGAGGGTTTA	60.254	20	242	1571	1812
c104455_g1_i1	Mono	(A)11	11	351	361	AGTGGGGAGCAGATGTTGTG	59.963	20	AGTTTGGGACAGATGGCACA	59.522	20	242	297	538	GGAGCAGATGTTGTGGGGTT	60.251	20	AGTTTGGGACAGATGGCACA	59.522	20	237	302	538	AGTGGGGAGCAGATGTTGTG	59.963	20	AAGTTTGGGACAGATGGCACA	60.134	21	243	297	539
c104455_g1_i1	Mono	(T)11	11	752	762	TGTGCCATCTGTCCCAAACT	59.522	20	TCACATTGATCAAGTCAGAAAAAGT	57.427	25	274	519	792	TGAATGTGCCATCTGTCCCA	59.302	20	TCACATTGATCAAGTCAGAAAAAGT	57.427	25	278	515	792	ACAGTTTCCTATTAAATGGACTGTACA	58.62	27	TGGTCCAGGGTCACATTTGG	59.888	20	238	661	898
c104457_g1_i1	Mono	(A)10	10	648	657	AGTTTCTGCACCTGTGTCCC	60.179	20	TTGATGCTGTTGACTCGGGG	60.322	20	277	616	892	AGTTTCTGCACCTGTGTCCC	60.179	20	ACCGTCACTTTTGCACCACT	60.394	20	162	616	777	AGTTTCTGCACCTGTGTCCC	60.179	20	AACCGTCACTTTTGCACCAC	59.546	20	163	616	778
c10446_g1_i1	Mono	(T)17	17	1025	1041
c104466_g1_i1	Di	(TG)6	12	3318	3329
c104466_g1_i2	Di	(TG)6	12	2957	2968
c10447_g1_i1	Mono	(T)11	11	244	254
c104471_g1_i1	Mono	(A)10	10	859	868	CTCGCGCTCACTACATCCAT	59.969	20	CCACCTGTCAAACCCATCCA	59.888	20	195	781	975	CTCGCGCTCACTACATCCAT	59.969	20	ACCACCTGTCAAACCCATCC	59.888	20	196	781	976	CTCGCGCTCACTACATCCAT	59.969	20	TGAGAGAAGTGAGCGAGCAC	59.758	20	125	781	905
c104474_g1_i1	Compound	(GT)6gat(AG)7	29	169	197	GGATGAAGAGCTGCTGGTGT	60.036	20	CTCCCATGCAAACACCGTTG	60.039	20	251	53	303	AAGCAAAACGCCTCTCAGGA	59.891	20	CTCCCATGCAAACACCGTTG	60.039	20	268	36	303	GCTGGTGTGACCTCCAAGTT	60.179	20	CTCCCATGCAAACACCGTTG	60.039	20	239	65	303
c104474_g2_i1	Di	(GT)6	12	508	519
c104482_g1_i1	Tetra	(AGAT)5	20	1	20
c104499_g1_i1	Mono	(A)10	10	162	171	ACAACCAGGCATACACCATT	57.397	20	ACCGAAGCTTCCAGTACAAAGA	59.632	22	279	116	394	ACAACCAGGCATACACCATT	57.397	20	GACCGAAGCTTCCAGTACAA	57.549	20	280	116	395	ACAACCAGGCATACACCATT	57.397	20	GACCGAAGCTTCCAGTACAAAG	59.263	22	280	116	395
c104502_g1_i1	Di	(TG)6	12	10	21
c104502_g1_i1	Di	(AG)7	14	614	627
c104503_g1_i1	Di	(AT)6	12	10	21
c104515_g1_i1	Di	(TG)6	12	529	540	CTTCCAGATGCTGCTCACCA	60.036	20	GATGACCTTGCAACCCAGGA	59.962	20	181	433	613	CTTCCAGATGCTGCTCACCA	60.036	20	TCAGGATGACCTTGCAACCC	59.962	20	185	433	617	CTTCCAGATGCTGCTCACCA	60.036	20	AGGATGACCTTGCAACCCAG	59.961	20	183	433	615
c104515_g1_i2	Di	(TG)6	12	166	177	GAGCCTGGAGGAAGATGACG	59.896	20	GATGACCTTGCAACCCAGGA	59.962	20	124	127	250	GAGCCTGGAGGAAGATGACG	59.896	20	TCAGGATGACCTTGCAACCC	59.962	20	128	127	254	GAGCCTGGAGGAAGATGACG	59.896	20	AGGATGACCTTGCAACCCAG	59.961	20	126	127	252
c104525_g1_i1	Mono	(T)18	18	191	208
c104530_g1_i1	Di	(AT)7	14	1	14
c104530_g1_i2	Di	(AT)7	14	1	14
c104531_g1_i1	Di	(CA)6	12	370	381
c104537_g1_i1	Tri	(AAT)7	21	2	22
c104537_g1_i1	Tri	(CAG)6	18	1418	1435	TGGTGATGGTGGTGGTTGTC	60.179	20	TGCCAGAGCACGAGATTTGA	59.679	20	181	1281	1461	CTCTGTGGTGTTGGTGGTGA	59.82	20	TGCCAGAGCACGAGATTTGA	59.679	20	195	1267	1461	TTAGCGCAAGTGTTCTCCGA	59.684	20	TGCCAGAGCACGAGATTTGA	59.679	20	271	1191	1461
c104537_g1_i3	Tri	(CAG)6	18	1803	1820	TGGTGATGGTGGTGGTTGTC	60.179	20	TGCCAGAGCACGAGATTTGA	59.679	20	181	1666	1846	CTCTGTGGTGTTGGTGGTGA	59.82	20	TGCCAGAGCACGAGATTTGA	59.679	20	195	1652	1846	TTAGCGCAAGTGTTCTCCGA	59.684	20	TGCCAGAGCACGAGATTTGA	59.679	20	271	1576	1846
c104538_g2_i1	Di	(CT)7	14	1	14
c104545_g1_i1	Mono	(A)12	12	1135	1146	GCAGCACTTGATTGACAGCT	59.12	20	GGCACTTGAAGGCAAAGGTC	59.685	20	261	944	1204	AGCAGCACTTGATTGACAGC	59.12	20	GGCACTTGAAGGCAAAGGTC	59.685	20	262	943	1204	GCAGCACTTGATTGACAGCT	59.12	20	TGGCACTTGAAGGCAAAGGT	60.397	20	262	944	1205
c104548_g1_i1	Di	(AT)6	12	686	697
c104549_g1_i1	Mono	(A)18	18	1	18
c104555_g1_i1	Di	(AT)11	22	1	22
c104555_g1_i1	Mono	(T)10	10	760	769	AGGCATCAGCTTTCAAGGGG	60.324	20	TGTGAGTGCAGTGAAAAGCTG	59.328	21	209	633	841	AGGCATCAGCTTTCAAGGGG	60.324	20	GTGAGTGCAGTGAAAAGCTGT	59.327	21	208	633	840	GGCATCAGCTTTCAAGGGGT	60.613	20	TGTGAGTGCAGTGAAAAGCTG	59.328	21	208	634	841
c104565_g1_i1	Mono	(A)12	12	930	941	TAACTGGAGCGCTGCATTCA	60.036	20	AGTGCAGAGAATCAGGGCTT	59.01	20	263	822	1084	TTCATAACTGGAGCGCTGCA	60.036	20	AGTGCAGAGAATCAGGGCTT	59.01	20	267	818	1084	GAGCGCTGCATTCAACAACA	60.04	20	AGTGCAGAGAATCAGGGCTT	59.01	20	257	828	1084
c104571_g1_i1	Di	(TA)9	18	215	232	AACCCACCTGCAGTTTGGTT	60.325	20	GGGCCCGTGATGAGGATAAG	59.965	20	232	148	379	AACCCACCTGCAGTTTGGTT	60.325	20	GCCCGTGATGAGGATAAGCA	59.893	20	230	148	377	AACCCACCTGCAGTTTGGTT	60.325	20	TGAGACGCCAAAAACCACCT	60.107	20	186	148	333
c10458_g1_i1	Tri	(ATA)5	15	316	330	AGATTGCTCTCTGCTGGCAG	60.108	20	ACTGTAAACCTTCACTTGCCA	57.709	21	194	244	437	AGCCGATCTGGAATTACATGGT	59.56	22	AGGCACCTTGAGTACACAGTG	59.929	21	269	264	532	AAGATTGCTCTCTGCTGGCA	59.673	20	ACTGTAAACCTTCACTTGCCA	57.709	21	195	243	437
c104580_g1_i1	Mono	(A)14	14	560	573	AGTTCATGTGCTCGTCGTGT	59.968	20	ATGATCTGCCCAAAAGTGCC	58.811	20	192	409	600	AGTTCATGTGCTCGTCGTGT	59.968	20	TGATCTGCCCAAAAGTGCCG	61.243	20	191	409	599	CTCGTCGTGTGGCAGTACAT	60.109	20	ATGATCTGCCCAAAAGTGCC	58.811	20	182	419	600
c104584_g1_i1	Di	(AG)9	18	475	492	GTCTCTCTCTGTGTGTCGCC	60.11	20	AAGCACTGCTGACCCCTTTT	60.106	20	254	290	543	GTCTCTCTCTGTGTGTCGCC	60.11	20	AAAGCACTGCTGACCCCTTT	60.106	20	255	290	544	CCGTCTCTCTCTGTGTGTCG	59.833	20	AAGCACTGCTGACCCCTTTT	60.106	20	256	288	543
c104584_g1_i1	Di	(TG)6	12	785	796	ACATCACCCTCGAAGGCAAG	60.036	20	GGAGGAGCAGCCACAGATTT	60.035	20	228	645	872	GAACATCACCCTCGAAGGCA	60.036	20	GGAGGAGCAGCCACAGATTT	60.035	20	230	643	872	TGAACATCACCCTCGAAGGC	60.036	20	GGAGGAGCAGCCACAGATTT	60.035	20	231	642	872
c104584_g1_i2	Di	(AG)9	18	475	492	GTCTCTCTCTGTGTGTCGCC	60.11	20	AAGCACTGCTGACCCCTTTT	60.106	20	254	290	543	GTCTCTCTCTGTGTGTCGCC	60.11	20	AAAGCACTGCTGACCCCTTT	60.106	20	255	290	544	CCGTCTCTCTCTGTGTGTCG	59.833	20	AAGCACTGCTGACCCCTTTT	60.106	20	256	288	543
c104584_g1_i2	Di	(TG)6	12	785	796	ACATCACCCTCGAAGGCAAG	60.036	20	GGAGGAGCAGCCACAGATTT	60.035	20	228	645	872	GAACATCACCCTCGAAGGCA	60.036	20	GGAGGAGCAGCCACAGATTT	60.035	20	230	643	872	TGAACATCACCCTCGAAGGC	60.036	20	GGAGGAGCAGCCACAGATTT	60.035	20	231	642	872
c104586_g1_i1	Compound	(T)10caataaataacatttttgc(T)17	46	1226	1271
c104586_g1_i1	Mono	(A)12	12	773	784	GGTCTACTGGACATACTTTCCCA	59.227	23	TGTAACCTGCTTCCCAGTCTG	59.652	21	268	666	933	GGTCTACTGGACATACTTTCCCA	59.227	23	GTAACCTGCTTCCCAGTCTGT	59.652	21	267	666	932	GGTCTACTGGACATACTTTCCCA	59.227	23	TGTTGTAACCTGCTTCCCAGT	59.507	21	271	666	936
c104586_g1_i2	Compound	(GT)6atatatatatacatatatatatg(TA)6	47	1	47
c104586_g1_i2	Compound	(T)10caataaataacatttttgc(T)17	46	1088	1133
c104586_g1_i2	Mono	(A)12	12	635	646	GGTCTACTGGACATACTTTCCCA	59.227	23	TGTAACCTGCTTCCCAGTCTG	59.652	21	268	528	795	GGTCTACTGGACATACTTTCCCA	59.227	23	GTAACCTGCTTCCCAGTCTGT	59.652	21	267	528	794	GGTCTACTGGACATACTTTCCCA	59.227	23	TGTTGTAACCTGCTTCCCAGT	59.507	21	271	528	798
c104589_g1_i1	Mono	(T)11	11	487	497	AACGCATGCCAACAATCACC	60.038	20	CGAAGTGACCGTGTAGCCAT	60.109	20	217	371	587	AACGCATGCCAACAATCACC	60.038	20	GTGACCCCCTTTCAAGCTCA	59.89	20	268	371	638	AACGCATGCCAACAATCACC	60.038	20	TGTGACCCCCTTTCAAGCTC	59.89	20	269	371	639
c104595_g1_i1	Tetra	(TATT)5	20	603	622	CCGCGATCCTCACTGATACC	60.039	20	GCTGAAAAACAACAGAGGTCCA	59.312	22	186	476	661	CCGCGATCCTCACTGATACC	60.039	20	TGCTGAAAAACAACAGAGGTCC	59.312	22	187	476	662	CCGCTGTACATACCATCTCCA	59.313	21	CGCATTTGGCTCTGTGATCA	58.911	20	276	517	792
c104597_g1_i1	Mono	(T)20	20	1057	1076
c10460_g1_i1	Mono	(A)14	14	1	14
c104600_g1_i1	Mono	(T)14	14	1252	1265	TAAACCAGCATGCCGTGACA	60.251	20	CTTGTTGGTGAGCTGTTGCC	59.969	20	265	1139	1403	TAAACCAGCATGCCGTGACA	60.251	20	GGTGAGCTGTTGCCTGTCTA	59.678	20	259	1139	1397	TAAACCAGCATGCCGTGACA	60.251	20	TTGTTGGTGAGCTGTTGCCT	60.396	20	264	1139	1402
c104610_g1_i2	Mono	(A)11	11	3747	3757	TATGGCAGGGCTGGATTGTG	60.107	20	TTGGCACACTCTTTGGTGGT	60.034	20	151	3638	3788	CTATGGCAGGGCTGGATTGT	59.816	20	TTGGCACACTCTTTGGTGGT	60.034	20	152	3637	3788	TATGGCAGGGCTGGATTGTG	60.107	20	GCACACTCTTTGGTGGTCCA	60.465	20	148	3638	3785
c104610_g1_i2	Mono	(A)11	11	4461	4471	AGCCATGAATACCGAGCTGA	58.877	20	AAGACCCCACCCAACATGTG	60.179	20	227	4312	4538	AGCCATGAATACCGAGCTGA	58.877	20	CAAGACCCCACCCAACATGT	60.179	20	228	4312	4539	TCAGGGGCTACAGGTTAACC	58.718	20	AAGACCCCACCCAACATGTG	60.179	20	189	4350	4538
c104612_g1_i1	Mono	(A)12	12	113	124	TCAAAGAAGAAAGTTCAAAGCCA	57.087	23	GGCGAAGACCCAGTCAAAAT	58.465	20	212	63	274	GTTCAAAGAAGAAAGTTCAAAGCCA	58.901	25	GGCGAAGACCCAGTCAAAAT	58.465	20	214	61	274	TGTTCAAAGAAGAAAGTTCAAAGCC	58.901	25	GGCGAAGACCCAGTCAAAAT	58.465	20	215	60	274
c104619_g1_i1	Mono	(A)11	11	465	475	ACAATACACAAGGCACAAGTTCA	59.049	23	TGAAAGTGCTCAGGCTGTGT	59.819	20	275	407	681	ACAATACACAAGGCACAAGTTCA	59.049	23	TCGACTGAAAGTGCTCAGGC	60.32	20	280	407	686	ACAATACACAAGGCACAAGTTCA	59.049	23	ACTGAAAGTGCTCAGGCTGT	59.528	20	277	407	683
c104622_g1_i1	Di	(AC)7	14	310	323	TGCTTGAGACTGAACTTTGCG	59.401	21	GCTTTGCATGAGGAGCAAACT	59.728	21	243	106	348	TGCTTGAGACTGAACTTTGCG	59.401	21	AGCTTTGCATGAGGAGCAAAC	59.728	21	244	106	349	GCTTGAGACTGAACTTTGCGT	59.4	21	GCTTTGCATGAGGAGCAAACT	59.728	21	242	107	348
c104626_g1_i1	Mono	(T)12	12	141	152	CTGGGCTTACGTTGCTCTGA	60.037	20	TGCCAAACACCAAAAACAACTG	58.93	22	147	92	238	TCTGGGCTTACGTTGCTCTG	60.037	20	TGCCAAACACCAAAAACAACTG	58.93	22	148	91	238	CTGGGCTTACGTTGCTCTGA	60.037	20	TGCCAAACACCAAAAACAACTGA	60.244	23	147	92	238
c104626_g1_i1	Mono	(T)15	15	314	328	CTGGGCTTACGTTGCTCTGA	60.037	20	TCCAGCTACTCATGCATTTCA	57.367	21	279	92	370	TCTGGGCTTACGTTGCTCTG	60.037	20	TCCAGCTACTCATGCATTTCA	57.367	21	280	91	370	GGGCTTACGTTGCTCTGACA	60.32	20	TCCAGCTACTCATGCATTTCA	57.367	21	277	94	370
c104626_g1_i1	Mono	(T)10	10	983	992	TTATCCAGTTGGGCTGCAGC	60.681	20	AGTCCAGGGTAAGTCAGAGGT	59.566	21	176	856	1031	GGGCTGCAGCTATGGAGTAT	59.31	20	AGTCCAGGGTAAGTCAGAGGT	59.566	21	166	866	1031	TGGGCTGCAGCTATGGAGTA	60.691	20	AGTCCAGGGTAAGTCAGAGGT	59.566	21	167	865	1031
c10463_g1_i1	Mono	(T)10	10	557	566	TGGAGCATGAAGAGCAGCAA	59.963	20	TGTCTCAAATCTCGCGCACT	60.038	20	206	451	656	TTGGAGCATGAAGAGCAGCA	59.963	20	TGTCTCAAATCTCGCGCACT	60.038	20	207	450	656	AGCCCAACTTGGAGCATGAA	59.887	20	TGTCTCAAATCTCGCGCACT	60.038	20	215	442	656
c104632_g1_i1	Mono	(A)10	10	458	467	TTCCACAGAACGGGATATTTTTGT	58.926	24	TCTCAAACATCATAATTAAGACAGTGA	57.057	27	100	425	524	TTCCACAGAACGGGATATTTTTGTT	59.463	25	TCTCAAACATCATAATTAAGACAGTGA	57.057	27	100	425	524	TTCCACAGAACGGGATATTTTTG	57.363	23	TCTCAAACATCATAATTAAGACAGTGA	57.057	27	100	425	524
c104636_g1_i1	Compound	(CA)9agtatagtaagggctggtgtgtttaggttttgtcaaacgactcccaaattacaattgtaagccataaatctgaatgctgttagtactgtgtg(T)17	127	1216	1342
c104641_g1_i1	Di	(CA)6	12	668	679	AGTCTTGGCAGTAATGAAGGCT	59.693	22	AACATTGTGTGTGTGAGCGC	59.971	20	263	556	818	AGTGTGTCTAGTCTTGGCAGT	58.679	21	AACATTGTGTGTGTGAGCGC	59.971	20	272	547	818	AGTCTTGGCAGTAATGAAGGCT	59.693	22	TTCTGTTTCAGAGCGCCTGT	59.893	20	178	556	733
c104652_g1_i1	Di	(GA)9	18	1	18
c104652_g1_i2	Di	(GA)9	18	1	18
c104652_g1_i2	Mono	(T)11	11	340	350	ATCTGCAGAAACCCTGTGTT	57.336	20	ACGGCATACACCTTGATGCA	60.036	20	102	277	378	AATCTGCAGAAACCCTGTGT	57.336	20	ACGGCATACACCTTGATGCA	60.036	20	103	276	378	ATCTGCAGAAACCCTGTGTT	57.336	20	AAGCACGGCATACACCTTGA	59.964	20	106	277	382
c104656_g1_i1	Mono	(A)10	10	13	22
c104661_g1_i1	Mono	(T)10	10	1674	1683	GTCTGGGAGAGCCATTGACC	60.107	20	CCCAACCCAACACAAACACA	59.102	20	122	1606	1727	GTCTGGGAGAGCCATTGACC	60.107	20	TCCCAACCCAACACAAACAC	58.813	20	123	1606	1728	GCATGAGTTTGTGCTCCCAG	59.475	20	CCCAACCCAACACAAACACA	59.102	20	253	1475	1727
c104667_g1_i1	Mono	(A)10	10	983	992	TCCGGCACAACCTAAACTTGA	59.859	21	AGCTCATGGGATAACCGGAA	58.493	20	151	869	1019	TCCGGCACAACCTAAACTTGA	59.859	21	AGCTCATGGGATAACCGGAAA	59.156	21	151	869	1019	CCGGCACAACCTAAACTTGA	58.4	20	AGCTCATGGGATAACCGGAA	58.493	20	150	870	1019
c104670_g1_i1	Mono	(A)15	15	2093	2107	GACAGCATCCCGTCTCTGAA	59.467	20	GCCTTTGCTGTGCATTAAAGC	59.272	21	275	1881	2155	ACAGCATCCCGTCTCTGAAA	59.023	20	GCCTTTGCTGTGCATTAAAGC	59.272	21	274	1882	2155	GACAGCATCCCGTCTCTGAAA	60.067	21	GCCTTTGCTGTGCATTAAAGC	59.272	21	275	1881	2155
c104671_g1_i1	Mono	(A)16	16	153	168	TAGCAAAACGGCTGCCAAAC	59.969	20	GTGACACGCAGGCATTGTTT	59.969	20	168	95	262	AACGGCTGCCAAACATGAAC	59.968	20	GTGACACGCAGGCATTGTTT	59.969	20	162	101	262	ATGCTTAGCAAAACGGCTGC	60.109	20	GTGACACGCAGGCATTGTTT	59.969	20	173	90	262
c104671_g1_i1	Mono	(A)13	13	1049	1061	GCCCGCAAAGAGTCGCTATA	60.249	20	TCAGCTGTTTGTCAAGGCCT	59.817	20	141	969	1109	GCCCGCAAAGAGTCGCTATA	60.249	20	AGCTGTTTGTCAAGGCCTCT	59.524	20	139	969	1107	TGTATTTTGCATTGCCCGCA	59.395	20	TCAGCTGTTTGTCAAGGCCT	59.817	20	154	956	1109
c104671_g1_i2	Mono	(A)16	16	153	168	TAGCAAAACGGCTGCCAAAC	59.969	20	GTGACACGCAGGCATTGTTT	59.969	20	168	95	262	AACGGCTGCCAAACATGAAC	59.968	20	GTGACACGCAGGCATTGTTT	59.969	20	162	101	262	ATGCTTAGCAAAACGGCTGC	60.109	20	GTGACACGCAGGCATTGTTT	59.969	20	173	90	262
c104671_g1_i2	Mono	(A)13	13	1049	1061	GCCCGCAAAGAGTCGCTATA	60.249	20	TCAGCTGTTTGTCAAGGCCT	59.817	20	141	969	1109	GCCCGCAAAGAGTCGCTATA	60.249	20	AGCTGTTTGTCAAGGCCTCT	59.524	20	139	969	1107	TGTATTTTGCATTGCCCGCA	59.395	20	TCAGCTGTTTGTCAAGGCCT	59.817	20	154	956	1109
c104681_g1_i1	Tri	(ATT)5	15	937	951	TGCTAGTTTTGATGGCTATGGC	59.048	22	GGCCAAAAAGAGCAAGCGAT	59.755	20	227	780	1006	TGCTAGTTTTGATGGCTATGGC	59.048	22	TTGGCCAAAAAGAGCAAGCG	60.249	20	229	780	1008	GCTAGTTTTGATGGCTATGGCT	58.782	22	GGCCAAAAAGAGCAAGCGAT	59.755	20	226	781	1006
c104681_g2_i1	Tri	(ATA)5	15	116	130	GGCCAAAAAGAGCAAGCGAT	59.755	20	TGCTAGTTTTGATGGCTATGGC	59.048	22	227	61	287	TTGGCCAAAAAGAGCAAGCG	60.249	20	TGCTAGTTTTGATGGCTATGGC	59.048	22	229	59	287	GGCCAAAAAGAGCAAGCGAT	59.755	20	GCTAGTTTTGATGGCTATGGCT	58.782	22	226	61	286
c104684_g1_i1	Mono	(A)16	16	16	31
c104684_g1_i1	Mono	(A)11	11	1027	1037	CACAAATCACACAGCAGCCA	59.33	20	AGACTGATCATGGTGGCTGC	60.107	20	115	967	1081	ACACAAATCACACAGCAGCC	59.33	20	AGACTGATCATGGTGGCTGC	60.107	20	116	966	1081	CACAAATCACACAGCAGCCA	59.33	20	CGTGTTGAGAGATGAGGGCA	59.753	20	251	967	1217
c104684_g1_i2	Mono	(A)16	16	16	31
c104686_g1_i2	Mono	(A)12	12	881	892	TGCCTGTGCAATTTAATGCCA	59.378	21	TCCCCTTTTGCTATTGGGGC	60.325	20	231	704	934	TGCCTGTGCAATTTAATGCCA	59.378	21	CCCCTTTTGCTATTGGGGCA	60.617	20	230	704	933	TGCCTGTGCAATTTAATGCCAA	59.962	22	TCCCCTTTTGCTATTGGGGC	60.325	20	231	704	934
c104694_g1_i1	Mono	(A)17	17	1	17
c104694_g1_i1	Mono	(A)12	12	787	798	GCACTTCACGTTTACTACTTGCA	59.753	23	AGTGAAAGATAGACATTAGGTGCA	57.7	24	277	554	830	TGCACTTCACGTTTACTACTTGC	59.753	23	AGTGAAAGATAGACATTAGGTGCA	57.7	24	278	553	830	GCACTTCACGTTTACTACTTGCA	59.753	23	CAAGTGAAAGATAGACATTAGGTGCA	59.405	26	279	554	832
c104694_g1_i1	Mono	(A)11	11	1053	1063	ACCACTGTGAGTTCCAGCTT	59.16	20	CCCTTTAAAATACCCTTTGGCACA	59.715	24	227	981	1207	ACCACTGTGAGTTCCAGCTT	59.16	20	TCCCTTTAAAATACCCTTTGGCAC	59.471	24	228	981	1208	ACCACTGTGAGTTCCAGCTTT	59.787	21	CCCTTTAAAATACCCTTTGGCACA	59.715	24	227	981	1207
c104695_g1_i1	Mono	(A)12	12	211	222	CTGACCTTCAGGCACGAACA	60.25	20	GGCCCCTATTTTTCCCCCAA	59.957	20	196	64	259	GACCTTCAGGCACGAACACT	60.25	20	GGCCCCTATTTTTCCCCCAA	59.957	20	194	66	259	CTGACCTTCAGGCACGAACA	60.25	20	AGGTGCAGGTTGCTCAATCA	59.889	20	260	64	323
c104699_g1_i1	Di	(GT)11	22	5350	5371
c104706_g1_i1	Mono	(A)13	13	1116	1128	GGCGGATTGTCTTGCTCTCT	60.108	20	GGAGGCAGGAGCTTATTGCA	60.107	20	279	912	1190	GGCGGATTGTCTTGCTCTCT	60.108	20	TGGAGGCAGGAGCTTATTGC	60.107	20	280	912	1191	TGGCGGATTGTCTTGCTCTC	60.392	20	GGAGGCAGGAGCTTATTGCA	60.107	20	280	911	1190
c104706_g1_i2	Mono	(A)13	13	501	513	GGCGGATTGTCTTGCTCTCT	60.108	20	GGAGGCAGGAGCTTATTGCA	60.107	20	279	297	575	GGCGGATTGTCTTGCTCTCT	60.108	20	TGGAGGCAGGAGCTTATTGC	60.107	20	280	297	576	TGGCGGATTGTCTTGCTCTC	60.392	20	GGAGGCAGGAGCTTATTGCA	60.107	20	280	296	575
c104711_g1_i1	Mono	(T)10	10	682	691
c104717_g1_i1	Mono	(A)10	10	540	549	CAGACTGTGAGCGGAGACTC	59.83	20	GTCACAGCGTTTGATTTCACCA	59.967	22	190	498	687	CAGACTGTGAGCGGAGACTC	59.83	20	TGTCACAGCGTTTGATTTCACC	59.967	22	191	498	688	GTCTTCGGACGGAGAGTTCC	59.829	20	GTCACAGCGTTTGATTTCACCA	59.967	22	273	415	687
c104717_g1_i2	Mono	(A)10	10	981	990	CAGACTGTGAGCGGAGACTC	59.83	20	GTCACAGCGTTTGATTTCACCA	59.967	22	190	939	1128	CAGACTGTGAGCGGAGACTC	59.83	20	TGTCACAGCGTTTGATTTCACC	59.967	22	191	939	1129	GTCTTCGGACGGAGAGTTCC	59.829	20	GTCACAGCGTTTGATTTCACCA	59.967	22	273	856	1128
c104720_g1_i1	Mono	(A)18	18	1	18
c104724_g1_i1	Tri	(GAA)7	21	1	21
c104724_g1_i2	Tri	(GAA)7	21	1	21
c104725_g1_i1	Mono	(T)10	10	257	266	ACAGCATTGCATCACAGGAA	58.086	20	GCTATCCGTTCCATCCGCTT	60.25	20	256	35	290	ACAGCATTGCATCACAGGAA	58.086	20	ATCCGCTATCCGTTCCATCC	59.391	20	260	35	294	ACAGCATTGCATCACAGGAAT	58.546	21	GCTATCCGTTCCATCCGCTT	60.25	20	256	35	290
c10473_g1_i1	Tri	(ATT)6	18	1	18
c104731_g1_i1	Mono	(T)15	15	1665	1679
c104742_g1_i1	Mono	(T)14	14	142	155	AGCACTGAACATTTGTTGGCT	58.966	21	TGCTCACATTCCTTTACGCA	57.823	20	240	12	251	AGCACTGAACATTTGTTGGCT	58.966	21	CATGCTCACATTCCTTTACGCA	59.58	22	242	12	253	AGCACTGAACATTTGTTGGCT	58.966	21	ACATGCTCACATTCCTTTACGC	59.58	22	243	12	254
c104744_g1_i1	Mono	(T)11	11	2518	2528	AAGGGAAGTCTGCCAACTCC	59.598	20	TGAGATGATTCAACGCACCAGA	60.028	22	215	2467	2681	AGGGAAGTCTGCCAACTCCT	60.475	20	TGAGATGATTCAACGCACCAGA	60.028	22	214	2468	2681	AAGGGAAGTCTGCCAACTCC	59.598	20	TGAGATGATTCAACGCACCAG	58.65	21	215	2467	2681
c104744_g1_i3	Mono	(T)11	11	2479	2489	AAGGGAAGTCTGCCAACTCC	59.598	20	TGAGATGATTCAACGCACCAGA	60.028	22	215	2428	2642	AGGGAAGTCTGCCAACTCCT	60.475	20	TGAGATGATTCAACGCACCAGA	60.028	22	214	2429	2642	AAGGGAAGTCTGCCAACTCC	59.598	20	TGAGATGATTCAACGCACCAG	58.65	21	215	2428	2642
c104744_g1_i4	Mono	(T)11	11	739	749	AAGGGAAGTCTGCCAACTCC	59.598	20	TGAGATGATTCAACGCACCAGA	60.028	22	215	688	902	AGGGAAGTCTGCCAACTCCT	60.475	20	TGAGATGATTCAACGCACCAGA	60.028	22	214	689	902	AAGGGAAGTCTGCCAACTCC	59.598	20	TGAGATGATTCAACGCACCAG	58.65	21	215	688	902
c104746_g1_i1	Tri	(AAT)5	15	1	15
c104750_g1_i1	Tri	(CAG)5	15	1369	1383	CCGGATCACCCATCAGACAG	59.894	20	AAGAGCTACGGCAGATCACG	59.899	20	186	1292	1477	GACGGTCGATGTAGGACAGC	60.249	20	AAGAGCTACGGCAGATCACG	59.899	20	225	1253	1477	CGGTCGATGTAGGACAGCAG	60.249	20	AAGAGCTACGGCAGATCACG	59.899	20	223	1255	1477
c104750_g1_i2	Mono	(A)17	17	1	17
c104750_g1_i3	Tri	(CAG)5	15	1369	1383	CCGGATCACCCATCAGACAG	59.894	20	AAGAGCTACGGCAGATCACG	59.899	20	186	1292	1477	GACGGTCGATGTAGGACAGC	60.249	20	AAGAGCTACGGCAGATCACG	59.899	20	225	1253	1477	CGGTCGATGTAGGACAGCAG	60.249	20	AAGAGCTACGGCAGATCACG	59.899	20	223	1255	1477
c104754_g1_i1	Di	(CA)10	20	500	519	CACGAGCTCAGTGTGTGTGA	60.249	20	ACTGAATGACCGTGTGTGTGT	60.135	21	260	310	569	GACACGAGCTCAGTGTGTGT	60.249	20	ACTGAATGACCGTGTGTGTGT	60.135	21	262	308	569	CACGAGCTCAGTGTGTGTGA	60.249	20	TGCTTGAGACTGAATGACCGT	59.656	21	268	310	577
c104754_g1_i2	Di	(CA)10	20	500	519	CACGAGCTCAGTGTGTGTGA	60.249	20	ACTGAATGACCGTGTGTGTGT	60.135	21	260	310	569	GACACGAGCTCAGTGTGTGT	60.249	20	ACTGAATGACCGTGTGTGTGT	60.135	21	262	308	569	CACGAGCTCAGTGTGTGTGA	60.249	20	TGCTTGAGACTGAATGACCGT	59.656	21	268	310	577
c104757_g1_i1	Mono	(A)15	15	58	72	CCCCTTCTCTCTCTCCCACT	59.662	20	AAGCTTCCTGTCGTCAGTCG	60.039	20	177	3	179	CCCCTTCTCTCTCTCCCACT	59.662	20	TCCTGTCGTCAGTCGCAAAA	59.897	20	172	3	174	CCCCTTCTCTCTCTCCCACT	59.662	20	TTCCTGTCGTCAGTCGCAAA	59.897	20	173	3	175
c104759_g2_i1	Mono	(A)17	17	1	17
c104759_g2_i2	Mono	(A)17	17	1	17
c104761_g1_i1	Mono	(A)11	11	206	216	AGGATATTTGTCAAACAGTGGCT	58.333	23	CAGGTACCCCCATCATGTCG	59.893	20	226	176	401	AGGATATTTGTCAAACAGTGGCTT	58.92	24	CAGGTACCCCCATCATGTCG	59.893	20	226	176	401	AGGATATTTGTCAAACAGTGGCT	58.333	23	TGTCGGATTTTCTCAGGCCA	59.31	20	211	176	386
c104761_g1_i2	Mono	(A)11	11	206	216	AGGATATTTGTCAAACAGTGGCT	58.333	23	CAGGTACCCCCATCATGTCG	59.893	20	226	176	401	AGGATATTTGTCAAACAGTGGCTT	58.92	24	CAGGTACCCCCATCATGTCG	59.893	20	226	176	401	AGGATATTTGTCAAACAGTGGCT	58.333	23	TGTCGGATTTTCTCAGGCCA	59.31	20	211	176	386
c104763_g1_i1	Compound	(AT)6gtatattcagtctaaatgaaaatttattggatattggagtattattctgtatgtgaatcttgtaaaagc(AT)10	101	61	161	GTGGTCCAGGGTCACGTATG	60.108	20	TCCTTGGGCTTACTCAGGGA	59.882	20	246	5	250	TTTTGTGGTCCAGGGTCACG	60.465	20	TCCTTGGGCTTACTCAGGGA	59.882	20	250	1	250	TGGTCCAGGGTCACGTATGT	60.543	20	TCCTTGGGCTTACTCAGGGA	59.882	20	245	6	250
c104763_g1_i1	Mono	(A)15	15	347	361	TGAGACAGCAAACTCACCCC	59.891	20	ACACGCGTAACAGTTTGTGC	59.973	20	247	298	544	ACAGCAAACTCACCCCTCTG	59.891	20	ACACGCGTAACAGTTTGTGC	59.973	20	243	302	544	AACTCACCCCTCTGCCAAAG	59.889	20	ACACGCGTAACAGTTTGTGC	59.973	20	237	308	544
c104767_g1_i1	Di	(GA)7	14	33	46	TTGGAATCGGAGGGTGAGTG	59.387	20	GACTGTCATTCTGGCGGGAA	60.036	20	147	9	155	TTGGAATCGGAGGGTGAGTG	59.387	20	ATTCCCGCCTAAACCCGATC	59.892	20	190	9	198	TTGGAATCGGAGGGTGAGTG	59.387	20	CATTCCCGCCTAAACCCGAT	60.179	20	191	9	199
c104773_g1_i1	Tri	(CAT)7	21	2553	2573	GGCGAGTGATGAAGTCCCAA	60.036	20	GAGGAAGGGAGGGAGTCGT	59.999	19	247	2472	2718	GGCGAGTGATGAAGTCCCAA	60.036	20	ATAAGAGCGTCGGGAGGAAG	58.966	20	260	2472	2731	GGCGAGTGATGAAGTCCCAA	60.036	20	TAAGAGCGTCGGGAGGAAGG	61.036	20	259	2472	2730
c104773_g1_i2	Tri	(CAT)7	21	2858	2878	GGCGAGTGATGAAGTCCCAA	60.036	20	GAGCATCAGCAGGAAGGGAA	59.746	20	256	2777	3032	GGCGAGTGATGAAGTCCCAA	60.036	20	AAGAGCATCAGCAGGAAGGG	59.745	20	258	2777	3034	GGCGAGTGATGAAGTCCCAA	60.036	20	CGTGGAAATGCGTTTGGACA	59.691	20	231	2777	3007
c104775_g1_i1	Di	(TA)6	12	242	253	GGACAAACTGAGCCTGGTGA	59.891	20	CACTGCGCATTTTCAACCCA	59.968	20	171	114	284	GGACAAACTGAGCCTGGTGA	59.891	20	ACACTGCGCATTTTCAACCC	59.968	20	172	114	285	GAATGCATGCACCGTCGTTT	60.11	20	CACTGCGCATTTTCAACCCA	59.968	20	260	25	284
c104775_g1_i1	Di	(AT)6	12	427	438	TGGGTTGAAAATGCGCAGTG	59.968	20	GGCACCATTATGGCAATAAGC	57.969	21	221	265	485	GGGTTGAAAATGCGCAGTGT	59.968	20	GGCACCATTATGGCAATAAGC	57.969	21	220	266	485	AGGTTGGGTTGAAAATGCGC	59.967	20	GGCACCATTATGGCAATAAGC	57.969	21	225	261	485
c104778_g1_i1	Di	(TC)8	16	1594	1609	ATAACACCCGCTGGATGACC	59.82	20	ACATAACCGACGCTCACACA	59.684	20	249	1441	1689	TTCCCTGTTCTGACCCCACT	60.401	20	GGAGAGATGGGGGCAATGAG	59.89	20	267	1497	1763	TTCCCTGTTCTGACCCCACT	60.401	20	ACATAACCGACGCTCACACA	59.684	20	193	1497	1689
c104778_g1_i1	Di	(AC)6	12	1987	1998	CCGTTTGTGTCCCTGCATTG	60.039	20	CAGACATACTGTTTGCAGGCT	58.57	21	221	1894	2114	CAAAAAGGGGTGGGTCGAGA	59.89	20	CAGACATACTGTTTGCAGGCT	58.57	21	263	1852	2114	TCAAAAAGGGGTGGGTCGAG	59.89	20	CAGACATACTGTTTGCAGGCT	58.57	21	264	1851	2114
c104778_g1_i1	Mono	(T)14	14	3132	3145
c104778_g1_i2	Di	(TC)8	16	1594	1609	ATAACACCCGCTGGATGACC	59.82	20	ACATAACCGACGCTCACACA	59.684	20	249	1441	1689	TTCCCTGTTCTGACCCCACT	60.401	20	GGAGAGATGGGGGCAATGAG	59.89	20	267	1497	1763	TTCCCTGTTCTGACCCCACT	60.401	20	ACATAACCGACGCTCACACA	59.684	20	193	1497	1689
c104778_g1_i2	Di	(AC)6	12	1987	1998	CCGTTTGTGTCCCTGCATTG	60.039	20	CAGACATACTGTTTGCAGGCT	58.57	21	221	1894	2114	CAAAAAGGGGTGGGTCGAGA	59.89	20	CAGACATACTGTTTGCAGGCT	58.57	21	263	1852	2114	TCAAAAAGGGGTGGGTCGAG	59.89	20	CAGACATACTGTTTGCAGGCT	58.57	21	264	1851	2114
c104778_g1_i2	Mono	(T)14	14	3121	3134
c104779_g1_i1	Mono	(A)13	13	206	218	GCCCTTCATAAGCCTGGAGA	59.16	20	AACTGGAAGGCTCACACAGG	59.891	20	115	141	255	AGCCCTTCATAAGCCTGGAG	59.157	20	AACTGGAAGGCTCACACAGG	59.891	20	116	140	255	GCCCTTCATAAGCCTGGAGA	59.16	20	CTGGAAGGCTCACACAGGAC	60.321	20	113	141	253
c104779_g1_i2	Mono	(A)13	13	206	218	GCCCTTCATAAGCCTGGAGA	59.16	20	AACTGGAAGGCTCACACAGG	59.891	20	115	141	255	AGCCCTTCATAAGCCTGGAG	59.157	20	AACTGGAAGGCTCACACAGG	59.891	20	116	140	255	GCCCTTCATAAGCCTGGAGA	59.16	20	CTGGAAGGCTCACACAGGAC	60.321	20	113	141	253
c104779_g1_i3	Mono	(A)13	13	206	218	GCCCTTCATAAGCCTGGAGA	59.16	20	AACTGGAAGGCTCACACAGG	59.891	20	115	141	255	AGCCCTTCATAAGCCTGGAG	59.157	20	AACTGGAAGGCTCACACAGG	59.891	20	116	140	255	GCCCTTCATAAGCCTGGAGA	59.16	20	CTGGAAGGCTCACACAGGAC	60.321	20	113	141	253
c104787_g1_i1	Mono	(A)19	19	1	19
c104788_g1_i1	Mono	(T)13	13	962	974	TGCGCTCACAAATTTCTTTCCA	59.64	22	TGCAGGTGAATGTAAAAATCTTGCA	60.221	25	252	853	1104	TGCGCTCACAAATTTCTTTCCA	59.64	22	GCAGGTGAATGTAAAAATCTTGCA	58.771	24	251	853	1103	TGCGCTCACAAATTTCTTTCCA	59.64	22	TGCAGGTGAATGTAAAAATCTTGC	58.771	24	252	853	1104
c104791_g2_i1	Mono	(A)10	10	150	159	AGCAGAGAGAAGCACGGAAA	59.318	20	GTGTAGTCCAAAACGCCTTTGT	59.643	22	208	38	245	AAGCAGAGAGAAGCACGGAA	59.318	20	GTGTAGTCCAAAACGCCTTTGT	59.643	22	209	37	245	AAAGCAGAGAGAAGCACGGA	59.318	20	GTGTAGTCCAAAACGCCTTTGT	59.643	22	210	36	245
c104794_g1_i1	Tri	(CTC)6	18	710	727	CAGTGAGTCCAGTGTCCCTTC	59.999	21	CGGGTGAAGACAGTGAGGAG	59.755	20	278	619	896	CAGTGAGTCCAGTGTCCCTT	58.948	20	CGGGTGAAGACAGTGAGGAG	59.755	20	278	619	896	CAGTGAGTCCAGTGTCCCTTC	59.999	21	CACGGGTGAAGACAGTGAGG	60.32	20	280	619	898
c104794_g1_i1	Tri	(TCA)7	21	1041	1061	TCCAGCCGTGACCTTTTTGT	60.107	20	GGTCTCTATTCGCCGTCCTG	59.969	20	129	989	1117	TCCAGCCGTGACCTTTTTGT	60.107	20	TCTACCTGGTAACCGGCAGA	59.96	20	171	989	1159	TCCAGCCGTGACCTTTTTGT	60.107	20	GCCGTCCTGTAGCTCTCTTC	59.898	20	118	989	1106
c104794_g2_i1	Di	(TG)8	16	1793	1808	ACAAGACTGTTGAGACACCGT	59.519	21	TGACCTTGTAGGGACATTTGGT	59.286	22	158	1700	1857	CACAAGACTGTTGAGACACCG	59.139	21	TGACCTTGTAGGGACATTTGGT	59.286	22	159	1699	1857	ACAAGACTGTTGAGACACCGT	59.519	21	TTGACCTTGTAGGGACATTTGGT	59.861	23	159	1700	1858
c104796_g1_i1	Mono	(A)12	12	4	15
c104797_g1_i1	Di	(TA)7	14	1266	1279	ATCTCAGCTGTGCTTTCTGC	58.549	20	AGTCATACTGATCCCTTCCCCA	60.022	22	254	1151	1404	ATCTCAGCTGTGCTTTCTGC	58.549	20	GTCATACTGATCCCTTCCCCA	58.591	21	253	1151	1403	ATCTCAGCTGTGCTTTCTGC	58.549	20	AGTCATACTGATCCCTTCCCC	58.304	21	254	1151	1404
c104797_g1_i1	Mono	(T)14	14	1405	1418	TTTGGGGAAGGGATCAGTATG	57.048	21	ACCAGATGCTTCCAATAGGCA	59.434	21	210	1381	1590	TTTTGGGGAAGGGATCAGTATG	57.75	22	ACCAGATGCTTCCAATAGGCA	59.434	21	211	1380	1590	TGGAAGTGAAACTAAAACCAGCA	58.726	23	ACCAGATGCTTCCAATAGGCA	59.434	21	261	1330	1590
c104797_g1_i1	Mono	(A)10	10	3322	3331	ACATGAATGTGCTGCACTGC	59.757	20	GAACCCCGTCACACATCGAT	60.108	20	223	3254	3476	CATGAATGTGCTGCACTGCC	60.458	20	GAACCCCGTCACACATCGAT	60.108	20	222	3255	3476	ACATGAATGTGCTGCACTGC	59.757	20	AATGCCACTGCCTCAGATGG	60.395	20	279	3254	3532
c104797_g1_i2	Mono	(A)10	10	486	495	ACATGAATGTGCTGCACTGC	59.757	20	GAACCCCGTCACACATCGAT	60.108	20	223	418	640	CATGAATGTGCTGCACTGCC	60.458	20	GAACCCCGTCACACATCGAT	60.108	20	222	419	640	ACATGAATGTGCTGCACTGC	59.757	20	AATGCCACTGCCTCAGATGG	60.395	20	279	418	696
c104799_g1_i1	Di	(GT)6	12	765	776	TGGTGTTGTGGCCAGTTGTA	59.744	20	TCGTCCCTCACACTACGACT	59.964	20	209	654	862	TGGTGTTGTGGCCAGTTGTA	59.744	20	ACTCGTCCCTCACACTACGA	59.964	20	211	654	864	TGGTGTTGTGGCCAGTTGTA	59.744	20	CACACTCCACTGCTCCACAT	59.964	20	280	654	933
c10480_g1_i1	Mono	(A)10	10	238	247	AGGCATATGCACTGAGCCTC	59.892	20	ACGAACTAACGAACGTGGTCA	59.935	21	233	41	273	GAGGCATATGCACTGAGCCT	59.892	20	ACGAACTAACGAACGTGGTCA	59.935	21	234	40	273	TGAGGCATATGCACTGAGCC	60.179	20	ACGAACTAACGAACGTGGTCA	59.935	21	235	39	273
c104802_g1_i1	Mono	(A)14	14	174	187	ACTGGTTTTGTGGTCCATGGT	60.063	21	ACCCCTTGACTTTGTTGAGGT	59.431	21	262	6	267	TGGTTTTGTGGTCCATGGTCA	60.064	21	ACCCCTTGACTTTGTTGAGGT	59.431	21	260	8	267	CAAGCCAGGTTTGATGCATGT	59.726	21	ACCCCTTGACTTTGTTGAGGT	59.431	21	222	46	267
c104807_g1_i1	Tri	(CTT)6	18	369	386
c104808_g1_i1	Mono	(T)10	10	3887	3896	AATGCCACACTGTACTCACA	57.071	20	GCAGAACGCGCCAAACTAAT	59.832	20	161	3854	4014	AATGCCACACTGTACTCACA	57.071	20	CGCGCCAAACTAATCGACTC	59.702	20	155	3854	4008	AATGCCACACTGTACTCACA	57.071	20	ACGCGCCAAACTAATCGACT	60.389	20	156	3854	4009
c104811_g1_i1	Tri	(CAT)7	21	1	21
c104815_g2_i1	Di	(TG)7	14	35	48	CGCGTGATGTAGTGCAGAAC	59.633	20	TAACAGGCCTCTCATCCGGA	60.033	20	166	3	168	CGCGTGATGTAGTGCAGAAC	59.633	20	AGAAGCGCCAGTTCCATGAA	59.963	20	207	3	209	CGCGTGATGTAGTGCAGAAC	59.633	20	GCCTCTCATCCGGACGAAAA	60.108	20	160	3	162
c104816_g1_i1	Di	(AC)10	20	1	20
c104818_g1_i1	Di	(AC)10	20	1307	1326
c104822_g1_i1	Mono	(A)14	14	27	40	GATCAAATCAATGCAGCCTTGT	57.881	22	AGTTGCACACACCACCGTTA	60.108	20	197	0	196	GATCAAATCAATGCAGCCTTGT	57.881	22	GCACACACCACCGTTAATGC	60.387	20	193	0	192	GATCAAATCAATGCAGCCTTGT	57.881	22	GTTGCACACACCACCGTTAA	59.266	20	196	0	195
c104822_g1_i1	Mono	(A)12	12	1046	1057	CGGTGCAAACCCTTAAAGGC	60.039	20	GGCGTACACTTCTGCTGACT	60.038	20	162	989	1150	CGGTGCAAACCCTTAAAGGC	60.039	20	AGGCGTACACTTCTGCTGAC	60.038	20	163	989	1151	CGGTGCAAACCCTTAAAGGC	60.039	20	TGCAGGAATGTAACCCACCC	59.961	20	123	989	1111
c104822_g1_i2	Mono	(A)14	14	27	40	GATCAAATCAATGCAGCCTTGT	57.881	22	AGTTGCACACACCACCGTTA	60.108	20	197	0	196	GATCAAATCAATGCAGCCTTGT	57.881	22	GCACACACCACCGTTAATGC	60.387	20	193	0	192	GATCAAATCAATGCAGCCTTGT	57.881	22	GTTGCACACACCACCGTTAA	59.266	20	196	0	195
c104822_g1_i2	Mono	(A)12	12	1046	1057	CGGTGCAAACCCTTAAAGGC	60.039	20	GGCGTACACTTCTGCTGACT	60.038	20	162	989	1150	CGGTGCAAACCCTTAAAGGC	60.039	20	AGGCGTACACTTCTGCTGAC	60.038	20	163	989	1151	CGGTGCAAACCCTTAAAGGC	60.039	20	TGCAGGAATGTAACCCACCC	59.961	20	123	989	1111
c104823_g1_i2	Di	(AC)6	12	386	397	AGCCAACAACCCTCTTTGCT	60.106	20	AGATACCTGATGAACCGCGC	60.249	20	194	326	519	GAGCCAACAACCCTCTTTGC	59.685	20	AGATACCTGATGAACCGCGC	60.249	20	195	325	519	TTGGAATGACACCCCGACTC	59.676	20	AGATACCTGATGAACCGCGC	60.249	20	264	256	519
c104826_g1_i1	Mono	(A)10	10	75	84	ACATATACATAGCATTGCAGCTGC	59.845	24	CTCGCAAAGCACGAAGGATG	59.904	20	188	43	230	ACATATACATAGCATTGCAGCTGC	59.845	24	ATGGGAGGACTGGAGGTTGT	60.179	20	252	43	294	ACATATACATAGCATTGCAGCTGC	59.845	24	TTCCATCACCGACAACACCC	60.251	20	232	43	274
c104828_g1_i2	Mono	(T)10	10	1385	1394
c104829_g1_i1	Di	(CT)8	16	1	16
c10483_g1_i1	Mono	(T)14	14	75	88	AAGGCATGAAACCAGATCCA	57.095	20	TCTCCCTGCCTCACTTGAGA	59.885	20	212	42	253	AAGGCATGAAACCAGATCCA	57.095	20	AACTGTCATGGGGAGGGAGT	60.179	20	108	42	149	AAGGCATGAAACCAGATCCA	57.095	20	TGACTTCTCCCTGCCTCACT	60.179	20	217	42	258
c104831_g1_i1	Di	(GT)7	14	4205	4218	ACCAGGCTTCAGTTTCAGCA	59.817	20	CCGATGAGCAAAGAGAGCGA	60.179	20	208	4061	4268	ACCAGGCTTCAGTTTCAGCA	59.817	20	TCCGATGAGCAAAGAGAGCG	60.179	20	209	4061	4269	CAACCAGGCTTCAGTTTCAGC	60.001	21	CCGATGAGCAAAGAGAGCGA	60.179	20	210	4059	4268
c104843_g1_i1	Mono	(A)17	17	1	17
c104843_g1_i1	Mono	(T)11	11	259	269	AGAATTTCCACAGTGGTCATTATGA	58.516	25	CGTTCTGGAAGTGGGACCTC	60.037	20	240	224	463	AGAATTTCCACAGTGGTCATTATGA	58.516	25	GGGACCTCTCCTCCAAGACT	59.958	20	228	224	451	AGAATTTCCACAGTGGTCATTATGA	58.516	25	AAGTGGGACCTCTCCTCCAA	59.806	20	232	224	455
c104846_g1_i1	Di	(AC)10	20	1	20
c104846_g1_i1	Di	(TG)6	12	2455	2466	GGCCTTCTTCAGCACCTGAT	60.035	20	CATTAGCTTTAGCCGCAGCC	59.691	20	211	2345	2555	CTGCTCCTTCTGCTTCAGCT	60.036	20	CATTAGCTTTAGCCGCAGCC	59.691	20	271	2285	2555	AGATCCGTCACGTTTGCCAT	60.036	20	CATTAGCTTTAGCCGCAGCC	59.691	20	138	2418	2555
c104846_g1_i2	Di	(AC)10	20	1	20
c104846_g1_i2	Di	(TG)6	12	2455	2466	AGATCCGTCACGTTTGCCAT	60.036	20	TCGTTTGTCTGTCGGGAGTG	59.968	20	221	2418	2638	AGATCCGTCACGTTTGCCAT	60.036	20	ACGCCAGTGTCATCTCGTTT	59.966	20	245	2418	2662	AGATCCGTCACGTTTGCCAT	60.036	20	AACGCCAGTGTCATCTCGTT	59.966	20	246	2418	2663
c104847_g1_i1	Mono	(A)11	11	1	11
c104850_g1_i1	Mono	(A)10	10	2346	2355	GTGCTGGAAGAAGGCCATCT	60.035	20	CCGTGTTCTCAATCTTTACAGCA	59.254	23	256	2205	2460	CTGCCCTACGGACACTTACC	59.825	20	CCGTGTTCTCAATCTTTACAGCA	59.254	23	181	2280	2460	AAGTGGTCGGGATGCTGATC	59.821	20	CCGTGTTCTCAATCTTTACAGCA	59.254	23	277	2184	2460
c104851_g1_i1	Di	(AT)8	16	1	16
c104855_g1_i1	Di	(TG)6	12	2770	2781	ACTGCCACTATCACCGCATT	59.747	20	TGGCAACATAGATTTTAATGAGACA	57.064	25	220	2600	2819	CGCATTTGTGTGCCTCTGTT	59.688	20	TGGCAACATAGATTTTAATGAGACA	57.064	25	206	2614	2819	ACTGCCACTATCACCGCATT	59.747	20	TGGCAACATAGATTTTAATGAGACAA	57.653	26	220	2600	2819
c104857_g1_i1	Mono	(T)10	10	746	755
c104859_g1_i1	Di	(AC)8	16	516	531
c104865_g1_i1	Mono	(A)18	18	1	18
c104865_g1_i1	Mono	(A)12	12	1230	1241
c10487_g1_i1	Di	(AC)10	20	1	20
c104870_g3_i1	Mono	(T)13	13	326	338	TTCTTTTGTTTCCATCGCTTCA	57.09	22	AGGCGCTTTTCAGTGAAAAACA	59.835	22	279	154	432	TTCTTTTGTTTCCATCGCTTCA	57.09	22	GGCGCTTTTCAGTGAAAAACA	58.465	21	278	154	431	TTCTTTTGTTTCCATCGCTTCA	57.09	22	GCGCTTTTCAGTGAAAAACAGG	59.464	22	277	154	430
c104880_g1_i1	Mono	(A)15	15	1	15
c104880_g1_i1	Mono	(T)11	11	508	518	ATCGAAGCGAATGGGAGTCC	59.895	20	ACAGTATTACATGGTGGGTTACGT	59.777	24	187	370	556	CGAAGCGAATGGGAGTCCTT	60.108	20	ACAGTATTACATGGTGGGTTACGT	59.777	24	185	372	556	GAGGGTGGAAATCGAAGCGA	60.108	20	ACAGTATTACATGGTGGGTTACGT	59.777	24	197	360	556
c104880_g2_i1	Mono	(T)12	12	143	154	TCCATCTCCTGTTGTCCCCT	59.881	20	TGATCTACGCAGAGATTAAGCACA	59.902	24	101	88	188	GTCCATCTCCTGTTGTCCCC	59.747	20	TGATCTACGCAGAGATTAAGCACA	59.902	24	102	87	188	TCCATCTCCTGTTGTCCCCT	59.881	20	GATCTACGCAGAGATTAAGCACA	58.388	23	100	88	187
c104882_g1_i1	Di	(GT)8	16	5	20
c104882_g2_i1	Mono	(A)10	10	755	764	CTGCGGTGCTTTGAAAGGAG	59.761	20	AACAGGGACACAGCATGAGG	59.963	20	277	536	812	CTGCGGTGCTTTGAAAGGAG	59.761	20	AGGGACACAGCATGAGGGAT	60.623	20	274	536	809	GCGGTGCTTTGAAAGGAGC	60.081	19	AACAGGGACACAGCATGAGG	59.963	20	275	538	812
c104888_g1_i1	Mono	(A)14	14	261	274	TCTGATTGCACAGCTCTGCT	59.676	20	GGTGGATTTCTTGCAACGGG	59.756	20	205	226	430	TCTGATTGCACAGCTCTGCT	59.676	20	GGGTGGATTTCTTGCAACGG	59.756	20	206	226	431	CTCTGATTGCACAGCTCTGC	59.272	20	GGTGGATTTCTTGCAACGGG	59.756	20	206	225	430
c104901_g1_i1	Tri	(CAT)6	18	790	807	GCACCAGTACAGGAAGCAGT	59.965	20	CAGTGGATGAGGAGGAGGGA	60.032	20	258	603	860	GCAAGAGACACCACCTCCTC	60.037	20	CCAACTCTAAAGGGCTGGGG	60.034	20	155	766	920	GCAAGAGACACCACCTCCTC	60.037	20	GAACTGGCTGCTCCAAGGAT	60.035	20	243	766	1008
c104901_g1_i2	Tri	(CAT)6	18	790	807	GCACCAGTACAGGAAGCAGT	59.965	20	CAGTGGATGAGGAGGAGGGA	60.032	20	258	603	860	GCAAGAGACACCACCTCCTC	60.037	20	CCAACTCTAAAGGGCTGGGG	60.034	20	155	766	920	GCAAGAGACACCACCTCCTC	60.037	20	GAACTGGCTGCTCCAAGGAT	60.035	20	243	766	1008
c104901_g1_i3	Tri	(CAT)6	18	790	807	GCACCAGTACAGGAAGCAGT	59.965	20	CAGTGGATGAGGAGGAGGGA	60.032	20	258	603	860	GCAAGAGACACCACCTCCTC	60.037	20	CCAACTCTAAAGGGCTGGGG	60.034	20	155	766	920	GCAAGAGACACCACCTCCTC	60.037	20	GAACTGGCTGCTCCAAGGAT	60.035	20	243	766	1008
c104903_g1_i1	Di	(TG)6	12	3684	3695	GTTTTGTGGAACCGAGGCAA	59.258	20	TGCAGCTTGAGGATAAAGACGT	60.028	22	106	3640	3745	TGTGGAACCGAGGCAATTTG	59.042	20	TGCAGCTTGAGGATAAAGACGT	60.028	22	102	3644	3745	GTGGAACCGAGGCAATTTGT	59.041	20	TGCAGCTTGAGGATAAAGACGT	60.028	22	101	3645	3745
c104903_g1_i1	Tri	(AAC)5	15	96	110	ACTGTTCAAAAACTTCTGTCTGGT	58.99	24	CTGGCTGTGTGACTCTTCCA	59.606	20	221	5	225	ACTGTTCAAAAACTTCTGTCTGGT	58.99	24	ACTGGCTGTGTGACTCTTCC	59.605	20	222	5	226	ACATGCTCTGTCATTAAGGTACTCT	59.576	25	CTGGCTGTGTGACTCTTCCA	59.606	20	181	45	225
c104903_g1_i1	Tri	(CCT)5	15	457	471	GGCCCTTCTCAGTCAAGCAT	60.035	20	TGGATGTGTTGGCAGAGGTC	59.963	20	273	385	657	AGCATTCCTCGCCTTTCTCC	60.107	20	TGGATGTGTTGGCAGAGGTC	59.963	20	258	400	657	GGCCCTTCTCAGTCAAGCAT	60.035	20	TGGGGGTGATCAAATAGCCG	59.817	20	213	385	597
c104903_g1_i2	Tri	(AAC)5	15	96	110	ACTGTTCAAAAACTTCTGTCTGGT	58.99	24	CTGGCTGTGTGACTCTTCCA	59.606	20	221	5	225	ACTGTTCAAAAACTTCTGTCTGGT	58.99	24	ACTGGCTGTGTGACTCTTCC	59.605	20	222	5	226	ACATGCTCTGTCATTAAGGTACTCT	59.576	25	CTGGCTGTGTGACTCTTCCA	59.606	20	181	45	225
c104903_g1_i2	Tri	(CCT)5	15	457	471	GGCCCTTCTCAGTCAAGCAT	60.035	20	TGGATGTGTTGGCAGAGGTC	59.963	20	273	385	657	AGCATTCCTCGCCTTTCTCC	60.107	20	TGGATGTGTTGGCAGAGGTC	59.963	20	258	400	657	GGCCCTTCTCAGTCAAGCAT	60.035	20	TGGGGGTGATCAAATAGCCG	59.817	20	213	385	597
c10491_g1_i1	Mono	(A)15	15	1	15
c104910_g1_i1	Mono	(T)11	11	179	189	GCAATCTGGATGCCTGTTGC	60.179	20	AAGGGTGTTCATTGTGGGCT	59.812	20	277	10	286	GCAATCTGGATGCCTGTTGC	60.179	20	GGTGTTCATTGTGGGCTGTG	59.685	20	274	10	283	GCAATCTGGATGCCTGTTGC	60.179	20	CAAGGGTGTTCATTGTGGGC	59.682	20	278	10	287
c104911_g1_i1	Mono	(A)10	10	393	402	TGCGTCTGTCCAAAAGAGCA	60.179	20	TAACGGGGCTTTGCGATCAT	60.107	20	194	360	553	GTGCGTCTGTCCAAAAGAGC	59.764	20	TAACGGGGCTTTGCGATCAT	60.107	20	195	359	553	TTCTTGTGTGAGGGAGTGCG	60.25	20	TAACGGGGCTTTGCGATCAT	60.107	20	210	344	553
c104912_g1_i1	Tri	(ATT)6	18	1	18
c104917_g1_i1	Mono	(T)10	10	853	862	GCAGCAGAAACAGCACATCA	59.405	20	CGTGGACTGTTCCCTTCTCC	60.037	20	198	714	911	GGAGCGTGTAGGAGCACTTA	59.184	20	CGTGGACTGTTCCCTTCTCC	60.037	20	243	669	911	AGCAGCAGAAACAGCACATC	59.12	20	CGTGGACTGTTCCCTTCTCC	60.037	20	199	713	911
c104920_g1_i1	Tri	(ATA)5	15	147	161	CAGGCAGCCGAATACATCCA	60.179	20	TGCAGACAGTATTGTGCCGT	59.965	20	259	37	295	CAGGCAGCCGAATACATCCA	60.179	20	CAGAAGGCGCTGTTGTCCTA	60.037	20	209	37	245	TACATCCATCACGGCAGCAA	59.748	20	TGCAGACAGTATTGTGCCGT	59.965	20	215	81	295
c104921_g1_i1	Di	(TG)10	20	1697	1716
c104921_g1_i1	Mono	(A)11	11	149	159	TGTCTGCAGGCCTGAATTGA	59.599	20	GGTGCCTTTTACCAGTGGGA	59.888	20	273	84	356	TGCAGGCCTGAATTGACTCT	59.305	20	CTCCAGAGACGGTGCCTTTT	59.965	20	279	88	366	TGCAGGCCTGAATTGACTCT	59.305	20	GGTGCCTTTTACCAGTGGGA	59.888	20	269	88	356
c104922_g1_i1	Compound	(GA)6gcgcgcgcgggaaagagagtgctgaagtgtaggtccctgcggtttagaatgaacaagagagcgcgcgcgagtgcga(GT)6	100	3664	3763	ACAGAAGCGGAGACAGATGC	60.108	20	AGTCAGCAAAGCCTTCCCTC	59.963	20	223	3613	3835	ACAGAAGCGGAGACAGATGC	60.108	20	CCTCATTCCGCTCCGTCTTT	60.108	20	207	3613	3819	ACAGAAGCGGAGACAGATGC	60.108	20	TCGCACTCTCTCCAATCACG	59.829	20	279	3613	3891
c104922_g1_i1	Mono	(T)13	13	527	539	AGCGACGCCATTCATCCTTA	59.536	20	TCGCCTTGATTTCACGCTCT	60.037	20	268	396	663	TAGCGACGCCATTCATCCTT	59.536	20	TCGCCTTGATTTCACGCTCT	60.037	20	269	395	663	TTAGCGACGCCATTCATCCT	59.536	20	TCGCCTTGATTTCACGCTCT	60.037	20	270	394	663
c104922_g1_i2	Compound	(GA)6gcgcgcgcgggaaagagagtgctgaagtgtaggtccctgcggtttagaatgaacaagagagcgcgcgcgagtgcga(GT)6	100	1113	1212	ACAGAAGCGGAGACAGATGC	60.108	20	AGTCAGCAAAGCCTTCCCTC	59.963	20	223	1062	1284	ACAGAAGCGGAGACAGATGC	60.108	20	CCTCATTCCGCTCCGTCTTT	60.108	20	207	1062	1268	ACAGAAGCGGAGACAGATGC	60.108	20	TCGCACTCTCTCCAATCACG	59.829	20	279	1062	1340
c104924_g1_i1	Tri	(AAT)5	15	973	987	TCCATCTTATCAGCAAGGGTTG	58.11	22	TCATGCCAGGTGAGAAGCAT	59.378	20	271	803	1073	TCCATCTTATCAGCAAGGGTTG	58.11	22	ATCATGCCAGGTGAGAAGCA	59.378	20	272	803	1074	TTCCATCTTATCAGCAAGGGTTG	58.728	23	TCATGCCAGGTGAGAAGCAT	59.378	20	272	802	1073
c104925_g1_i1	Di	(CA)6	12	189	200	GTTGTGCTGGAGCTGTGTTG	59.97	20	GACTCACACACACTCGGAGG	60.039	20	182	53	234	TTGTGCTGGAGCTGTGTTGA	60.107	20	GACTCACACACACTCGGAGG	60.039	20	181	54	234	TGTGCTGGAGCTGTGTTGAT	59.891	20	GACTCACACACACTCGGAGG	60.039	20	180	55	234
c104925_g1_i2	Di	(CA)6	12	108	119	GCTTACGCTGGTCTCTCTGG	60.179	20	GACTCACACACACTCGGAGG	60.039	20	126	28	153	GCTTACGCTGGTCTCTCTGG	60.179	20	CACTCGGAGGGAACGTGTTT	60.25	20	116	28	143	TCTCCATCTTCACCTGGGGA	59.583	20	GACTCACACACACTCGGAGG	60.039	20	148	6	153
c104929_g1_i1	Di	(GA)6	12	14	25
c104932_g1_i1	Mono	(T)10	10	1534	1543	AGCCTGGACGACGTCATTTT	59.965	20	GCAAAGCCCCATATTGCAACA	60.066	21	127	1477	1603	AGCCTGGACGACGTCATTTT	59.965	20	TCTCCTAAAGCAAAGCCCCA	58.928	20	136	1477	1612	AGCCTGGACGACGTCATTTT	59.965	20	AGCAAAGCCCCATATTGCAAC	59.792	21	128	1477	1604
c104932_g1_i1	Mono	(T)11	11	1809	1819
c104932_g1_i2	Mono	(T)10	10	1585	1594	AGCCTGGACGACGTCATTTT	59.965	20	GCAAAGCCCCATATTGCAACA	60.066	21	127	1528	1654	AGCCTGGACGACGTCATTTT	59.965	20	TCTCCTAAAGCAAAGCCCCA	58.928	20	136	1528	1663	AGCCTGGACGACGTCATTTT	59.965	20	AGCAAAGCCCCATATTGCAAC	59.792	21	128	1528	1655
c104932_g1_i2	Mono	(T)11	11	1860	1870
c104936_g1_i1	Mono	(T)10	10	547	556	TGAGGGAAAACAATAGAGCCACA	59.926	23	ACTGACGGTTTTTCCAGTCCA	59.789	21	233	352	584	GGGAAAACAATAGAGCCACATCC	59.618	23	ACTGACGGTTTTTCCAGTCCA	59.789	21	230	355	584	CCTAAAGGGAAAACTCCTACAGGA	59.465	24	GTGCGGTTATCTCCTGGAGG	59.895	20	222	459	680
c104936_g2_i1	Tetra	(CAAA)5	20	1	20
c104936_g3_i1	Di	(CA)6	12	13	24
c104936_g3_i1	Mono	(T)10	10	261	270
c104937_g1_i1	Mono	(A)14	14	120	133	TTGGATGGAAACCAGGAGGC	59.96	20	CTGGTGGCAGATGGACGATT	60.108	20	112	52	163	TTGGATGGAAACCAGGAGGC	59.96	20	TGGTGGCAGATGGACGATTT	59.672	20	111	52	162	CCTGCTCCTCTTCGGAACAA	59.678	20	CTGGTGGCAGATGGACGATT	60.108	20	145	19	163
c104944_g1_i1	Di	(GT)8	16	1	16
c104945_g1_i1	Mono	(A)11	11	1049	1059	ACAGGTATCAGTTGCTGCCC	60.035	20	CCGTAGTGCCGATTTCCTGT	60.108	20	258	1026	1283	ACAGGTATCAGTTGCTGCCC	60.035	20	ACCGTAGTGCCGATTTCCTG	60.108	20	259	1026	1284	ACAGGTATCAGTTGCTGCCC	60.035	20	AACCGTAGTGCCGATTTCCT	59.388	20	260	1026	1285
c104946_g1_i1	Mono	(A)15	15	32	46
c104960_g1_i1	Di	(TA)9	18	4	21
[truncated: 106,971 more rows]
