# Supplementary material for: Revelation of candidate genes and molecular mechanism of reproductive seasonality in female rohu (Labeo rohita Ham.) by RNA sequencing
Source: BMC Genomics. 2021 Sep 22;22:685. doi: 10.1186/s12864-021-08001-6 (PMC8456608; doi:10.1186/s12864-021-08001-6)
Supplement: Supplementary file 9 — Additional file 9. [file 12864_2021_8001_MOESM9_ESM.xlsx]

## Sheet: Title and author details
Revelation of candidate genes and molecular mechanism of reproductive seasonality in female rohu (Labeo rohita Ham) by RNA sequencing
Sarika Jaiswal1#, Samiran Nandi2#*, Mir Asif Iquebal1, Rahul Singh Jasrotia1, Sunita Patra2, Gayatri Mishra2, Uday Kumar Udit2, Dinesh Kumar Sahu2, U.B. Angadi1, Prem Kumar Meher2, Padmanav Routray2, Jitendra Kumar Sundaray2, Dhananjay Kumar Verma2, Paramananda Das2, Pallipuram Jayasankar2, Anil Rai1 and Dinesh Kumar1*
1Centre for Agricultural Bioinformatics, ICAR-Indian Agricultural Statistics Research Institute, New Delhi
2ICAR- Central Institute of Freshwater Aquaculture, Bhubaneswar, Odhisa
*Joint Corresponding Author
Dinesh Kumar (dinesh.kumar@icar.gov.in); Samiran Nandi (eurekhain@yahoo.co.in)
#Authors Contributed Equally

## Sheet: summer_against_danio rerio
Supplementary file 9: Single nucleotide polymorphism identified form summer and winter samples against danio rerio genome and de novo transcriptome assembly of rohu
#CHROM	POS	ID	REF	ALT	QUAL	FILTER	INFO	FORMAT	summer
10	78394	.	C	T	33.156	.	DP=15;VDB=1.19856e-05;SGB=-0.662043;MQSB=0;MQ0F=0.133333;AC=2;AN=2;DP4=0,0,2,7;MQ=28	GT:PL	1/1:60,27,0
5	63042603	.	A	G	33.1726	.	DP=15;VDB=0.00800342;SGB=-0.556411;MQSB=1;MQ0F=0;AC=2;AN=2;DP4=0,0,3,1;MQ=28	GT:PL	1/1:60,12,0
2	22108390	.	C	A	33.1895	.	DP=15;VDB=0.0481133;SGB=-0.511536;MQSB=1;MQ0F=0;AC=2;AN=2;DP4=0,0,1,2;MQ=37	GT:PL	1/1:60,9,0
14	24079428	.	A	T	34.1721	.	DP=15;VDB=0.0058656;SGB=-0.556411;MQSB=1;MQ0F=0;AC=2;AN=2;DP4=0,0,1,3;MQ=37	GT:PL	1/1:61,12,0
18	18005111	.	G	C	34.3216	.	DP=15;VDB=0.00131677;SGB=-0.616816;RPB=0.0559863;MQB=0.895781;MQSB=0.857112;BQB=0.0559863;MQ0F=0;ICB=1;HOB=0.5;AC=1;AN=2;DP4=3,1,2,4;MQ=35	GT:PL	0/1:67,0,102
22	16809865	.	T	G	35.1569	.	DP=15;VDB=7.99767e-05;SGB=-0.636426;MQ0F=0;AC=2;AN=2;DP4=0,0,0,7;MQ=37	GT:PL	1/1:62,21,0
4	16100348	.	T	C	35.159	.	DP=15;VDB=0.000411984;SGB=-0.616816;MQSB=1;MQ0F=0;AC=2;AN=2;DP4=0,0,5,1;MQ=33	GT:PL	1/1:62,18,0
6	19656025	.	C	T	35.1887	.	DP=15;VDB=0.0433485;SGB=-0.511536;MQSB=1;MQ0F=0;AC=2;AN=2;DP4=0,0,2,1;MQ=29	GT:PL	1/1:62,9,0
18	14732167	.	A	G	36.1715	.	DP=15;VDB=0.00766117;SGB=-0.556411;MQ0F=0;AC=2;AN=2;DP4=0,0,4,0;MQ=25	GT:PL	1/1:63,12,0
8	48969029	.	A	T	37.1628	.	DP=15;VDB=0.00286036;SGB=-0.590765;MQSB=0;MQ0F=0;AC=2;AN=2;DP4=0,0,3,2;MQ=32	GT:PL	1/1:64,15,0
12	27132375	.	G	T	37.1882	.	DP=15;VDB=0.0506481;SGB=-0.511536;MQ0F=0;AC=2;AN=2;DP4=0,0,0,3;MQ=33	GT:PL	1/1:64,9,0
18	18005640	.	C	T	37.1882	.	DP=15;VDB=0.0221621;SGB=-0.511536;MQSB=1;MQ0F=0;AC=2;AN=2;DP4=0,0,1,2;MQ=37	GT:PL	1/1:64,9,0
6	7395953	.	C	T	38.1563	.	DP=15;VDB=6.71664e-05;SGB=-0.636426;MQ0F=0;AC=2;AN=2;DP4=0,0,7,0;MQ=37	GT:PL	1/1:65,21,0
8	18579956	.	G	T	38.1712	.	DP=15;VDB=0.00701511;SGB=-0.556411;MQ0F=0;AC=2;AN=2;DP4=0,0,0,4;MQ=34	GT:PL	1/1:65,12,0
KN150411.1	18009	.	G	C	38.4003	.	DP=15;VDB=0.0588947;SGB=-0.511536;RPB=0.810265;MQB=0.810265;MQSB=1;BQB=0.810265;MQ0F=0.6;ICB=1;HOB=0.5;AC=1;AN=2;DP4=1,3,0,3;MQ=31	GT:PL	0/1:71,0,85
1	22583137	.	G	A	39.0368	.	DP=15;VDB=0.0148128;SGB=-0.590765;RPB=1;MQB=1;MQSB=0;BQB=1;MQ0F=0;ICB=1;HOB=0.5;AC=1;AN=2;DP4=0,1,4,1;MQ=29	GT:PL	0/1:72,0,11
9	12700637	.	G	A	39.3381	.	DP=15;VDB=0.012598;SGB=-0.616816;RPB=0.153355;MQB=0.0253494;MQSB=0.375311;BQB=0.981425;MQ0F=0.466667;ICB=1;HOB=0.5;AC=1;AN=2;DP4=4,4,1,5;MQ=12	GT:PL	0/1:72,0,12
5	31701911	.	T	C	40.171	.	DP=15;VDB=0.0058656;SGB=-0.556411;MQ0F=0;AC=2;AN=2;DP4=0,0,0,4;MQ=37	GT:PL	1/1:67,12,0
7	17489859	.	A	G	40.2214	.	DP=15;VDB=0.02;SGB=-0.453602;MQ0F=0;AC=2;AN=2;DP4=0,0,2,0;MQ=37	GT:PL	1/1:67,6,0
21	19759651	.	T	A	41.154	.	DP=15;VDB=2.83141e-08;SGB=-0.676189;MQ0F=0;AC=2;AN=2;DP4=0,0,0,11;MQ=35	GT:PL	1/1:68,33,0
21	9544277	.	A	T	41.1878	.	DP=15;VDB=0.0249187;SGB=-0.511536;MQ0F=0;AC=2;AN=2;DP4=0,0,3,0;MQ=33	GT:PL	1/1:68,9,0
25	4854037	.	C	A	41.1917	.	DP=15;VDB=0.000184727;SGB=-0.676189;RPB=0.112836;MQB=0.0632055;MQSB=0.370881;BQB=0.808101;MQ0F=0.266667;ICB=1;HOB=0.5;AC=1;AN=2;DP4=2,2,8,3;MQ=16	GT:PL	0/1:74,0,49
7	24227755	.	C	T	42.1623	.	DP=15;VDB=0.00266814;SGB=-0.590765;MQSB=1;MQ0F=0;AC=2;AN=2;DP4=0,0,4,1;MQ=29	GT:PL	1/1:69,15,0
10	5017871	.	T	A	42.1877	.	DP=15;VDB=0.392388;SGB=-0.511536;MQ0F=0;AC=2;AN=2;DP4=0,0,0,3;MQ=37	GT:PL	1/1:69,9,0
4	71609991	.	A	T	43.1539	.	DP=15;VDB=3.38702e-08;SGB=-0.676189;MQ0F=0.533333;AC=2;AN=2;DP4=0,0,0,11;MQ=20	GT:PL	1/1:70,33,0
13	21989344	.	C	T	43.158	.	DP=15;VDB=0.000904524;SGB=-0.616816;MQSB=1;MQ0F=0;AC=2;AN=2;DP4=0,0,5,1;MQ=27	GT:PL	1/1:70,18,0
5	25512568	.	T	C	43.1623	.	DP=15;VDB=0.00215942;SGB=-0.590765;MQSB=0.833333;MQ0F=0;AC=2;AN=2;DP4=0,0,2,3;MQ=29	GT:PL	1/1:70,15,0
9	34543057	.	C	A	43.1623	.	DP=15;VDB=0.00215942;SGB=-0.590765;MQSB=1;MQ0F=0;AC=2;AN=2;DP4=0,0,1,4;MQ=37	GT:PL	1/1:70,15,0
12	7486377	.	G	A	43.1708	.	DP=15;VDB=0.00701511;SGB=-0.556411;MQ0F=0;AC=2;AN=2;DP4=0,0,4,0;MQ=25	GT:PL	1/1:70,12,0
1	41512275	.	C	T	43.8575	.	DP=15;VDB=0.1044;SGB=-0.662043;RPB=0.89683;MQB=0.764228;MQSB=0.966012;BQB=0.726149;MQ0F=0.4;ICB=1;HOB=0.5;AC=1;AN=2;DP4=3,2,4,5;MQ=12	GT:PL	0/1:77,0,16
19	41580875	.	T	A	44.1538	.	DP=15;VDB=4.9757e-06;SGB=-0.680642;MQ0F=0;AC=2;AN=2;DP4=0,0,0,12;MQ=37	GT:PL	1/1:71,36,0
24	31179637	.	T	A	44.158	.	DP=15;VDB=0.000652271;SGB=-0.616816;MQSB=1;MQ0F=0;AC=2;AN=2;DP4=0,0,1,5;MQ=35	GT:PL	1/1:71,18,0
6	41098572	.	C	G	44.1623	.	DP=15;VDB=0.0143941;SGB=-0.590765;MQ0F=0;AC=2;AN=2;DP4=0,0,5,0;MQ=29	GT:PL	1/1:71,15,0
18	6650623	.	C	A	44.1708	.	DP=15;VDB=0.00671048;SGB=-0.556411;MQ0F=0;AC=2;AN=2;DP4=0,0,0,4;MQ=37	GT:PL	1/1:71,12,0
21	28694809	.	A	G	44.1708	.	DP=15;VDB=0.0175817;SGB=-0.556411;MQ0F=0;AC=2;AN=2;DP4=0,0,4,0;MQ=28	GT:PL	1/1:71,12,0
3	59592356	.	T	G	44.1708	.	DP=15;VDB=0.0117389;SGB=-0.556411;MQSB=1;MQ0F=0;AC=2;AN=2;DP4=0,0,2,2;MQ=31	GT:PL	1/1:71,12,0
7	30290740	.	G	A	45.158	.	DP=15;VDB=0.00398637;SGB=-0.616816;MQSB=1;MQ0F=0;AC=2;AN=2;DP4=0,0,5,1;MQ=29	GT:PL	1/1:72,18,0
4	24165945	.	T	A	45.1707	.	DP=15;VDB=0.0058656;SGB=-0.556411;MQ0F=0;AC=2;AN=2;DP4=0,0,4,0;MQ=37	GT:PL	1/1:72,12,0
15	28317994	.	C	T	46.0684	.	DP=15;VDB=0.00169601;SGB=-0.616816;RPB=1;MQB=1;MQSB=0.202566;BQB=1;MQ0F=0;ICB=1;HOB=0.5;AC=1;AN=2;DP4=1,0,3,3;MQ=31	GT:PL	0/1:79,0,11
7	22354941	.	A	G	46.106	.	DP=15;VDB=9.8467e-05;SGB=-0.651104;RPB=1;MQB=1;MQSB=0.462292;BQB=1;MQ0F=0;ICB=1;HOB=0.5;AC=1;AN=2;DP4=0,1,3,5;MQ=33	GT:PL	0/1:78,0,8
19	33050940	.	A	G	46.158	.	DP=15;VDB=0.000543789;SGB=-0.616816;MQ0F=0;AC=2;AN=2;DP4=0,0,0,6;MQ=31	GT:PL	1/1:73,18,0
7	37823034	.	G	T	47.1622	.	DP=15;VDB=0.00248765;SGB=-0.590765;MQSB=1;MQ0F=0;AC=2;AN=2;DP4=0,0,4,1;MQ=29	GT:PL	1/1:74,15,0
7	45725721	.	T	C	47.1707	.	DP=15;VDB=0.00671048;SGB=-0.556411;MQSB=1;MQ0F=0;AC=2;AN=2;DP4=0,0,2,2;MQ=25	GT:PL	1/1:74,12,0
23	8262160	.	T	G	48.1537	.	DP=15;VDB=4.76199e-08;SGB=-0.686358;MQ0F=0;AC=2;AN=2;DP4=0,0,14,0;MQ=25	GT:PL	1/1:75,42,0
6	23836681	.	C	T	48.1538	.	DP=15;VDB=4.13851e-08;SGB=-0.676189;MQ0F=0;AC=2;AN=2;DP4=0,0,11,0;MQ=26	GT:PL	1/1:75,33,0
14	12076257	.	C	G	48.1547	.	DP=15;VDB=2.30147e-05;SGB=-0.651104;MQSB=1;MQ0F=0;AC=2;AN=2;DP4=0,0,1,7;MQ=35	GT:PL	1/1:75,24,0
4	10612375	.	A	G	48.1622	.	DP=15;VDB=0.00231828;SGB=-0.590765;MQ0F=0;AC=2;AN=2;DP4=0,0,5,0;MQ=25	GT:PL	1/1:75,15,0
10	23056262	.	A	G	48.1707	.	DP=15;VDB=0.0058656;SGB=-0.556411;MQ0F=0;AC=2;AN=2;DP4=0,0,0,4;MQ=25	GT:PL	1/1:75,12,0
5	19249116	.	A	G	48.1707	.	DP=15;VDB=0.00911214;SGB=-0.556411;MQ0F=0;AC=2;AN=2;DP4=0,0,0,4;MQ=25	GT:PL	1/1:75,12,0
22	11676227	.	G	T	50	.	DP=15;VDB=1.67207e-07;SGB=-0.686358;RPB=1;MQB=1;MQSB=0.114463;BQB=1;MQ0F=0.266667;AC=2;AN=2;DP4=0,1,5,9;MQ=12	GT:PL	1/1:77,26,0
10	29822610	.	T	A	51	.	DP=15;VDB=7.99767e-05;SGB=-0.636426;MQ0F=0;AC=2;AN=2;DP4=0,0,0,7;MQ=37	GT:PL	1/1:78,21,0
2	54966572	.	T	C	51	.	DP=15;VDB=4.32266e-05;SGB=-0.651104;RPB=0;MQB=0;BQB=0;MQ0F=0;ICB=1;HOB=0.5;AC=1;AN=2;DP4=2,0,8,0;MQ=27	GT:PL	0/1:85,0,23
10	78378	.	A	T	52	.	DP=15;VDB=0.000251406;SGB=-0.636426;MQ0F=0.133333;AC=2;AN=2;DP4=0,0,0,7;MQ=35	GT:PL	1/1:79,21,0
11	25139493	.	A	T	52	.	DP=15;VDB=2.61382e-09;SGB=-0.688148;MQ0F=0.533333;AC=2;AN=2;DP4=0,0,0,15;MQ=11	GT:PL	1/1:79,42,0
14	28214255	.	T	C	52	.	DP=15;VDB=1.58622e-05;SGB=-0.662043;RPB=0.011109;MQB=0.011109;MQSB=0.011109;BQB=0.118179;MQ0F=0;ICB=1;HOB=0.5;AC=1;AN=2;DP4=5,0,0,9;MQ=29	GT:PL	0/1:85,0,86
22	34856653	.	G	A	52	.	DP=15;VDB=4.70279e-08;SGB=-0.680642;MQSB=1;MQ0F=0;AC=2;AN=2;DP4=0,0,2,10;MQ=25	GT:PL	1/1:79,36,0
24	21037561	.	A	C	52	.	DP=15;VDB=0.000595752;SGB=-0.616816;MQ0F=0;AC=2;AN=2;DP4=0,0,6,0;MQ=25	GT:PL	1/1:79,18,0
14	2376022	.	C	T	53	.	DP=15;VDB=0.037241;SGB=-0.636426;RPB=0.785785;MQB=0.295105;MQSB=0.655816;BQB=0.985046;MQ0F=0;ICB=1;HOB=0.5;AC=1;AN=2;DP4=4,4,1,6;MQ=23	GT:PL	0/1:86,0,96
19	27301779	.	T	C	53	.	DP=15;VDB=0.00800342;SGB=-0.556411;MQSB=1;MQ0F=0;AC=2;AN=2;DP4=0,0,2,2;MQ=25	GT:PL	1/1:80,12,0
22	34854433	.	A	G	53	.	DP=15;VDB=0.00701511;SGB=-0.556411;MQ0F=0;AC=2;AN=2;DP4=0,0,4,0;MQ=37	GT:PL	1/1:80,12,0
19	41580881	.	C	A	54	.	DP=15;VDB=4.9757e-06;SGB=-0.680642;MQ0F=0;AC=2;AN=2;DP4=0,0,0,12;MQ=37	GT:PL	1/1:81,36,0
8	45415724	.	T	G	54	.	DP=15;VDB=0.0058656;SGB=-0.556411;MQSB=1;MQ0F=0;AC=2;AN=2;DP4=0,0,2,2;MQ=25	GT:PL	1/1:81,12,0
23	19833129	.	G	C	55	.	DP=15;VDB=0.0295886;SGB=-0.511536;MQSB=1;MQ0F=0;AC=2;AN=2;DP4=0,0,2,1;MQ=33	GT:PL	1/1:82,9,0
24	41241455	.	A	T	55	.	DP=15;VDB=0.00217328;SGB=-0.651104;RPB=0.0170074;MQB=0.591555;MQSB=0.187475;BQB=0.84246;MQ0F=0.4;ICB=1;HOB=0.5;AC=1;AN=2;DP4=1,4,4,4;MQ=15	GT:PL	0/1:88,0,24
3	36602070	.	A	C	56	.	DP=15;VDB=0.0058656;SGB=-0.556411;MQ0F=0;AC=2;AN=2;DP4=0,0,0,4;MQ=37	GT:PL	1/1:83,12,0
9	26292213	.	T	G	57	.	DP=15;VDB=0.0221621;SGB=-0.511536;MQ0F=0;AC=2;AN=2;DP4=0,0,3,0;MQ=33	GT:PL	1/1:84,9,0
10	3436285	.	A	C	58	.	DP=15;VDB=0.168287;SGB=-0.556411;MQSB=1;MQ0F=0;AC=2;AN=2;DP4=0,0,2,2;MQ=25	GT:PL	1/1:85,12,0
3	28520338	.	G	C	58	.	DP=15;VDB=0.00635408;SGB=-0.590765;MQ0F=0;AC=2;AN=2;DP4=0,0,0,5;MQ=25	GT:PL	1/1:85,15,0
3	47328721	.	G	T	58	.	DP=15;VDB=0.0119151;SGB=-0.636426;MQ0F=0;AC=2;AN=2;DP4=0,0,0,7;MQ=28	GT:PL	1/1:85,21,0
5	68787697	.	G	A	58	.	DP=15;VDB=1.80289e-05;SGB=-0.662043;MQ0F=0;AC=2;AN=2;DP4=0,0,0,9;MQ=25	GT:PL	1/1:85,27,0
8	25877652	.	A	G	58	.	DP=15;VDB=2.02372e-05;SGB=-0.651104;MQSB=1;MQ0F=0;AC=2;AN=2;DP4=0,0,6,2;MQ=31	GT:PL	1/1:85,24,0
1	4842922	.	T	A	59	.	DP=15;VDB=0.00215942;SGB=-0.590765;MQ0F=0;AC=2;AN=2;DP4=0,0,5,0;MQ=25	GT:PL	1/1:86,15,0
10	28437885	.	C	G	59	.	DP=15;VDB=2.26006e-08;SGB=-0.676189;RPB=1;MQB=1;BQB=1;MQ0F=0;AC=2;AN=2;DP4=1,0,11,0;MQ=26	GT:PL	1/1:86,6,0
19	3452239	.	T	C	59	.	DP=15;VDB=0.00215942;SGB=-0.590765;MQ0F=0;AC=2;AN=2;DP4=0,0,5,0;MQ=25	GT:PL	1/1:86,15,0
24	42052566	.	A	G	59	.	DP=15;VDB=0.00187095;SGB=-0.590765;MQ0F=0;AC=2;AN=2;DP4=0,0,0,5;MQ=25	GT:PL	1/1:86,15,0
5	37207518	.	G	A	59	.	DP=15;VDB=0.00187095;SGB=-0.590765;MQ0F=0;AC=2;AN=2;DP4=0,0,5,0;MQ=25	GT:PL	1/1:86,15,0
7	25646279	.	C	T	59	.	DP=15;VDB=0.00596054;SGB=-0.590765;MQ0F=0;AC=2;AN=2;DP4=0,0,5,0;MQ=32	GT:PL	1/1:86,15,0
5	46483346	.	T	G	60	.	DP=15;VDB=4.42572e-09;SGB=-0.688148;MQ0F=0.2;AC=2;AN=2;DP4=0,0,0,15;MQ=15	GT:PL	1/1:87,45,0
7	25731301	.	G	C	61	.	DP=15;VDB=0.000411984;SGB=-0.616816;MQSB=1;MQ0F=0;AC=2;AN=2;DP4=0,0,5,1;MQ=25	GT:PL	1/1:88,18,0
1	31076955	.	T	G	62	.	DP=15;VDB=1.82474e-05;SGB=-0.651104;MQ0F=0;AC=2;AN=2;DP4=0,0,8,0;MQ=28	GT:PL	1/1:89,24,0
14	39735775	.	A	G	62	.	DP=15;VDB=2.40187e-06;SGB=-0.680642;RPB=1;MQB=1;MQSB=0.0899651;BQB=0.833333;MQ0F=0.266667;AC=2;AN=2;DP4=1,1,7,5;MQ=13	GT:PL	1/1:89,9,0
17	21421914	.	A	G	62	.	DP=15;VDB=0.00211394;SGB=-0.616816;MQ0F=0;AC=2;AN=2;DP4=0,0,6,0;MQ=27	GT:PL	1/1:89,18,0
24	26283902	.	T	A	62	.	DP=15;VDB=0.750478;SGB=-0.590765;MQSB=1;MQ0F=0;AC=2;AN=2;DP4=0,0,4,1;MQ=32	GT:PL	1/1:89,15,0
19	17934374	.	C	T	63	.	DP=15;VDB=7.6903e-06;SGB=-0.670168;MQ0F=0;AC=2;AN=2;DP4=0,0,0,10;MQ=25	GT:PL	1/1:90,30,0
17	39785050	.	A	C	64	.	DP=15;VDB=0.00248644;SGB=-0.616816;MQ0F=0;AC=2;AN=2;DP4=0,0,6,0;MQ=25	GT:PL	1/1:91,18,0
23	36482940	.	A	G	64	.	DP=15;VDB=6.57505e-06;SGB=-0.680642;MQSB=1;MQ0F=0;AC=2;AN=2;DP4=0,0,10,2;MQ=37	GT:PL	1/1:91,36,0
1	35346472	.	T	C	65	.	DP=15;VDB=0.00120872;SGB=-0.616816;MQSB=1;MQ0F=0;AC=2;AN=2;DP4=0,0,1,5;MQ=35	GT:PL	1/1:92,18,0
16	13753846	.	G	A	66	.	DP=15;VDB=0.000449256;SGB=-0.636426;MQ0F=0;AC=2;AN=2;DP4=0,0,7,0;MQ=26	GT:PL	1/1:93,21,0
18	45787403	.	T	C	66	.	DP=15;VDB=0.000186402;SGB=-0.636426;MQ0F=0;AC=2;AN=2;DP4=0,0,7,0;MQ=25	GT:PL	1/1:93,21,0
21	6800503	.	C	T	66	.	DP=15;VDB=9.50611e-05;SGB=-0.636426;MQSB=1;MQ0F=0;AC=2;AN=2;DP4=0,0,5,2;MQ=37	GT:PL	1/1:93,21,0
23	18446133	.	G	A	66	.	DP=15;VDB=2.80484e-07;SGB=-0.676189;RPB=1;MQB=1;MQSB=1;BQB=1;MQ0F=0;AC=2;AN=2;DP4=1,0,0,11;MQ=29	GT:PL	1/1:93,2,0
19	14249815	.	G	T	67	.	DP=15;VDB=1.58617e-08;SGB=-0.688148;MQ0F=0.333333;AC=2;AN=2;DP4=0,0,0,15;MQ=12	GT:PL	1/1:94,45,0
18	38780708	.	C	T	68	.	DP=15;VDB=0.0340507;SGB=-0.590765;RPB=0.728422;MQB=0.472367;MQSB=0.778801;BQB=0.970446;MQ0F=0;ICB=1;HOB=0.5;AC=1;AN=2;DP4=4,6,2,3;MQ=35	GT:PL	0/1:101,0,223
2	58775771	.	T	C	68	.	DP=15;VDB=0.000149395;SGB=-0.636426;MQ0F=0;AC=2;AN=2;DP4=0,0,0,7;MQ=25	GT:PL	1/1:95,21,0
13	30458019	.	A	G	69	.	DP=15;VDB=0.00155977;SGB=-0.616816;MQ0F=0;AC=2;AN=2;DP4=0,0,6,0;MQ=35	GT:PL	1/1:96,18,0
17	26695204	.	A	C	69	.	DP=15;VDB=5.13749e-05;SGB=-0.651104;MQ0F=0;AC=2;AN=2;DP4=0,0,8,0;MQ=34	GT:PL	1/1:96,24,0
22	9332152	.	T	C	69	.	DP=15;VDB=4.1062e-07;SGB=-0.680642;RPB=0.880202;MQB=0.846482;MQSB=1;BQB=0.959189;MQ0F=0.466667;AC=2;AN=2;DP4=1,2,3,9;MQ=12	GT:PL	1/1:96,5,0
5	58380553	.	T	C	69	.	DP=15;VDB=0.000355303;SGB=-0.636426;MQ0F=0;AC=2;AN=2;DP4=0,0,7,0;MQ=28	GT:PL	1/1:96,21,0
8	16077022	.	T	G	69	.	DP=15;VDB=0.00691042;SGB=-0.636426;MQ0F=0;AC=2;AN=2;DP4=0,0,7,0;MQ=25	GT:PL	1/1:96,21,0
1	42077188	.	C	T	70	.	DP=15;VDB=0.000498;SGB=-0.636426;MQ0F=0;AC=2;AN=2;DP4=0,0,0,7;MQ=25	GT:PL	1/1:97,21,0
2	44844544	.	C	G	70	.	DP=15;VDB=6.71664e-05;SGB=-0.636426;MQ0F=0;AC=2;AN=2;DP4=0,0,7,0;MQ=25	GT:PL	1/1:97,21,0
7	57537174	.	G	T	70	.	DP=15;VDB=2.26006e-08;SGB=-0.686358;MQSB=1;MQ0F=0;AC=2;AN=2;DP4=0,0,3,11;MQ=25	GT:PL	1/1:97,42,0
16	32136361	.	G	T	71	.	DP=15;VDB=1.15313e-07;SGB=-0.680642;RPB=1;MQB=1;MQSB=1;BQB=1;MQ0F=0;AC=2;AN=2;DP4=0,1,12,0;MQ=33	GT:PL	1/1:98,10,0
24	39779198	.	T	G	71	.	DP=15;VDB=0.000496045;SGB=-0.616816;MQSB=0.861511;MQ0F=0;AC=2;AN=2;DP4=0,0,3,3;MQ=25	GT:PL	1/1:98,18,0
13	9233006	.	A	G	72	.	DP=15;VDB=1.88115e-05;SGB=-0.662043;MQSB=1;MQ0F=0;AC=2;AN=2;DP4=0,0,7,2;MQ=25	GT:PL	1/1:99,27,0
17	36992400	.	A	G	72	.	DP=15;VDB=0.00215942;SGB=-0.590765;MQ0F=0;AC=2;AN=2;DP4=0,0,5,0;MQ=37	GT:PL	1/1:99,15,0
18	2087742	.	G	C	72	.	DP=15;VDB=3.75289e-05;SGB=-0.670168;MQ0F=0;AC=2;AN=2;DP4=0,0,0,10;MQ=25	GT:PL	1/1:99,30,0
20	17899257	.	A	T	72	.	DP=15;VDB=9.87747e-07;SGB=-0.670168;MQSB=1;MQ0F=0;AC=2;AN=2;DP4=0,0,2,8;MQ=25	GT:PL	1/1:99,30,0
13	33062100	.	G	T	73	.	DP=15;VDB=0.000779586;SGB=-0.662043;MQ0F=0;AC=2;AN=2;DP4=0,0,9,0;MQ=25	GT:PL	1/1:100,27,0
14	7519918	.	C	G	73	.	DP=15;VDB=6.57308e-08;SGB=-0.676189;MQSB=1;MQ0F=0;AC=2;AN=2;DP4=0,0,2,9;MQ=37	GT:PL	1/1:100,33,0
14	33414513	.	T	C	73	.	DP=15;VDB=0.000132105;SGB=-0.670168;MQ0F=0;AC=2;AN=2;DP4=0,0,0,10;MQ=25	GT:PL	1/1:100,30,0
15	22126835	.	G	T	73	.	DP=15;VDB=3.97967e-05;SGB=-0.662043;RPB=0.0621765;MQB=0.0297292;MQSB=0.807692;BQB=0.711573;MQ0F=0;ICB=1;HOB=0.5;AC=1;AN=2;DP4=1,5,1,8;MQ=29	GT:PL	0/1:106,0,115
20	27040921	.	G	C	73	.	DP=15;VDB=0.0298006;SGB=-0.556411;MQSB=0.5;MQ0F=0;AC=2;AN=2;DP4=0,0,2,2;MQ=34	GT:PL	1/1:100,12,0
11	6120041	.	G	A	74	.	DP=15;VDB=0.00351425;SGB=-0.590765;RPB=1;MQB=1;MQSB=1;BQB=1;MQ0F=0;ICB=1;HOB=0.5;AC=1;AN=2;DP4=0,1,4,1;MQ=37	GT:PL	0/1:106,0,8
14	2111715	.	A	C	74	.	DP=15;VDB=9.27733e-05;SGB=-0.688148;MQSB=0.778801;MQ0F=0.266667;AC=2;AN=2;DP4=0,0,6,9;MQ=11	GT:PL	1/1:101,42,0
14	24109379	.	G	A	74	.	DP=15;VDB=0.000116031;SGB=-0.636426;MQ0F=0;AC=2;AN=2;DP4=0,0,7,0;MQ=25	GT:PL	1/1:101,21,0
14	30641982	.	G	A	74	.	DP=15;VDB=0.000449256;SGB=-0.636426;MQ0F=0;AC=2;AN=2;DP4=0,0,0,7;MQ=25	GT:PL	1/1:101,21,0
25	29937910	.	G	C	74	.	DP=15;VDB=0.0004802;SGB=-0.670168;RPB=0.367879;MQB=0.852144;MQSB=0.833333;BQB=0.527292;MQ0F=0.2;ICB=1;HOB=0.5;AC=1;AN=2;DP4=0,4,2,8;MQ=21	GT:PL	0/1:108,0,24
3	4219648	.	C	G	74	.	DP=15;VDB=6.96024e-05;SGB=-0.688148;MQSB=0.687289;MQ0F=0.333333;AC=2;AN=2;DP4=0,0,12,3;MQ=11	GT:PL	1/1:101,45,0
3	4219651	.	G	A	74	.	DP=15;VDB=6.96024e-05;SGB=-0.688148;MQSB=0.687289;MQ0F=0.333333;AC=2;AN=2;DP4=0,0,12,3;MQ=11	GT:PL	1/1:101,45,0
3	29988553	.	G	A	74	.	DP=15;VDB=0.000225647;SGB=-0.636426;MQ0F=0;AC=2;AN=2;DP4=0,0,7,0;MQ=25	GT:PL	1/1:101,21,0
3	29988554	.	T	C	74	.	DP=15;VDB=0.000225647;SGB=-0.636426;MQ0F=0;AC=2;AN=2;DP4=0,0,7,0;MQ=25	GT:PL	1/1:101,21,0
4	20544842	.	C	A	74	.	DP=15;VDB=1.27566e-06;SGB=-0.670168;MQ0F=0;AC=2;AN=2;DP4=0,0,0,10;MQ=25	GT:PL	1/1:101,30,0
5	43266534	.	A	G	74	.	DP=15;VDB=0.00624546;SGB=-0.636426;MQ0F=0;AC=2;AN=2;DP4=0,0,7,0;MQ=25	GT:PL	1/1:101,21,0
6	49967073	.	C	T	74	.	DP=15;VDB=0.000175944;SGB=-0.651104;MQ0F=0;AC=2;AN=2;DP4=0,0,8,0;MQ=25	GT:PL	1/1:101,24,0
19	2875003	.	C	A	75	.	DP=15;VDB=0.015527;SGB=-0.662043;MQ0F=0.466667;AC=2;AN=2;DP4=0,0,0,9;MQ=22	GT:PL	1/1:102,24,0
19	31222608	.	A	C	75	.	DP=15;VDB=0.00304139;SGB=-0.636426;RPB=1;MQB=1;BQB=1;MQ0F=0;AC=2;AN=2;DP4=1,0,7,0;MQ=29	GT:PL	1/1:102,1,0
3	3862742	.	G	A	75	.	DP=15;VDB=7.33353e-07;SGB=-0.680642;MQSB=0.9;MQ0F=0.333333;AC=2;AN=2;DP4=0,0,10,2;MQ=13	GT:PL	1/1:102,36,0
4	20545134	.	A	C	75	.	DP=15;VDB=0.000527421;SGB=-0.616816;MQ0F=0;AC=2;AN=2;DP4=0,0,0,6;MQ=37	GT:PL	1/1:102,18,0
6	20025999	.	T	C	75	.	DP=15;VDB=0.00306499;SGB=-0.590765;MQSB=1;MQ0F=0;AC=2;AN=2;DP4=0,0,1,4;MQ=25	GT:PL	1/1:102,15,0
1	2092330	.	T	G	76	.	DP=15;VDB=0.00143357;SGB=-0.616816;MQSB=1;MQ0F=0;AC=2;AN=2;DP4=0,0,5,1;MQ=25	GT:PL	1/1:103,18,0
13	16694709	.	T	C	76	.	DP=15;VDB=0.458326;SGB=-0.590765;RPB=0.954207;MQB=1;MQSB=0.984496;BQB=0.829029;MQ0F=0;ICB=1;HOB=0.5;AC=1;AN=2;DP4=6,4,3,2;MQ=34	GT:PL	0/1:109,0,207
19	24450488	.	C	G	76	.	DP=15;VDB=0.00490644;SGB=-0.590765;MQSB=0.666667;MQ0F=0;AC=2;AN=2;DP4=0,0,3,2;MQ=34	GT:PL	1/1:103,15,0
23	19222397	.	G	A	76	.	DP=15;VDB=7.67912e-08;SGB=-0.683931;RPB=0.730769;MQB=0.576923;MQSB=0.872525;BQB=0.423077;MQ0F=0;ICB=1;HOB=0.5;AC=1;AN=2;DP4=1,1,3,10;MQ=26	GT:PL	0/1:110,0,14
6	14826226	.	A	G	76	.	DP=15;VDB=3.04501e-05;SGB=-0.651104;MQ0F=0;AC=2;AN=2;DP4=0,0,0,8;MQ=25	GT:PL	1/1:103,24,0
6	41112868	.	A	C	76	.	DP=15;VDB=0.00147557;SGB=-0.662043;MQ0F=0;AC=2;AN=2;DP4=0,0,0,9;MQ=25	GT:PL	1/1:103,27,0
8	23858238	.	C	T	76	.	DP=15;VDB=9.50611e-05;SGB=-0.636426;MQ0F=0;AC=2;AN=2;DP4=0,0,0,7;MQ=37	GT:PL	1/1:103,21,0
13	3162969	.	G	T	77	.	DP=15;VDB=0.00351425;SGB=-0.590765;MQ0F=0;AC=2;AN=2;DP4=0,0,0,5;MQ=29	GT:PL	1/1:104,15,0
21	25559555	.	A	G	77	.	DP=15;VDB=3.2026e-05;SGB=-0.651104;MQ0F=0;AC=2;AN=2;DP4=0,0,0,8;MQ=25	GT:PL	1/1:104,24,0
4	55123956	.	T	C	77	.	DP=15;VDB=6.99472e-07;SGB=-0.670168;RPB=0.699673;MQB=0.040184;MQSB=1;BQB=0.597928;MQ0F=0.333333;AC=2;AN=2;DP4=2,1,10,0;MQ=19	GT:PL	1/1:104,14,0
5	54042836	.	T	A	77	.	DP=15;VDB=0.000417266;SGB=-0.651104;MQ0F=0;AC=2;AN=2;DP4=0,0,0,8;MQ=26	GT:PL	1/1:104,24,0
8	23361329	.	T	C	77	.	DP=15;VDB=8.74532e-05;SGB=-0.651104;MQ0F=0;AC=2;AN=2;DP4=0,0,0,8;MQ=25	GT:PL	1/1:104,24,0
20	13977968	.	T	A	78	.	DP=15;VDB=5.55598e-08;SGB=-0.680642;MQSB=1;MQ0F=0;AC=2;AN=2;DP4=0,0,1,11;MQ=37	GT:PL	1/1:105,36,0
4	12795508	.	G	T	78	.	DP=15;VDB=7.94877e-05;SGB=-0.651104;MQ0F=0;AC=2;AN=2;DP4=0,0,0,8;MQ=25	GT:PL	1/1:105,24,0
7	6205024	.	T	G,A	78	.	DP=15;VDB=0.000157181;SGB=-0.686358;RPB=1;MQB=1;MQSB=0.687289;BQB=1;MQ0F=0.133333;AC=1,1;AN=2;DP4=0,1,3,11;MQ=20	GT:PL	1/2:138,81,80,67,0,65
1	22306061	.	C	T	79	.	DP=15;VDB=0.000852857;SGB=-0.616816;MQSB=1;MQ0F=0;AC=2;AN=2;DP4=0,0,5,1;MQ=25	GT:PL	1/1:106,18,0
13	44575700	.	T	C	79	.	DP=15;VDB=3.12286e-05;SGB=-0.651104;MQ0F=0;AC=2;AN=2;DP4=0,0,8,0;MQ=25	GT:PL	1/1:106,24,0
18	20868993	.	C	T	80	.	DP=15;VDB=2.30147e-05;SGB=-0.651104;MQ0F=0;AC=2;AN=2;DP4=0,0,8,0;MQ=25	GT:PL	1/1:107,24,0
21	15512995	.	G	A	80	.	DP=15;VDB=8.53576e-08;SGB=-0.676189;MQ0F=0;AC=2;AN=2;DP4=0,0,11,0;MQ=25	GT:PL	1/1:107,33,0
22	20289350	.	T	A	80	.	DP=15;VDB=0.000141285;SGB=-0.636426;MQSB=1;MQ0F=0;AC=2;AN=2;DP4=0,0,1,6;MQ=35	GT:PL	1/1:107,21,0
25	35664591	.	G	A	80	.	DP=15;VDB=0.592802;SGB=-0.590765;MQSB=1;MQ0F=0;AC=2;AN=2;DP4=0,0,2,3;MQ=25	GT:PL	1/1:107,15,0
9	20971790	.	T	A	80	.	DP=15;VDB=0.000585975;SGB=-0.651104;MQ0F=0;AC=2;AN=2;DP4=0,0,0,8;MQ=25	GT:PL	1/1:107,24,0
9	20971791	.	C	A	80	.	DP=15;VDB=0.000585975;SGB=-0.651104;MQ0F=0;AC=2;AN=2;DP4=0,0,0,8;MQ=25	GT:PL	1/1:107,24,0
2	28201223	.	T	C	81	.	DP=15;VDB=2.63415e-05;SGB=-0.662043;MQ0F=0;AC=2;AN=2;DP4=0,0,0,9;MQ=25	GT:PL	1/1:108,27,0
1	52183214	.	C	T	82	.	DP=15;VDB=0.0020015;SGB=-0.616816;MQ0F=0;AC=2;AN=2;DP4=0,0,0,6;MQ=33	GT:PL	1/1:109,18,0
13	531866	.	T	C	82	.	DP=15;VDB=5.52933e-05;SGB=-0.651104;MQSB=1;MQ0F=0;AC=2;AN=2;DP4=0,0,2,6;MQ=25	GT:PL	1/1:109,24,0
18	10327989	.	A	C	82	.	DP=15;VDB=6.58106e-05;SGB=-0.662043;MQ0F=0;AC=2;AN=2;DP4=0,0,9,0;MQ=29	GT:PL	1/1:109,27,0
18	15154508	.	C	T	82	.	DP=15;VDB=0.00231828;SGB=-0.590765;MQSB=1;MQ0F=0;AC=2;AN=2;DP4=0,0,2,3;MQ=25	GT:PL	1/1:109,15,0
3	31578154	.	C	T	82	.	DP=15;VDB=4.13851e-08;SGB=-0.676189;MQSB=0.8618;MQ0F=0;AC=2;AN=2;DP4=0,0,6,5;MQ=26	GT:PL	1/1:109,33,0
8	13277887	.	G	A	82	.	DP=15;VDB=0.226058;SGB=-0.616816;RPB=0.99308;MQB=1;MQSB=1;BQB=0.399156;MQ0F=0;ICB=1;HOB=0.5;AC=1;AN=2;DP4=4,5,3,3;MQ=37	GT:PL	0/1:115,0,194
9	33370396	.	A	G	82	.	DP=15;VDB=4.06664e-06;SGB=-0.670168;MQ0F=0;AC=2;AN=2;DP4=0,0,0,10;MQ=26	GT:PL	1/1:109,30,0
22	16748946	.	C	T	83	.	DP=15;VDB=5.65956e-08;SGB=-0.680642;MQSB=1;MQ0F=0;AC=2;AN=2;DP4=0,0,3,9;MQ=25	GT:PL	1/1:110,33,0
9	30310445	.	C	T	83	.	DP=15;VDB=1.76492e-05;SGB=-0.662043;MQ0F=0;AC=2;AN=2;DP4=0,0,9,0;MQ=25	GT:PL	1/1:110,27,0
10	3358523	.	T	C	84	.	DP=15;VDB=4.18256e-05;SGB=-0.670168;MQ0F=0;AC=2;AN=2;DP4=0,0,0,10;MQ=25	GT:PL	1/1:111,30,0
10	36086382	.	G	T	84	.	DP=15;VDB=2.00597e-05;SGB=-0.670168;MQ0F=0;AC=2;AN=2;DP4=0,0,0,10;MQ=25	GT:PL	1/1:111,30,0
11	33973690	.	A	G	84	.	DP=15;VDB=9.34925e-06;SGB=-0.670168;MQ0F=0;AC=2;AN=2;DP4=0,0,10,0;MQ=25	GT:PL	1/1:111,30,0
13	27821884	.	C	A	84	.	DP=15;VDB=7.39671e-05;SGB=-0.651104;MQ0F=0;AC=2;AN=2;DP4=0,0,0,8;MQ=29	GT:PL	1/1:111,24,0
15	18423220	.	A	C	84	.	DP=15;VDB=0.0015759;SGB=-0.636426;MQSB=1;MQ0F=0;AC=2;AN=2;DP4=0,0,6,1;MQ=26	GT:PL	1/1:111,21,0
6	19466201	.	T	A	84	.	DP=15;VDB=2.75158e-05;SGB=-0.651104;RPB=1;MQB=1;MQSB=0.924584;BQB=1;MQ0F=0;ICB=1;HOB=0.5;AC=1;AN=2;DP4=1,0,5,3;MQ=34	GT:PL	0/1:116,0,7
7	56096313	.	T	C	84	.	DP=15;VDB=0.000189328;SGB=-0.662043;MQ0F=0;AC=2;AN=2;DP4=0,0,9,0;MQ=25	GT:PL	1/1:111,27,0
10	596950	.	C	G	85	.	DP=15;VDB=6.1966e-07;SGB=-0.683931;MQ0F=0;AC=2;AN=2;DP4=0,0,0,13;MQ=25	GT:PL	1/1:112,39,0
14	50456715	.	T	C	85	.	DP=15;VDB=5.9752e-05;SGB=-0.670168;MQ0F=0;AC=2;AN=2;DP4=0,0,0,10;MQ=25	GT:PL	1/1:112,30,0
17	7318209	.	A	G	85	.	DP=15;VDB=2.70786e-07;SGB=-0.688148;MQSB=0.840624;MQ0F=0.266667;AC=2;AN=2;DP4=0,0,6,9;MQ=11	GT:PL	1/1:112,45,0
17	20705742	.	T	G	85	.	DP=15;VDB=0.00164973;SGB=-0.670168;MQ0F=0;AC=2;AN=2;DP4=0,0,0,10;MQ=25	GT:PL	1/1:112,30,0
18	41319077	.	C	A	85	.	DP=15;VDB=1.22967e-06;SGB=-0.683931;MQ0F=0;AC=2;AN=2;DP4=0,0,0,13;MQ=35	GT:PL	1/1:112,39,0
2	22841870	.	G	T	85	.	DP=15;VDB=0.00499763;SGB=-0.683931;MQ0F=0;AC=2;AN=2;DP4=0,0,13,0;MQ=25	GT:PL	1/1:112,39,0
25	32096610	.	T	G	85	.	DP=15;VDB=6.20607e-08;SGB=-0.680642;MQSB=1;MQ0F=0;AC=2;AN=2;DP4=0,0,3,9;MQ=25	GT:PL	1/1:112,36,0
3	40678768	.	G	A	85	.	DP=15;VDB=2.59981e-07;SGB=-0.686358;RPB=1;MQB=1;MQSB=1;BQB=1;MQ0F=0;AC=2;AN=2;DP4=1,0,13,1;MQ=25	GT:PL	1/1:112,8,0
5	12737631	.	G	A	85	.	DP=15;VDB=0.000524167;SGB=-0.636426;RPB=0.0521764;MQB=0.785785;MQSB=0.161524;BQB=0.959011;MQ0F=0;ICB=1;HOB=0.5;AC=1;AN=2;DP4=5,3,2,5;MQ=29	GT:PL	0/1:118,0,153
7	36341288	.	T	C	85	.	DP=15;VDB=0.000672184;SGB=-0.616816;MQSB=0.861511;MQ0F=0;AC=2;AN=2;DP4=0,0,3,3;MQ=25	GT:PL	1/1:112,18,0
13	15707369	.	T	C	86	.	DP=15;VDB=0.0505719;SGB=-0.636426;MQSB=1;MQ0F=0;AC=2;AN=2;DP4=0,0,6,1;MQ=26	GT:PL	1/1:113,21,0
15	21287735	.	C	T	86	.	DP=15;VDB=8.97214e-07;SGB=-0.680642;RPB=0.252182;MQB=0.317132;MQSB=0.954207;BQB=0.252182;MQ0F=0.533333;AC=2;AN=2;DP4=3,0,7,5;MQ=11	GT:PL	1/1:113,18,0
16	29585574	.	A	G	86	.	DP=15;VDB=0.00211393;SGB=-0.616816;MQSB=1;MQ0F=0;AC=2;AN=2;DP4=0,0,5,1;MQ=27	GT:PL	1/1:113,18,0
21	11680542	.	G	T	86	.	DP=15;VDB=9.50611e-05;SGB=-0.636426;MQSB=1;MQ0F=0;AC=2;AN=2;DP4=0,0,5,2;MQ=37	GT:PL	1/1:113,21,0
22	24907350	.	C	A	86	.	DP=15;VDB=0.000148951;SGB=-0.676189;RPB=0.991513;MQB=0.808101;MQSB=0.658617;BQB=0.323961;MQ0F=0.2;ICB=1;HOB=0.5;AC=1;AN=2;DP4=1,3,3,8;MQ=21	GT:PL	0/1:119,0,55
24	37417766	.	T	A	86	.	DP=15;VDB=0.00658703;SGB=-0.662043;MQSB=0.974597;MQ0F=0;AC=2;AN=2;DP4=0,0,5,4;MQ=34	GT:PL	1/1:113,27,0
6	39392203	.	T	G	86	.	DP=15;VDB=0.000106562;SGB=-0.636426;MQ0F=0;AC=2;AN=2;DP4=0,0,0,7;MQ=31	GT:PL	1/1:113,21,0
7	3947242	.	C	G	86	.	DP=15;VDB=1.39142e-07;SGB=-0.686358;MQSB=1;MQ0F=0;AC=2;AN=2;DP4=0,0,10,4;MQ=25	GT:PL	1/1:113,42,0
11	33973318	.	T	A	87	.	DP=15;VDB=0.000959691;SGB=-0.651104;MQSB=1;MQ0F=0;AC=2;AN=2;DP4=0,0,7,1;MQ=25	GT:PL	1/1:114,24,0
16	31880659	.	A	G	87	.	DP=15;VDB=9.39137e-05;SGB=-0.651104;MQSB=1;MQ0F=0;AC=2;AN=2;DP4=0,0,7,1;MQ=37	GT:PL	1/1:114,24,0
16	54922019	.	A	G	87	.	DP=15;VDB=0.000111133;SGB=-0.686358;MQ0F=0;AC=2;AN=2;DP4=0,0,14,0;MQ=30	GT:PL	1/1:114,42,0
2	30194908	.	T	C	87	.	DP=15;VDB=8.92934e-07;SGB=-0.686358;RPB=1;MQB=1;MQSB=1;BQB=1;MQ0F=0;AC=2;AN=2;DP4=1,0,0,14;MQ=25	GT:PL	1/1:114,31,0
21	11295735	.	T	A	87	.	DP=15;VDB=6.49757e-07;SGB=-0.676189;MQ0F=0;AC=2;AN=2;DP4=0,0,11,0;MQ=25	GT:PL	1/1:114,33,0
21	27004800	.	C	T	87	.	DP=15;VDB=4.14958e-06;SGB=-0.670168;MQ0F=0;AC=2;AN=2;DP4=0,0,0,10;MQ=25	GT:PL	1/1:114,30,0
22	16511714	.	A	C	87	.	DP=15;VDB=0.000107797;SGB=-0.670168;MQ0F=0;AC=2;AN=2;DP4=0,0,10,0;MQ=25	GT:PL	1/1:114,30,0
22	16511715	.	C	A	87	.	DP=15;VDB=0.000107797;SGB=-0.670168;MQ0F=0;AC=2;AN=2;DP4=0,0,10,0;MQ=25	GT:PL	1/1:114,30,0
23	24823795	.	G	T	87	.	DP=15;VDB=7.63746e-05;SGB=-0.670168;MQ0F=0;AC=2;AN=2;DP4=0,0,0,10;MQ=25	GT:PL	1/1:114,30,0
24	22074564	.	C	T	87	.	DP=15;VDB=3.5289e-06;SGB=-0.670168;MQ0F=0;AC=2;AN=2;DP4=0,0,0,10;MQ=25	GT:PL	1/1:114,30,0
25	29918437	.	T	C	87	.	DP=15;VDB=0.0417261;SGB=-0.670168;RPB=1;MQB=0.829029;MQSB=0.581345;BQB=0.954207;MQ0F=0.2;ICB=1;HOB=0.5;AC=1;AN=2;DP4=2,3,5,5;MQ=22	GT:PL	0/1:120,0,80
6	19623949	.	A	G	87	.	DP=15;VDB=1.09165e-05;SGB=-0.670168;MQ0F=0;AC=2;AN=2;DP4=0,0,0,10;MQ=25	GT:PL	1/1:114,30,0
7	24201583	.	G	A	87	.	DP=15;VDB=0.000146104;SGB=-0.670168;MQ0F=0;AC=2;AN=2;DP4=0,0,0,10;MQ=25	GT:PL	1/1:114,30,0
9	8474639	.	C	A	87	.	DP=15;VDB=0.285391;SGB=-0.670168;MQ0F=0;AC=2;AN=2;DP4=0,0,0,10;MQ=25	GT:PL	1/1:114,30,0
15	21106787	.	T	C	88	.	DP=15;VDB=0.000388824;SGB=-0.686358;MQSB=0.566154;MQ0F=0.6;AC=2;AN=2;DP4=0,0,5,9;MQ=10	GT:PL	1/1:115,42,0
15	21106788	.	G	C	88	.	DP=15;VDB=0.000291043;SGB=-0.686358;MQSB=0.566154;MQ0F=0.6;AC=2;AN=2;DP4=0,0,5,9;MQ=10	GT:PL	1/1:115,42,0
4	6412866	.	C	T	88	.	DP=15;VDB=0.005772;SGB=-0.590765;MQ0F=0;AC=2;AN=2;DP4=0,0,5,0;MQ=32	GT:PL	1/1:115,15,0
5	44583152	.	A	G	88	.	DP=15;VDB=4.27424e-06;SGB=-0.676189;MQ0F=0;AC=2;AN=2;DP4=0,0,0,11;MQ=25	GT:PL	1/1:115,33,0
6	41606535	.	G	A	88	.	DP=15;VDB=1.61661e-06;SGB=-0.676189;MQ0F=0;AC=2;AN=2;DP4=0,0,11,0;MQ=25	GT:PL	1/1:115,33,0
10	36086385	.	C	T	89	.	DP=15;VDB=1.20254e-05;SGB=-0.683931;MQ0F=0;AC=2;AN=2;DP4=0,0,0,13;MQ=25	GT:PL	1/1:116,39,0
18	21130503	.	A	G	89	.	DP=15;VDB=9.47457e-08;SGB=-0.686358;MQ0F=0;AC=2;AN=2;DP4=0,0,14,0;MQ=25	GT:PL	1/1:116,42,0
19	41403186	.	C	G	89	.	DP=15;VDB=4.43338e-05;SGB=-0.680642;RPB=1;MQB=1;MQSB=1;BQB=1;MQ0F=0;AC=2;AN=2;DP4=0,1,1,11;MQ=25	GT:PL	1/1:116,14,0
2	28201847	.	G	A	89	.	DP=15;VDB=0.000188364;SGB=-0.680642;MQ0F=0;AC=2;AN=2;DP4=0,0,0,12;MQ=25	GT:PL	1/1:116,36,0
20	25715424	.	A	G	89	.	DP=15;VDB=3.84147e-09;SGB=-0.688148;MQSB=1;MQ0F=0;AC=2;AN=2;DP4=0,0,1,14;MQ=24	GT:PL	1/1:116,42,0
20	26003070	.	A	C	89	.	DP=15;VDB=0.000272437;SGB=-0.670168;RPB=1;MQB=1;MQSB=0.833333;BQB=1;MQ0F=0;AC=2;AN=2;DP4=1,0,1,9;MQ=29	GT:PL	1/1:116,0,1
23	34934826	.	C	T	89	.	DP=15;VDB=0.00835905;SGB=-0.556411;MQSB=1;MQ0F=0;AC=2;AN=2;DP4=0,0,1,3;MQ=37	GT:PL	1/1:116,12,0
5	7620793	.	G	A	89	.	DP=15;VDB=1.0594e-07;SGB=-0.676189;MQ0F=0;AC=2;AN=2;DP4=0,0,11,0;MQ=25	GT:PL	1/1:116,33,0
5	18518899	.	G	A	89	.	DP=15;VDB=2.11962e-06;SGB=-0.676189;MQ0F=0;AC=2;AN=2;DP4=0,0,0,11;MQ=25	GT:PL	1/1:116,33,0
6	9339295	.	C	A	89	.	DP=15;VDB=1.59019e-07;SGB=-0.676189;MQ0F=0;AC=2;AN=2;DP4=0,0,0,11;MQ=25	GT:PL	1/1:116,33,0
6	34952727	.	T	A	89	.	DP=15;VDB=3.87825e-08;SGB=-0.686358;MQ0F=0;AC=2;AN=2;DP4=0,0,0,14;MQ=25	GT:PL	1/1:116,42,0
9	31736390	.	A	C	89	.	DP=15;VDB=2.26006e-08;SGB=-0.676189;MQ0F=0;AC=2;AN=2;DP4=0,0,11,0;MQ=25	GT:PL	1/1:116,33,0
9	42847653	.	A	T	89	.	DP=15;VDB=2.27614e-07;SGB=-0.676189;MQ0F=0;AC=2;AN=2;DP4=0,0,0,11;MQ=25	GT:PL	1/1:116,33,0
1	11560	.	A	G	90	.	DP=15;VDB=1.41184e-05;SGB=-0.686358;MQ0F=0;AC=2;AN=2;DP4=0,0,0,14;MQ=25	GT:PL	1/1:117,42,0
13	3130226	.	G	A	90	.	DP=15;VDB=0.00104;SGB=-0.651104;MQ0F=0;AC=2;AN=2;DP4=0,0,8,0;MQ=28	GT:PL	1/1:117,24,0
15	33860454	.	G	C	90	.	DP=15;VDB=0.00059525;SGB=-0.636426;MQ0F=0;AC=2;AN=2;DP4=0,0,7,0;MQ=37	GT:PL	1/1:117,21,0
2	22841867	.	C	G	90	.	DP=15;VDB=0.00452134;SGB=-0.683931;MQ0F=0;AC=2;AN=2;DP4=0,0,13,0;MQ=25	GT:PL	1/1:117,39,0
24	9752954	.	C	G	90	.	DP=15;VDB=1.12289e-05;SGB=-0.662043;MQSB=0.974597;MQ0F=0;AC=2;AN=2;DP4=0,0,5,4;MQ=25	GT:PL	1/1:117,27,0
24	26915878	.	T	G	90	.	DP=15;VDB=5.71582e-08;SGB=-0.688148;MQ0F=0;AC=2;AN=2;DP4=0,0,0,15;MQ=33	GT:PL	1/1:117,45,0
3	23103737	.	G	C	90	.	DP=15;VDB=0.000172158;SGB=-0.680642;MQ0F=0;AC=2;AN=2;DP4=0,0,0,12;MQ=25	GT:PL	1/1:117,36,0
3	41573800	.	T	G	90	.	DP=15;VDB=0.000132291;SGB=-0.686358;MQ0F=0;AC=2;AN=2;DP4=0,0,14,0;MQ=27	GT:PL	1/1:117,42,0
6	9784603	.	T	G	90	.	DP=15;VDB=6.41788e-05;SGB=-0.676189;MQ0F=0;AC=2;AN=2;DP4=0,0,0,11;MQ=26	GT:PL	1/1:117,33,0
6	11771498	.	G	C	90	.	DP=15;VDB=4.4425e-07;SGB=-0.686358;MQ0F=0;AC=2;AN=2;DP4=0,0,14,0;MQ=25	GT:PL	1/1:117,42,0
7	65695686	.	G	T	90	.	DP=15;VDB=2.57821e-05;SGB=-0.688148;MQSB=0.499352;MQ0F=0.6;AC=2;AN=2;DP4=0,0,6,9;MQ=10	GT:PL	1/1:117,45,0
9	33509559	.	A	G	90	.	DP=15;VDB=1.26177e-07;SGB=-0.680642;MQ0F=0;AC=2;AN=2;DP4=0,0,12,0;MQ=25	GT:PL	1/1:117,36,0
1	11571	.	T	G	91	.	DP=15;VDB=7.02252e-06;SGB=-0.686358;MQ0F=0;AC=2;AN=2;DP4=0,0,0,14;MQ=25	GT:PL	1/1:118,42,0
10	26156525	.	C	T	91	.	DP=15;VDB=3.17693e-07;SGB=-0.676189;MQSB=0.555556;MQ0F=0;AC=2;AN=2;DP4=0,0,2,9;MQ=32	GT:PL	1/1:118,33,0
10	27096379	.	C	T	91	.	DP=15;VDB=0.00358074;SGB=-0.662043;MQ0F=0;AC=2;AN=2;DP4=0,0,9,0;MQ=35	GT:PL	1/1:118,27,0
11	3607741	.	A	G	91	.	DP=15;VDB=2.26006e-08;SGB=-0.680642;MQ0F=0;AC=2;AN=2;DP4=0,0,12,0;MQ=25	GT:PL	1/1:118,36,0
12	36021006	.	T	A	91	.	DP=15;VDB=5.79402e-08;SGB=-0.683931;MQ0F=0;AC=2;AN=2;DP4=0,0,0,13;MQ=25	GT:PL	1/1:118,39,0
14	2429544	.	A	G	91	.	DP=15;VDB=4.6819e-05;SGB=-0.662043;RPB=0.448332;MQB=0.486752;MQSB=0.714506;BQB=0.197899;MQ0F=0;ICB=1;HOB=0.5;AC=1;AN=2;DP4=1,4,6,3;MQ=24	GT:PL	0/1:124,0,56
14	6029899	.	A	C	91	.	DP=15;VDB=5.35341e-08;SGB=-0.688148;MQ0F=0;AC=2;AN=2;DP4=0,0,0,15;MQ=25	GT:PL	1/1:118,42,0
14	28040726	.	C	T	91	.	DP=15;VDB=8.66493e-09;SGB=-0.688148;MQ0F=0;AC=2;AN=2;DP4=0,0,0,15;MQ=25	GT:PL	1/1:118,45,0
16	31811561	.	T	A	91	.	DP=15;VDB=0.0015759;SGB=-0.636426;MQSB=0.202566;MQ0F=0;AC=2;AN=2;DP4=0,0,4,3;MQ=31	GT:PL	1/1:118,21,0
18	3055477	.	G	A	91	.	DP=15;VDB=0.258434;SGB=-0.616816;MQSB=1;MQ0F=0;AC=2;AN=2;DP4=0,0,4,2;MQ=25	GT:PL	1/1:118,18,0
18	18622769	.	A	G	91	.	DP=15;VDB=3.51437e-07;SGB=-0.680642;MQ0F=0;AC=2;AN=2;DP4=0,0,0,12;MQ=25	GT:PL	1/1:118,36,0
19	16679834	.	C	A	91	.	DP=15;VDB=4.44073e-05;SGB=-0.683931;MQSB=0.909091;MQ0F=0;AC=2;AN=2;DP4=0,0,11,2;MQ=25	GT:PL	1/1:126,41,8
21	29989041	.	A	C	91	.	DP=15;VDB=0.000114423;SGB=-0.686358;MQ0F=0;AC=2;AN=2;DP4=0,0,14,0;MQ=25	GT:PL	1/1:118,42,0
21	41506806	.	T	G	91	.	DP=15;VDB=2.90208e-07;SGB=-0.680642;MQ0F=0;AC=2;AN=2;DP4=0,0,0,12;MQ=25	GT:PL	1/1:118,36,0
4	27123518	.	C	G	91	.	DP=15;VDB=1.53669e-07;SGB=-0.680642;MQ0F=0;AC=2;AN=2;DP4=0,0,0,12;MQ=25	GT:PL	1/1:118,36,0
4	27123519	.	G	T	91	.	DP=15;VDB=1.53669e-07;SGB=-0.680642;MQ0F=0;AC=2;AN=2;DP4=0,0,0,12;MQ=25	GT:PL	1/1:118,36,0
4	28405768	.	G	C	91	.	DP=15;VDB=0.0144286;SGB=-0.688148;MQSB=0.872525;MQ0F=0.533333;AC=2;AN=2;DP4=0,0,11,4;MQ=11	GT:PL	1/1:118,45,0
6	46981163	.	A	C	91	.	DP=15;VDB=4.46032e-06;SGB=-0.680642;MQ0F=0;AC=2;AN=2;DP4=0,0,0,12;MQ=25	GT:PL	1/1:118,36,0
12	26667135	.	G	A	92	.	DP=15;VDB=7.39671e-05;SGB=-0.651104;MQ0F=0;AC=2;AN=2;DP4=0,0,8,0;MQ=26	GT:PL	1/1:119,24,0
12	26994167	.	G	C	92	.	DP=15;VDB=0.00433074;SGB=-0.651104;MQSB=0.166667;MQ0F=0;AC=2;AN=2;DP4=0,0,6,2;MQ=29	GT:PL	1/1:119,24,0
14	23466148	.	A	G	92	.	DP=15;VDB=0.0044139;SGB=-0.616816;MQ0F=0;AC=2;AN=2;DP4=0,0,6,0;MQ=33	GT:PL	1/1:119,18,0
14	30458935	.	T	C	92	.	DP=15;VDB=0.00202008;SGB=-0.662043;MQSB=1;MQ0F=0;AC=2;AN=2;DP4=0,0,1,8;MQ=33	GT:PL	1/1:119,27,0
16	31485189	.	A	T	92	.	DP=15;VDB=2.18336e-06;SGB=-0.686358;MQ0F=0;AC=2;AN=2;DP4=0,0,14,0;MQ=25	GT:PL	1/1:119,42,0
22	37816665	.	T	A	92	.	DP=15;VDB=8.28297e-06;SGB=-0.683931;MQ0F=0;AC=2;AN=2;DP4=0,0,13,0;MQ=25	GT:PL	1/1:119,39,0
3	24867763	.	T	C	92	.	DP=15;VDB=1.9765e-05;SGB=-0.676189;RPB=1;MQB=1;MQSB=0.540433;BQB=1;MQ0F=0;AC=2;AN=2;DP4=1,0,8,3;MQ=29	GT:PL	1/1:119,19,0
5	68781227	.	A	G	92	.	DP=15;VDB=0.00307527;SGB=-0.616816;RPB=0.894839;MQB=1;MQSB=1;BQB=0.972604;MQ0F=0;ICB=1;HOB=0.5;AC=1;AN=2;DP4=8,1,5,1;MQ=37	GT:PL	0/1:125,0,149
6	17485176	.	T	G	92	.	DP=15;VDB=1.70421e-07;SGB=-0.688148;MQSB=0.651439;MQ0F=0.533333;AC=2;AN=2;DP4=0,0,8,7;MQ=10	GT:PL	1/1:119,45,0
1	33311048	.	T	C	93	.	DP=15;VDB=0.00476095;SGB=-0.616816;RPB=0.967216;MQB=0.927743;MQSB=0.927743;BQB=0.77718;MQ0F=0;ICB=1;HOB=0.5;AC=1;AN=2;DP4=4,4,4,2;MQ=36	GT:PL	0/1:126,0,174
10	27010335	.	C	T	93	.	DP=15;VDB=2.39594e-06;SGB=-0.683931;MQ0F=0;AC=2;AN=2;DP4=0,0,13,0;MQ=25	GT:PL	1/1:120,39,0
11	18237435	.	C	T	93	.	DP=15;VDB=0.000118837;SGB=-0.651104;RPB=0;MQB=0.5;MQSB=0.895781;BQB=0.75;MQ0F=0;ICB=1;HOB=0.5;AC=1;AN=2;DP4=2,0,4,4;MQ=26	GT:PL	0/1:127,0,26
16	31485186	.	T	G	93	.	DP=15;VDB=2.26241e-06;SGB=-0.686358;MQ0F=0;AC=2;AN=2;DP4=0,0,14,0;MQ=25	GT:PL	1/1:120,42,0
17	7750649	.	T	A	93	.	DP=15;VDB=5.72768e-06;SGB=-0.686358;MQ0F=0;AC=2;AN=2;DP4=0,0,0,14;MQ=25	GT:PL	1/1:120,42,0
17	20675833	.	A	G	93	.	DP=15;VDB=1.53539e-07;SGB=-0.683931;MQ0F=0;AC=2;AN=2;DP4=0,0,13,0;MQ=25	GT:PL	1/1:120,39,0
18	41288377	.	A	C	93	.	DP=15;VDB=0.00151662;SGB=-0.616816;MQSB=0.5;MQ0F=0;AC=2;AN=2;DP4=0,0,2,4;MQ=33	GT:PL	1/1:120,18,0
18	44373957	.	G	C	93	.	DP=15;VDB=3.33341e-08;SGB=-0.686358;MQ0F=0;AC=2;AN=2;DP4=0,0,0,14;MQ=25	GT:PL	1/1:120,42,0
20	25724462	.	G	C	93	.	DP=15;VDB=4.1137e-08;SGB=-0.688148;MQ0F=0;AC=2;AN=2;DP4=0,0,15,0;MQ=25	GT:PL	1/1:120,45,0
24	13822046	.	T	C	93	.	DP=15;VDB=6.15739e-07;SGB=-0.686358;MQ0F=0;AC=2;AN=2;DP4=0,0,14,0;MQ=25	GT:PL	1/1:120,42,0
25	186818	.	G	T	93	.	DP=15;VDB=0.000865662;SGB=-0.683931;MQ0F=0;AC=2;AN=2;DP4=0,0,0,13;MQ=25	GT:PL	1/1:120,39,0
25	1632885	.	T	G	93	.	DP=15;VDB=3.2884e-05;SGB=-0.688148;MQ0F=0;AC=2;AN=2;DP4=0,0,15,0;MQ=25	GT:PL	1/1:120,45,0
3	22845599	.	A	G	93	.	DP=15;VDB=1.18404e-07;SGB=-0.683931;MQ0F=0;AC=2;AN=2;DP4=0,0,0,13;MQ=25	GT:PL	1/1:120,39,0
3	31927711	.	T	G	93	.	DP=15;VDB=5.84778e-07;SGB=-0.683931;MQ0F=0;AC=2;AN=2;DP4=0,0,13,0;MQ=25	GT:PL	1/1:120,39,0
3	32189931	.	A	G	93	.	DP=15;VDB=1.71638e-07;SGB=-0.686358;MQ0F=0;AC=2;AN=2;DP4=0,0,0,14;MQ=25	GT:PL	1/1:120,42,0
7	17640802	.	C	A	93	.	DP=15;VDB=2.31751e-08;SGB=-0.688148;MQ0F=0;AC=2;AN=2;DP4=0,0,0,15;MQ=25	GT:PL	1/1:120,45,0
8	2435276	.	A	T	93	.	DP=15;VDB=0.000118837;SGB=-0.651104;RPB=1;MQB=1;BQB=1;MQ0F=0;AC=2;AN=2;DP4=1,0,8,0;MQ=33	GT:PL	1/1:122,0,3
8	47778913	.	A	C	93	.	DP=15;VDB=1.14209e-08;SGB=-0.688148;MQ0F=0;AC=2;AN=2;DP4=0,0,0,15;MQ=25	GT:PL	1/1:120,45,0
9	35361446	.	C	T	93	.	DP=15;VDB=5.54452e-09;SGB=-0.688148;MQ0F=0;AC=2;AN=2;DP4=0,0,0,15;MQ=25	GT:PL	1/1:120,45,0
1	4818885	.	A	C	94	.	DP=15;VDB=4.4425e-07;SGB=-0.686358;MQ0F=0;AC=2;AN=2;DP4=0,0,14,0;MQ=25	GT:PL	1/1:121,42,0
1	9383795	.	A	G	94	.	DP=15;VDB=0.00520153;SGB=-0.662043;MQSB=1;MQ0F=0;AC=2;AN=2;DP4=0,0,8,1;MQ=25	GT:PL	1/1:121,27,0
11	145835	.	G	A	94	.	DP=15;VDB=1.14209e-08;SGB=-0.688148;MQ0F=0;AC=2;AN=2;DP4=0,0,0,15;MQ=25	GT:PL	1/1:121,45,0
11	3757193	.	G	A	94	.	DP=15;VDB=2.81053e-07;SGB=-0.688148;MQSB=0.20662;MQ0F=0.466667;AC=2;AN=2;DP4=0,0,5,10;MQ=11	GT:PL	1/1:121,45,0
11	24745634	.	T	C	94	.	DP=15;VDB=8.7807e-10;SGB=-0.688148;MQ0F=0;AC=2;AN=2;DP4=0,0,15,0;MQ=25	GT:PL	1/1:121,45,0
11	24745637	.	G	C	94	.	DP=15;VDB=8.7807e-10;SGB=-0.688148;MQ0F=0;AC=2;AN=2;DP4=0,0,15,0;MQ=25	GT:PL	1/1:121,45,0
12	6131853	.	G	A	94	.	DP=15;VDB=1.00253e-09;SGB=-0.688148;MQ0F=0;AC=2;AN=2;DP4=0,0,15,0;MQ=25	GT:PL	1/1:121,45,0
12	9585869	.	T	C	94	.	DP=15;VDB=7.8562e-08;SGB=-0.686358;MQ0F=0;AC=2;AN=2;DP4=0,0,14,0;MQ=25	GT:PL	1/1:121,42,0
12	9585870	.	G	T	94	.	DP=15;VDB=2.29691e-09;SGB=-0.688148;MQ0F=0;AC=2;AN=2;DP4=0,0,15,0;MQ=25	GT:PL	1/1:121,45,0
13	1558797	.	T	C	94	.	DP=15;VDB=2.5055e-06;SGB=-0.688148;MQ0F=0;AC=2;AN=2;DP4=0,0,0,15;MQ=25	GT:PL	1/1:121,45,0
13	36649308	.	C	T	94	.	DP=15;VDB=7.03366e-09;SGB=-0.688148;MQ0F=0;AC=2;AN=2;DP4=0,0,0,15;MQ=25	GT:PL	1/1:121,45,0
13	36649322	.	A	G	94	.	DP=15;VDB=7.03366e-09;SGB=-0.688148;MQ0F=0;AC=2;AN=2;DP4=0,0,0,15;MQ=25	GT:PL	1/1:121,45,0
13	36649325	.	A	G	94	.	DP=15;VDB=7.03366e-09;SGB=-0.688148;MQ0F=0;AC=2;AN=2;DP4=0,0,0,15;MQ=25	GT:PL	1/1:121,45,0
13	42577263	.	T	C	94	.	DP=15;VDB=3.07103e-08;SGB=-0.688148;MQ0F=0;AC=2;AN=2;DP4=0,0,15,0;MQ=25	GT:PL	1/1:121,45,0
14	6029898	.	C	T	94	.	DP=15;VDB=5.35341e-08;SGB=-0.688148;MQ0F=0;AC=2;AN=2;DP4=0,0,0,15;MQ=25	GT:PL	1/1:121,45,0
14	32837828	.	T	C	94	.	DP=15;VDB=1.76183e-06;SGB=-0.686358;MQ0F=0;AC=2;AN=2;DP4=0,0,0,14;MQ=25	GT:PL	1/1:121,42,0
14	33146450	.	C	T	94	.	DP=15;VDB=6.31291e-07;SGB=-0.686358;MQ0F=0;AC=2;AN=2;DP4=0,0,14,0;MQ=25	GT:PL	1/1:121,42,0
14	33153092	.	C	A	94	.	DP=15;VDB=4.38729e-08;SGB=-0.686358;MQ0F=0;AC=2;AN=2;DP4=0,0,14,0;MQ=25	GT:PL	1/1:121,42,0
14	46590595	.	T	A	94	.	DP=15;VDB=2.77256e-07;SGB=-0.686358;MQ0F=0;AC=2;AN=2;DP4=0,0,14,0;MQ=25	GT:PL	1/1:121,42,0
15	17715589	.	A	G	94	.	DP=15;VDB=1.84191e-08;SGB=-0.688148;MQ0F=0;AC=2;AN=2;DP4=0,0,15,0;MQ=25	GT:PL	1/1:121,45,0
15	17715650	.	G	T	94	.	DP=15;VDB=2.41297e-08;SGB=-0.688148;MQ0F=0;AC=2;AN=2;DP4=0,0,15,0;MQ=25	GT:PL	1/1:121,45,0
15	17715665	.	T	C	94	.	DP=15;VDB=1.12649e-08;SGB=-0.688148;MQ0F=0;AC=2;AN=2;DP4=0,0,15,0;MQ=25	GT:PL	1/1:121,45,0
15	21287725	.	G	A	94	.	DP=15;VDB=9.15165e-07;SGB=-0.686358;MQSB=0.816687;MQ0F=0.533333;AC=2;AN=2;DP4=0,0,10,4;MQ=12	GT:PL	1/1:121,42,0
16	22672999	.	T	G	94	.	DP=15;VDB=2.25591e-08;SGB=-0.688148;MQ0F=0;AC=2;AN=2;DP4=0,0,0,15;MQ=25	GT:PL	1/1:121,45,0
16	32249538	.	G	C	94	.	DP=15;VDB=5.54295e-10;SGB=-0.688148;MQ0F=0;AC=2;AN=2;DP4=0,0,15,0;MQ=25	GT:PL	1/1:121,45,0
17	6229565	.	C	T	94	.	DP=15;VDB=2.91124e-08;SGB=-0.688148;MQ0F=0;AC=2;AN=2;DP4=0,0,15,0;MQ=25	GT:PL	1/1:121,45,0
17	6229574	.	A	T	94	.	DP=15;VDB=3.03031e-08;SGB=-0.688148;MQ0F=0;AC=2;AN=2;DP4=0,0,15,0;MQ=25	GT:PL	1/1:121,45,0
17	6229578	.	A	T	94	.	DP=15;VDB=3.03031e-08;SGB=-0.688148;MQ0F=0;AC=2;AN=2;DP4=0,0,15,0;MQ=25	GT:PL	1/1:121,45,0
17	6229579	.	C	T	94	.	DP=15;VDB=3.03031e-08;SGB=-0.688148;MQ0F=0;AC=2;AN=2;DP4=0,0,15,0;MQ=25	GT:PL	1/1:121,45,0
17	45465648	.	C	G	94	.	DP=15;VDB=1.42447e-09;SGB=-0.688148;MQ0F=0;AC=2;AN=2;DP4=0,0,15,0;MQ=25	GT:PL	1/1:121,45,0
18	5378214	.	A	C	94	.	DP=15;VDB=1.08634e-06;SGB=-0.686358;MQ0F=0;AC=2;AN=2;DP4=0,0,14,0;MQ=25	GT:PL	1/1:121,42,0
18	22301395	.	T	C	94	.	DP=15;VDB=1.06612e-08;SGB=-0.688148;MQ0F=0;AC=2;AN=2;DP4=0,0,15,0;MQ=25	GT:PL	1/1:121,45,0
18	31425632	.	T	C	94	.	DP=15;VDB=1.58617e-08;SGB=-0.688148;MQ0F=0;AC=2;AN=2;DP4=0,0,15,0;MQ=25	GT:PL	1/1:121,45,0
18	31425638	.	T	C	94	.	DP=15;VDB=1.58617e-08;SGB=-0.688148;MQ0F=0;AC=2;AN=2;DP4=0,0,15,0;MQ=25	GT:PL	1/1:121,45,0
18	45231718	.	G	A	94	.	DP=15;VDB=3.21194e-05;SGB=-0.686358;MQ0F=0;AC=2;AN=2;DP4=0,0,0,14;MQ=25	GT:PL	1/1:121,42,0
19	3143629	.	A	G	94	.	DP=15;VDB=1.10618e-07;SGB=-0.688148;MQ0F=0;AC=2;AN=2;DP4=0,0,0,15;MQ=25	GT:PL	1/1:121,45,0
19	29716735	.	G	A	94	.	DP=15;VDB=4.59431e-07;SGB=-0.688148;MQ0F=0;AC=2;AN=2;DP4=0,0,0,15;MQ=25	GT:PL	1/1:121,45,0
19	43514530	.	T	C	94	.	DP=15;VDB=2.1959e-08;SGB=-0.688148;MQ0F=0;AC=2;AN=2;DP4=0,0,0,15;MQ=25	GT:PL	1/1:121,45,0
2	5102075	.	A	G	94	.	DP=15;VDB=4.42941e-07;SGB=-0.688148;MQ0F=0;AC=2;AN=2;DP4=0,0,0,15;MQ=25	GT:PL	1/1:121,45,0
2	10577243	.	A	G	94	.	DP=15;VDB=2.59981e-07;SGB=-0.686358;MQ0F=0;AC=2;AN=2;DP4=0,0,0,14;MQ=25	GT:PL	1/1:121,42,0
2	22698327	.	T	G	94	.	DP=15;VDB=4.49525e-10;SGB=-0.688148;MQ0F=0;AC=2;AN=2;DP4=0,0,0,15;MQ=25	GT:PL	1/1:121,45,0
2	32586658	.	A	G	94	.	DP=15;VDB=0.000105247;SGB=-0.662043;MQSB=0.785714;MQ0F=0;AC=2;AN=2;DP4=0,0,2,7;MQ=29	GT:PL	1/1:121,27,0
2	35624693	.	T	C	94	.	DP=15;VDB=2.29691e-09;SGB=-0.688148;MQ0F=0;AC=2;AN=2;DP4=0,0,15,0;MQ=25	GT:PL	1/1:121,45,0
2	35624695	.	A	T	94	.	DP=15;VDB=2.29691e-09;SGB=-0.688148;MQ0F=0;AC=2;AN=2;DP4=0,0,15,0;MQ=25	GT:PL	1/1:121,45,0
2	35624703	.	C	A	94	.	DP=15;VDB=2.29691e-09;SGB=-0.688148;MQ0F=0;AC=2;AN=2;DP4=0,0,15,0;MQ=25	GT:PL	1/1:121,45,0
2	35624710	.	G	T	94	.	DP=15;VDB=4.04122e-08;SGB=-0.686358;MQ0F=0;AC=2;AN=2;DP4=0,0,14,0;MQ=25	GT:PL	1/1:121,42,0
2	42926839	.	A	G	94	.	DP=15;VDB=4.42941e-07;SGB=-0.688148;MQ0F=0;AC=2;AN=2;DP4=0,0,0,15;MQ=25	GT:PL	1/1:121,45,0
20	9432815	.	T	A	94	.	DP=15;VDB=1.14209e-08;SGB=-0.688148;MQ0F=0;AC=2;AN=2;DP4=0,0,15,0;MQ=25	GT:PL	1/1:121,45,0
20	9432819	.	A	T	94	.	DP=15;VDB=1.14209e-08;SGB=-0.688148;MQ0F=0;AC=2;AN=2;DP4=0,0,15,0;MQ=25	GT:PL	1/1:121,45,0
20	9432836	.	C	T	94	.	DP=15;VDB=1.19017e-08;SGB=-0.688148;MQ0F=0;AC=2;AN=2;DP4=0,0,15,0;MQ=25	GT:PL	1/1:121,45,0
20	27045618	.	C	G	94	.	DP=15;VDB=1.25695e-07;SGB=-0.688148;MQ0F=0;AC=2;AN=2;DP4=0,0,0,15;MQ=25	GT:PL	1/1:121,45,0
20	31546573	.	G	A	94	.	DP=15;VDB=1.0509e-07;SGB=-0.688148;MQ0F=0;AC=2;AN=2;DP4=0,0,15,0;MQ=25	GT:PL	1/1:121,45,0
20	36076335	.	A	G	94	.	DP=15;VDB=2.80786e-09;SGB=-0.688148;MQ0F=0;AC=2;AN=2;DP4=0,0,15,0;MQ=25	GT:PL	1/1:121,45,0
20	48534209	.	T	A	94	.	DP=15;VDB=2.19096e-07;SGB=-0.688148;MQ0F=0;AC=2;AN=2;DP4=0,0,15,0;MQ=25	GT:PL	1/1:121,45,0
20	48534218	.	T	G	94	.	DP=15;VDB=4.59432e-07;SGB=-0.688148;MQ0F=0;AC=2;AN=2;DP4=0,0,15,0;MQ=25	GT:PL	1/1:121,45,0
20	48534221	.	C	G	94	.	DP=15;VDB=6.60359e-07;SGB=-0.688148;MQ0F=0;AC=2;AN=2;DP4=0,0,15,0;MQ=25	GT:PL	1/1:121,45,0
21	13075570	.	T	C	94	.	DP=15;VDB=1.42447e-09;SGB=-0.688148;MQ0F=0;AC=2;AN=2;DP4=0,0,15,0;MQ=25	GT:PL	1/1:121,45,0
21	13131373	.	T	C	94	.	DP=15;VDB=3.23888e-09;SGB=-0.688148;MQ0F=0;AC=2;AN=2;DP4=0,0,15,0;MQ=25	GT:PL	1/1:121,45,0
21	19030549	.	C	T	94	.	DP=15;VDB=7.20107e-05;SGB=-0.686358;MQ0F=0;AC=2;AN=2;DP4=0,0,0,14;MQ=25	GT:PL	1/1:121,42,0
22	13895881	.	C	T	94	.	DP=15;VDB=1.69599e-06;SGB=-0.688148;MQ0F=0;AC=2;AN=2;DP4=0,0,15,0;MQ=25	GT:PL	1/1:121,45,0
22	19103214	.	T	G	94	.	DP=15;VDB=2.30147e-05;SGB=-0.651104;RPB=0.0253494;MQB=0.035674;MQSB=1;BQB=0.014717;MQ0F=0.133333;ICB=1;HOB=0.5;AC=1;AN=2;DP4=5,1,8,0;MQ=26	GT:PL	0/1:127,0,47
23	29785536	.	T	C	94	.	DP=15;VDB=9.60176e-08;SGB=-0.686358;MQ0F=0;AC=2;AN=2;DP4=0,0,0,14;MQ=25	GT:PL	1/1:121,42,0
25	1632879	.	C	T	94	.	DP=15;VDB=0.000636411;SGB=-0.686358;MQ0F=0;AC=2;AN=2;DP4=0,0,14,0;MQ=25	GT:PL	1/1:121,42,0
4	8804792	.	A	C	94	.	DP=15;VDB=1.88055e-07;SGB=-0.686358;MQ0F=0;AC=2;AN=2;DP4=0,0,0,14;MQ=25	GT:PL	1/1:121,42,0
4	10066215	.	C	G	94	.	DP=15;VDB=4.4332e-07;SGB=-0.683931;MQ0F=0;AC=2;AN=2;DP4=0,0,13,0;MQ=27	GT:PL	1/1:121,39,0
4	22900066	.	A	C	94	.	DP=15;VDB=1.83882e-06;SGB=-0.688148;MQ0F=0;AC=2;AN=2;DP4=0,0,0,15;MQ=25	GT:PL	1/1:121,45,0
5	22624386	.	G	C	94	.	DP=15;VDB=0.0248053;SGB=-0.688148;MQ0F=0;AC=2;AN=2;DP4=0,0,15,0;MQ=25	GT:PL	1/1:121,45,0
5	29031745	.	A	T	94	.	DP=15;VDB=9.60593e-06;SGB=-0.686358;MQ0F=0;AC=2;AN=2;DP4=0,0,14,0;MQ=25	GT:PL	1/1:121,42,0
6	11024487	.	T	C	94	.	DP=15;VDB=1.17393e-08;SGB=-0.688148;MQ0F=0;AC=2;AN=2;DP4=0,0,15,0;MQ=25	GT:PL	1/1:121,45,0
6	11024493	.	G	C	94	.	DP=15;VDB=3.72022e-07;SGB=-0.686358;MQ0F=0;AC=2;AN=2;DP4=0,0,14,0;MQ=25	GT:PL	1/1:121,42,0
6	23966178	.	T	C	94	.	DP=15;VDB=8.19145e-07;SGB=-0.686358;MQ0F=0;AC=2;AN=2;DP4=0,0,0,14;MQ=25	GT:PL	1/1:121,42,0
6	42593672	.	T	C	94	.	DP=15;VDB=1.25695e-07;SGB=-0.688148;MQ0F=0;AC=2;AN=2;DP4=0,0,15,0;MQ=25	GT:PL	1/1:121,45,0
6	42593673	.	T	C	94	.	DP=15;VDB=1.25695e-07;SGB=-0.688148;MQ0F=0;AC=2;AN=2;DP4=0,0,15,0;MQ=25	GT:PL	1/1:121,45,0
6	42593690	.	C	T	94	.	DP=15;VDB=1.38509e-06;SGB=-0.686358;MQ0F=0;AC=2;AN=2;DP4=0,0,14,0;MQ=25	GT:PL	1/1:121,42,0
6	43081742	.	C	G	94	.	DP=15;VDB=1.95546e-07;SGB=-0.686358;MQ0F=0;AC=2;AN=2;DP4=0,0,0,14;MQ=25	GT:PL	1/1:121,42,0
7	30096310	.	A	C	94	.	DP=15;VDB=1.03244e-09;SGB=-0.688148;MQ0F=0;AC=2;AN=2;DP4=0,0,0,15;MQ=25	GT:PL	1/1:121,45,0
7	30096328	.	G	C	94	.	DP=15;VDB=1.03244e-09;SGB=-0.688148;MQ0F=0;AC=2;AN=2;DP4=0,0,0,15;MQ=25	GT:PL	1/1:121,45,0
7	30274019	.	A	G	94	.	DP=15;VDB=5.60649e-08;SGB=-0.686358;MQ0F=0;AC=2;AN=2;DP4=0,0,0,14;MQ=25	GT:PL	1/1:121,42,0
7	30274037	.	T	C	94	.	DP=15;VDB=2.30326e-07;SGB=-0.688148;MQ0F=0;AC=2;AN=2;DP4=0,0,0,15;MQ=25	GT:PL	1/1:121,45,0
7	30274049	.	T	C	94	.	DP=15;VDB=1.2233e-08;SGB=-0.688148;MQ0F=0;AC=2;AN=2;DP4=0,0,0,15;MQ=25	GT:PL	1/1:121,45,0
7	30274052	.	A	G	94	.	DP=15;VDB=5.62289e-09;SGB=-0.688148;MQ0F=0;AC=2;AN=2;DP4=0,0,0,15;MQ=25	GT:PL	1/1:121,45,0
7	59344579	.	G	A	94	.	DP=15;VDB=2.95771e-06;SGB=-0.680642;MQ0F=0;AC=2;AN=2;DP4=0,0,12,0;MQ=29	GT:PL	1/1:121,36,0
7	67195811	.	A	G	94	.	DP=15;VDB=7.81262e-08;SGB=-0.688148;MQ0F=0;AC=2;AN=2;DP4=0,0,15,0;MQ=25	GT:PL	1/1:121,45,0
8	14027473	.	G	A	94	.	DP=15;VDB=9.34903e-08;SGB=-0.686358;MQ0F=0;AC=2;AN=2;DP4=0,0,14,0;MQ=25	GT:PL	1/1:121,42,0
8	17480459	.	A	G	94	.	DP=15;VDB=1.50178e-07;SGB=-0.688148;MQ0F=0;AC=2;AN=2;DP4=0,0,0,15;MQ=25	GT:PL	1/1:121,45,0
8	22614435	.	G	C	94	.	DP=15;VDB=9.98297e-08;SGB=-0.688148;MQ0F=0;AC=2;AN=2;DP4=0,0,0,15;MQ=25	GT:PL	1/1:121,45,0
8	46890770	.	A	G	94	.	DP=15;VDB=1.84191e-08;SGB=-0.688148;MQ0F=0;AC=2;AN=2;DP4=0,0,0,15;MQ=25	GT:PL	1/1:121,45,0
9	10301136	.	A	T	94	.	DP=15;VDB=2.64144e-07;SGB=-0.688148;MQ0F=0;AC=2;AN=2;DP4=0,0,0,15;MQ=25	GT:PL	1/1:121,45,0
9	26021524	.	G	T	94	.	DP=15;VDB=1.84993e-09;SGB=-0.688148;MQ0F=0;AC=2;AN=2;DP4=0,0,0,15;MQ=25	GT:PL	1/1:121,45,0
9	35129474	.	T	C	94	.	DP=15;VDB=9.28624e-09;SGB=-0.688148;MQ0F=0;AC=2;AN=2;DP4=0,0,15,0;MQ=25	GT:PL	1/1:121,45,0
10	28441588	.	T	C	95	.	DP=15;VDB=9.2909e-06;SGB=-0.686358;RPB=1;MQB=1;MQSB=1;BQB=1;MQ0F=0;AC=2;AN=2;DP4=0,1,13,1;MQ=25	GT:PL	1/1:122,20,0
10	29292525	.	A	C	95	.	DP=15;VDB=3.07219e-07;SGB=-0.686358;MQ0F=0;AC=2;AN=2;DP4=0,0,0,14;MQ=25	GT:PL	1/1:122,42,0
14	16039573	.	T	G	95	.	DP=15;VDB=1.62429e-07;SGB=-0.676189;MQSB=1;MQ0F=0;AC=2;AN=2;DP4=0,0,1,10;MQ=25	GT:PL	1/1:122,33,0
17	44304279	.	G	T	95	.	DP=15;VDB=4.77707e-06;SGB=-0.670168;MQSB=0.916482;MQ0F=0;AC=2;AN=2;DP4=0,0,7,3;MQ=35	GT:PL	1/1:122,30,0
18	22013463	.	C	G	95	.	DP=15;VDB=2.86484e-06;SGB=-0.680642;MQ0F=0;AC=2;AN=2;DP4=0,0,12,0;MQ=26	GT:PL	1/1:122,36,0
22	19103216	.	C	A	95	.	DP=15;VDB=5.72469e-05;SGB=-0.662043;RPB=0.923116;MQB=0.175131;MQSB=1;BQB=0.154295;MQ0F=0.133333;ICB=1;HOB=0.5;AC=1;AN=2;DP4=5,0,8,1;MQ=26	GT:PL	0/1:129,0,45
4	6636953	.	T	C	95	.	DP=15;VDB=0.000984072;SGB=-0.662043;MQ0F=0;AC=2;AN=2;DP4=0,0,9,0;MQ=27	GT:PL	1/1:122,27,0
5	19553801	.	T	C	95	.	DP=15;VDB=9.01298e-05;SGB=-0.662043;MQ0F=0;AC=2;AN=2;DP4=0,0,9,0;MQ=29	GT:PL	1/1:122,27,0
9	48780875	.	G	T	95	.	DP=15;VDB=8.29317e-07;SGB=-0.686358;MQSB=0.916667;MQ0F=0.533333;AC=2;AN=2;DP4=0,0,12,2;MQ=13	GT:PL	1/1:122,42,0
13	3744475	.	T	C	96	.	DP=15;VDB=0.000757573;SGB=-0.616816;MQSB=1;MQ0F=0;AC=2;AN=2;DP4=0,0,2,4;MQ=25	GT:PL	1/1:123,18,0
15	21287689	.	C	G	96	.	DP=15;VDB=4.33701e-08;SGB=-0.688148;MQSB=0.99308;MQ0F=0.533333;AC=2;AN=2;DP4=0,0,9,6;MQ=11	GT:PL	1/1:123,45,0
2	43685957	.	C	A	96	.	DP=15;VDB=0.000119359;SGB=-0.636426;MQSB=1;MQ0F=0;AC=2;AN=2;DP4=0,0,1,6;MQ=25	GT:PL	1/1:123,21,0
21	22374509	.	C	G	96	.	DP=15;VDB=0.000119359;SGB=-0.636426;MQSB=1.01283;MQ0F=0;AC=2;AN=2;DP4=0,0,4,3;MQ=25	GT:PL	1/1:123,21,0
3	35393551	.	C	T	96	.	DP=15;VDB=0.000186402;SGB=-0.636426;MQSB=1;MQ0F=0;AC=2;AN=2;DP4=0,0,6,1;MQ=33	GT:PL	1/1:123,21,0
8	19230647	.	A	T	96	.	DP=15;VDB=8.91375e-08;SGB=-0.676189;RPB=1;MQB=1;MQSB=0.962269;BQB=1;MQ0F=0;AC=2;AN=2;DP4=1,0,8,3;MQ=26	GT:PL	1/1:123,0,1
8	52728038	.	A	G	96	.	DP=15;VDB=0.637461;SGB=-0.680642;RPB=0.959189;MQB=0.556584;MQSB=0.918449;BQB=0.352866;MQ0F=0.133333;ICB=1;HOB=0.5;AC=1;AN=2;DP4=0,3,6,6;MQ=22	GT:PL	0/1:130,0,26
9	35113653	.	G	A	96	.	DP=15;VDB=1.10618e-07;SGB=-0.688148;MQ0F=0;AC=2;AN=2;DP4=0,0,0,15;MQ=25	GT:PL	1/1:123,45,0
1	13451349	.	A	G	97	.	DP=15;VDB=0.0197595;SGB=-0.556411;MQSB=1;MQ0F=0;AC=2;AN=2;DP4=0,0,1,3;MQ=37	GT:PL	1/1:124,12,0
12	7627285	.	G	A	97	.	DP=15;VDB=2.09117e-05;SGB=-0.662043;RPB=0;MQB=0;MQSB=0.683497;BQB=0.222222;MQ0F=0;ICB=1;HOB=0.5;AC=1;AN=2;DP4=2,0,4,5;MQ=27	GT:PL	0/1:131,0,16
19	4769707	.	T	C	97	.	DP=15;VDB=1.62429e-07;SGB=-0.676189;MQ0F=0;AC=2;AN=2;DP4=0,0,11,0;MQ=26	GT:PL	1/1:124,33,0
23	34113316	.	C	T	97	.	DP=15;VDB=0.00213284;SGB=-0.651104;MQSB=1;MQ0F=0;AC=2;AN=2;DP4=0,0,7,1;MQ=25	GT:PL	1/1:124,24,0
3	38652477	.	T	C	97	.	DP=15;VDB=0.301225;SGB=-0.683931;RPB=0;MQB=0.615385;MQSB=0.926163;BQB=0.423077;MQ0F=0.0666667;AC=2;AN=2;DP4=0,2,11,2;MQ=23	GT:PL	1/1:124,4,0
9	18727247	.	G	A	97	.	DP=15;VDB=2.29691e-09;SGB=-0.688148;MQ0F=0;AC=2;AN=2;DP4=0,0,0,15;MQ=25	GT:PL	1/1:124,45,0
17	38836122	.	G	A	98	.	DP=15;VDB=0.000111506;SGB=-0.662043;MQSB=1;MQ0F=0;AC=2;AN=2;DP4=0,0,8,1;MQ=31	GT:PL	1/1:125,27,0
23	27326241	.	A	G	98	.	DP=15;VDB=0.000141285;SGB=-0.636426;MQSB=1;MQ0F=0;AC=2;AN=2;DP4=0,0,2,5;MQ=25	GT:PL	1/1:125,21,0
12	4025296	.	G	T	99	.	DP=15;VDB=0.00656224;SGB=-0.616816;RPB=0.0297172;MQB=0.564628;MQSB=0.924449;BQB=0.297172;MQ0F=0.133333;ICB=1;HOB=0.5;AC=1;AN=2;DP4=3,2,4,2;MQ=27	GT:PL	0/1:132,0,65
2	19431068	.	A	G	99	.	DP=15;VDB=4.86915e-06;SGB=-0.676189;MQSB=0.643095;MQ0F=0.333333;AC=2;AN=2;DP4=0,0,4,7;MQ=15	GT:PL	1/1:126,33,0
25	25030543	.	G	A	99	.	DP=15;VDB=5.66288e-06;SGB=-0.686358;MQ0F=0;AC=2;AN=2;DP4=0,0,0,14;MQ=25	GT:PL	1/1:126,42,0
10	30685980	.	A	G	100	.	DP=15;VDB=4.36568e-08;SGB=-0.680642;MQ0F=0;AC=2;AN=2;DP4=0,0,0,12;MQ=35	GT:PL	1/1:127,36,0
11	1139771	.	A	T	100	.	DP=15;VDB=0.000372343;SGB=-0.676189;MQ0F=0;AC=2;AN=2;DP4=0,0,0,11;MQ=32	GT:PL	1/1:127,33,0
18	35534931	.	G	A	100	.	DP=15;VDB=3.14086e-05;SGB=-0.676189;MQSB=1;MQ0F=0;AC=2;AN=2;DP4=0,0,10,1;MQ=25	GT:PL	1/1:127,33,0
20	31546574	.	C	G	100	.	DP=15;VDB=1.0509e-07;SGB=-0.688148;MQ0F=0;AC=2;AN=2;DP4=0,0,15,0;MQ=25	GT:PL	1/1:127,45,0
20	32150030	.	G	A	100	.	DP=15;VDB=0.0019282;SGB=-0.662043;RPB=1;MQB=1;MQSB=1;BQB=1;MQ0F=0;AC=2;AN=2;DP4=0,1,1,8;MQ=26	GT:PL	1/1:127,5,0
22	21644320	.	A	G	100	.	DP=15;VDB=3.24145e-05;SGB=-0.662043;MQSB=0.142857;MQ0F=0;AC=2;AN=2;DP4=0,0,2,7;MQ=29	GT:PL	1/1:127,27,0
22	24907372	.	T	C	100	.	DP=15;VDB=0.00013894;SGB=-0.670168;RPB=0.544711;MQB=0.970446;MQSB=0.658617;BQB=0.934728;MQ0F=0.2;ICB=1;HOB=0.5;AC=1;AN=2;DP4=2,3,2,8;MQ=21	GT:PL	0/1:133,0,51
4	10127339	.	T	C	100	.	DP=15;VDB=2.20067e-06;SGB=-0.670168;MQSB=0.875;MQ0F=0;AC=2;AN=2;DP4=0,0,2,8;MQ=35	GT:PL	1/1:127,30,0
10	36690108	.	T	G	101	.	DP=15;VDB=0.00076988;SGB=-0.688148;MQ0F=0;AC=2;AN=2;DP4=0,0,0,15;MQ=26	GT:PL	1/1:128,45,0
20	30132009	.	T	C	101	.	DP=15;VDB=6.41155e-05;SGB=-0.670168;MQ0F=0;AC=2;AN=2;DP4=0,0,0,10;MQ=27	GT:PL	1/1:128,30,0
24	29931586	.	G	A	101	.	DP=15;VDB=1.93195e-09;SGB=-0.688148;MQ0F=0;AC=2;AN=2;DP4=0,0,15,0;MQ=25	GT:PL	1/1:128,45,0
1	36000651	.	T	C	102	.	DP=15;VDB=5.28232e-07;SGB=-0.683931;MQSB=1;MQ0F=0;AC=2;AN=2;DP4=0,0,12,1;MQ=25	GT:PL	1/1:129,39,0
11	45019810	.	C	A	102	.	DP=15;VDB=0.0549164;SGB=-0.651104;MQSB=1;MQ0F=0;AC=2;AN=2;DP4=0,0,6,2;MQ=25	GT:PL	1/1:129,24,0
13	46292538	.	A	G	102	.	DP=15;VDB=3.37135e-08;SGB=-0.688148;MQ0F=0;AC=2;AN=2;DP4=0,0,15,0;MQ=25	GT:PL	1/1:129,45,0
15	18318712	.	T	A	102	.	DP=15;VDB=7.54113e-09;SGB=-0.688148;MQ0F=0;AC=2;AN=2;DP4=0,0,0,15;MQ=25	GT:PL	1/1:129,45,0
17	12287989	.	A	G	102	.	DP=15;VDB=4.50787e-07;SGB=-0.676189;MQSB=1;MQ0F=0;AC=2;AN=2;DP4=0,0,2,9;MQ=25	GT:PL	1/1:129,33,0
19	24328063	.	T	C	102	.	DP=15;VDB=0.00787945;SGB=-0.676189;MQ0F=0;AC=2;AN=2;DP4=0,0,0,11;MQ=27	GT:PL	1/1:129,33,0
24	34722903	.	A	G	102	.	DP=15;VDB=0.000455435;SGB=-0.680642;RPB=0.166667;MQB=0.583333;MQSB=0.896649;BQB=0.833333;MQ0F=0;ICB=1;HOB=0.5;AC=1;AN=2;DP4=1,1,2,10;MQ=26	GT:PL	0/1:137,0,20
4	22900125	.	C	T	102	.	DP=15;VDB=2.5055e-06;SGB=-0.688148;MQ0F=0;AC=2;AN=2;DP4=0,0,0,15;MQ=25	GT:PL	1/1:129,45,0
10	22559714	.	G	A	103	.	DP=15;VDB=1.4758e-06;SGB=-0.683931;MQSB=0.727273;MQ0F=0;AC=2;AN=2;DP4=0,0,2,11;MQ=31	GT:PL	1/1:130,39,0
11	12141547	.	T	C	103	.	DP=15;VDB=2.59632e-06;SGB=-0.670168;MQSB=0.916482;MQ0F=0;AC=2;AN=2;DP4=0,0,7,3;MQ=25	GT:PL	1/1:130,30,0
13	45387640	.	C	G	103	.	DP=15;VDB=0.000151274;SGB=-0.676189;MQ0F=0;AC=2;AN=2;DP4=0,0,0,11;MQ=28	GT:PL	1/1:130,33,0
18	42152783	.	T	C	103	.	DP=15;VDB=0.000255449;SGB=-0.670168;MQ0F=0;AC=2;AN=2;DP4=0,0,10,0;MQ=27	GT:PL	1/1:130,30,0
18	42152784	.	G	A	103	.	DP=15;VDB=0.000255449;SGB=-0.670168;MQ0F=0;AC=2;AN=2;DP4=0,0,10,0;MQ=27	GT:PL	1/1:130,30,0
23	18641840	.	A	G	103	.	DP=15;VDB=2.13523e-06;SGB=-0.688148;MQ0F=0;AC=2;AN=2;DP4=0,0,0,15;MQ=27	GT:PL	1/1:130,45,0
24	30347330	.	A	G	103	.	DP=15;VDB=4.19196e-05;SGB=-0.680642;MQ0F=0;AC=2;AN=2;DP4=0,0,12,0;MQ=28	GT:PL	1/1:130,36,0
5	56294219	.	A	G	103	.	DP=15;VDB=0.000307425;SGB=-0.686358;MQ0F=0;AC=2;AN=2;DP4=0,0,0,14;MQ=28	GT:PL	1/1:130,42,0
7	48599131	.	T	C	103	.	DP=15;VDB=0.000423572;SGB=-0.680642;MQ0F=0;AC=2;AN=2;DP4=0,0,12,0;MQ=29	GT:PL	1/1:130,36,0
9	286217	.	G	A	103	.	DP=15;VDB=1.67207e-07;SGB=-0.686358;RPB=1;MQB=1;MQSB=0.868815;BQB=1;MQ0F=0;AC=2;AN=2;DP4=0,1,9,5;MQ=25	GT:PL	1/1:130,15,0
1	30318543	.	C	T	104	.	DP=15;VDB=5.05034e-08;SGB=-0.676189;MQSB=1;MQ0F=0;AC=2;AN=2;DP4=0,0,10,1;MQ=25	GT:PL	1/1:131,33,0
11	3581412	.	A	G	104	.	DP=15;VDB=0.0014347;SGB=-0.636426;MQSB=1.01283;MQ0F=0;AC=2;AN=2;DP4=0,0,3,4;MQ=25	GT:PL	1/1:131,21,0
11	45019812	.	C	G	104	.	DP=15;VDB=0.0795616;SGB=-0.651104;MQSB=1;MQ0F=0;AC=2;AN=2;DP4=0,0,6,2;MQ=25	GT:PL	1/1:131,24,0
13	27194248	.	C	T	104	.	DP=15;VDB=1.12628e-07;SGB=-0.686358;MQ0F=0;AC=2;AN=2;DP4=0,0,14,0;MQ=34	GT:PL	1/1:131,42,0
13	46292539	.	A	G	104	.	DP=15;VDB=3.37135e-08;SGB=-0.688148;MQ0F=0;AC=2;AN=2;DP4=0,0,15,0;MQ=25	GT:PL	1/1:131,45,0
13	46292541	.	A	G	104	.	DP=15;VDB=2.95042e-08;SGB=-0.688148;MQ0F=0;AC=2;AN=2;DP4=0,0,15,0;MQ=25	GT:PL	1/1:131,45,0
15	18318710	.	G	A	104	.	DP=15;VDB=7.54113e-09;SGB=-0.688148;MQ0F=0;AC=2;AN=2;DP4=0,0,0,15;MQ=25	GT:PL	1/1:131,45,0
23	3465288	.	G	C	104	.	DP=15;VDB=6.20155e-06;SGB=-0.686358;MQ0F=0;AC=2;AN=2;DP4=0,0,14,0;MQ=25	GT:PL	1/1:131,42,0
5	22319457	.	G	C	104	.	DP=15;VDB=6.01771e-05;SGB=-0.688148;MQ0F=0;AC=2;AN=2;DP4=0,0,15,0;MQ=26	GT:PL	1/1:131,45,0
12	4582295	.	T	C	105	.	DP=15;VDB=9.74887e-06;SGB=-0.676189;MQ0F=0;AC=2;AN=2;DP4=0,0,0,11;MQ=32	GT:PL	1/1:132,33,0
17	28665119	.	G	A	105	.	DP=15;VDB=3.6671e-05;SGB=-0.662043;MQSB=1;MQ0F=0;AC=2;AN=2;DP4=0,0,7,2;MQ=25	GT:PL	1/1:132,27,0
KN150493.1	26262	.	T	C	105	.	DP=15;VDB=2.37836e-06;SGB=-0.676189;MQSB=1;MQ0F=0;AC=2;AN=2;DP4=0,0,1,10;MQ=25	GT:PL	1/1:132,33,0
16	13823730	.	C	A	106	.	DP=15;VDB=0.012227;SGB=-0.688148;MQ0F=0;AC=2;AN=2;DP4=0,0,0,15;MQ=25	GT:PL	1/1:133,45,0
2	37491695	.	A	C	106	.	DP=15;VDB=8.03307e-06;SGB=-0.688148;MQ0F=0;AC=2;AN=2;DP4=0,0,15,0;MQ=25	GT:PL	1/1:133,45,0
23	18192314	.	A	G	106	.	DP=15;VDB=0.804154;SGB=-0.686358;MQSB=1;MQ0F=0;AC=2;AN=2;DP4=0,0,13,1;MQ=25	GT:PL	1/1:133,42,0
24	32557600	.	G	A	106	.	DP=15;VDB=6.63539e-07;SGB=-0.686358;MQSB=1;MQ0F=0;AC=2;AN=2;DP4=0,0,13,1;MQ=31	GT:PL	1/1:133,42,0
25	25030546	.	G	A	106	.	DP=15;VDB=4.01421e-06;SGB=-0.686358;MQ0F=0;AC=2;AN=2;DP4=0,0,0,14;MQ=25	GT:PL	1/1:133,42,0
25	29220672	.	G	A	106	.	DP=15;VDB=0.000437607;SGB=-0.670168;MQSB=1;MQ0F=0;AC=2;AN=2;DP4=0,0,9,1;MQ=25	GT:PL	1/1:133,30,0
3	3355432	.	C	G	106	.	DP=15;VDB=1.69594e-09;SGB=-0.688148;MQ0F=0;AC=2;AN=2;DP4=0,0,15,0;MQ=25	GT:PL	1/1:133,45,0
3	15099752	.	C	T	106	.	DP=15;VDB=2.18262e-07;SGB=-0.676189;MQSB=0.950952;MQ0F=0;AC=2;AN=2;DP4=0,0,5,6;MQ=25	GT:PL	1/1:133,33,0
4	7471559	.	T	C	106	.	DP=15;VDB=1.55486e-06;SGB=-0.676189;MQSB=1;MQ0F=0;AC=2;AN=2;DP4=0,0,10,1;MQ=29	GT:PL	1/1:133,33,0
4	22900092	.	T	G	106	.	DP=15;VDB=1.9035e-06;SGB=-0.688148;MQ0F=0;AC=2;AN=2;DP4=0,0,0,15;MQ=25	GT:PL	1/1:133,45,0
5	13808059	.	T	C	106	.	DP=15;VDB=0.000931423;SGB=-0.636426;MQSB=1;MQ0F=0;AC=2;AN=2;DP4=0,0,1,6;MQ=37	GT:PL	1/1:133,21,0
5	60980422	.	T	C	106	.	DP=15;VDB=1.81631e-06;SGB=-0.676189;MQ0F=0;AC=2;AN=2;DP4=0,0,11,0;MQ=29	GT:PL	1/1:133,33,0
10	18940743	.	C	T	107	.	DP=15;VDB=4.32708e-07;SGB=-0.676189;MQ0F=0;AC=2;AN=2;DP4=0,0,11,0;MQ=28	GT:PL	1/1:134,33,0
15	22581046	.	C	T	107	.	DP=15;VDB=3.45353e-05;SGB=-0.651104;MQ0F=0;AC=2;AN=2;DP4=0,0,0,8;MQ=35	GT:PL	1/1:134,24,0
16	26140305	.	A	G	107	.	DP=15;VDB=7.84484e-07;SGB=-0.680642;RPB=1;MQB=1;MQSB=0.699673;BQB=1;MQ0F=0;AC=2;AN=2;DP4=0,1,10,2;MQ=25	GT:PL	1/1:134,13,0
17	15362664	.	T	C	107	.	DP=15;VDB=5.6398e-07;SGB=-0.676189;MQ0F=0;AC=2;AN=2;DP4=0,0,11,0;MQ=37	GT:PL	1/1:134,33,0
2	22110700	.	G	A	107	.	DP=15;VDB=7.09006e-07;SGB=-0.680642;MQ0F=0;AC=2;AN=2;DP4=0,0,12,0;MQ=31	GT:PL	1/1:134,36,0
23	24526030	.	A	T	107	.	DP=15;VDB=1.02904e-05;SGB=-0.662043;MQSB=1;MQ0F=0;AC=2;AN=2;DP4=0,0,8,1;MQ=37	GT:PL	1/1:134,27,0
24	32557598	.	C	G	107	.	DP=15;VDB=4.5561e-07;SGB=-0.686358;MQSB=1;MQ0F=0;AC=2;AN=2;DP4=0,0,13,1;MQ=31	GT:PL	1/1:134,42,0
24	33400351	.	C	A	107	.	DP=15;VDB=1.08091e-08;SGB=-0.688148;MQ0F=0;AC=2;AN=2;DP4=0,0,15,0;MQ=27	GT:PL	1/1:134,45,0
1	2074844	.	G	A	108	.	DP=15;VDB=0.000107247;SGB=-0.676189;MQ0F=0;AC=2;AN=2;DP4=0,0,11,0;MQ=27	GT:PL	1/1:135,33,0
11	41786175	.	C	A	108	.	DP=15;VDB=4.67251e-07;SGB=-0.686358;MQ0F=0;AC=2;AN=2;DP4=0,0,0,14;MQ=26	GT:PL	1/1:135,42,0
12	20035032	.	C	G	108	.	DP=15;VDB=1.42488e-06;SGB=-0.688148;MQ0F=0;AC=2;AN=2;DP4=0,0,0,15;MQ=33	GT:PL	1/1:135,45,0
17	36786389	.	C	T	108	.	DP=15;VDB=0.000318819;SGB=-0.686358;MQ0F=0;AC=2;AN=2;DP4=0,0,14,0;MQ=26	GT:PL	1/1:135,42,0
25	3190211	.	C	T	109	.	DP=15;VDB=0.00123166;SGB=-0.676189;RPB=1;MQB=1;MQSB=1;BQB=1;MQ0F=0;AC=2;AN=2;DP4=1,0,10,1;MQ=30	GT:PL	1/1:136,11,0
6	6113743	.	T	G	109	.	DP=15;VDB=0.000732788;SGB=-0.688148;MQ0F=0;AC=2;AN=2;DP4=0,0,15,0;MQ=26	GT:PL	1/1:136,45,0
8	48106895	.	T	C	109	.	DP=15;VDB=0.26936;SGB=-0.636426;RPB=0.834543;MQB=0.966012;MQSB=1;BQB=0.0400123;MQ0F=0;ICB=1;HOB=0.5;AC=1;AN=2;DP4=5,2,4,3;MQ=37	GT:PL	0/1:142,0,159
9	4715134	.	C	T	109	.	DP=15;VDB=1.2455e-05;SGB=-0.688148;MQ0F=0;AC=2;AN=2;DP4=0,0,15,0;MQ=27	GT:PL	1/1:136,45,0
9	12491755	.	C	T	109	.	DP=15;VDB=2.58061e-08;SGB=-0.688148;MQ0F=0;AC=2;AN=2;DP4=0,0,15,0;MQ=26	GT:PL	1/1:136,45,0
13	32512736	.	G	A	110	.	DP=15;VDB=1.86704e-08;SGB=-0.688148;MQSB=1;MQ0F=0;AC=2;AN=2;DP4=0,0,14,1;MQ=25	GT:PL	1/1:137,42,0
16	46527872	.	T	A	110	.	DP=15;VDB=4.20601e-08;SGB=-0.680642;MQ0F=0;AC=2;AN=2;DP4=0,0,0,12;MQ=27	GT:PL	1/1:137,36,0
20	51388720	.	A	G	110	.	DP=15;VDB=9.44115e-06;SGB=-0.688148;MQSB=1;MQ0F=0;AC=2;AN=2;DP4=0,0,14,1;MQ=27	GT:PL	1/1:137,45,0
23	17556230	.	G	T	110	.	DP=15;VDB=3.76124e-06;SGB=-0.688148;MQSB=1;MQ0F=0;AC=2;AN=2;DP4=0,0,13,2;MQ=25	GT:PL	1/1:137,42,0
5	28731250	.	A	G	110	.	DP=15;VDB=5.99406e-06;SGB=-0.680642;MQ0F=0;AC=2;AN=2;DP4=0,0,12,0;MQ=27	GT:PL	1/1:137,36,0
7	48211827	.	G	T	110	.	DP=15;VDB=9.59264e-07;SGB=-0.680642;MQSB=1;MQ0F=0;AC=2;AN=2;DP4=0,0,11,1;MQ=25	GT:PL	1/1:137,36,0
1	24583801	.	C	T	111	.	DP=15;VDB=0.000670195;SGB=-0.686358;MQSB=1;MQ0F=0;AC=2;AN=2;DP4=0,0,13,1;MQ=25	GT:PL	1/1:138,42,0
1	24583803	.	G	A	111	.	DP=15;VDB=0.000670195;SGB=-0.686358;MQSB=1;MQ0F=0;AC=2;AN=2;DP4=0,0,13,1;MQ=25	GT:PL	1/1:138,42,0
11	1075050	.	T	G	111	.	DP=15;VDB=0.00739455;SGB=-0.686358;MQ0F=0;AC=2;AN=2;DP4=0,0,0,14;MQ=28	GT:PL	1/1:138,42,0
12	25163316	.	G	T	111	.	DP=15;VDB=1.15653e-07;SGB=-0.686358;MQ0F=0;AC=2;AN=2;DP4=0,0,0,14;MQ=26	GT:PL	1/1:138,42,0
12	49195124	.	C	G	111	.	DP=15;VDB=0.000261544;SGB=-0.683931;MQSB=1;MQ0F=0;AC=2;AN=2;DP4=0,0,11,2;MQ=25	GT:PL	1/1:138,39,0
16	12301430	.	C	T	111	.	DP=15;VDB=4.9118e-06;SGB=-0.688148;MQSB=1;MQ0F=0;AC=2;AN=2;DP4=0,0,14,1;MQ=25	GT:PL	1/1:138,45,0
16	30385311	.	G	C	111	.	DP=15;VDB=1.91554e-06;SGB=-0.686358;MQ0F=0;AC=2;AN=2;DP4=0,0,0,14;MQ=29	GT:PL	1/1:138,42,0
22	32250193	.	C	T	111	.	DP=15;VDB=5.29883e-07;SGB=-0.686358;MQSB=1;MQ0F=0;AC=2;AN=2;DP4=0,0,13,1;MQ=25	GT:PL	1/1:138,42,0
23	17730087	.	G	A	111	.	DP=15;VDB=0.000122853;SGB=-0.683931;RPB=1;MQB=1;MQSB=1;BQB=1;MQ0F=0;AC=2;AN=2;DP4=1,0,10,3;MQ=25	GT:PL	1/1:138,17,0
3	48859496	.	A	G	111	.	DP=15;VDB=2.89768e-06;SGB=-0.686358;MQ0F=0;AC=2;AN=2;DP4=0,0,0,14;MQ=26	GT:PL	1/1:138,42,0
8	8371296	.	T	G	111	.	DP=15;VDB=5.02156e-06;SGB=-0.688148;MQSB=1;MQ0F=0;AC=2;AN=2;DP4=0,0,14,1;MQ=27	GT:PL	1/1:138,45,0
8	21336189	.	C	T	111	.	DP=15;VDB=0.00420109;SGB=-0.662043;RPB=0.777778;MQB=0.833333;MQSB=0.683497;BQB=0.722222;MQ0F=0;ICB=1;HOB=0.5;AC=1;AN=2;DP4=1,1,5,4;MQ=32	GT:PL	0/1:145,0,16
1	55549052	.	A	G	112	.	DP=15;VDB=0.00131919;SGB=-0.662043;MQSB=1;MQ0F=0;AC=2;AN=2;DP4=0,0,1,8;MQ=26	GT:PL	1/1:139,27,0
10	22193559	.	C	T	112	.	DP=15;VDB=0.00127688;SGB=-0.680642;RPB=1;MQB=1;MQSB=0.5;BQB=1;MQ0F=0;AC=2;AN=2;DP4=1,0,1,11;MQ=25	GT:PL	1/1:139,25,0
20	31278408	.	C	G	112	.	DP=15;VDB=4.00627e-08;SGB=-0.688148;MQ0F=0;AC=2;AN=2;DP4=0,0,15,0;MQ=26	GT:PL	1/1:139,45,0
3	18856489	.	T	A	112	.	DP=15;VDB=2.88891e-07;SGB=-0.683931;MQSB=1;MQ0F=0;AC=2;AN=2;DP4=0,0,12,1;MQ=25	GT:PL	1/1:139,39,0
6	49918335	.	C	T	112	.	DP=15;VDB=1.84614e-05;SGB=-0.683931;RPB=0;MQB=0.576923;MQSB=0.809825;BQB=0.461538;MQ0F=0;ICB=1;HOB=0.5;AC=1;AN=2;DP4=2,0,10,3;MQ=26	GT:PL	0/1:144,0,7
8	23719407	.	C	T	112	.	DP=15;VDB=3.84496e-05;SGB=-0.676189;MQSB=0.611111;MQ0F=0;AC=2;AN=2;DP4=0,0,2,9;MQ=27	GT:PL	1/1:139,33,0
8	23848395	.	A	G	112	.	DP=15;VDB=3.03309e-07;SGB=-0.686358;MQSB=1;MQ0F=0;AC=2;AN=2;DP4=0,0,13,1;MQ=25	GT:PL	1/1:139,42,0
12	25376982	.	C	G	113	.	DP=15;VDB=1.80841e-07;SGB=-0.686358;MQSB=1;MQ0F=0;AC=2;AN=2;DP4=0,0,13,1;MQ=25	GT:PL	1/1:140,42,0
15	16032649	.	A	G	113	.	DP=15;VDB=4.6941e-08;SGB=-0.688148;MQSB=1;MQ0F=0;AC=2;AN=2;DP4=0,0,14,1;MQ=25	GT:PL	1/1:140,45,0
20	27494679	.	C	T	113	.	DP=15;VDB=0.000179501;SGB=-0.686358;MQSB=1;MQ0F=0;AC=2;AN=2;DP4=0,0,13,1;MQ=25	GT:PL	1/1:140,42,0
20	31278410	.	A	T	113	.	DP=15;VDB=4.00627e-08;SGB=-0.688148;MQ0F=0;AC=2;AN=2;DP4=0,0,15,0;MQ=26	GT:PL	1/1:140,45,0
24	3343023	.	A	G	113	.	DP=15;VDB=0.00107679;SGB=-0.670168;MQSB=1;MQ0F=0;AC=2;AN=2;DP4=0,0,1,9;MQ=27	GT:PL	1/1:140,30,0
25	35065814	.	A	G	113	.	DP=15;VDB=0.00635409;SGB=-0.590765;MQSB=1;MQ0F=0;AC=2;AN=2;DP4=0,0,2,3;MQ=37	GT:PL	1/1:140,15,0
25	36678075	.	C	G	113	.	DP=15;VDB=4.7494e-09;SGB=-0.688148;MQ0F=0;AC=2;AN=2;DP4=0,0,15,0;MQ=29	GT:PL	1/1:140,45,0
6	55270733	.	C	T	113	.	DP=15;VDB=3.48882e-08;SGB=-0.680642;MQ0F=0;AC=2;AN=2;DP4=0,0,0,12;MQ=37	GT:PL	1/1:140,36,0
1	162901	.	A	C	114	.	DP=15;VDB=1.19017e-08;SGB=-0.688148;MQSB=1;MQ0F=0;AC=2;AN=2;DP4=0,0,14,1;MQ=25	GT:PL	1/1:141,45,0
1	41512254	.	G	A	114	.	DP=15;VDB=0.0239849;SGB=-0.688148;MQSB=0.921243;MQ0F=0.4;AC=2;AN=2;DP4=0,0,8,7;MQ=13	GT:PL	1/1:141,45,0
1	46714945	.	A	T	114	.	DP=15;VDB=3.07104e-08;SGB=-0.688148;MQSB=1;MQ0F=0;AC=2;AN=2;DP4=0,0,14,1;MQ=25	GT:PL	1/1:141,45,0
13	32512721	.	T	C	114	.	DP=15;VDB=1.86704e-08;SGB=-0.688148;MQSB=1;MQ0F=0;AC=2;AN=2;DP4=0,0,14,1;MQ=25	GT:PL	1/1:141,45,0
13	32512748	.	A	G	114	.	DP=15;VDB=1.86704e-08;SGB=-0.688148;MQSB=1;MQ0F=0;AC=2;AN=2;DP4=0,0,14,1;MQ=25	GT:PL	1/1:141,45,0
13	32512754	.	A	G	114	.	DP=15;VDB=1.86704e-08;SGB=-0.688148;MQSB=1;MQ0F=0;AC=2;AN=2;DP4=0,0,14,1;MQ=25	GT:PL	1/1:141,45,0
17	8042303	.	C	T	114	.	DP=15;VDB=2.74168e-07;SGB=-0.688148;MQSB=1;MQ0F=0;AC=2;AN=2;DP4=0,0,14,1;MQ=25	GT:PL	1/1:141,45,0
17	8042309	.	C	T	114	.	DP=15;VDB=2.74168e-07;SGB=-0.688148;MQSB=1;MQ0F=0;AC=2;AN=2;DP4=0,0,14,1;MQ=25	GT:PL	1/1:141,45,0
17	8042333	.	G	T	114	.	DP=15;VDB=2.74168e-07;SGB=-0.688148;MQSB=1;MQ0F=0;AC=2;AN=2;DP4=0,0,14,1;MQ=25	GT:PL	1/1:141,45,0
17	8042351	.	T	G	114	.	DP=15;VDB=2.74168e-07;SGB=-0.688148;MQSB=1;MQ0F=0;AC=2;AN=2;DP4=0,0,14,1;MQ=25	GT:PL	1/1:141,45,0
17	8042354	.	A	G	114	.	DP=15;VDB=2.74168e-07;SGB=-0.688148;MQSB=1;MQ0F=0;AC=2;AN=2;DP4=0,0,14,1;MQ=25	GT:PL	1/1:141,45,0
18	15868809	.	A	C	114	.	DP=15;VDB=6.71664e-05;SGB=-0.651104;MQ0F=0;AC=2;AN=2;DP4=0,0,8,0;MQ=37	GT:PL	1/1:141,24,0
19	24334942	.	T	C	114	.	DP=15;VDB=3.28746e-06;SGB=-0.688148;MQ0F=0;AC=2;AN=2;DP4=0,0,15,0;MQ=27	GT:PL	1/1:141,45,0
20	43788689	.	C	A	114	.	DP=15;VDB=2.41297e-08;SGB=-0.688148;MQSB=1;MQ0F=0;AC=2;AN=2;DP4=0,0,14,1;MQ=25	GT:PL	1/1:141,45,0
20	43788704	.	G	A	114	.	DP=15;VDB=5.07958e-08;SGB=-0.688148;MQSB=1;MQ0F=0;AC=2;AN=2;DP4=0,0,14,1;MQ=25	GT:PL	1/1:141,45,0
20	43788707	.	T	C	114	.	DP=15;VDB=5.07958e-08;SGB=-0.688148;MQSB=1;MQ0F=0;AC=2;AN=2;DP4=0,0,14,1;MQ=25	GT:PL	1/1:141,45,0
20	43788722	.	G	T	114	.	DP=15;VDB=5.07958e-08;SGB=-0.688148;MQSB=1;MQ0F=0;AC=2;AN=2;DP4=0,0,14,1;MQ=25	GT:PL	1/1:141,45,0
20	43788732	.	C	T	114	.	DP=15;VDB=5.07958e-08;SGB=-0.688148;MQSB=1;MQ0F=0;AC=2;AN=2;DP4=0,0,14,1;MQ=25	GT:PL	1/1:141,45,0
20	48550918	.	T	G	114	.	DP=15;VDB=2.36119e-05;SGB=-0.651104;MQ0F=0;AC=2;AN=2;DP4=0,0,8,0;MQ=37	GT:PL	1/1:141,24,0
21	26007815	.	A	C	114	.	DP=15;VDB=2.54621e-08;SGB=-0.688148;MQSB=1;MQ0F=0;AC=2;AN=2;DP4=0,0,14,1;MQ=25	GT:PL	1/1:141,45,0
21	26007818	.	T	C	114	.	DP=15;VDB=2.54621e-08;SGB=-0.688148;MQSB=1;MQ0F=0;AC=2;AN=2;DP4=0,0,14,1;MQ=25	GT:PL	1/1:141,45,0
23	30834508	.	C	T	114	.	DP=15;VDB=4.02195e-06;SGB=-0.688148;MQ0F=0;AC=2;AN=2;DP4=0,0,15,0;MQ=27	GT:PL	1/1:141,45,0
24	39427852	.	A	G	114	.	DP=15;VDB=1.09488e-09;SGB=-0.688148;MQSB=1;MQ0F=0;AC=2;AN=2;DP4=0,0,14,1;MQ=25	GT:PL	1/1:141,45,0
3	34637525	.	C	T	114	.	DP=15;VDB=5.43344e-07;SGB=-0.686358;RPB=1;MQB=1;MQSB=0.976835;BQB=1;MQ0F=0;AC=2;AN=2;DP4=1,0,11,3;MQ=25	GT:PL	1/1:141,8,0
3	40267352	.	C	T	114	.	DP=15;VDB=0.299352;SGB=-0.676189;MQSB=0.954207;MQ0F=0;AC=2;AN=2;DP4=0,0,8,3;MQ=26	GT:PL	1/1:141,33,0
3	54641734	.	A	G	114	.	DP=15;VDB=0.000364361;SGB=-0.662043;MQ0F=0;AC=2;AN=2;DP4=0,0,9,0;MQ=29	GT:PL	1/1:141,27,0
4	11075010	.	T	C	114	.	DP=15;VDB=3.90548e-06;SGB=-0.670168;RPB=1;MQB=1;MQSB=0.124514;BQB=1;MQ0F=0;AC=2;AN=2;DP4=1,0,7,3;MQ=25	GT:PL	1/1:141,10,0
4	11075011	.	G	A	114	.	DP=15;VDB=3.90548e-06;SGB=-0.670168;RPB=1;MQB=1;MQSB=0.124514;BQB=1;MQ0F=0;AC=2;AN=2;DP4=1,0,7,3;MQ=25	GT:PL	1/1:141,10,0
5	4576349	.	A	G	114	.	DP=15;VDB=0.000155143;SGB=-0.688148;MQSB=0.370881;MQ0F=0.266667;AC=2;AN=2;DP4=0,0,10,5;MQ=16	GT:PL	1/1:141,45,0
5	4576367	.	A	C	114	.	DP=15;VDB=0.000186284;SGB=-0.688148;MQSB=0.370881;MQ0F=0.266667;AC=2;AN=2;DP4=0,0,10,5;MQ=16	GT:PL	1/1:141,45,0
5	12224594	.	A	G	114	.	DP=15;VDB=8.4756e-05;SGB=-0.670168;MQ0F=0;AC=2;AN=2;DP4=0,0,0,10;MQ=31	GT:PL	1/1:141,30,0
5	22806055	.	T	C	114	.	DP=15;VDB=1.69463e-07;SGB=-0.676189;MQSB=1;MQ0F=0;AC=2;AN=2;DP4=0,0,1,10;MQ=25	GT:PL	1/1:141,33,0
7	20412771	.	C	G	114	.	DP=15;VDB=8.48776e-07;SGB=-0.688148;MQSB=1;MQ0F=0;AC=2;AN=2;DP4=0,0,14,1;MQ=25	GT:PL	1/1:141,45,0
7	48210266	.	A	G	114	.	DP=15;VDB=3.89368e-05;SGB=-0.683931;MQ0F=0;AC=2;AN=2;DP4=0,0,13,0;MQ=28	GT:PL	1/1:141,39,0
8	23848385	.	A	G	114	.	DP=15;VDB=9.95073e-09;SGB=-0.688148;MQSB=1;MQ0F=0;AC=2;AN=2;DP4=0,0,14,1;MQ=25	GT:PL	1/1:141,45,0
10	2544113	.	G	A	115	.	DP=15;VDB=7.04895e-05;SGB=-0.651104;MQSB=0.900802;MQ0F=0;AC=2;AN=2;DP4=0,0,3,5;MQ=25	GT:PL	1/1:142,24,0
13	11618837	.	C	T	115	.	DP=15;VDB=6.62992e-07;SGB=-0.676189;MQSB=0.994805;MQ0F=0;AC=2;AN=2;DP4=0,0,3,8;MQ=32	GT:PL	1/1:142,33,0
16	48356078	.	C	T	115	.	DP=15;VDB=1.30794e-05;SGB=-0.686358;MQ0F=0;AC=2;AN=2;DP4=0,0,14,0;MQ=29	GT:PL	1/1:142,42,0
20	39173406	.	G	A	115	.	DP=15;VDB=0.0105207;SGB=-0.688148;MQSB=1;MQ0F=0;AC=2;AN=2;DP4=0,0,1,14;MQ=25	GT:PL	1/1:142,45,0
25	20174667	.	A	G	115	.	DP=15;VDB=9.80065e-05;SGB=-0.683931;MQ0F=0;AC=2;AN=2;DP4=0,0,13,0;MQ=30	GT:PL	1/1:142,39,0
6	6113737	.	C	T	115	.	DP=15;VDB=0.00207756;SGB=-0.688148;MQ0F=0;AC=2;AN=2;DP4=0,0,15,0;MQ=26	GT:PL	1/1:142,45,0
6	7398744	.	C	T	115	.	DP=15;VDB=1.17954e-07;SGB=-0.676189;RPB=1;MQB=1;MQSB=0.864013;BQB=1;MQ0F=0;AC=2;AN=2;DP4=1,0,5,6;MQ=26	GT:PL	1/1:142,2,0
1	4803023	.	G	C	116	.	DP=15;VDB=1.45364e-06;SGB=-0.686358;MQSB=1;MQ0F=0;AC=2;AN=2;DP4=0,0,13,1;MQ=25	GT:PL	1/1:143,42,0
10	29965442	.	A	C	116	.	DP=15;VDB=0.000106076;SGB=-0.680642;MQSB=1;MQ0F=0;AC=2;AN=2;DP4=0,0,1,11;MQ=25	GT:PL	1/1:143,36,0
11	40576086	.	G	A	116	.	DP=15;VDB=1.64836e-06;SGB=-0.676189;MQSB=0.888889;MQ0F=0;AC=2;AN=2;DP4=0,0,2,9;MQ=26	GT:PL	1/1:143,33,0
2	9782552	.	T	A	116	.	DP=15;VDB=7.42906e-06;SGB=-0.686358;MQ0F=0;AC=2;AN=2;DP4=0,0,0,14;MQ=27	GT:PL	1/1:143,42,0
24	39721863	.	A	G	116	.	DP=15;VDB=4.6051e-06;SGB=-0.676189;MQSB=1;MQ0F=0;AC=2;AN=2;DP4=0,0,10,1;MQ=26	GT:PL	1/1:143,33,0
8	30350609	.	G	A	116	.	DP=15;VDB=8.07074e-06;SGB=-0.683931;MQ0F=0;AC=2;AN=2;DP4=0,0,0,13;MQ=29	GT:PL	1/1:143,39,0
8	43981008	.	A	G	116	.	DP=15;VDB=0.0021172;SGB=-0.683931;RPB=1;MQB=1;BQB=1;MQ0F=0;AC=2;AN=2;DP4=0,1,0,13;MQ=29	GT:PL	1/1:143,17,0
12	27975721	.	G	A	117	.	DP=15;VDB=9.39137e-05;SGB=-0.651104;MQ0F=0;AC=2;AN=2;DP4=0,0,8,0;MQ=37	GT:PL	1/1:144,24,0
19	4940177	.	C	T	117	.	DP=15;VDB=9.74888e-06;SGB=-0.676189;MQ0F=0;AC=2;AN=2;DP4=0,0,11,0;MQ=29	GT:PL	1/1:144,33,0
19	28699581	.	A	G	117	.	DP=15;VDB=8.26782e-07;SGB=-0.676189;MQ0F=0;AC=2;AN=2;DP4=0,0,0,11;MQ=34	GT:PL	1/1:144,33,0
2	20126261	.	A	G	117	.	DP=15;VDB=1.14948e-07;SGB=-0.688148;MQSB=1;MQ0F=0;AC=2;AN=2;DP4=0,0,1,14;MQ=25	GT:PL	1/1:144,45,0
23	10625218	.	T	G	117	.	DP=15;VDB=9.50613e-05;SGB=-0.636426;MQSB=0.810265;MQ0F=0;AC=2;AN=2;DP4=0,0,4,3;MQ=35	GT:PL	1/1:144,21,0
23	37564005	.	T	C	117	.	DP=15;VDB=4.06664e-06;SGB=-0.670168;MQSB=1;MQ0F=0;AC=2;AN=2;DP4=0,0,8,2;MQ=37	GT:PL	1/1:144,30,0
25	18394593	.	T	C	117	.	DP=15;VDB=2.00597e-05;SGB=-0.670168;MQSB=0.857112;MQ0F=0;AC=2;AN=2;DP4=0,0,5,5;MQ=35	GT:PL	1/1:144,30,0
6	15116060	.	A	G	117	.	DP=15;VDB=0.000103227;SGB=-0.651104;MQ0F=0;AC=2;AN=2;DP4=0,0,8,0;MQ=37	GT:PL	1/1:144,24,0
8	30350610	.	T	C	117	.	DP=15;VDB=8.07074e-06;SGB=-0.683931;MQ0F=0;AC=2;AN=2;DP4=0,0,0,13;MQ=29	GT:PL	1/1:144,39,0
10	37420708	.	T	C	118	.	DP=15;VDB=5.14763e-06;SGB=-0.676189;MQSB=1;MQ0F=0;AC=2;AN=2;DP4=0,0,1,10;MQ=25	GT:PL	1/1:145,33,0
10	37420711	.	A	C	118	.	DP=15;VDB=8.90913e-06;SGB=-0.676189;MQSB=1;MQ0F=0;AC=2;AN=2;DP4=0,0,1,10;MQ=25	GT:PL	1/1:145,33,0
12	4025290	.	A	G	118	.	DP=15;VDB=0.000166937;SGB=-0.670168;RPB=0.0183156;MQB=0.99005;MQSB=0.693041;BQB=0.913931;MQ0F=0.0666667;ICB=1;HOB=0.5;AC=1;AN=2;DP4=3,1,8,2;MQ=28	GT:PL	0/1:152,0,53
16	28640497	.	G	A	118	.	DP=15;VDB=7.90777e-05;SGB=-0.670168;MQ0F=0;AC=2;AN=2;DP4=0,0,10,0;MQ=29	GT:PL	1/1:145,30,0
16	28640499	.	T	C	118	.	DP=15;VDB=7.90777e-05;SGB=-0.670168;MQ0F=0;AC=2;AN=2;DP4=0,0,10,0;MQ=29	GT:PL	1/1:145,30,0
17	14693074	.	C	T	118	.	DP=15;VDB=5.41546e-07;SGB=-0.676189;MQSB=1;MQ0F=0;AC=2;AN=2;DP4=0,0,1,10;MQ=25	GT:PL	1/1:145,33,0
18	41292552	.	T	C	118	.	DP=15;VDB=1.7922e-05;SGB=-0.670168;MQSB=1.00775;MQ0F=0;AC=2;AN=2;DP4=0,0,6,4;MQ=25	GT:PL	1/1:145,30,0
2	7374818	.	G	C	118	.	DP=15;VDB=0.345999;SGB=-0.680642;MQSB=1;MQ0F=0;AC=2;AN=2;DP4=0,0,1,11;MQ=26	GT:PL	1/1:145,36,0
4	25075167	.	A	G	118	.	DP=15;VDB=0.000171976;SGB=-0.651104;MQSB=1;MQ0F=0;AC=2;AN=2;DP4=0,0,2,6;MQ=25	GT:PL	1/1:145,24,0
5	12737664	.	G	A	118	.	DP=15;VDB=0.000269683;SGB=-0.651104;RPB=0.0521764;MQB=0.785785;MQSB=0.161524;BQB=0.581345;MQ0F=0;ICB=1;HOB=0.5;AC=1;AN=2;DP4=2,5,5,3;MQ=29	GT:PL	0/1:151,0,114
5	30228225	.	A	C	118	.	DP=15;VDB=0.000186402;SGB=-0.636426;MQSB=0;MQ0F=0;AC=2;AN=2;DP4=0,0,5,2;MQ=33	GT:PL	1/1:145,21,0
7	39399863	.	C	A	118	.	DP=15;VDB=0.000510696;SGB=-0.670168;MQSB=0.916482;MQ0F=0;AC=2;AN=2;DP4=0,0,7,3;MQ=25	GT:PL	1/1:145,30,0
1	39258204	.	G	A	119	.	DP=15;VDB=0.0134733;SGB=-0.686358;MQSB=0.526122;MQ0F=0.333333;AC=2;AN=2;DP4=0,0,5,9;MQ=15	GT:PL	1/1:146,42,0
10	44527497	.	C	T	119	.	DP=15;VDB=2.24379e-05;SGB=-0.670168;RPB=0.912219;MQB=0.309786;MQSB=0.954207;BQB=0.829029;MQ0F=0;ICB=1;HOB=0.5;AC=1;AN=2;DP4=5,0,5,5;MQ=28	GT:PL	0/1:152,0,74
14	6645232	.	C	T	119	.	DP=15;VDB=0.0031605;SGB=-0.670168;MQSB=1;MQ0F=0;AC=2;AN=2;DP4=0,0,8,2;MQ=25	GT:PL	1/1:146,30,0
15	45445782	.	C	T	119	.	DP=15;VDB=3.48882e-08;SGB=-0.680642;RPB=1;MQB=1;MQSB=1;BQB=1;MQ0F=0;AC=2;AN=2;DP4=1,0,0,12;MQ=37	GT:PL	1/1:146,8,0
15	46789140	.	T	C	119	.	DP=15;VDB=1.1955e-09;SGB=-0.688148;MQSB=1;MQ0F=0;AC=2;AN=2;DP4=0,0,1,14;MQ=25	GT:PL	1/1:146,45,0
21	18240878	.	A	G	119	.	DP=15;VDB=0.000496045;SGB=-0.616816;MQSB=1;MQ0F=0;AC=2;AN=2;DP4=0,0,1,5;MQ=37	GT:PL	1/1:146,18,0
6	60149702	.	A	G	119	.	DP=15;VDB=3.1543e-08;SGB=-0.686358;MQSB=1;MQ0F=0;AC=2;AN=2;DP4=0,0,1,13;MQ=25	GT:PL	1/1:146,42,0
7	11150165	.	A	C	119	.	DP=15;VDB=1.91554e-06;SGB=-0.680642;MQSB=1;MQ0F=0;AC=2;AN=2;DP4=0,0,1,11;MQ=25	GT:PL	1/1:146,36,0
15	14530927	.	C	T	120	.	DP=15;VDB=8.90846e-09;SGB=-0.688148;MQ0F=0;AC=2;AN=2;DP4=0,0,0,15;MQ=29	GT:PL	1/1:147,45,0
17	47107999	.	C	T	120	.	DP=15;VDB=4.29175e-08;SGB=-0.683931;MQSB=0.765017;MQ0F=0;AC=2;AN=2;DP4=0,0,5,8;MQ=35	GT:PL	1/1:147,39,0
18	39476543	.	A	G	120	.	DP=15;VDB=0.00114085;SGB=-0.670168;MQSB=0.0916482;MQ0F=0;AC=2;AN=2;DP4=0,0,7,3;MQ=29	GT:PL	1/1:147,30,0
24	24887301	.	G	A	120	.	DP=15;VDB=1.03453e-06;SGB=-0.686358;RPB=1;MQB=1;BQB=1;MQ0F=0;AC=2;AN=2;DP4=1,0,14,0;MQ=30	GT:PL	1/1:147,20,0
6	38780824	.	C	T	120	.	DP=15;VDB=4.16717e-07;SGB=-0.688148;MQ0F=0;AC=2;AN=2;DP4=0,0,15,0;MQ=27	GT:PL	1/1:147,45,0
7	39401724	.	A	G	120	.	DP=15;VDB=2.61512e-05;SGB=-0.651104;MQSB=0.900802;MQ0F=0;AC=2;AN=2;DP4=0,0,5,3;MQ=25	GT:PL	1/1:147,24,0
8	28048132	.	T	C	120	.	DP=15;VDB=0.00214112;SGB=-0.688148;MQ0F=0;AC=2;AN=2;DP4=0,0,15,0;MQ=28	GT:PL	1/1:147,45,0
12	29236566	.	C	T	121	.	DP=15;VDB=3.3019e-07;SGB=-0.683931;RPB=1;MQB=1;MQSB=1;BQB=1;MQ0F=0;AC=2;AN=2;DP4=1,0,0,13;MQ=32	GT:PL	1/1:148,16,0
15	14530936	.	T	C	121	.	DP=15;VDB=9.28624e-09;SGB=-0.688148;MQ0F=0;AC=2;AN=2;DP4=0,0,0,15;MQ=29	GT:PL	1/1:148,45,0
16	8138237	.	C	T	121	.	DP=15;VDB=8.52678e-05;SGB=-0.686358;MQSB=1;MQ0F=0;AC=2;AN=2;DP4=0,0,13,1;MQ=26	GT:PL	1/1:148,42,0
16	49425758	.	T	A	121	.	DP=15;VDB=9.00613e-08;SGB=-0.688148;MQSB=1;MQ0F=0;AC=2;AN=2;DP4=0,0,1,14;MQ=25	GT:PL	1/1:148,45,0
19	27344420	.	G	A	121	.	DP=15;VDB=1.68283e-07;SGB=-0.688148;MQ0F=0;AC=2;AN=2;DP4=0,0,15,0;MQ=27	GT:PL	1/1:148,45,0
2	30585363	.	T	C	121	.	DP=15;VDB=7.51814e-05;SGB=-0.688148;MQSB=1;MQ0F=0;AC=2;AN=2;DP4=0,0,14,1;MQ=25	GT:PL	1/1:148,45,0
20	5008971	.	G	A	121	.	DP=15;VDB=0.000949085;SGB=-0.686358;MQSB=1;MQ0F=0;AC=2;AN=2;DP4=0,0,13,1;MQ=25	GT:PL	1/1:148,42,0
4	5293664	.	A	T	121	.	DP=15;VDB=1.0161e-07;SGB=-0.680642;MQSB=1;MQ0F=0;AC=2;AN=2;DP4=0,0,11,1;MQ=26	GT:PL	1/1:148,36,0
6	19737078	.	G	A	121	.	DP=15;VDB=1.06637e-05;SGB=-0.676189;MQ0F=0;AC=2;AN=2;DP4=0,0,0,11;MQ=30	GT:PL	1/1:148,33,0
7	69685868	.	G	A	121	.	DP=15;VDB=2.22891e-07;SGB=-0.676189;MQSB=1;MQ0F=0;AC=2;AN=2;DP4=0,0,10,1;MQ=30	GT:PL	1/1:148,33,0
10	29945225	.	T	C	122	.	DP=15;VDB=2.93685e-06;SGB=-0.670168;MQSB=1;MQ0F=0;AC=2;AN=2;DP4=0,0,8,2;MQ=25	GT:PL	1/1:149,30,0
11	1498158	.	T	A	122	.	DP=15;VDB=1.4278e-05;SGB=-0.670168;MQ0F=0;AC=2;AN=2;DP4=0,0,10,0;MQ=34	GT:PL	1/1:149,30,0
13	33150529	.	C	T	122	.	DP=15;VDB=2.26987e-05;SGB=-0.676189;MQSB=1;MQ0F=0;AC=2;AN=2;DP4=0,0,9,2;MQ=25	GT:PL	1/1:149,33,0
14	8077687	.	C	A	122	.	DP=15;VDB=2.058e-07;SGB=-0.688148;MQSB=1;MQ0F=0.0666667;AC=2;AN=2;DP4=0,0,1,14;MQ=23	GT:PL	1/1:149,45,0
16	25166107	.	G	C	122	.	DP=15;VDB=2.64196e-05;SGB=-0.683931;MQ0F=0;AC=2;AN=2;DP4=0,0,13,0;MQ=28	GT:PL	1/1:149,39,0
16	25182450	.	C	T	122	.	DP=15;VDB=1.77207e-07;SGB=-0.680642;RPB=1;MQB=1;MQSB=0.976181;BQB=1;MQ0F=0;AC=2;AN=2;DP4=0,1,8,4;MQ=26	GT:PL	1/1:149,5,0
16	48356039	.	C	T	122	.	DP=15;VDB=5.32238e-05;SGB=-0.686358;MQSB=1;MQ0F=0;AC=2;AN=2;DP4=0,0,13,1;MQ=26	GT:PL	1/1:149,42,0
17	14714046	.	C	A	122	.	DP=15;VDB=9.18629e-06;SGB=-0.683931;MQ0F=0;AC=2;AN=2;DP4=0,0,13,0;MQ=30	GT:PL	1/1:149,36,0
2	45496416	.	C	T	122	.	DP=15;VDB=0.000117437;SGB=-0.688148;MQ0F=0;AC=2;AN=2;DP4=0,0,15,0;MQ=27	GT:PL	1/1:149,45,0
24	3382562	.	A	C	122	.	DP=15;VDB=2.26006e-08;SGB=-0.686358;MQSB=1;MQ0F=0;AC=2;AN=2;DP4=0,0,1,13;MQ=25	GT:PL	1/1:149,42,0
25	5593917	.	T	C	122	.	DP=15;VDB=2.99004e-07;SGB=-0.688148;MQSB=1;MQ0F=0;AC=2;AN=2;DP4=0,0,14,1;MQ=25	GT:PL	1/1:149,45,0
20	5008973	.	C	T	123	.	DP=15;VDB=0.000880023;SGB=-0.686358;MQSB=1;MQ0F=0;AC=2;AN=2;DP4=0,0,13,1;MQ=25	GT:PL	1/1:150,42,0
21	7647580	.	C	T	123	.	DP=15;VDB=7.77036e-06;SGB=-0.686358;RPB=1;MQB=1;MQSB=0.981007;BQB=1;MQ0F=0;AC=2;AN=2;DP4=0,1,11,3;MQ=27	GT:PL	1/1:150,8,0
23	19079307	.	A	T	123	.	DP=15;VDB=6.90895e-06;SGB=-0.676189;MQSB=0.8618;MQ0F=0;AC=2;AN=2;DP4=0,0,5,6;MQ=26	GT:PL	1/1:150,33,0
4	22703916	.	A	T	123	.	DP=15;VDB=1.54063e-05;SGB=-0.670168;MQ0F=0;AC=2;AN=2;DP4=0,0,10,0;MQ=37	GT:PL	1/1:150,30,0
5	31316441	.	A	T	123	.	DP=15;VDB=6.02275e-08;SGB=-0.688148;MQSB=1;MQ0F=0;AC=2;AN=2;DP4=0,0,1,14;MQ=25	GT:PL	1/1:150,45,0
8	20418343	.	T	C	123	.	DP=15;VDB=1.22528e-05;SGB=-0.670168;RPB=1;MQB=1;BQB=1;MQ0F=0;AC=2;AN=2;DP4=0,1,0,10;MQ=33	GT:PL	1/1:150,8,0
1	19291839	.	C	T	124	.	DP=15;VDB=1.86704e-08;SGB=-0.688148;MQSB=1;MQ0F=0;AC=2;AN=2;DP4=0,0,1,14;MQ=25	GT:PL	1/1:151,45,0
10	17414710	.	T	G	124	.	DP=15;VDB=0.00101476;SGB=-0.688148;MQSB=1;MQ0F=0;AC=2;AN=2;DP4=0,0,1,14;MQ=25	GT:PL	1/1:151,45,0
15	32393259	.	C	T	124	.	DP=15;VDB=0.00019538;SGB=-0.686358;MQ0F=0;AC=2;AN=2;DP4=0,0,0,14;MQ=30	GT:PL	1/1:151,42,0
15	46789128	.	T	A	124	.	DP=15;VDB=1.09488e-09;SGB=-0.688148;MQSB=1;MQ0F=0;AC=2;AN=2;DP4=0,0,1,14;MQ=25	GT:PL	1/1:151,45,0
16	46126762	.	A	G	124	.	DP=15;VDB=6.42889e-08;SGB=-0.688148;MQSB=1;MQ0F=0;AC=2;AN=2;DP4=0,0,1,14;MQ=25	GT:PL	1/1:151,45,0
16	49425755	.	T	C	124	.	DP=15;VDB=9.60521e-08;SGB=-0.688148;MQSB=1;MQ0F=0;AC=2;AN=2;DP4=0,0,1,14;MQ=25	GT:PL	1/1:151,45,0
17	31728817	.	G	C	124	.	DP=15;VDB=2.83878e-06;SGB=-0.688148;MQSB=1;MQ0F=0;AC=2;AN=2;DP4=0,0,14,1;MQ=25	GT:PL	1/1:151,45,0
17	50182611	.	G	A	124	.	DP=15;VDB=0.00231689;SGB=-0.683931;MQ0F=0;AC=2;AN=2;DP4=0,0,13,0;MQ=32	GT:PL	1/1:151,39,0
20	51389324	.	A	G	124	.	DP=15;VDB=3.34876e-06;SGB=-0.676189;RPB=1;MQB=1;MQSB=0.95494;BQB=1;MQ0F=0;AC=2;AN=2;DP4=0,1,5,6;MQ=25	GT:PL	1/1:151,11,0
21	20879468	.	T	C	124	.	DP=15;VDB=3.19303e-09;SGB=-0.688148;MQSB=1;MQ0F=0;AC=2;AN=2;DP4=0,0,1,14;MQ=24	GT:PL	1/1:151,45,0
22	17451494	.	G	A	124	.	DP=15;VDB=3.72299e-05;SGB=-0.651104;MQ0F=0;AC=2;AN=2;DP4=0,0,0,8;MQ=34	GT:PL	1/1:151,24,0
24	36455089	.	T	A	124	.	DP=15;VDB=0.000108944;SGB=-0.688148;MQ0F=0;AC=2;AN=2;DP4=0,0,15,0;MQ=29	GT:PL	1/1:151,45,0
6	9782458	.	T	C	124	.	DP=15;VDB=0.000574122;SGB=-0.662043;MQSB=0.924584;MQ0F=0;AC=2;AN=2;DP4=0,0,3,6;MQ=27	GT:PL	1/1:151,27,0
6	41098614	.	C	G	124	.	DP=15;VDB=0.000205812;SGB=-0.688148;MQ0F=0;AC=2;AN=2;DP4=0,0,15,0;MQ=33	GT:PL	1/1:151,45,0
9	31205038	.	C	G	124	.	DP=15;VDB=8.44284e-05;SGB=-0.686358;MQ0F=0;AC=2;AN=2;DP4=0,0,14,0;MQ=32	GT:PL	1/1:151,42,0
11	35784429	.	A	G	125	.	DP=15;VDB=5.51973e-06;SGB=-0.683931;MQSB=1;MQ0F=0;AC=2;AN=2;DP4=0,0,1,12;MQ=31	GT:PL	1/1:152,39,0
12	30269426	.	C	T	125	.	DP=15;VDB=4.2801e-08;SGB=-0.688148;MQSB=1;MQ0F=0;AC=2;AN=2;DP4=0,0,14,1;MQ=25	GT:PL	1/1:152,45,0
15	28679067	.	A	G	125	.	DP=15;VDB=5.09824e-06;SGB=-0.683931;MQ0F=0;AC=2;AN=2;DP4=0,0,0,13;MQ=31	GT:PL	1/1:152,39,0
15	29156735	.	T	A	125	.	DP=15;VDB=1.33331e-05;SGB=-0.651104;MQSB=0.992367;MQ0F=0;AC=2;AN=2;DP4=0,0,4,4;MQ=25	GT:PL	1/1:152,24,0
18	13195792	.	C	T	125	.	DP=15;VDB=1.16788e-06;SGB=-0.688148;MQSB=1;MQ0F=0;AC=2;AN=2;DP4=0,0,1,14;MQ=25	GT:PL	1/1:152,45,0
18	21925247	.	A	C	125	.	DP=15;VDB=4.14525e-05;SGB=-0.662043;MQ0F=0;AC=2;AN=2;DP4=0,0,0,9;MQ=37	GT:PL	1/1:152,27,0
19	3454676	.	A	G	125	.	DP=15;VDB=1.502e-08;SGB=-0.688148;MQSB=1;MQ0F=0;AC=2;AN=2;DP4=0,0,14,1;MQ=26	GT:PL	1/1:152,45,0
20	36931912	.	T	C	125	.	DP=15;VDB=0.00796658;SGB=-0.676189;MQSB=1;MQ0F=0;AC=2;AN=2;DP4=0,0,9,2;MQ=25	GT:PL	1/1:152,33,0
21	7627622	.	G	T	125	.	DP=15;VDB=8.67945e-05;SGB=-0.688148;MQSB=1;MQ0F=0;AC=2;AN=2;DP4=0,0,14,1;MQ=26	GT:PL	1/1:152,45,0
21	18980718	.	C	A	125	.	DP=15;VDB=4.85251e-07;SGB=-0.686358;MQSB=1;MQ0F=0;AC=2;AN=2;DP4=0,0,13,1;MQ=28	GT:PL	1/1:152,42,0
4	7203826	.	G	A	125	.	DP=15;VDB=2.3442e-06;SGB=-0.686358;MQ0F=0;AC=2;AN=2;DP4=0,0,0,14;MQ=28	GT:PL	1/1:152,42,0
5	29814502	.	T	C	125	.	DP=15;VDB=1.29779e-05;SGB=-0.670168;MQSB=1.00775;MQ0F=0;AC=2;AN=2;DP4=0,0,6,4;MQ=25	GT:PL	1/1:152,30,0
5	36181142	.	A	G	125	.	DP=15;VDB=1.5772e-09;SGB=-0.688148;MQ0F=0;AC=2;AN=2;DP4=0,0,0,15;MQ=29	GT:PL	1/1:152,45,0
5	70478248	.	G	A	125	.	DP=15;VDB=0.00376034;SGB=-0.590765;MQSB=1;MQ0F=0;AC=2;AN=2;DP4=0,0,2,3;MQ=37	GT:PL	1/1:152,15,0
7	67987453	.	G	A	125	.	DP=15;VDB=0.00018837;SGB=-0.651104;MQSB=0.992367;MQ0F=0;AC=2;AN=2;DP4=0,0,4,4;MQ=25	GT:PL	1/1:152,24,0
8	28305966	.	T	G	125	.	DP=15;VDB=9.22716e-05;SGB=-0.686358;MQ0F=0;AC=2;AN=2;DP4=0,0,0,14;MQ=29	GT:PL	1/1:152,42,0
9	2586733	.	C	G	125	.	DP=15;VDB=7.3315e-07;SGB=-0.676189;MQSB=1;MQ0F=0;AC=2;AN=2;DP4=0,0,9,2;MQ=25	GT:PL	1/1:152,33,0
9	2586736	.	G	C	125	.	DP=15;VDB=7.3315e-07;SGB=-0.676189;MQSB=1;MQ0F=0;AC=2;AN=2;DP4=0,0,9,2;MQ=25	GT:PL	1/1:152,33,0
11	40786602	.	C	A	126	.	DP=15;VDB=8.31999e-08;SGB=-0.680642;MQ0F=0;AC=2;AN=2;DP4=0,0,12,0;MQ=32	GT:PL	1/1:153,36,0
12	28750666	.	G	A	126	.	DP=15;VDB=5.2651e-05;SGB=-0.651104;MQSB=0.248092;MQ0F=0;AC=2;AN=2;DP4=0,0,4,4;MQ=32	GT:PL	1/1:153,24,0
12	30269429	.	G	A	126	.	DP=15;VDB=5.14674e-08;SGB=-0.688148;MQSB=1;MQ0F=0;AC=2;AN=2;DP4=0,0,14,1;MQ=25	GT:PL	1/1:153,45,0
15	14530933	.	T	C	126	.	DP=15;VDB=1.0089e-08;SGB=-0.688148;MQ0F=0;AC=2;AN=2;DP4=0,0,0,15;MQ=29	GT:PL	1/1:153,45,0
15	23446934	.	T	C	126	.	DP=15;VDB=9.78758e-05;SGB=-0.686358;MQSB=1;MQ0F=0;AC=2;AN=2;DP4=0,0,1,13;MQ=25	GT:PL	1/1:153,42,0
18	5004834	.	C	G	126	.	DP=15;VDB=1.6891e-05;SGB=-0.688148;MQ0F=0;AC=2;AN=2;DP4=0,0,0,15;MQ=29	GT:PL	1/1:153,45,0
19	22132112	.	G	A	126	.	DP=15;VDB=3.73397e-09;SGB=-0.688148;MQSB=1;MQ0F=0;AC=2;AN=2;DP4=0,0,12,3;MQ=25	GT:PL	1/1:153,36,0
2	22172569	.	A	G	126	.	DP=15;VDB=4.31731e-05;SGB=-0.662043;MQSB=0.462292;MQ0F=0;AC=2;AN=2;DP4=0,0,6,3;MQ=33	GT:PL	1/1:153,27,0
2	50010928	.	G	A	126	.	DP=15;VDB=1.23239e-05;SGB=-0.688148;MQSB=0.846154;MQ0F=0.133333;AC=2;AN=2;DP4=0,0,13,2;MQ=21	GT:PL	1/1:153,45,0
21	20985842	.	G	A	126	.	DP=15;VDB=3.82501e-07;SGB=-0.688148;MQSB=1;MQ0F=0;AC=2;AN=2;DP4=0,0,14,1;MQ=26	GT:PL	1/1:153,45,0
21	39602193	.	G	A	126	.	DP=15;VDB=3.25133e-05;SGB=-0.680642;MQSB=0.962269;MQ0F=0;AC=2;AN=2;DP4=0,0,3,9;MQ=28	GT:PL	1/1:153,33,0
23	19849874	.	C	G	126	.	DP=15;VDB=3.40112e-07;SGB=-0.683931;MQSB=1;MQ0F=0;AC=2;AN=2;DP4=0,0,1,12;MQ=27	GT:PL	1/1:153,39,0
24	36207338	.	G	C	126	.	DP=15;VDB=2.03947e-06;SGB=-0.688148;MQSB=0.384615;MQ0F=0;AC=2;AN=2;DP4=0,0,2,13;MQ=30	GT:PL	1/1:153,45,0
25	4854035	.	G	A	126	.	DP=15;VDB=3.89948e-05;SGB=-0.688148;MQSB=0.370881;MQ0F=0.266667;AC=2;AN=2;DP4=0,0,10,5;MQ=16	GT:PL	1/1:153,45,0
5	44119206	.	A	G	126	.	DP=15;VDB=4.66271e-06;SGB=-0.686358;MQSB=1;MQ0F=0;AC=2;AN=2;DP4=0,0,1,13;MQ=25	GT:PL	1/1:153,42,0
6	34950239	.	C	T	126	.	DP=15;VDB=0.00349959;SGB=-0.680642;MQSB=1;MQ0F=0;AC=2;AN=2;DP4=0,0,10,2;MQ=25	GT:PL	1/1:153,36,0
6	52364645	.	A	G	126	.	DP=15;VDB=1.86704e-08;SGB=-0.688148;MQ0F=0;AC=2;AN=2;DP4=0,0,0,15;MQ=33	GT:PL	1/1:153,45,0
7	57890799	.	G	A	126	.	DP=15;VDB=1.10618e-07;SGB=-0.688148;MQ0F=0;AC=2;AN=2;DP4=0,0,15,0;MQ=29	GT:PL	1/1:153,45,0
8	36916216	.	C	T	126	.	DP=15;VDB=1.1413e-07;SGB=-0.686358;MQSB=1;MQ0F=0;AC=2;AN=2;DP4=0,0,1,13;MQ=25	GT:PL	1/1:153,42,0
8	36916228	.	C	T	126	.	DP=15;VDB=1.1413e-07;SGB=-0.686358;MQSB=1;MQ0F=0;AC=2;AN=2;DP4=0,0,1,13;MQ=25	GT:PL	1/1:153,42,0
1	12076843	.	A	T	127	.	DP=15;VDB=1.16877e-06;SGB=-0.686358;MQSB=0.666667;MQ0F=0;AC=2;AN=2;DP4=0,0,12,2;MQ=27	GT:PL	1/1:154,42,0
1	12575017	.	A	G	127	.	DP=15;VDB=2.50373e-09;SGB=-0.688148;MQSB=1;MQ0F=0;AC=2;AN=2;DP4=0,0,1,14;MQ=25	GT:PL	1/1:154,45,0
1	19291827	.	A	G	127	.	DP=15;VDB=1.86704e-08;SGB=-0.688148;MQSB=1;MQ0F=0;AC=2;AN=2;DP4=0,0,1,14;MQ=25	GT:PL	1/1:154,45,0
1	19291871	.	A	G	127	.	DP=15;VDB=1.86704e-08;SGB=-0.688148;MQSB=1;MQ0F=0;AC=2;AN=2;DP4=0,0,1,14;MQ=25	GT:PL	1/1:154,45,0
1	19291887	.	C	T	127	.	DP=15;VDB=1.86704e-08;SGB=-0.688148;MQSB=1;MQ0F=0;AC=2;AN=2;DP4=0,0,1,14;MQ=25	GT:PL	1/1:154,45,0
10	17414716	.	T	G	127	.	DP=15;VDB=0.00019143;SGB=-0.688148;MQSB=1;MQ0F=0;AC=2;AN=2;DP4=0,0,1,14;MQ=25	GT:PL	1/1:154,45,0
10	33993582	.	T	A	127	.	DP=15;VDB=6.82743e-10;SGB=-0.688148;MQSB=1;MQ0F=0;AC=2;AN=2;DP4=0,0,1,14;MQ=25	GT:PL	1/1:154,45,0
15	46789098	.	A	G	127	.	DP=15;VDB=1.00253e-09;SGB=-0.688148;MQSB=1;MQ0F=0;AC=2;AN=2;DP4=0,0,1,14;MQ=25	GT:PL	1/1:154,45,0
15	46789137	.	G	A	127	.	DP=15;VDB=1.1955e-09;SGB=-0.688148;MQSB=1;MQ0F=0;AC=2;AN=2;DP4=0,0,1,14;MQ=25	GT:PL	1/1:154,45,0
15	46789161	.	C	T	127	.	DP=15;VDB=1.1955e-09;SGB=-0.688148;MQSB=1;MQ0F=0;AC=2;AN=2;DP4=0,0,1,14;MQ=25	GT:PL	1/1:154,45,0
16	46126774	.	G	T	127	.	DP=15;VDB=3.55553e-08;SGB=-0.688148;MQSB=1;MQ0F=0;AC=2;AN=2;DP4=0,0,1,14;MQ=25	GT:PL	1/1:154,45,0
17	1534730	.	G	A	127	.	DP=15;VDB=1.19017e-08;SGB=-0.688148;MQSB=1;MQ0F=0;AC=2;AN=2;DP4=0,0,1,14;MQ=25	GT:PL	1/1:154,45,0
17	1534733	.	C	A	127	.	DP=15;VDB=1.19017e-08;SGB=-0.688148;MQSB=1;MQ0F=0;AC=2;AN=2;DP4=0,0,1,14;MQ=25	GT:PL	1/1:154,45,0
17	28662719	.	G	A	127	.	DP=15;VDB=3.29783e-08;SGB=-0.680642;MQSB=0.5;MQ0F=0;AC=2;AN=2;DP4=0,0,10,2;MQ=26	GT:PL	1/1:154,36,0
18	9724448	.	A	G	127	.	DP=15;VDB=8.38199e-07;SGB=-0.683931;MQ0F=0;AC=2;AN=2;DP4=0,0,13,0;MQ=29	GT:PL	1/1:154,39,0
2	49720161	.	A	G	127	.	DP=15;VDB=1.78689e-06;SGB=-0.670168;MQ0F=0;AC=2;AN=2;DP4=0,0,0,10;MQ=37	GT:PL	1/1:154,30,0
21	37119815	.	G	A	127	.	DP=15;VDB=1.87689e-09;SGB=-0.688148;MQSB=1;MQ0F=0;AC=2;AN=2;DP4=0,0,1,14;MQ=25	GT:PL	1/1:154,45,0
21	41508750	.	T	C	127	.	DP=15;VDB=1.4747e-05;SGB=-0.686358;MQ0F=0;AC=2;AN=2;DP4=0,0,0,14;MQ=28	GT:PL	1/1:154,42,0
24	21359065	.	G	A	127	.	DP=15;VDB=8.89074e-08;SGB=-0.688148;MQSB=1;MQ0F=0;AC=2;AN=2;DP4=0,0,1,14;MQ=25	GT:PL	1/1:154,45,0
3	31968154	.	A	G	127	.	DP=15;VDB=1.27853e-06;SGB=-0.676189;MQSB=0.964642;MQ0F=0.0666667;AC=2;AN=2;DP4=0,0,4,7;MQ=21	GT:PL	1/1:154,33,0
6	24230360	.	G	A	127	.	DP=15;VDB=6.11631e-09;SGB=-0.688148;MQSB=1;MQ0F=0;AC=2;AN=2;DP4=0,0,1,14;MQ=25	GT:PL	1/1:154,45,0
7	30222599	.	G	A	127	.	DP=15;VDB=0.00505039;SGB=-0.688148;MQSB=1;MQ0F=0;AC=2;AN=2;DP4=0,0,1,14;MQ=25	GT:PL	1/1:154,45,0
7	48079195	.	A	C	127	.	DP=15;VDB=7.91448e-08;SGB=-0.688148;MQSB=1;MQ0F=0;AC=2;AN=2;DP4=0,0,1,14;MQ=25	GT:PL	1/1:154,45,0
7	48079201	.	A	G	127	.	DP=15;VDB=7.91448e-08;SGB=-0.688148;MQSB=1;MQ0F=0;AC=2;AN=2;DP4=0,0,1,14;MQ=25	GT:PL	1/1:154,45,0
7	48079219	.	T	G	127	.	DP=15;VDB=5.35341e-08;SGB=-0.688148;MQSB=1;MQ0F=0;AC=2;AN=2;DP4=0,0,1,14;MQ=25	GT:PL	1/1:154,45,0
1	57488827	.	A	T	128	.	DP=15;VDB=1.15462e-06;SGB=-0.686358;RPB=1;MQB=1;MQSB=0.171973;BQB=1;MQ0F=0;AC=2;AN=2;DP4=0,1,3,11;MQ=18	GT:PL	1/1:155,32,0
11	25079893	.	G	T	128	.	DP=15;VDB=3.20269e-06;SGB=-0.680642;MQSB=1;MQ0F=0;AC=2;AN=2;DP4=0,0,10,2;MQ=25	GT:PL	1/1:155,36,0
13	28610815	.	A	C	128	.	DP=15;VDB=3.50321e-07;SGB=-0.683931;MQSB=1;MQ0F=0;AC=2;AN=2;DP4=0,0,11,2;MQ=25	GT:PL	1/1:155,39,0
13	47433958	.	C	T	128	.	DP=15;VDB=2.114e-07;SGB=-0.686358;MQSB=0.916667;MQ0F=0;AC=2;AN=2;DP4=0,0,12,2;MQ=25	GT:PL	1/1:155,42,0
15	20125628	.	G	T	128	.	DP=15;VDB=7.75144e-08;SGB=-0.686358;MQSB=1;MQ0F=0;AC=2;AN=2;DP4=0,0,1,13;MQ=37	GT:PL	1/1:155,42,0
16	16389317	.	G	C	128	.	DP=15;VDB=1.20511e-07;SGB=-0.676189;RPB=1;MQB=1;MQSB=0.94394;BQB=1;MQ0F=0;AC=2;AN=2;DP4=1,0,3,8;MQ=29	GT:PL	1/1:155,4,0
16	40618304	.	A	G	128	.	DP=15;VDB=0.000151071;SGB=-0.670168;MQSB=1;MQ0F=0;AC=2;AN=2;DP4=0,0,2,8;MQ=25	GT:PL	1/1:155,30,0
17	18098256	.	C	A	128	.	DP=15;VDB=0.000223605;SGB=-0.662043;MQSB=0.924584;MQ0F=0;AC=2;AN=2;DP4=0,0,6,3;MQ=25	GT:PL	1/1:155,27,0
17	18098257	.	T	G	128	.	DP=15;VDB=0.000223605;SGB=-0.662043;MQSB=0.924584;MQ0F=0;AC=2;AN=2;DP4=0,0,6,3;MQ=25	GT:PL	1/1:155,27,0
21	18234863	.	A	T	128	.	DP=15;VDB=3.73397e-09;SGB=-0.688148;MQ0F=0;AC=2;AN=2;DP4=0,0,15,0;MQ=29	GT:PL	1/1:155,45,0
8	21066646	.	A	G	128	.	DP=15;VDB=0.000294121;SGB=-0.688148;MQSB=0.989637;MQ0F=0.2;AC=2;AN=2;DP4=0,0,3,12;MQ=19	GT:PL	1/1:155,45,0
9	12886546	.	A	G	128	.	DP=15;VDB=2.49641e-06;SGB=-0.683931;RPB=0.576923;MQB=1;MQSB=1;BQB=0.461538;MQ0F=0;AC=2;AN=2;DP4=1,1,4,9;MQ=25	GT:PL	1/1:159,0,5
10	21834948	.	G	A	129	.	DP=15;VDB=4.37573e-07;SGB=-0.688148;MQSB=0.444739;MQ0F=0.2;AC=2;AN=2;DP4=0,0,7,8;MQ=16	GT:PL	1/1:156,45,0
10	21834985	.	A	G	129	.	DP=15;VDB=3.59735e-07;SGB=-0.688148;MQSB=0.444739;MQ0F=0.2;AC=2;AN=2;DP4=0,0,7,8;MQ=16	GT:PL	1/1:156,45,0
10	21834986	.	C	T	129	.	DP=15;VDB=3.9682e-07;SGB=-0.688148;MQSB=0.444739;MQ0F=0.2;AC=2;AN=2;DP4=0,0,7,8;MQ=16	GT:PL	1/1:156,45,0
13	9523808	.	G	T	129	.	DP=15;VDB=4.12387e-06;SGB=-0.680642;MQ0F=0;AC=2;AN=2;DP4=0,0,12,0;MQ=37	GT:PL	1/1:156,36,0
14	36008623	.	C	A	129	.	DP=15;VDB=1.00678e-05;SGB=-0.662043;MQ0F=0;AC=2;AN=2;DP4=0,0,0,9;MQ=34	GT:PL	1/1:156,27,0
15	20773503	.	T	C	129	.	DP=15;VDB=1.08289e-06;SGB=-0.683931;MQSB=1;MQ0F=0;AC=2;AN=2;DP4=0,0,11,2;MQ=25	GT:PL	1/1:156,39,0
2	31918685	.	G	T	129	.	DP=15;VDB=4.23932e-07;SGB=-0.676189;MQSB=0.964642;MQ0F=0;AC=2;AN=2;DP4=0,0,4,7;MQ=25	GT:PL	1/1:156,33,0
21	4920421	.	T	C	129	.	DP=15;VDB=0.000198255;SGB=-0.680642;RPB=1;MQB=1;MQSB=0.953497;BQB=1;MQ0F=0;AC=2;AN=2;DP4=0,1,9,3;MQ=25	GT:PL	1/1:156,14,0
21	26690164	.	C	T	129	.	DP=15;VDB=1.78703e-07;SGB=-0.683931;RPB=1;MQB=1;MQSB=0.960789;BQB=1;MQ0F=0;AC=2;AN=2;DP4=1,0,9,4;MQ=25	GT:PL	1/1:156,25,0
23	16159513	.	A	G	129	.	DP=15;VDB=2.57639e-06;SGB=-0.686358;RPB=1;MQB=1;MQSB=1;BQB=1;MQ0F=0;AC=2;AN=2;DP4=0,1,11,3;MQ=25	GT:PL	1/1:156,20,0
2	23417903	.	A	G	130	.	DP=15;VDB=0.942805;SGB=-0.688148;MQSB=1;MQ0F=0;AC=2;AN=2;DP4=0,0,14,1;MQ=29	GT:PL	1/1:157,45,0
2	24757409	.	T	C	130	.	DP=15;VDB=8.67656e-07;SGB=-0.680642;MQSB=1;MQ0F=0;AC=2;AN=2;DP4=0,0,1,11;MQ=36	GT:PL	1/1:157,36,0
23	4714951	.	T	C	130	.	DP=15;VDB=4.79179e-07;SGB=-0.686358;MQSB=1;MQ0F=0;AC=2;AN=2;DP4=0,0,12,2;MQ=25	GT:PL	1/1:157,42,0
6	49966639	.	C	A	130	.	DP=15;VDB=0.755135;SGB=-0.686358;MQSB=1;MQ0F=0;AC=2;AN=2;DP4=0,0,12,2;MQ=25	GT:PL	1/1:157,42,0
7	13244636	.	C	A	130	.	DP=15;VDB=4.88519e-09;SGB=-0.688148;MQSB=1;MQ0F=0;AC=2;AN=2;DP4=0,0,13,2;MQ=25	GT:PL	1/1:157,45,0
7	56486512	.	A	G	130	.	DP=15;VDB=7.48184e-05;SGB=-0.680642;RPB=1;MQB=1;MQSB=1;BQB=1;MQ0F=0;AC=2;AN=2;DP4=1,0,11,1;MQ=36	GT:PL	1/1:157,7,0
1	45976669	.	T	C	131	.	DP=15;VDB=5.27173e-08;SGB=-0.683931;RPB=1;MQB=1;BQB=1;MQ0F=0;AC=2;AN=2;DP4=0,1,0,13;MQ=37	GT:PL	1/1:158,20,0
13	21989445	.	G	C	131	.	DP=15;VDB=0.00177107;SGB=-0.688148;MQSB=1;MQ0F=0;AC=2;AN=2;DP4=0,0,13,2;MQ=25	GT:PL	1/1:158,45,0
14	33170021	.	A	G	131	.	DP=15;VDB=0.00232513;SGB=-0.688148;MQ0F=0;AC=2;AN=2;DP4=0,0,15,0;MQ=29	GT:PL	1/1:158,45,0
15	17370421	.	G	C	131	.	DP=15;VDB=3.9682e-07;SGB=-0.688148;MQSB=1;MQ0F=0;AC=2;AN=2;DP4=0,0,14,1;MQ=26	GT:PL	1/1:158,45,0
16	10910744	.	A	G	131	.	DP=15;VDB=1.6566e-07;SGB=-0.683931;MQSB=0.879351;MQ0F=0;AC=2;AN=2;DP4=0,0,10,3;MQ=27	GT:PL	1/1:158,39,0
16	53894488	.	G	T	131	.	DP=15;VDB=3.07254e-06;SGB=-0.688148;MQ0F=0;AC=2;AN=2;DP4=0,0,0,15;MQ=29	GT:PL	1/1:158,45,0
17	31616399	.	T	C	131	.	DP=15;VDB=0.105663;SGB=-0.683931;RPB=0.346154;MQB=0.576923;MQSB=0.998327;BQB=0.884615;MQ0F=0;ICB=1;HOB=0.5;AC=1;AN=2;DP4=1,1,6,7;MQ=26	GT:PL	0/1:166,0,17
19	9674556	.	C	A	131	.	DP=15;VDB=0.259502;SGB=-0.688148;MQSB=0.150977;MQ0F=0;AC=2;AN=2;DP4=0,0,6,9;MQ=31	GT:PL	1/1:158,45,0
19	34196565	.	G	A	131	.	DP=15;VDB=5.85464e-07;SGB=-0.688148;MQ0F=0;AC=2;AN=2;DP4=0,0,15,0;MQ=30	GT:PL	1/1:158,45,0
20	21690496	.	C	T	131	.	DP=15;VDB=1.69593e-09;SGB=-0.688148;MQSB=1;MQ0F=0.0666667;AC=2;AN=2;DP4=0,0,2,13;MQ=21	GT:PL	1/1:158,45,0
23	4714948	.	T	C	131	.	DP=15;VDB=3.65124e-08;SGB=-0.688148;MQSB=1;MQ0F=0;AC=2;AN=2;DP4=0,0,13,2;MQ=25	GT:PL	1/1:158,45,0
23	17502106	.	T	A	131	.	DP=15;VDB=2.86132e-06;SGB=-0.683931;MQ0F=0;AC=2;AN=2;DP4=0,0,0,13;MQ=31	GT:PL	1/1:158,39,0
3	28693017	.	A	C	131	.	DP=15;VDB=4.38672e-07;SGB=-0.686358;MQ0F=0;AC=2;AN=2;DP4=0,0,14,0;MQ=28	GT:PL	1/1:158,42,0
3	28693025	.	T	A	131	.	DP=15;VDB=1.72106e-08;SGB=-0.688148;MQ0F=0;AC=2;AN=2;DP4=0,0,15,0;MQ=28	GT:PL	1/1:158,45,0
3	47587338	.	G	A	131	.	DP=15;VDB=0.00533171;SGB=-0.651104;MQSB=0.600535;MQ0F=0;AC=2;AN=2;DP4=0,0,3,5;MQ=28	GT:PL	1/1:158,24,0
3	55250613	.	A	G	131	.	DP=15;VDB=1.38138e-05;SGB=-0.686358;MQSB=1;MQ0F=0;AC=2;AN=2;DP4=0,0,12,2;MQ=25	GT:PL	1/1:158,42,0
4	8679956	.	A	C	131	.	DP=15;VDB=4.23045e-05;SGB=-0.662043;MQSB=0.974597;MQ0F=0;AC=2;AN=2;DP4=0,0,5,4;MQ=25	GT:PL	1/1:158,27,0
4	12246729	.	A	G	131	.	DP=15;VDB=0.000107247;SGB=-0.676189;MQSB=1;MQ0F=0;AC=2;AN=2;DP4=0,0,2,9;MQ=25	GT:PL	1/1:158,33,0
5	20333249	.	G	T	131	.	DP=15;VDB=1.22528e-05;SGB=-0.670168;RPB=1;MQB=1;MQSB=0.891517;BQB=1;MQ0F=0;AC=2;AN=2;DP4=0,1,6,4;MQ=28	GT:PL	1/1:158,0,1
6	4059069	.	T	C	131	.	DP=15;VDB=8.22778e-08;SGB=-0.688148;MQ0F=0;AC=2;AN=2;DP4=0,0,15,0;MQ=30	GT:PL	1/1:158,45,0
7	20345203	.	T	C	131	.	DP=15;VDB=8.95842e-05;SGB=-0.686358;MQSB=1;MQ0F=0;AC=2;AN=2;DP4=0,0,12,2;MQ=25	GT:PL	1/1:158,42,0
7	29624490	.	A	G	131	.	DP=15;VDB=3.11177e-07;SGB=-0.686358;MQSB=1;MQ0F=0;AC=2;AN=2;DP4=0,0,12,2;MQ=25	GT:PL	1/1:158,42,0
7	56440158	.	T	A	131	.	DP=15;VDB=6.97682e-06;SGB=-0.688148;MQSB=1;MQ0F=0;AC=2;AN=2;DP4=0,0,14,1;MQ=25	GT:PL	1/1:158,45,0
9	17066987	.	G	A	131	.	DP=15;VDB=5.78453e-07;SGB=-0.686358;MQSB=1;MQ0F=0;AC=2;AN=2;DP4=0,0,12,2;MQ=25	GT:PL	1/1:158,42,0
1	13771994	.	A	C	132	.	DP=15;VDB=2.56003e-05;SGB=-0.676189;MQ0F=0;AC=2;AN=2;DP4=0,0,11,0;MQ=32	GT:PL	1/1:159,33,0
11	29515727	.	G	C	132	.	DP=15;VDB=1.83615e-07;SGB=-0.680642;MQSB=1;MQ0F=0;AC=2;AN=2;DP4=0,0,2,10;MQ=25	GT:PL	1/1:159,36,0
11	44139276	.	A	C	132	.	DP=15;VDB=3.38039e-07;SGB=-0.676189;MQ0F=0;AC=2;AN=2;DP4=0,0,11,0;MQ=33	GT:PL	1/1:159,33,0
13	18366763	.	T	C	132	.	DP=15;VDB=2.3911e-07;SGB=-0.688148;MQSB=1;MQ0F=0;AC=2;AN=2;DP4=0,0,13,2;MQ=25	GT:PL	1/1:159,45,0
13	18366766	.	C	T	132	.	DP=15;VDB=2.3911e-07;SGB=-0.688148;MQSB=1;MQ0F=0;AC=2;AN=2;DP4=0,0,13,2;MQ=25	GT:PL	1/1:159,45,0
13	18366778	.	A	G	132	.	DP=15;VDB=2.74167e-07;SGB=-0.688148;MQSB=1;MQ0F=0;AC=2;AN=2;DP4=0,0,13,2;MQ=25	GT:PL	1/1:159,45,0
16	29201385	.	A	G	132	.	DP=15;VDB=2.07659e-09;SGB=-0.688148;MQSB=1;MQ0F=0;AC=2;AN=2;DP4=0,0,11,4;MQ=25	GT:PL	1/1:159,45,0
18	19812591	.	T	C	132	.	DP=15;VDB=0.000164189;SGB=-0.670168;RPB=1;MQB=1;MQSB=0.12058;BQB=1;MQ0F=0;AC=2;AN=2;DP4=0,1,4,6;MQ=33	GT:PL	1/1:159,0,0
19	5408507	.	T	C	132	.	DP=15;VDB=2.5055e-06;SGB=-0.688148;MQ0F=0.0666667;AC=2;AN=2;DP4=0,0,15,0;MQ=29	GT:PL	1/1:159,45,0
20	23463120	.	G	C	132	.	DP=15;VDB=1.17924e-07;SGB=-0.688148;MQ0F=0;AC=2;AN=2;DP4=0,0,15,0;MQ=29	GT:PL	1/1:159,45,0
22	37816677	.	G	A	132	.	DP=15;VDB=1.32853e-06;SGB=-0.688148;MQSB=1;MQ0F=0;AC=2;AN=2;DP4=0,0,13,2;MQ=25	GT:PL	1/1:159,45,0
23	17885472	.	T	A	132	.	DP=15;VDB=5.62631e-10;SGB=-0.688148;MQSB=1;MQ0F=0;AC=2;AN=2;DP4=0,0,13,2;MQ=25	GT:PL	1/1:159,45,0
24	5756272	.	T	G	132	.	DP=15;VDB=0.00150628;SGB=-0.688148;MQSB=1;MQ0F=0;AC=2;AN=2;DP4=0,0,13,2;MQ=25	GT:PL	1/1:159,45,0
24	11000938	.	A	T	132	.	DP=15;VDB=2.42109e-07;SGB=-0.688148;MQSB=1;MQ0F=0;AC=2;AN=2;DP4=0,0,13,2;MQ=25	GT:PL	1/1:159,45,0
24	11000939	.	G	C	132	.	DP=15;VDB=2.05801e-07;SGB=-0.688148;MQSB=1;MQ0F=0;AC=2;AN=2;DP4=0,0,13,2;MQ=25	GT:PL	1/1:159,45,0
3	17843812	.	C	T	132	.	DP=15;VDB=4.48374e-07;SGB=-0.688148;MQSB=1;MQ0F=0;AC=2;AN=2;DP4=0,0,13,2;MQ=25	GT:PL	1/1:159,45,0
3	18411884	.	C	T	132	.	DP=15;VDB=0.552256;SGB=-0.688148;MQSB=1;MQ0F=0;AC=2;AN=2;DP4=0,0,13,2;MQ=25	GT:PL	1/1:159,45,0
3	18411886	.	A	G	132	.	DP=15;VDB=0.552256;SGB=-0.688148;MQSB=1;MQ0F=0;AC=2;AN=2;DP4=0,0,13,2;MQ=25	GT:PL	1/1:159,45,0
3	28502986	.	A	C	132	.	DP=15;VDB=1.02292e-08;SGB=-0.688148;MQSB=1;MQ0F=0;AC=2;AN=2;DP4=0,0,13,2;MQ=25	GT:PL	1/1:159,45,0
3	28693029	.	C	T	132	.	DP=15;VDB=1.72106e-08;SGB=-0.688148;MQ0F=0;AC=2;AN=2;DP4=0,0,15,0;MQ=28	GT:PL	1/1:159,45,0
3	55250580	.	C	T	132	.	DP=15;VDB=1.56383e-06;SGB=-0.688148;MQSB=1;MQ0F=0;AC=2;AN=2;DP4=0,0,13,2;MQ=25	GT:PL	1/1:159,45,0
3	55250604	.	G	T	132	.	DP=15;VDB=4.06706e-06;SGB=-0.688148;MQSB=1;MQ0F=0;AC=2;AN=2;DP4=0,0,13,2;MQ=25	GT:PL	1/1:159,45,0
4	9459213	.	A	G	132	.	DP=15;VDB=2.10877e-08;SGB=-0.688148;MQSB=1;MQ0F=0;AC=2;AN=2;DP4=0,0,13,2;MQ=25	GT:PL	1/1:159,45,0
4	9459232	.	G	A	132	.	DP=15;VDB=3.41652e-08;SGB=-0.688148;MQSB=1;MQ0F=0;AC=2;AN=2;DP4=0,0,13,2;MQ=25	GT:PL	1/1:159,45,0
4	9459235	.	T	C	132	.	DP=15;VDB=3.41652e-08;SGB=-0.688148;MQSB=1;MQ0F=0;AC=2;AN=2;DP4=0,0,13,2;MQ=25	GT:PL	1/1:159,45,0
5	39543356	.	C	T	132	.	DP=15;VDB=1.34823e-05;SGB=-0.683931;MQSB=0.0211283;MQ0F=0;AC=2;AN=2;DP4=0,0,9,4;MQ=28	GT:PL	1/1:159,39,0
7	29624460	.	A	G	132	.	DP=15;VDB=1.44174e-08;SGB=-0.688148;MQSB=1;MQ0F=0;AC=2;AN=2;DP4=0,0,13,2;MQ=25	GT:PL	1/1:159,45,0
7	29624487	.	G	A	132	.	DP=15;VDB=1.31011e-08;SGB=-0.688148;MQSB=1;MQ0F=0;AC=2;AN=2;DP4=0,0,13,2;MQ=25	GT:PL	1/1:159,45,0
7	29624493	.	A	G	132	.	DP=15;VDB=7.86249e-09;SGB=-0.688148;MQSB=1;MQ0F=0;AC=2;AN=2;DP4=0,0,13,2;MQ=25	GT:PL	1/1:159,45,0
7	29624523	.	C	T	132	.	DP=15;VDB=1.44174e-08;SGB=-0.688148;MQSB=1;MQ0F=0;AC=2;AN=2;DP4=0,0,13,2;MQ=25	GT:PL	1/1:159,45,0
7	49085338	.	G	A	132	.	DP=15;VDB=1.37411e-07;SGB=-0.688148;MQSB=1;MQ0F=0;AC=2;AN=2;DP4=0,0,13,2;MQ=25	GT:PL	1/1:159,45,0
9	33477145	.	T	C	132	.	DP=15;VDB=4.61726e-09;SGB=-0.688148;MQSB=1;MQ0F=0;AC=2;AN=2;DP4=0,0,14,1;MQ=27	GT:PL	1/1:159,45,0
13	8446451	.	T	G	133	.	DP=15;VDB=0.00179842;SGB=-0.651104;MQSB=0.833333;MQ0F=0;AC=2;AN=2;DP4=0,0,6,2;MQ=35	GT:PL	1/1:160,24,0
15	19957435	.	G	T	133	.	DP=15;VDB=0.0058191;SGB=-0.670168;MQSB=0.875;MQ0F=0;AC=2;AN=2;DP4=0,0,2,8;MQ=26	GT:PL	1/1:160,30,0
2	52956407	.	C	G	133	.	DP=15;VDB=9.34925e-06;SGB=-0.670168;MQSB=0.875;MQ0F=0;AC=2;AN=2;DP4=0,0,8,2;MQ=29	GT:PL	1/1:160,30,0
21	2597260	.	A	T	133	.	DP=15;VDB=7.81265e-08;SGB=-0.688148;MQ0F=0;AC=2;AN=2;DP4=0,0,0,15;MQ=30	GT:PL	1/1:160,45,0
3	27470686	.	T	C	133	.	DP=15;VDB=2.54473e-07;SGB=-0.688148;MQSB=0.576923;MQ0F=0;AC=2;AN=2;DP4=0,0,13,2;MQ=26	GT:PL	1/1:160,45,0
3	32175117	.	A	G	133	.	DP=15;VDB=0.000126549;SGB=-0.688148;MQ0F=0;AC=2;AN=2;DP4=0,0,15,0;MQ=29	GT:PL	1/1:160,45,0
3	62166457	.	C	G	133	.	DP=15;VDB=4.13393e-05;SGB=-0.683931;RPB=1;MQB=1;MQSB=0.913931;BQB=1;MQ0F=0;AC=2;AN=2;DP4=1,0,9,4;MQ=24	GT:PL	1/1:160,17,0
7	66652246	.	T	C	133	.	DP=15;VDB=1.13457e-05;SGB=-0.670168;MQSB=1;MQ0F=0;AC=2;AN=2;DP4=0,0,1,9;MQ=28	GT:PL	1/1:160,30,0
12	13273927	.	A	G	134	.	DP=15;VDB=1.23981e-07;SGB=-0.683931;MQ0F=0;AC=2;AN=2;DP4=0,0,13,0;MQ=31	GT:PL	1/1:161,39,0
12	13273928	.	T	C	134	.	DP=15;VDB=1.23981e-07;SGB=-0.683931;MQ0F=0;AC=2;AN=2;DP4=0,0,13,0;MQ=31	GT:PL	1/1:161,39,0
13	13783767	.	C	G	134	.	DP=15;VDB=2.94254e-05;SGB=-0.688148;MQ0F=0;AC=2;AN=2;DP4=0,0,15,0;MQ=33	GT:PL	1/1:161,45,0
14	38510031	.	C	T	134	.	DP=15;VDB=3.16013e-05;SGB=-0.680642;RPB=0.471138;MQB=0.809825;MQSB=0.778801;BQB=0.809825;MQ0F=0;ICB=1;HOB=0.5;AC=1;AN=2;DP4=0,3,6,6;MQ=30	GT:PL	0/1:168,0,36
17	44132930	.	T	C	134	.	DP=15;VDB=0.0016431;SGB=-0.676189;MQSB=1;MQ0F=0;AC=2;AN=2;DP4=0,0,1,10;MQ=30	GT:PL	1/1:161,33,0
20	23463114	.	C	A	134	.	DP=15;VDB=1.01121e-07;SGB=-0.688148;MQ0F=0;AC=2;AN=2;DP4=0,0,15,0;MQ=29	GT:PL	1/1:161,45,0
20	23463123	.	T	A	134	.	DP=15;VDB=1.68283e-07;SGB=-0.688148;MQ0F=0;AC=2;AN=2;DP4=0,0,15,0;MQ=29	GT:PL	1/1:161,45,0
24	7554036	.	A	T	134	.	DP=15;VDB=7.5279e-06;SGB=-0.688148;MQSB=1;MQ0F=0;AC=2;AN=2;DP4=0,0,12,3;MQ=29	GT:PL	1/1:161,45,0
5	3216787	.	A	G	134	.	DP=15;VDB=4.20396e-06;SGB=-0.686358;MQSB=1;MQ0F=0;AC=2;AN=2;DP4=0,0,1,13;MQ=27	GT:PL	1/1:161,42,0
5	31583286	.	G	A	134	.	DP=15;VDB=5.43827e-07;SGB=-0.683931;MQ0F=0;AC=2;AN=2;DP4=0,0,0,13;MQ=32	GT:PL	1/1:161,39,0
7	54001025	.	C	T	134	.	DP=15;VDB=3.96692e-07;SGB=-0.680642;MQ0F=0;AC=2;AN=2;DP4=0,0,12,0;MQ=31	GT:PL	1/1:161,36,0
1	11094802	.	A	G	135	.	DP=15;VDB=1.93285e-07;SGB=-0.688148;MQ0F=0;AC=2;AN=2;DP4=0,0,15,0;MQ=31	GT:PL	1/1:162,45,0
1	35304904	.	T	C	135	.	DP=15;VDB=0.0532919;SGB=-0.662043;MQSB=0.89338;MQ0F=0;AC=2;AN=2;DP4=0,0,5,4;MQ=31	GT:PL	1/1:162,27,0
1	40290266	.	G	T	135	.	DP=15;VDB=0.169734;SGB=-0.676189;MQSB=1;MQ0F=0;AC=2;AN=2;DP4=0,0,10,1;MQ=31	GT:PL	1/1:162,33,0
11	8674207	.	G	A	135	.	DP=15;VDB=5.50004e-05;SGB=-0.662043;MQSB=0.924584;MQ0F=0;AC=2;AN=2;DP4=0,0,3,6;MQ=25	GT:PL	1/1:162,27,0
11	25168930	.	A	G	135	.	DP=15;VDB=0.000755558;SGB=-0.686358;MQSB=0.833333;MQ0F=0;AC=2;AN=2;DP4=0,0,12,2;MQ=26	GT:PL	1/1:162,42,0
14	2036453	.	G	A	135	.	DP=15;VDB=0.00766948;SGB=-0.688148;MQSB=0.993326;MQ0F=0.333333;AC=2;AN=2;DP4=0,0,7,8;MQ=15	GT:PL	1/1:162,45,0
16	26837458	.	C	A	135	.	DP=15;VDB=8.093e-07;SGB=-0.688148;MQ0F=0;AC=2;AN=2;DP4=0,0,15,0;MQ=33	GT:PL	1/1:162,45,0
19	3454688	.	T	A	135	.	DP=15;VDB=1.502e-08;SGB=-0.688148;MQSB=1;MQ0F=0;AC=2;AN=2;DP4=0,0,14,1;MQ=26	GT:PL	1/1:162,45,0
19	9124278	.	A	G	135	.	DP=15;VDB=9.54297e-06;SGB=-0.688148;MQ0F=0;AC=2;AN=2;DP4=0,0,15,0;MQ=31	GT:PL	1/1:162,45,0
20	51309719	.	C	G	135	.	DP=15;VDB=2.6447e-06;SGB=-0.680642;MQSB=0.6;MQ0F=0;AC=2;AN=2;DP4=0,0,10,2;MQ=27	GT:PL	1/1:162,36,0
21	39622471	.	A	G	135	.	DP=15;VDB=0.111988;SGB=-0.670168;MQSB=1.00775;MQ0F=0;AC=2;AN=2;DP4=0,0,4,6;MQ=25	GT:PL	1/1:162,30,0
23	32647693	.	T	C	135	.	DP=15;VDB=4.06664e-06;SGB=-0.670168;MQ0F=0;AC=2;AN=2;DP4=0,0,0,10;MQ=33	GT:PL	1/1:162,30,0
25	13577975	.	C	T	135	.	DP=15;VDB=0.000187985;SGB=-0.688148;MQSB=1;MQ0F=0;AC=2;AN=2;DP4=0,0,1,14;MQ=25	GT:PL	1/1:162,45,0
3	17843830	.	T	C	135	.	DP=15;VDB=5.04545e-05;SGB=-0.688148;MQSB=1;MQ0F=0;AC=2;AN=2;DP4=0,0,13,2;MQ=25	GT:PL	1/1:162,45,0
4	15102807	.	A	T	135	.	DP=15;VDB=1.58622e-05;SGB=-0.662043;MQSB=0.974597;MQ0F=0;AC=2;AN=2;DP4=0,0,5,4;MQ=25	GT:PL	1/1:162,27,0
5	30228228	.	T	A	135	.	DP=15;VDB=0.000186402;SGB=-0.636426;MQSB=0;MQ0F=0;AC=2;AN=2;DP4=0,0,5,2;MQ=33	GT:PL	1/1:162,21,0
5	31320246	.	C	T	135	.	DP=15;VDB=2.56003e-05;SGB=-0.676189;RPB=1;MQB=1;MQSB=0.94394;BQB=1;MQ0F=0;AC=2;AN=2;DP4=1,0,7,4;MQ=27	GT:PL	1/1:162,5,0
6	9108917	.	C	T	135	.	DP=15;VDB=5.92569e-07;SGB=-0.688148;MQ0F=0;AC=2;AN=2;DP4=0,0,15,0;MQ=37	GT:PL	1/1:162,45,0
7	49370975	.	G	A	135	.	DP=15;VDB=1.53668e-07;SGB=-0.680642;RPB=1;MQB=1;MQSB=0.50373;BQB=1;MQ0F=0;AC=2;AN=2;DP4=0,1,8,4;MQ=26	GT:PL	1/1:162,8,0
8	2437069	.	G	C	135	.	DP=15;VDB=3.2434e-07;SGB=-0.676189;MQSB=0.803868;MQ0F=0;AC=2;AN=2;DP4=0,0,4,7;MQ=29	GT:PL	1/1:162,33,0
9	44491074	.	G	T	135	.	DP=15;VDB=0.182585;SGB=-0.686358;MQSB=1;MQ0F=0;AC=2;AN=2;DP4=0,0,1,13;MQ=26	GT:PL	1/1:162,42,0
1	25018691	.	C	T	136	.	DP=15;VDB=0.000442467;SGB=-0.662043;RPB=0.134399;MQB=0.367879;MQSB=0.993326;BQB=0.99308;MQ0F=0;ICB=1;HOB=0.5;AC=1;AN=2;DP4=3,3,5,4;MQ=33	GT:PL	0/1:169,0,142
10	195929	.	C	G	136	.	DP=15;VDB=0.0496732;SGB=-0.688148;MQSB=0.923077;MQ0F=0.0666667;AC=2;AN=2;DP4=0,0,2,13;MQ=23	GT:PL	1/1:163,45,0
18	30531365	.	A	G	136	.	DP=15;VDB=1.39962e-07;SGB=-0.676189;MQSB=1;MQ0F=0;AC=2;AN=2;DP4=0,0,8,3;MQ=25	GT:PL	1/1:163,33,0
2	23343632	.	C	T	136	.	DP=15;VDB=9.3997e-05;SGB=-0.670168;RPB=1;MQB=1;MQSB=0.888889;BQB=1;MQ0F=0;AC=2;AN=2;DP4=1,0,1,9;MQ=35	GT:PL	1/1:166,0,4
20	1316294	.	T	C	136	.	DP=15;VDB=7.84484e-07;SGB=-0.680642;RPB=1;MQB=1;MQSB=0.636364;BQB=1;MQ0F=0;AC=2;AN=2;DP4=0,1,11,1;MQ=33	GT:PL	1/1:163,2,0
22	1196151	.	C	T	136	.	DP=15;VDB=2.08202e-05;SGB=-0.676189;RPB=0.738577;MQB=0.927041;MQSB=0.885987;BQB=0.996974;MQ0F=0;ICB=1;HOB=0.5;AC=1;AN=2;DP4=1,2,6,5;MQ=27	GT:PL	0/1:170,0,41
3	30356502	.	A	C	136	.	DP=15;VDB=2.83639e-05;SGB=-0.676189;MQSB=0.5;MQ0F=0;AC=2;AN=2;DP4=0,0,2,9;MQ=26	GT:PL	1/1:163,33,0
5	24290966	.	A	G	136	.	DP=15;VDB=0.00194075;SGB=-0.688148;MQSB=1;MQ0F=0;AC=2;AN=2;DP4=0,0,14,1;MQ=34	GT:PL	1/1:163,45,0
6	52223147	.	A	G	136	.	DP=15;VDB=6.34367e-06;SGB=-0.686358;MQSB=1;MQ0F=0;AC=2;AN=2;DP4=0,0,1,13;MQ=26	GT:PL	1/1:163,42,0
7	21674612	.	G	T	136	.	DP=15;VDB=5.06346e-07;SGB=-0.688148;MQ0F=0;AC=2;AN=2;DP4=0,0,15,0;MQ=29	GT:PL	1/1:163,45,0
7	25053306	.	T	C	136	.	DP=15;VDB=3.63548e-06;SGB=-0.680642;MQ0F=0;AC=2;AN=2;DP4=0,0,0,12;MQ=33	GT:PL	1/1:163,36,0
7	46458649	.	T	C	136	.	DP=15;VDB=0.0921838;SGB=-0.683931;MQSB=1;MQ0F=0;AC=2;AN=2;DP4=0,0,1,12;MQ=25	GT:PL	1/1:163,39,0
8	16223030	.	A	C	136	.	DP=15;VDB=0.000318819;SGB=-0.686358;MQSB=1;MQ0F=0;AC=2;AN=2;DP4=0,0,13,1;MQ=27	GT:PL	1/1:163,42,0
9	33477139	.	G	A	136	.	DP=15;VDB=4.7494e-09;SGB=-0.688148;MQSB=1;MQ0F=0;AC=2;AN=2;DP4=0,0,14,1;MQ=27	GT:PL	1/1:163,45,0
1	15945666	.	C	T	137	.	DP=15;VDB=5.86734e-08;SGB=-0.688148;MQSB=1;MQ0F=0;AC=2;AN=2;DP4=0,0,2,13;MQ=25	GT:PL	1/1:164,42,0
1	25017999	.	G	T	137	.	DP=15;VDB=0.00147155;SGB=-0.688148;MQSB=0.68614;MQ0F=0.4;AC=2;AN=2;DP4=0,0,7,8;MQ=15	GT:PL	1/1:164,45,0
12	5273650	.	G	T	137	.	DP=15;VDB=3.80133e-05;SGB=-0.683931;MQSB=0.318182;MQ0F=0.0666667;AC=2;AN=2;DP4=0,0,11,2;MQ=24	GT:PL	1/1:164,39,0
15	18085002	.	A	G	137	.	DP=15;VDB=0.00118637;SGB=-0.636426;MQSB=1;MQ0F=0;AC=2;AN=2;DP4=0,0,6,1;MQ=35	GT:PL	1/1:164,21,0
16	13737025	.	A	G	137	.	DP=15;VDB=1.50558e-05;SGB=-0.688148;MQSB=1;MQ0F=0;AC=2;AN=2;DP4=0,0,1,14;MQ=25	GT:PL	1/1:164,45,0
16	42155918	.	C	A	137	.	DP=15;VDB=0.016;SGB=-0.636426;MQSB=1;MQ0F=0;AC=2;AN=2;DP4=0,0,1,6;MQ=37	GT:PL	1/1:164,21,0
16	47455528	.	T	A	137	.	DP=15;VDB=2.26006e-08;SGB=-0.680642;MQ0F=0;AC=2;AN=2;DP4=0,0,12,0;MQ=37	GT:PL	1/1:164,36,0
17	44131035	.	G	T	137	.	DP=15;VDB=2.60881e-07;SGB=-0.688148;MQSB=1;MQ0F=0;AC=2;AN=2;DP4=0,0,13,2;MQ=25	GT:PL	1/1:164,45,0
18	44646857	.	T	C	137	.	DP=15;VDB=3.45521e-05;SGB=-0.686358;MQ0F=0;AC=2;AN=2;DP4=0,0,0,14;MQ=32	GT:PL	1/1:164,42,0
18	44680534	.	G	A	137	.	DP=15;VDB=5.71498e-07;SGB=-0.688148;MQ0F=0;AC=2;AN=2;DP4=0,0,15,0;MQ=29	GT:PL	1/1:164,45,0
24	21358977	.	C	G	137	.	DP=15;VDB=0.000238202;SGB=-0.636426;MQSB=1;MQ0F=0;AC=2;AN=2;DP4=0,0,6,1;MQ=35	GT:PL	1/1:164,21,0
25	13577961	.	G	A	137	.	DP=15;VDB=0.000187985;SGB=-0.688148;MQSB=1;MQ0F=0;AC=2;AN=2;DP4=0,0,1,14;MQ=25	GT:PL	1/1:164,45,0
25	20583864	.	C	T	137	.	DP=15;VDB=3.75455e-05;SGB=-0.686358;MQSB=1;MQ0F=0;AC=2;AN=2;DP4=0,0,3,11;MQ=25	GT:PL	1/1:164,42,0
3	5231260	.	C	T	137	.	DP=15;VDB=0.0882096;SGB=-0.688148;MQ0F=0;AC=2;AN=2;DP4=0,0,0,15;MQ=29	GT:PL	1/1:164,45,0
3	16943249	.	G	C	137	.	DP=15;VDB=8.62507e-07;SGB=-0.683931;MQ0F=0;AC=2;AN=2;DP4=0,0,13,0;MQ=32	GT:PL	1/1:164,39,0
5	61151056	.	T	C	137	.	DP=15;VDB=9.74888e-06;SGB=-0.676189;MQ0F=0;AC=2;AN=2;DP4=0,0,11,0;MQ=35	GT:PL	1/1:164,33,0
7	20638908	.	T	G	137	.	DP=15;VDB=5.16628e-06;SGB=-0.683931;MQ0F=0;AC=2;AN=2;DP4=0,0,0,13;MQ=34	GT:PL	1/1:164,39,0
7	21674606	.	C	T	137	.	DP=15;VDB=5.06346e-07;SGB=-0.688148;MQ0F=0;AC=2;AN=2;DP4=0,0,15,0;MQ=29	GT:PL	1/1:164,45,0
9	30181330	.	A	G	137	.	DP=15;VDB=4.59431e-07;SGB=-0.688148;MQSB=1;MQ0F=0;AC=2;AN=2;DP4=0,0,1,14;MQ=25	GT:PL	1/1:164,45,0
1	41769969	.	A	C	138	.	DP=15;VDB=0.0400322;SGB=-0.680642;MQSB=0.838046;MQ0F=0.133333;AC=2;AN=2;DP4=0,0,8,4;MQ=20	GT:PL	1/1:165,36,0
11	7274394	.	A	C	138	.	DP=15;VDB=2.54865e-05;SGB=-0.686358;MQ0F=0;AC=2;AN=2;DP4=0,0,0,14;MQ=32	GT:PL	1/1:165,42,0
12	4578576	.	T	C	138	.	DP=15;VDB=4.55292e-07;SGB=-0.680642;MQSB=1;MQ0F=0;AC=2;AN=2;DP4=0,0,9,3;MQ=25	GT:PL	1/1:165,36,0
12	7617236	.	T	C	138	.	DP=15;VDB=3.38398e-05;SGB=-0.686358;MQSB=0.5;MQ0F=0;AC=2;AN=2;DP4=0,0,2,12;MQ=25	GT:PL	1/1:165,42,0
13	42499484	.	G	A	138	.	DP=15;VDB=5.16628e-06;SGB=-0.683931;MQSB=1;MQ0F=0;AC=2;AN=2;DP4=0,0,5,8;MQ=25	GT:PL	1/1:165,39,0
16	12924123	.	T	C	138	.	DP=15;VDB=2.88891e-07;SGB=-0.683931;MQSB=1;MQ0F=0;AC=2;AN=2;DP4=0,0,1,12;MQ=34	GT:PL	1/1:165,39,0
19	11396893	.	T	C	138	.	DP=15;VDB=0.108308;SGB=-0.683931;RPB=1;MQB=1;MQSB=0.778801;BQB=1;MQ0F=0;AC=2;AN=2;DP4=1,0,9,4;MQ=25	GT:PL	1/1:165,17,0
19	43124332	.	G	A	138	.	DP=15;VDB=5.83265e-06;SGB=-0.670168;MQSB=1;MQ0F=0;AC=2;AN=2;DP4=0,0,1,9;MQ=31	GT:PL	1/1:165,30,0
20	10552371	.	T	C	138	.	DP=15;VDB=0.000882745;SGB=-0.683931;MQSB=0.909091;MQ0F=0;AC=2;AN=2;DP4=0,0,2,11;MQ=25	GT:PL	1/1:165,39,0
23	27435059	.	A	T	138	.	DP=15;VDB=0.00108593;SGB=-0.662043;MQSB=0.974597;MQ0F=0;AC=2;AN=2;DP4=0,0,4,5;MQ=25	GT:PL	1/1:165,27,0
5	66610771	.	T	A	138	.	DP=15;VDB=7.18571e-07;SGB=-0.676189;MQ0F=0;AC=2;AN=2;DP4=0,0,0,11;MQ=31	GT:PL	1/1:165,33,0
7	44378164	.	G	T	138	.	DP=15;VDB=1.52404e-07;SGB=-0.676189;MQSB=1;MQ0F=0;AC=2;AN=2;DP4=0,0,2,9;MQ=25	GT:PL	1/1:165,33,0
8	38725487	.	G	C	138	.	DP=15;VDB=6.42128e-06;SGB=-0.676189;MQSB=1;MQ0F=0;AC=2;AN=2;DP4=0,0,2,9;MQ=25	GT:PL	1/1:165,33,0
10	19764502	.	A	G	139	.	DP=15;VDB=1.16222e-06;SGB=-0.683931;MQ0F=0;AC=2;AN=2;DP4=0,0,0,13;MQ=34	GT:PL	1/1:166,39,0
12	20035129	.	A	G	139	.	DP=15;VDB=0.00184301;SGB=-0.616816;MQSB=1;MQ0F=0;AC=2;AN=2;DP4=0,0,1,5;MQ=37	GT:PL	1/1:166,18,0
14	30152757	.	G	A	139	.	DP=15;VDB=4.45321e-06;SGB=-0.686358;MQSB=0.916667;MQ0F=0;AC=2;AN=2;DP4=0,0,12,2;MQ=25	GT:PL	1/1:166,42,0
16	51123099	.	T	G	139	.	DP=15;VDB=1.97872e-06;SGB=-0.680642;MQ0F=0;AC=2;AN=2;DP4=0,0,12,0;MQ=33	GT:PL	1/1:166,36,0
18	16189968	.	A	C	139	.	DP=15;VDB=4.6941e-08;SGB=-0.688148;MQSB=0.923077;MQ0F=0;AC=2;AN=2;DP4=0,0,13,2;MQ=25	GT:PL	1/1:166,45,0
20	51185167	.	C	T	139	.	DP=15;VDB=1.23928e-07;SGB=-0.680642;MQ0F=0;AC=2;AN=2;DP4=0,0,12,0;MQ=35	GT:PL	1/1:166,36,0
21	17279556	.	T	C	139	.	DP=15;VDB=6.29357e-07;SGB=-0.688148;MQ0F=0;AC=2;AN=2;DP4=0,0,15,0;MQ=32	GT:PL	1/1:166,45,0
22	9010615	.	G	A	139	.	DP=15;VDB=2.04746e-05;SGB=-0.662043;RPB=0.745722;MQB=0.810528;MQSB=0.477935;BQB=0.569783;MQ0F=0.0666667;ICB=1;HOB=0.5;AC=1;AN=2;DP4=4,2,3,6;MQ=31	GT:PL	0/1:172,0,114
3	9671889	.	C	G	139	.	DP=15;VDB=3.63548e-06;SGB=-0.680642;MQ0F=0;AC=2;AN=2;DP4=0,0,12,0;MQ=35	GT:PL	1/1:166,36,0
3	27470689	.	C	T	139	.	DP=15;VDB=2.19096e-07;SGB=-0.688148;MQSB=0.576923;MQ0F=0;AC=2;AN=2;DP4=0,0,13,2;MQ=26	GT:PL	1/1:166,45,0
5	38499444	.	G	T	139	.	DP=15;VDB=9.44471e-07;SGB=-0.688148;MQSB=0.5;MQ0F=0;AC=2;AN=2;DP4=0,0,13,2;MQ=25	GT:PL	1/1:166,45,0
5	47211196	.	G	A	139	.	DP=15;VDB=1.34414e-06;SGB=-0.688148;MQSB=1;MQ0F=0;AC=2;AN=2;DP4=0,0,14,1;MQ=29	GT:PL	1/1:166,45,0
7	21674608	.	G	T	139	.	DP=15;VDB=5.06346e-07;SGB=-0.688148;MQ0F=0;AC=2;AN=2;DP4=0,0,15,0;MQ=29	GT:PL	1/1:166,45,0
8	8673912	.	A	G	139	.	DP=15;VDB=5.51151e-07;SGB=-0.688148;MQ0F=0;AC=2;AN=2;DP4=0,0,15,0;MQ=31	GT:PL	1/1:166,45,0
9	5076293	.	G	A	139	.	DP=15;VDB=0.264167;SGB=-0.688148;MQSB=0.816632;MQ0F=0.4;AC=2;AN=2;DP4=0,0,7,8;MQ=15	GT:PL	1/1:166,45,0
9	21911985	.	G	A	139	.	DP=15;VDB=2.21099e-05;SGB=-0.688148;MQ0F=0;AC=2;AN=2;DP4=0,0,15,0;MQ=32	GT:PL	1/1:166,45,0
9	30181324	.	A	G	139	.	DP=15;VDB=1.97036e-06;SGB=-0.688148;MQSB=1;MQ0F=0;AC=2;AN=2;DP4=0,0,1,14;MQ=25	GT:PL	1/1:166,45,0
11	39911045	.	C	T	140	.	DP=15;VDB=5.29951e-05;SGB=-0.688148;MQ0F=0;AC=2;AN=2;DP4=0,0,15,0;MQ=36	GT:PL	1/1:167,45,0
14	30174382	.	A	G	140	.	DP=15;VDB=2.33019e-09;SGB=-0.688148;MQ0F=0;AC=2;AN=2;DP4=0,0,15,0;MQ=28	GT:PL	1/1:167,45,0
19	9124272	.	G	A	140	.	DP=15;VDB=1.2194e-05;SGB=-0.688148;MQ0F=0;AC=2;AN=2;DP4=0,0,15,0;MQ=31	GT:PL	1/1:167,45,0
22	37816650	.	C	T	140	.	DP=15;VDB=8.44328e-08;SGB=-0.688148;MQSB=1;MQ0F=0;AC=2;AN=2;DP4=0,0,13,2;MQ=25	GT:PL	1/1:167,45,0
25	3206710	.	A	G	140	.	DP=15;VDB=0.000482872;SGB=-0.662043;MQSB=0.785714;MQ0F=0;AC=2;AN=2;DP4=0,0,7,2;MQ=29	GT:PL	1/1:167,27,0
3	60729974	.	T	G	140	.	DP=15;VDB=3.71631e-07;SGB=-0.683931;MQSB=0.591555;MQ0F=0;AC=2;AN=2;DP4=0,0,8,5;MQ=29	GT:PL	1/1:167,39,0
6	9108920	.	C	A	140	.	DP=15;VDB=5.30653e-07;SGB=-0.676189;MQ0F=0;AC=2;AN=2;DP4=0,0,11,0;MQ=37	GT:PL	1/1:167,33,0
6	41098601	.	C	G	140	.	DP=15;VDB=0.000111012;SGB=-0.688148;MQ0F=0;AC=2;AN=2;DP4=0,0,15,0;MQ=33	GT:PL	1/1:167,45,0
8	43452475	.	C	T	140	.	DP=15;VDB=2.22766e-05;SGB=-0.662043;MQSB=0.809011;MQ0F=0;AC=2;AN=2;DP4=0,0,3,6;MQ=31	GT:PL	1/1:167,27,0
9	33060173	.	A	G	140	.	DP=15;VDB=0.000420324;SGB=-0.688148;MQSB=1;MQ0F=0;AC=2;AN=2;DP4=0,0,12,3;MQ=25	GT:PL	1/1:167,42,0
1	30350486	.	A	G	141	.	DP=15;VDB=0.000238202;SGB=-0.636426;MQSB=1.01283;MQ0F=0;AC=2;AN=2;DP4=0,0,4,3;MQ=37	GT:PL	1/1:168,21,0
11	32458698	.	A	G	141	.	DP=15;VDB=0.262342;SGB=-0.670168;MQSB=1.00775;MQ0F=0;AC=2;AN=2;DP4=0,0,6,4;MQ=25	GT:PL	1/1:168,30,0
13	22107762	.	G	T	141	.	DP=15;VDB=0.000200167;SGB=-0.662043;MQSB=0.487298;MQ0F=0;AC=2;AN=2;DP4=0,0,5,4;MQ=34	GT:PL	1/1:168,27,0
15	16029691	.	G	A	141	.	DP=15;VDB=3.05957e-06;SGB=-0.670168;MQSB=1.00775;MQ0F=0;AC=2;AN=2;DP4=0,0,6,4;MQ=25	GT:PL	1/1:168,30,0
18	23372158	.	C	A	141	.	DP=15;VDB=2.45147e-07;SGB=-0.683931;MQ0F=0;AC=2;AN=2;DP4=0,0,0,13;MQ=37	GT:PL	1/1:168,39,0
2	5087445	.	T	C	141	.	DP=15;VDB=3.9682e-07;SGB=-0.688148;MQSB=0.923077;MQ0F=0;AC=2;AN=2;DP4=0,0,13,2;MQ=25	GT:PL	1/1:168,45,0
7	40872355	.	A	G	141	.	DP=15;VDB=0.000272497;SGB=-0.636426;MQSB=1.01283;MQ0F=0;AC=2;AN=2;DP4=0,0,3,4;MQ=37	GT:PL	1/1:168,21,0
8	17480049	.	C	T	141	.	DP=15;VDB=0.484415;SGB=-0.680642;RPB=1;MQB=1;MQSB=0.127819;BQB=1;MQ0F=0.0666667;AC=2;AN=2;DP4=1,0,2,10;MQ=29	GT:PL	1/1:168,28,0
13	11307002	.	G	T	142	.	DP=15;VDB=0.0973869;SGB=-0.686358;MQSB=0.75;MQ0F=0;AC=2;AN=2;DP4=0,0,12,2;MQ=34	GT:PL	1/1:169,42,0
13	28545551	.	G	T	142	.	DP=15;VDB=5.00362e-05;SGB=-0.670168;MQSB=0.503877;MQ0F=0;AC=2;AN=2;DP4=0,0,4,6;MQ=27	GT:PL	1/1:169,30,0
15	30544031	.	T	C	142	.	DP=15;VDB=7.8601e-05;SGB=-0.662043;MQ0F=0;AC=2;AN=2;DP4=0,0,0,9;MQ=37	GT:PL	1/1:169,27,0
16	2641485	.	G	C	142	.	DP=15;VDB=1.34648e-08;SGB=-0.688148;MQSB=1;MQ0F=0;AC=2;AN=2;DP4=0,0,3,12;MQ=25	GT:PL	1/1:169,42,0
19	43124329	.	C	T	142	.	DP=15;VDB=8.82509e-06;SGB=-0.662043;MQSB=1;MQ0F=0;AC=2;AN=2;DP4=0,0,1,8;MQ=31	GT:PL	1/1:169,27,0
24	21358976	.	G	T	142	.	DP=15;VDB=0.000238202;SGB=-0.636426;MQSB=1;MQ0F=0;AC=2;AN=2;DP4=0,0,6,1;MQ=35	GT:PL	1/1:169,21,0
3	27470623	.	G	A	142	.	DP=15;VDB=8.38736e-07;SGB=-0.688148;MQSB=0.923077;MQ0F=0;AC=2;AN=2;DP4=0,0,13,2;MQ=25	GT:PL	1/1:169,45,0
6	57462779	.	G	A	142	.	DP=15;VDB=5.16824e-09;SGB=-0.688148;MQSB=0.923077;MQ0F=0;AC=2;AN=2;DP4=0,0,13,2;MQ=25	GT:PL	1/1:169,45,0
7	3986824	.	C	A	142	.	DP=15;VDB=0.468572;SGB=-0.683931;MQSB=1;MQ0F=0;AC=2;AN=2;DP4=0,0,1,12;MQ=37	GT:PL	1/1:169,39,0
7	50974322	.	G	A	142	.	DP=15;VDB=0.00365354;SGB=-0.686358;MQ0F=0;AC=2;AN=2;DP4=0,0,0,14;MQ=34	GT:PL	1/1:169,42,0
8	16566721	.	A	G	142	.	DP=15;VDB=5.65956e-08;SGB=-0.680642;MQSB=1;MQ0F=0;AC=2;AN=2;DP4=0,0,2,10;MQ=25	GT:PL	1/1:169,36,0
8	23098127	.	G	T	142	.	DP=15;VDB=2.66901e-06;SGB=-0.686358;MQSB=1;MQ0F=0;AC=2;AN=2;DP4=0,0,1,13;MQ=37	GT:PL	1/1:169,42,0
9	5518070	.	A	G	142	.	DP=15;VDB=0.000205988;SGB=-0.680642;MQ0F=0;AC=2;AN=2;DP4=0,0,0,12;MQ=32	GT:PL	1/1:169,36,0
9	33477142	.	A	G	142	.	DP=15;VDB=4.7494e-09;SGB=-0.688148;MQSB=1;MQ0F=0;AC=2;AN=2;DP4=0,0,14,1;MQ=27	GT:PL	1/1:169,45,0
11	13152891	.	C	T	143	.	DP=15;VDB=7.89348e-07;SGB=-0.686358;MQSB=1;MQ0F=0;AC=2;AN=2;DP4=0,0,11,3;MQ=25	GT:PL	1/1:170,42,0
11	40579364	.	A	T	143	.	DP=15;VDB=0.00121896;SGB=-0.688148;MQSB=0.576923;MQ0F=0;AC=2;AN=2;DP4=0,0,2,13;MQ=26	GT:PL	1/1:170,45,0
12	7165753	.	A	T	143	.	DP=15;VDB=1.80289e-05;SGB=-0.662043;RPB=0.840624;MQB=0.984496;MQSB=0.778801;BQB=0.868815;MQ0F=0;ICB=1;HOB=0.5;AC=1;AN=2;DP4=2,4,4,5;MQ=34	GT:PL	0/1:176,0,123
12	18281590	.	T	G	143	.	DP=15;VDB=2.58061e-08;SGB=-0.688148;MQ0F=0;AC=2;AN=2;DP4=0,0,0,15;MQ=33	GT:PL	1/1:170,45,0
13	2219399	.	G	C	143	.	DP=15;VDB=2.73933e-05;SGB=-0.680642;RPB=1;MQB=1;MQSB=0.127819;BQB=1;MQ0F=0;AC=2;AN=2;DP4=0,1,10,2;MQ=29	GT:PL	1/1:170,14,0
13	12526872	.	A	C	143	.	DP=15;VDB=0.0005473;SGB=-0.688148;MQSB=1;MQ0F=0;AC=2;AN=2;DP4=0,0,1,14;MQ=28	GT:PL	1/1:170,45,0
14	23381860	.	G	C	143	.	DP=15;VDB=0.00947686;SGB=-0.636426;MQSB=1;MQ0F=0;AC=2;AN=2;DP4=0,0,2,5;MQ=37	GT:PL	1/1:170,21,0
16	32114662	.	C	T	143	.	DP=15;VDB=1.50558e-05;SGB=-0.688148;MQSB=1;MQ0F=0;AC=2;AN=2;DP4=0,0,2,13;MQ=25	GT:PL	1/1:170,45,0
17	21889194	.	C	T	143	.	DP=15;VDB=7.26212e-07;SGB=-0.683931;MQ0F=0;AC=2;AN=2;DP4=0,0,0,13;MQ=34	GT:PL	1/1:170,39,0
17	28658179	.	C	T	143	.	DP=15;VDB=3.30046e-07;SGB=-0.688148;MQSB=0.976835;MQ0F=0;AC=2;AN=2;DP4=0,0,3,12;MQ=25	GT:PL	1/1:170,45,0
17	35287848	.	T	G	143	.	DP=15;VDB=1.2894e-07;SGB=-0.688148;MQ0F=0;AC=2;AN=2;DP4=0,0,15,0;MQ=32	GT:PL	1/1:170,45,0
18	2148848	.	G	A	143	.	DP=15;VDB=6.07727e-06;SGB=-0.676189;MQ0F=0;AC=2;AN=2;DP4=0,0,11,0;MQ=35	GT:PL	1/1:170,33,0
18	16189974	.	A	G	143	.	DP=15;VDB=6.95129e-08;SGB=-0.688148;MQSB=0.923077;MQ0F=0;AC=2;AN=2;DP4=0,0,13,2;MQ=25	GT:PL	1/1:170,45,0
21	25370941	.	C	T	143	.	DP=15;VDB=0.000732788;SGB=-0.688148;MQ0F=0;AC=2;AN=2;DP4=0,0,0,15;MQ=31	GT:PL	1/1:170,45,0
23	19942762	.	A	G	143	.	DP=15;VDB=9.67103e-07;SGB=-0.688148;MQSB=1;MQ0F=0;AC=2;AN=2;DP4=0,0,1,14;MQ=27	GT:PL	1/1:170,45,0
23	19942777	.	C	A	143	.	DP=15;VDB=3.18057e-07;SGB=-0.688148;MQSB=1;MQ0F=0;AC=2;AN=2;DP4=0,0,1,14;MQ=27	GT:PL	1/1:170,45,0
23	32651715	.	A	C	143	.	DP=15;VDB=2.18336e-06;SGB=-0.686358;MQSB=0.916667;MQ0F=0;AC=2;AN=2;DP4=0,0,12,2;MQ=25	GT:PL	1/1:170,42,0
4	13587990	.	G	A	143	.	DP=15;VDB=0.988006;SGB=-0.686358;MQSB=1;MQ0F=0;AC=2;AN=2;DP4=0,0,2,12;MQ=25	GT:PL	1/1:170,42,0
4	32880428	.	C	T	143	.	DP=15;VDB=0.051161;SGB=-0.688148;MQSB=0.868815;MQ0F=0.266667;AC=2;AN=2;DP4=0,0,9,6;MQ=18	GT:PL	1/1:170,45,0
5	34612779	.	A	G	143	.	DP=15;VDB=1.30086e-06;SGB=-0.683931;MQSB=1;MQ0F=0;AC=2;AN=2;DP4=0,0,8,5;MQ=37	GT:PL	1/1:170,39,0
5	66853413	.	T	G	143	.	DP=15;VDB=7.15071e-08;SGB=-0.686358;MQ0F=0;AC=2;AN=2;DP4=0,0,14,0;MQ=35	GT:PL	1/1:170,42,0
6	25074362	.	T	G	143	.	DP=15;VDB=0.022095;SGB=-0.670168;MQSB=0.916482;MQ0F=0;AC=2;AN=2;DP4=0,0,3,7;MQ=25	GT:PL	1/1:170,30,0
9	30453497	.	C	T	143	.	DP=15;VDB=0.00112924;SGB=-0.680642;MQSB=1;MQ0F=0;AC=2;AN=2;DP4=0,0,4,8;MQ=25	GT:PL	1/1:170,36,0
9	33477106	.	G	A	143	.	DP=15;VDB=1.14209e-08;SGB=-0.688148;MQSB=1;MQ0F=0;AC=2;AN=2;DP4=0,0,14,1;MQ=27	GT:PL	1/1:170,45,0
11	10936897	.	G	A	144	.	DP=15;VDB=0.000365136;SGB=-0.686358;MQSB=1;MQ0F=0;AC=2;AN=2;DP4=0,0,2,12;MQ=25	GT:PL	1/1:171,42,0
11	12161698	.	A	G	144	.	DP=15;VDB=0.171659;SGB=-0.686358;RPB=1;MQB=1;MQSB=1;BQB=1;MQ0F=0;AC=2;AN=2;DP4=1,0,9,5;MQ=27	GT:PL	1/1:171,9,0
11	35501218	.	G	A	144	.	DP=15;VDB=0.000220646;SGB=-0.686358;MQ0F=0;AC=2;AN=2;DP4=0,0,0,14;MQ=35	GT:PL	1/1:171,42,0
12	4596406	.	A	G	144	.	DP=15;VDB=7.58504e-07;SGB=-0.680642;MQ0F=0;AC=2;AN=2;DP4=0,0,12,0;MQ=37	GT:PL	1/1:171,36,0
13	28516487	.	G	A	144	.	DP=15;VDB=4.69914e-06;SGB=-0.688148;MQSB=1;MQ0F=0;AC=2;AN=2;DP4=0,0,1,14;MQ=27	GT:PL	1/1:171,45,0
19	38033371	.	G	T	144	.	DP=15;VDB=5.24813e-06;SGB=-0.688148;MQ0F=0;AC=2;AN=2;DP4=0,0,15,0;MQ=34	GT:PL	1/1:171,45,0
2	2786572	.	C	T	144	.	DP=15;VDB=4.12387e-06;SGB=-0.680642;MQSB=1;MQ0F=0;AC=2;AN=2;DP4=0,0,11,1;MQ=30	GT:PL	1/1:171,36,0
2	5087457	.	A	G	144	.	DP=15;VDB=8.18999e-07;SGB=-0.688148;MQSB=0.923077;MQ0F=0;AC=2;AN=2;DP4=0,0,13,2;MQ=25	GT:PL	1/1:171,45,0
20	6264743	.	A	C	144	.	DP=15;VDB=4.79178e-07;SGB=-0.686358;MQSB=1;MQ0F=0;AC=2;AN=2;DP4=0,0,2,12;MQ=25	GT:PL	1/1:171,42,0
22	10633174	.	C	T	144	.	DP=15;VDB=4.20396e-06;SGB=-0.686358;MQSB=1;MQ0F=0;AC=2;AN=2;DP4=0,0,2,12;MQ=25	GT:PL	1/1:171,42,0
3	27650346	.	C	T	144	.	DP=15;VDB=4.52016e-06;SGB=-0.676189;MQSB=0.964642;MQ0F=0;AC=2;AN=2;DP4=0,0,4,7;MQ=25	GT:PL	1/1:171,33,0
3	56679297	.	T	C	144	.	DP=15;VDB=0.00164973;SGB=-0.670168;MQSB=0.875;MQ0F=0;AC=2;AN=2;DP4=0,0,2,8;MQ=26	GT:PL	1/1:171,30,0
3	62166475	.	G	A	144	.	DP=15;VDB=0.000160202;SGB=-0.686358;RPB=1;MQB=1;MQSB=1;BQB=1;MQ0F=0;AC=2;AN=2;DP4=1,0,9,5;MQ=24	GT:PL	1/1:171,20,0
3	62166496	.	C	G	144	.	DP=15;VDB=0.000137479;SGB=-0.686358;RPB=1;MQB=1;MQSB=1;BQB=1;MQ0F=0;AC=2;AN=2;DP4=1,0,9,5;MQ=24	GT:PL	1/1:171,20,0
5	58181694	.	G	A	144	.	DP=15;VDB=3.38279e-07;SGB=-0.688148;MQ0F=0;AC=2;AN=2;DP4=0,0,0,15;MQ=33	GT:PL	1/1:171,45,0
6	32406072	.	A	G	144	.	DP=15;VDB=7.3208e-06;SGB=-0.680642;MQ0F=0;AC=2;AN=2;DP4=0,0,0,12;MQ=37	GT:PL	1/1:171,36,0
6	49367698	.	C	T	144	.	DP=15;VDB=0.000197104;SGB=-0.651104;MQSB=0.900802;MQ0F=0;AC=2;AN=2;DP4=0,0,3,5;MQ=37	GT:PL	1/1:171,24,0
1	11579000	.	C	G	145	.	DP=15;VDB=0.0050148;SGB=-0.676189;MQSB=0.333333;MQ0F=0;AC=2;AN=2;DP4=0,0,9,2;MQ=31	GT:PL	1/1:172,33,0
10	15444918	.	A	G	145	.	DP=15;VDB=5.53538e-06;SGB=-0.686358;RPB=1;MQB=1;MQSB=0.939413;BQB=1;MQ0F=0;AC=2;AN=2;DP4=1,0,8,6;MQ=25	GT:PL	1/1:172,8,0
13	30421023	.	A	G	145	.	DP=15;VDB=2.60464e-05;SGB=-0.688148;MQSB=1;MQ0F=0;AC=2;AN=2;DP4=0,0,12,3;MQ=25	GT:PL	1/1:172,45,0
13	42185985	.	T	C	145	.	DP=15;VDB=6.83391e-06;SGB=-0.670168;MQSB=0.857112;MQ0F=0;AC=2;AN=2;DP4=0,0,5,5;MQ=26	GT:PL	1/1:172,30,0
19	18257388	.	G	T	145	.	DP=15;VDB=0.00398229;SGB=-0.688148;MQSB=1;MQ0F=0;AC=2;AN=2;DP4=0,0,2,13;MQ=25	GT:PL	1/1:172,45,0
21	20679217	.	G	A	145	.	DP=15;VDB=0.259502;SGB=-0.688148;MQSB=0.97357;MQ0F=0.266667;AC=2;AN=2;DP4=0,0,7,8;MQ=17	GT:PL	1/1:172,45,0
21	20742925	.	C	T	145	.	DP=15;VDB=0.00154175;SGB=-0.688148;MQSB=0.808101;MQ0F=0.0666667;AC=2;AN=2;DP4=0,0,11,4;MQ=22	GT:PL	1/1:172,45,0
23	25036258	.	C	T	145	.	DP=15;VDB=4.88236e-07;SGB=-0.688148;MQSB=0;MQ0F=0;AC=2;AN=2;DP4=0,0,13,2;MQ=26	GT:PL	1/1:172,45,0
23	44806237	.	C	T	145	.	DP=15;VDB=0.00109178;SGB=-0.680642;MQSB=0.697274;MQ0F=0.0666667;AC=2;AN=2;DP4=0,0,4,8;MQ=22	GT:PL	1/1:172,36,0
25	17243131	.	C	T	145	.	DP=15;VDB=5.09602e-09;SGB=-0.688148;MQSB=1;MQ0F=0;AC=2;AN=2;DP4=0,0,3,12;MQ=25	GT:PL	1/1:172,45,0
3	32325938	.	A	T	145	.	DP=15;VDB=1.22528e-05;SGB=-0.670168;MQSB=0.952347;MQ0F=0;AC=2;AN=2;DP4=0,0,5,5;MQ=25	GT:PL	1/1:172,30,0
3	35289753	.	A	C	145	.	DP=15;VDB=0.0015646;SGB=-0.686358;MQSB=0.973096;MQ0F=0;AC=2;AN=2;DP4=0,0,11,3;MQ=25	GT:PL	1/1:172,42,0
7	18342704	.	G	T	145	.	DP=15;VDB=0.0331258;SGB=-0.688148;MQSB=0.5;MQ0F=0;AC=2;AN=2;DP4=0,0,2,13;MQ=25	GT:PL	1/1:172,45,0
11	18098502	.	T	G	146	.	DP=15;VDB=2.50043e-05;SGB=-0.688148;MQSB=1;MQ0F=0;AC=2;AN=2;DP4=0,0,14,1;MQ=29	GT:PL	1/1:173,45,0
12	29686181	.	C	T	146	.	DP=15;VDB=0.001361;SGB=-0.688148;MQSB=1;MQ0F=0;AC=2;AN=2;DP4=0,0,2,13;MQ=25	GT:PL	1/1:173,45,0
14	24727372	.	T	C	146	.	DP=15;VDB=0.00170007;SGB=-0.683931;MQSB=1;MQ0F=0;AC=2;AN=2;DP4=0,0,2,11;MQ=25	GT:PL	1/1:173,39,0
14	32760938	.	A	G	146	.	DP=15;VDB=6.07659e-05;SGB=-0.688148;MQSB=1;MQ0F=0;AC=2;AN=2;DP4=0,0,12,3;MQ=25	GT:PL	1/1:173,45,0
17	28724442	.	T	C	146	.	DP=15;VDB=3.41652e-08;SGB=-0.688148;MQ0F=0;AC=2;AN=2;DP4=0,0,15,0;MQ=34	GT:PL	1/1:173,45,0
2	27887458	.	G	A	146	.	DP=15;VDB=9.67955e-09;SGB=-0.688148;MQ0F=0;AC=2;AN=2;DP4=0,0,15,0;MQ=31	GT:PL	1/1:173,45,0
3	29839567	.	C	T	146	.	DP=15;VDB=3.23888e-09;SGB=-0.688148;MQSB=1;MQ0F=0;AC=2;AN=2;DP4=0,0,12,3;MQ=25	GT:PL	1/1:173,45,0
3	30817223	.	A	G	146	.	DP=15;VDB=0.0185294;SGB=-0.688148;MQ0F=0;AC=2;AN=2;DP4=0,0,0,15;MQ=35	GT:PL	1/1:173,45,0
3	48801211	.	A	G	146	.	DP=15;VDB=8.66424e-08;SGB=-0.688148;MQSB=1;MQ0F=0;AC=2;AN=2;DP4=0,0,14,1;MQ=33	GT:PL	1/1:173,45,0
5	24628377	.	G	C	146	.	DP=15;VDB=1.2233e-08;SGB=-0.688148;MQSB=1;MQ0F=0;AC=2;AN=2;DP4=0,0,2,13;MQ=25	GT:PL	1/1:173,45,0
7	36286425	.	T	G	146	.	DP=15;VDB=1.42857e-05;SGB=-0.688148;MQSB=1;MQ0F=0;AC=2;AN=2;DP4=0,0,14,1;MQ=28	GT:PL	1/1:173,45,0
7	38266141	.	G	T	146	.	DP=15;VDB=1.5428e-06;SGB=-0.670168;MQ0F=0;AC=2;AN=2;DP4=0,0,0,10;MQ=37	GT:PL	1/1:173,30,0
8	10844970	.	G	A	146	.	DP=15;VDB=2.39386e-06;SGB=-0.688148;MQSB=1;MQ0F=0;AC=2;AN=2;DP4=0,0,12,3;MQ=25	GT:PL	1/1:173,45,0
8	45287009	.	C	A	146	.	DP=15;VDB=2.98413e-05;SGB=-0.662043;MQSB=1;MQ0F=0;AC=2;AN=2;DP4=0,0,8,1;MQ=33	GT:PL	1/1:173,27,0
1	30336190	.	A	C	147	.	DP=15;VDB=4.99225e-07;SGB=-0.676189;MQSB=0.920044;MQ0F=0;AC=2;AN=2;DP4=0,0,8,3;MQ=30	GT:PL	1/1:174,33,0
10	22412687	.	A	G	147	.	DP=15;VDB=0.217394;SGB=-0.688148;MQSB=1;MQ0F=0;AC=2;AN=2;DP4=0,0,12,3;MQ=25	GT:PL	1/1:174,45,0
11	2718841	.	T	C	147	.	DP=15;VDB=5.72768e-06;SGB=-0.686358;MQSB=1;MQ0F=0;AC=2;AN=2;DP4=0,0,11,3;MQ=25	GT:PL	1/1:174,42,0
13	8043600	.	T	A	147	.	DP=15;VDB=7.94361e-07;SGB=-0.676189;MQ0F=0;AC=2;AN=2;DP4=0,0,11,0;MQ=37	GT:PL	1/1:174,33,0
14	6879102	.	T	C	147	.	DP=15;VDB=2.7407e-05;SGB=-0.688148;MQSB=1;MQ0F=0;AC=2;AN=2;DP4=0,0,12,3;MQ=25	GT:PL	1/1:174,45,0
15	19391948	.	T	A	147	.	DP=15;VDB=2.89768e-06;SGB=-0.686358;MQSB=1;MQ0F=0;AC=2;AN=2;DP4=0,0,11,3;MQ=25	GT:PL	1/1:174,42,0
15	19391952	.	A	C	147	.	DP=15;VDB=2.89768e-06;SGB=-0.686358;MQSB=1;MQ0F=0;AC=2;AN=2;DP4=0,0,11,3;MQ=25	GT:PL	1/1:174,42,0
15	44361833	.	G	A	147	.	DP=15;VDB=3.60194e-05;SGB=-0.686358;MQSB=1;MQ0F=0;AC=2;AN=2;DP4=0,0,11,3;MQ=25	GT:PL	1/1:174,42,0
16	25693859	.	A	C	147	.	DP=15;VDB=3.11177e-07;SGB=-0.686358;MQSB=1;MQ0F=0;AC=2;AN=2;DP4=0,0,11,3;MQ=25	GT:PL	1/1:174,42,0
16	32114665	.	T	C	147	.	DP=15;VDB=1.44367e-05;SGB=-0.688148;MQSB=1;MQ0F=0;AC=2;AN=2;DP4=0,0,2,13;MQ=25	GT:PL	1/1:174,45,0
17	15975468	.	G	A	147	.	DP=15;VDB=2.76481e-06;SGB=-0.686358;MQSB=1;MQ0F=0;AC=2;AN=2;DP4=0,0,11,3;MQ=25	GT:PL	1/1:174,42,0
18	16168892	.	G	A	147	.	DP=15;VDB=6.7755e-08;SGB=-0.686358;MQSB=1;MQ0F=0;AC=2;AN=2;DP4=0,0,11,3;MQ=25	GT:PL	1/1:174,42,0
19	43090842	.	G	A	147	.	DP=15;VDB=2.30325e-07;SGB=-0.688148;MQ0F=0;AC=2;AN=2;DP4=0,0,15,0;MQ=36	GT:PL	1/1:174,45,0
20	33395948	.	G	A	147	.	DP=15;VDB=7.54079e-06;SGB=-0.670168;MQSB=1;MQ0F=0;AC=2;AN=2;DP4=0,0,1,9;MQ=37	GT:PL	1/1:174,30,0
20	37618995	.	C	A	147	.	DP=15;VDB=0.000336647;SGB=-0.686358;MQSB=0.583333;MQ0F=0;AC=2;AN=2;DP4=0,0,2,12;MQ=26	GT:PL	1/1:174,42,0
20	39173436	.	T	G	147	.	DP=15;VDB=0.000223195;SGB=-0.688148;MQSB=0;MQ0F=0;AC=2;AN=2;DP4=0,0,2,13;MQ=26	GT:PL	1/1:174,45,0
21	24378096	.	A	G	147	.	DP=15;VDB=1.03453e-06;SGB=-0.686358;MQ0F=0;AC=2;AN=2;DP4=0,0,0,14;MQ=37	GT:PL	1/1:174,42,0
22	1196156	.	G	A	147	.	DP=15;VDB=2.94261e-05;SGB=-0.680642;RPB=0.91051;MQB=0.976835;MQSB=0.753577;BQB=0.997399;MQ0F=0;ICB=1;HOB=0.5;AC=1;AN=2;DP4=1,2,7,5;MQ=28	GT:PL	0/1:181,0,39
24	9153445	.	A	G	147	.	DP=15;VDB=1.31965e-06;SGB=-0.686358;MQ0F=0;AC=2;AN=2;DP4=0,0,0,14;MQ=37	GT:PL	1/1:174,42,0
4	8515271	.	C	A	147	.	DP=15;VDB=1.60064e-06;SGB=-0.686358;MQ0F=0;AC=2;AN=2;DP4=0,0,0,14;MQ=37	GT:PL	1/1:174,42,0
5	8095207	.	C	T	147	.	DP=15;VDB=6.52475e-07;SGB=-0.688148;MQSB=1;MQ0F=0;AC=2;AN=2;DP4=0,0,2,13;MQ=25	GT:PL	1/1:174,45,0
6	43906961	.	T	C	147	.	DP=15;VDB=0.0209708;SGB=-0.686358;MQSB=1;MQ0F=0;AC=2;AN=2;DP4=0,0,11,3;MQ=25	GT:PL	1/1:174,42,0
7	69307795	.	G	A	147	.	DP=15;VDB=4.61395e-07;SGB=-0.686358;MQSB=1;MQ0F=0;AC=2;AN=2;DP4=0,0,11,3;MQ=25	GT:PL	1/1:174,42,0
1	45976668	.	A	G	148	.	DP=15;VDB=5.09772e-08;SGB=-0.686358;MQ0F=0;AC=2;AN=2;DP4=0,0,0,14;MQ=37	GT:PL	1/1:175,42,0
10	1022633	.	C	T	148	.	DP=15;VDB=2.13523e-06;SGB=-0.688148;MQSB=1;MQ0F=0;AC=2;AN=2;DP4=0,0,12,3;MQ=25	GT:PL	1/1:175,45,0
10	1022645	.	C	G	148	.	DP=15;VDB=4.29989e-06;SGB=-0.688148;MQSB=1;MQ0F=0;AC=2;AN=2;DP4=0,0,12,3;MQ=25	GT:PL	1/1:175,45,0
10	17414692	.	A	T	148	.	DP=15;VDB=5.73124e-05;SGB=-0.688148;MQSB=0.5;MQ0F=0;AC=2;AN=2;DP4=0,0,2,13;MQ=25	GT:PL	1/1:175,45,0
13	12636911	.	C	T	148	.	DP=15;VDB=6.63161e-05;SGB=-0.688148;MQSB=1;MQ0F=0;AC=2;AN=2;DP4=0,0,12,3;MQ=25	GT:PL	1/1:175,45,0
13	29836001	.	C	T	148	.	DP=15;VDB=6.68338e-07;SGB=-0.688148;MQSB=1;MQ0F=0;AC=2;AN=2;DP4=0,0,12,3;MQ=25	GT:PL	1/1:175,45,0
13	30421029	.	T	C	148	.	DP=15;VDB=4.99604e-05;SGB=-0.688148;MQSB=1;MQ0F=0;AC=2;AN=2;DP4=0,0,12,3;MQ=25	GT:PL	1/1:175,45,0
13	47433872	.	T	C	148	.	DP=15;VDB=1.14209e-08;SGB=-0.688148;MQSB=1;MQ0F=0;AC=2;AN=2;DP4=0,0,12,3;MQ=25	GT:PL	1/1:175,45,0
13	47433895	.	A	G	148	.	DP=15;VDB=2.25591e-08;SGB=-0.688148;MQSB=1;MQ0F=0;AC=2;AN=2;DP4=0,0,12,3;MQ=25	GT:PL	1/1:175,45,0
13	47433898	.	G	A	148	.	DP=15;VDB=2.25591e-08;SGB=-0.688148;MQSB=1;MQ0F=0;AC=2;AN=2;DP4=0,0,12,3;MQ=25	GT:PL	1/1:175,45,0
14	6879091	.	T	A	148	.	DP=15;VDB=0.000162435;SGB=-0.688148;MQSB=1;MQ0F=0;AC=2;AN=2;DP4=0,0,12,3;MQ=25	GT:PL	1/1:175,45,0
14	6879111	.	A	G	148	.	DP=15;VDB=6.60697e-06;SGB=-0.688148;MQSB=1;MQ0F=0;AC=2;AN=2;DP4=0,0,12,3;MQ=25	GT:PL	1/1:175,45,0
14	21036889	.	A	G	148	.	DP=15;VDB=0.00213005;SGB=-0.686358;RPB=1;MQB=1;MQSB=0.829029;BQB=1;MQ0F=0;AC=2;AN=2;DP4=1,0,9,5;MQ=26	GT:PL	1/1:175,20,0
18	44394856	.	T	G	148	.	DP=15;VDB=1.17874e-06;SGB=-0.683931;MQSB=0.818182;MQ0F=0;AC=2;AN=2;DP4=0,0,2,11;MQ=35	GT:PL	1/1:175,39,0
18	45751178	.	A	G	148	.	DP=15;VDB=8.9311e-05;SGB=-0.688148;MQSB=1;MQ0F=0;AC=2;AN=2;DP4=0,0,12,3;MQ=25	GT:PL	1/1:175,45,0
19	33273411	.	T	C	148	.	DP=15;VDB=1.95728e-07;SGB=-0.688148;MQSB=1;MQ0F=0;AC=2;AN=2;DP4=0,0,1,14;MQ=29	GT:PL	1/1:175,45,0
21	13590359	.	G	A	148	.	DP=15;VDB=0.109339;SGB=-0.688148;MQSB=1;MQ0F=0;AC=2;AN=2;DP4=0,0,12,3;MQ=25	GT:PL	1/1:175,45,0
21	25370944	.	A	G	148	.	DP=15;VDB=0.000359743;SGB=-0.688148;MQ0F=0;AC=2;AN=2;DP4=0,0,0,15;MQ=31	GT:PL	1/1:175,45,0
3	27468980	.	C	T	148	.	DP=15;VDB=8.89074e-08;SGB=-0.688148;MQSB=1;MQ0F=0;AC=2;AN=2;DP4=0,0,12,3;MQ=25	GT:PL	1/1:175,45,0
3	27468986	.	C	T	148	.	DP=15;VDB=8.89074e-08;SGB=-0.688148;MQSB=1;MQ0F=0;AC=2;AN=2;DP4=0,0,12,3;MQ=25	GT:PL	1/1:175,45,0
4	9980856	.	C	T	148	.	DP=15;VDB=2.60881e-07;SGB=-0.688148;MQSB=1;MQ0F=0;AC=2;AN=2;DP4=0,0,12,3;MQ=25	GT:PL	1/1:175,45,0
5	7601560	.	T	A	148	.	DP=15;VDB=6.02275e-08;SGB=-0.688148;MQSB=0.651439;MQ0F=0.0666667;AC=2;AN=2;DP4=0,0,8,7;MQ=19	GT:PL	1/1:175,45,0
5	40886265	.	T	C	148	.	DP=15;VDB=5.30448e-05;SGB=-0.683931;RPB=1;MQB=1;MQSB=0.83527;BQB=1;MQ0F=0;AC=2;AN=2;DP4=1,0,4,9;MQ=25	GT:PL	1/1:175,17,0
8	47699761	.	T	G	148	.	DP=15;VDB=7.48012e-07;SGB=-0.676189;MQSB=0.964642;MQ0F=0;AC=2;AN=2;DP4=0,0,7,4;MQ=25	GT:PL	1/1:175,33,0
9	7081138	.	G	A	148	.	DP=15;VDB=1.46156e-08;SGB=-0.688148;MQSB=1;MQ0F=0;AC=2;AN=2;DP4=0,0,12,3;MQ=25	GT:PL	1/1:175,45,0
9	7081183	.	T	A	148	.	DP=15;VDB=1.46156e-08;SGB=-0.688148;MQSB=1;MQ0F=0;AC=2;AN=2;DP4=0,0,12,3;MQ=25	GT:PL	1/1:175,45,0
9	17067008	.	T	C	148	.	DP=15;VDB=6.36976e-07;SGB=-0.688148;MQSB=1;MQ0F=0;AC=2;AN=2;DP4=0,0,12,3;MQ=25	GT:PL	1/1:175,45,0
9	22815587	.	A	G	148	.	DP=15;VDB=1.05153e-08;SGB=-0.688148;MQSB=1;MQ0F=0;AC=2;AN=2;DP4=0,0,12,3;MQ=25	GT:PL	1/1:175,45,0
9	22815598	.	T	C	148	.	DP=15;VDB=8.90846e-09;SGB=-0.688148;MQSB=1;MQ0F=0;AC=2;AN=2;DP4=0,0,12,3;MQ=25	GT:PL	1/1:175,45,0
10	8758741	.	T	C	149	.	DP=15;VDB=8.38736e-07;SGB=-0.688148;MQ0F=0;AC=2;AN=2;DP4=0,0,15,0;MQ=33	GT:PL	1/1:176,45,0
10	21611940	.	G	A	149	.	DP=15;VDB=0.00262395;SGB=-0.686358;RPB=1;MQB=1;MQSB=0.939413;BQB=1;MQ0F=0;AC=2;AN=2;DP4=0,1,9,5;MQ=24	GT:PL	1/1:176,20,0
10	35610485	.	G	T	149	.	DP=15;VDB=5.29883e-07;SGB=-0.686358;MQ0F=0;AC=2;AN=2;DP4=0,0,14,0;MQ=36	GT:PL	1/1:176,42,0
11	23363782	.	C	G	149	.	DP=15;VDB=0.0105016;SGB=-0.662043;MQSB=0.571429;MQ0F=0;AC=2;AN=2;DP4=0,0,7,2;MQ=33	GT:PL	1/1:176,27,0
13	31017778	.	G	A	149	.	DP=15;VDB=3.98621e-07;SGB=-0.676189;MQSB=0.964642;MQ0F=0;AC=2;AN=2;DP4=0,0,4,7;MQ=25	GT:PL	1/1:176,33,0
15	18084393	.	T	G	149	.	DP=15;VDB=3.95696e-06;SGB=-0.683931;MQ0F=0;AC=2;AN=2;DP4=0,0,0,13;MQ=35	GT:PL	1/1:176,39,0
16	30253486	.	G	C	149	.	DP=15;VDB=0.000460956;SGB=-0.680642;RPB=0.687289;MQB=0.556584;MQSB=0.309786;BQB=0.513417;MQ0F=0;ICB=1;HOB=0.5;AC=1;AN=2;DP4=3,0,7,5;MQ=29	GT:PL	0/1:183,0,44
16	34387338	.	G	T	149	.	DP=15;VDB=0.000610432;SGB=-0.688148;MQSB=0.230769;MQ0F=0;AC=2;AN=2;DP4=0,0,2,13;MQ=29	GT:PL	1/1:176,45,0
16	42126194	.	C	T	149	.	DP=15;VDB=9.60593e-06;SGB=-0.686358;RPB=1;MQB=1;MQSB=1;BQB=1;MQ0F=0;AC=2;AN=2;DP4=0,1,3,11;MQ=25	GT:PL	1/1:176,25,0
19	7244609	.	A	G	149	.	DP=15;VDB=3.41253e-06;SGB=-0.686358;MQSB=1;MQ0F=0;AC=2;AN=2;DP4=0,0,2,12;MQ=25	GT:PL	1/1:176,42,0
2	32378447	.	G	T	149	.	DP=15;VDB=5.85943e-06;SGB=-0.686358;MQSB=0.693041;MQ0F=0;AC=2;AN=2;DP4=0,0,11,3;MQ=25	GT:PL	1/1:176,42,0
20	26515196	.	A	T	149	.	DP=15;VDB=5.83928e-08;SGB=-0.686358;MQSB=1;MQ0F=0;AC=2;AN=2;DP4=0,0,2,12;MQ=25	GT:PL	1/1:176,42,0
20	46820993	.	T	C	149	.	DP=15;VDB=7.56262e-06;SGB=-0.683931;MQSB=1;MQ0F=0;AC=2;AN=2;DP4=0,0,12,1;MQ=31	GT:PL	1/1:176,39,0
21	4800768	.	A	G	149	.	DP=15;VDB=9.97854e-08;SGB=-0.680642;MQSB=1;MQ0F=0;AC=2;AN=2;DP4=0,0,11,1;MQ=37	GT:PL	1/1:176,36,0
22	32261205	.	T	C	149	.	DP=15;VDB=8.35135e-05;SGB=-0.683931;MQSB=0.590909;MQ0F=0;AC=2;AN=2;DP4=0,0,11,2;MQ=26	GT:PL	1/1:176,39,0
23	19942765	.	A	G	149	.	DP=15;VDB=7.90232e-07;SGB=-0.688148;MQSB=1;MQ0F=0;AC=2;AN=2;DP4=0,0,1,14;MQ=27	GT:PL	1/1:176,45,0
3	39431735	.	A	C	149	.	DP=15;VDB=5.54297e-10;SGB=-0.688148;MQSB=1;MQ0F=0;AC=2;AN=2;DP4=0,0,7,8;MQ=25	GT:PL	1/1:176,45,0
4	336901	.	C	T	149	.	DP=15;VDB=0.000580502;SGB=-0.688148;MQSB=0.769231;MQ0F=0;AC=2;AN=2;DP4=0,0,13,2;MQ=27	GT:PL	1/1:176,45,0
4	8515272	.	C	A	149	.	DP=15;VDB=1.60064e-06;SGB=-0.686358;MQ0F=0;AC=2;AN=2;DP4=0,0,0,14;MQ=37	GT:PL	1/1:176,42,0
4	25065796	.	A	T	149	.	DP=15;VDB=3.45787e-06;SGB=-0.670168;MQSB=0.895781;MQ0F=0;AC=2;AN=2;DP4=0,0,4,6;MQ=27	GT:PL	1/1:176,30,0
5	34025587	.	T	C	149	.	DP=15;VDB=3.22006e-07;SGB=-0.688148;MQSB=0.976835;MQ0F=0;AC=2;AN=2;DP4=0,0,12,3;MQ=25	GT:PL	1/1:176,45,0
5	37272621	.	T	G	149	.	DP=15;VDB=1.77625e-06;SGB=-0.688148;MQSB=0.576923;MQ0F=0;AC=2;AN=2;DP4=0,0,13,2;MQ=26	GT:PL	1/1:176,45,0
5	47556998	.	T	C	149	.	DP=15;VDB=5.43344e-07;SGB=-0.686358;MQSB=1;MQ0F=0;AC=2;AN=2;DP4=0,0,2,12;MQ=25	GT:PL	1/1:176,42,0
5	68938127	.	A	G	149	.	DP=15;VDB=7.51466e-08;SGB=-0.688148;MQSB=1;MQ0F=0;AC=2;AN=2;DP4=0,0,12,3;MQ=25	GT:PL	1/1:176,45,0
7	29942666	.	A	T	149	.	DP=15;VDB=0.00296333;SGB=-0.686358;MQSB=1;MQ0F=0;AC=2;AN=2;DP4=0,0,2,12;MQ=25	GT:PL	1/1:176,42,0
7	59844602	.	T	G	149	.	DP=15;VDB=3.38398e-05;SGB=-0.686358;MQSB=0.973096;MQ0F=0;AC=2;AN=2;DP4=0,0,11,3;MQ=25	GT:PL	1/1:176,42,0
8	22606373	.	T	A	149	.	DP=15;VDB=7.04224e-08;SGB=-0.688148;MQSB=0.976835;MQ0F=0;AC=2;AN=2;DP4=0,0,12,3;MQ=25	GT:PL	1/1:176,45,0
8	26849058	.	G	T	149	.	DP=15;VDB=1.38418e-05;SGB=-0.688148;MQ0F=0;AC=2;AN=2;DP4=0,0,15,0;MQ=36	GT:PL	1/1:176,45,0
9	37557517	.	A	G	149	.	DP=15;VDB=0.000613266;SGB=-0.670168;MQSB=0.335918;MQ0F=0;AC=2;AN=2;DP4=0,0,6,4;MQ=29	GT:PL	1/1:176,30,0
1	13442668	.	A	T	150	.	DP=15;VDB=1.185e-05;SGB=-0.686358;MQSB=1;MQ0F=0;AC=2;AN=2;DP4=0,0,1,13;MQ=28	GT:PL	1/1:177,42,0
1	15750344	.	T	C	150	.	DP=15;VDB=1.25718e-06;SGB=-0.686358;MQSB=0.0833333;MQ0F=0;AC=2;AN=2;DP4=0,0,12,2;MQ=27	GT:PL	1/1:177,42,0
1	44686016	.	G	A	150	.	DP=15;VDB=0.000300311;SGB=-0.683931;MQSB=0.772727;MQ0F=0;AC=2;AN=2;DP4=0,0,11,2;MQ=28	GT:PL	1/1:177,39,0
10	8758739	.	G	A	150	.	DP=15;VDB=8.38736e-07;SGB=-0.688148;MQ0F=0;AC=2;AN=2;DP4=0,0,15,0;MQ=33	GT:PL	1/1:177,45,0
11	25198921	.	T	A	150	.	DP=15;VDB=9.12299e-08;SGB=-0.688148;MQ0F=0;AC=2;AN=2;DP4=0,0,15,0;MQ=36	GT:PL	1/1:177,45,0
18	1040977	.	C	T	150	.	DP=15;VDB=0.00114085;SGB=-0.670168;MQSB=0.523791;MQ0F=0;AC=2;AN=2;DP4=0,0,5,5;MQ=27	GT:PL	1/1:177,30,0
18	45751184	.	G	C	150	.	DP=15;VDB=0.000205812;SGB=-0.688148;MQSB=1;MQ0F=0;AC=2;AN=2;DP4=0,0,12,3;MQ=25	GT:PL	1/1:177,45,0
20	22366535	.	T	A	150	.	DP=15;VDB=1.11385e-06;SGB=-0.676189;MQSB=0.716531;MQ0F=0;AC=2;AN=2;DP4=0,0,3,8;MQ=26	GT:PL	1/1:177,33,0
20	25063942	.	T	G	150	.	DP=15;VDB=3.55553e-08;SGB=-0.688148;MQ0F=0;AC=2;AN=2;DP4=0,0,0,15;MQ=33	GT:PL	1/1:177,45,0
20	33584070	.	A	C	150	.	DP=15;VDB=2.69042e-07;SGB=-0.676189;MQSB=0.950952;MQ0F=0;AC=2;AN=2;DP4=0,0,6,5;MQ=25	GT:PL	1/1:177,33,0
21	2918722	.	A	T	150	.	DP=15;VDB=0.479045;SGB=-0.680642;MQSB=1;MQ0F=0;AC=2;AN=2;DP4=0,0,3,9;MQ=25	GT:PL	1/1:177,36,0
22	20896	.	C	G	150	.	DP=15;VDB=0.00525213;SGB=-0.686358;MQSB=1;MQ0F=0;AC=2;AN=2;DP4=0,0,13,1;MQ=31	GT:PL	1/1:177,42,0
22	20342138	.	C	G	150	.	DP=15;VDB=2.00597e-05;SGB=-0.670168;MQSB=1;MQ0F=0;AC=2;AN=2;DP4=0,0,1,9;MQ=37	GT:PL	1/1:177,30,0
23	29786381	.	C	T	150	.	DP=15;VDB=1.09488e-09;SGB=-0.688148;MQ0F=0;AC=2;AN=2;DP4=0,0,0,15;MQ=37	GT:PL	1/1:177,45,0
24	28149155	.	A	G	150	.	DP=15;VDB=3.57583e-07;SGB=-0.680642;MQSB=1;MQ0F=0;AC=2;AN=2;DP4=0,0,1,11;MQ=35	GT:PL	1/1:177,36,0
5	19693680	.	A	T	150	.	DP=15;VDB=8.44325e-08;SGB=-0.688148;MQSB=0.77274;MQ0F=0.0666667;AC=2;AN=2;DP4=0,0,11,4;MQ=23	GT:PL	1/1:177,45,0
5	19693732	.	C	T	150	.	DP=15;VDB=4.11655e-07;SGB=-0.688148;MQSB=0.976835;MQ0F=0;AC=2;AN=2;DP4=0,0,12,3;MQ=24	GT:PL	1/1:177,45,0
5	37108632	.	C	T	150	.	DP=15;VDB=2.33323e-06;SGB=-0.676189;MQSB=0.888889;MQ0F=0;AC=2;AN=2;DP4=0,0,2,9;MQ=26	GT:PL	1/1:177,33,0
6	40828184	.	A	T	150	.	DP=15;VDB=0.0006635;SGB=-0.688148;MQSB=0.846154;MQ0F=0;AC=2;AN=2;DP4=0,0,13,2;MQ=26	GT:PL	1/1:177,45,0
9	31983916	.	A	T	150	.	DP=15;VDB=1.89375e-05;SGB=-0.688148;MQSB=0.976835;MQ0F=0;AC=2;AN=2;DP4=0,0,12,3;MQ=25	GT:PL	1/1:177,45,0
9	35129798	.	G	T	150	.	DP=15;VDB=3.96413e-07;SGB=-0.686358;MQ0F=0;AC=2;AN=2;DP4=0,0,0,14;MQ=37	GT:PL	1/1:177,42,0
1	44153903	.	C	T	151	.	DP=15;VDB=7.09006e-07;SGB=-0.680642;MQSB=1;MQ0F=0;AC=2;AN=2;DP4=0,0,11,1;MQ=33	GT:PL	1/1:178,36,0
1	52140911	.	A	G	151	.	DP=15;VDB=2.97312e-09;SGB=-0.688148;MQSB=1;MQ0F=0;AC=2;AN=2;DP4=0,0,2,13;MQ=25	GT:PL	1/1:178,45,0
1	52140912	.	A	G	151	.	DP=15;VDB=2.97312e-09;SGB=-0.688148;MQSB=1;MQ0F=0;AC=2;AN=2;DP4=0,0,2,13;MQ=25	GT:PL	1/1:178,45,0
1	52140914	.	G	A	151	.	DP=15;VDB=2.97312e-09;SGB=-0.688148;MQSB=1;MQ0F=0;AC=2;AN=2;DP4=0,0,2,13;MQ=25	GT:PL	1/1:178,45,0
1	52140932	.	C	G	151	.	DP=15;VDB=2.50373e-09;SGB=-0.688148;MQSB=1;MQ0F=0;AC=2;AN=2;DP4=0,0,2,13;MQ=25	GT:PL	1/1:178,45,0
1	52140973	.	A	G	151	.	DP=15;VDB=1.55444e-09;SGB=-0.688148;MQSB=1;MQ0F=0;AC=2;AN=2;DP4=0,0,2,13;MQ=25	GT:PL	1/1:178,45,0
11	25078563	.	T	G	151	.	DP=15;VDB=7.09006e-07;SGB=-0.680642;MQSB=0.9;MQ0F=0;AC=2;AN=2;DP4=0,0,2,10;MQ=26	GT:PL	1/1:178,36,0
12	17018570	.	G	C	151	.	DP=15;VDB=0.0148243;SGB=-0.680642;RPB=1;MQB=1;MQSB=0.207131;BQB=1;MQ0F=0;AC=2;AN=2;DP4=1,0,8,4;MQ=28	GT:PL	1/1:178,14,0
12	29686194	.	C	A	151	.	DP=15;VDB=0.00116234;SGB=-0.688148;MQSB=1;MQ0F=0;AC=2;AN=2;DP4=0,0,2,13;MQ=25	GT:PL	1/1:178,45,0
13	31419779	.	G	A	151	.	DP=15;VDB=1.73567e-06;SGB=-0.688148;MQSB=1;MQ0F=0;AC=2;AN=2;DP4=0,0,2,13;MQ=25	GT:PL	1/1:178,45,0
14	23924415	.	C	A	151	.	DP=15;VDB=0.000430858;SGB=-0.670168;MQSB=0.875;MQ0F=0;AC=2;AN=2;DP4=0,0,8,2;MQ=35	GT:PL	1/1:178,30,0
14	44350318	.	G	A	151	.	DP=15;VDB=9.00722e-07;SGB=-0.688148;MQSB=1;MQ0F=0;AC=2;AN=2;DP4=0,0,2,13;MQ=25	GT:PL	1/1:178,45,0
14	44350319	.	T	C	151	.	DP=15;VDB=6.60359e-07;SGB=-0.688148;MQSB=1;MQ0F=0;AC=2;AN=2;DP4=0,0,2,13;MQ=25	GT:PL	1/1:178,45,0
15	37310906	.	T	C	151	.	DP=15;VDB=3.30444e-05;SGB=-0.676189;MQSB=0.444444;MQ0F=0;AC=2;AN=2;DP4=0,0,2,9;MQ=31	GT:PL	1/1:178,33,0
16	25648292	.	T	G	151	.	DP=15;VDB=2.27019e-07;SGB=-0.680642;MQSB=0.793923;MQ0F=0;AC=2;AN=2;DP4=0,0,8,4;MQ=30	GT:PL	1/1:178,36,0
19	8858527	.	A	G	151	.	DP=15;VDB=1.97097e-08;SGB=-0.688148;MQSB=1;MQ0F=0;AC=2;AN=2;DP4=0,0,2,13;MQ=25	GT:PL	1/1:178,45,0
2	28013816	.	C	A	151	.	DP=15;VDB=4.21839e-07;SGB=-0.688148;MQSB=1;MQ0F=0;AC=2;AN=2;DP4=0,0,2,13;MQ=25	GT:PL	1/1:178,45,0
20	20345860	.	A	G	151	.	DP=15;VDB=0.000162435;SGB=-0.688148;MQSB=1;MQ0F=0;AC=2;AN=2;DP4=0,0,2,13;MQ=25	GT:PL	1/1:178,45,0
23	34928995	.	G	A	151	.	DP=15;VDB=2.10878e-08;SGB=-0.688148;MQSB=1;MQ0F=0;AC=2;AN=2;DP4=0,0,2,13;MQ=25	GT:PL	1/1:178,45,0
24	26272418	.	A	G	151	.	DP=15;VDB=0.000604206;SGB=-0.686358;MQSB=1;MQ0F=0;AC=2;AN=2;DP4=0,0,1,13;MQ=29	GT:PL	1/1:178,42,0
24	28608444	.	A	G	151	.	DP=15;VDB=3.42469e-07;SGB=-0.688148;MQSB=1;MQ0F=0;AC=2;AN=2;DP4=0,0,2,13;MQ=25	GT:PL	1/1:178,45,0
24	28608456	.	T	C	151	.	DP=15;VDB=9.85549e-08;SGB=-0.688148;MQSB=1;MQ0F=0;AC=2;AN=2;DP4=0,0,2,13;MQ=25	GT:PL	1/1:178,45,0
24	28608459	.	T	C	151	.	DP=15;VDB=1.39168e-07;SGB=-0.688148;MQSB=1;MQ0F=0;AC=2;AN=2;DP4=0,0,2,13;MQ=25	GT:PL	1/1:178,45,0
24	28608483	.	T	G	151	.	DP=15;VDB=4.88315e-08;SGB=-0.688148;MQSB=1;MQ0F=0;AC=2;AN=2;DP4=0,0,2,13;MQ=25	GT:PL	1/1:178,45,0
25	31831257	.	A	G	151	.	DP=15;VDB=4.96639e-06;SGB=-0.688148;MQSB=1;MQ0F=0;AC=2;AN=2;DP4=0,0,2,13;MQ=25	GT:PL	1/1:178,45,0
3	21948832	.	C	T	151	.	DP=15;VDB=1.84366e-05;SGB=-0.676189;MQSB=1;MQ0F=0;AC=2;AN=2;DP4=0,0,10,1;MQ=34	GT:PL	1/1:178,33,0
3	58237831	.	A	G	151	.	DP=15;VDB=7.22766e-08;SGB=-0.688148;MQSB=1;MQ0F=0;AC=2;AN=2;DP4=0,0,2,13;MQ=25	GT:PL	1/1:178,45,0
5	8095182	.	T	C	151	.	DP=15;VDB=1.16789e-06;SGB=-0.688148;MQSB=1;MQ0F=0;AC=2;AN=2;DP4=0,0,2,13;MQ=25	GT:PL	1/1:178,45,0
5	8095189	.	G	A	151	.	DP=15;VDB=1.16789e-06;SGB=-0.688148;MQSB=1;MQ0F=0;AC=2;AN=2;DP4=0,0,2,13;MQ=25	GT:PL	1/1:178,45,0
5	8095210	.	T	G	151	.	DP=15;VDB=7.71595e-07;SGB=-0.688148;MQSB=1;MQ0F=0;AC=2;AN=2;DP4=0,0,2,13;MQ=25	GT:PL	1/1:178,45,0
5	24628389	.	G	A	151	.	DP=15;VDB=1.34648e-08;SGB=-0.688148;MQSB=1;MQ0F=0;AC=2;AN=2;DP4=0,0,2,13;MQ=25	GT:PL	1/1:178,45,0
5	24628392	.	G	A	151	.	DP=15;VDB=6.93622e-09;SGB=-0.688148;MQSB=1;MQ0F=0;AC=2;AN=2;DP4=0,0,2,13;MQ=25	GT:PL	1/1:178,45,0
5	24628401	.	G	A	151	.	DP=15;VDB=1.62995e-08;SGB=-0.688148;MQSB=1;MQ0F=0;AC=2;AN=2;DP4=0,0,2,13;MQ=25	GT:PL	1/1:178,45,0
5	24628425	.	G	A	151	.	DP=15;VDB=1.79261e-08;SGB=-0.688148;MQSB=1;MQ0F=0;AC=2;AN=2;DP4=0,0,2,13;MQ=25	GT:PL	1/1:178,45,0
5	37272612	.	A	G	151	.	DP=15;VDB=1.44158e-06;SGB=-0.688148;MQSB=0.576923;MQ0F=0;AC=2;AN=2;DP4=0,0,13,2;MQ=26	GT:PL	1/1:178,45,0
8	36916213	.	C	A	151	.	DP=15;VDB=1.02427e-07;SGB=-0.688148;MQSB=1;MQ0F=0;AC=2;AN=2;DP4=0,0,2,13;MQ=25	GT:PL	1/1:178,45,0
10	31414533	.	A	G	152	.	DP=15;VDB=0.00422675;SGB=-0.683931;MQSB=0.681818;MQ0F=0;AC=2;AN=2;DP4=0,0,2,11;MQ=27	GT:PL	1/1:179,39,0
10	39303813	.	C	T	152	.	DP=15;VDB=6.29357e-07;SGB=-0.688148;MQSB=1;MQ0F=0;AC=2;AN=2;DP4=0,0,1,14;MQ=28	GT:PL	1/1:179,45,0
12	36830844	.	A	G	152	.	DP=15;VDB=4.16845e-08;SGB=-0.688148;MQ0F=0;AC=2;AN=2;DP4=0,0,15,0;MQ=35	GT:PL	1/1:179,45,0
13	30820791	.	A	T	152	.	DP=15;VDB=3.95393e-05;SGB=-0.686358;MQ0F=0;AC=2;AN=2;DP4=0,0,14,0;MQ=34	GT:PL	1/1:179,42,0
14	38509353	.	G	A	152	.	DP=15;VDB=0.000160455;SGB=-0.683931;MQSB=1;MQ0F=0;AC=2;AN=2;DP4=0,0,8,5;MQ=25	GT:PL	1/1:179,39,0
17	21530356	.	T	C	152	.	DP=15;VDB=2.93222e-07;SGB=-0.683931;MQSB=1;MQ0F=0;AC=2;AN=2;DP4=0,0,9,4;MQ=25	GT:PL	1/1:179,39,0
17	21530470	.	A	G	152	.	DP=15;VDB=8.27179e-06;SGB=-0.680642;MQSB=0.94394;MQ0F=0;AC=2;AN=2;DP4=0,0,8,4;MQ=26	GT:PL	1/1:179,36,0
17	28724433	.	G	C	152	.	DP=15;VDB=3.07103e-08;SGB=-0.688148;MQ0F=0;AC=2;AN=2;DP4=0,0,15,0;MQ=34	GT:PL	1/1:179,45,0
19	11090274	.	T	A	152	.	DP=15;VDB=6.64673e-05;SGB=-0.686358;MQ0F=0;AC=2;AN=2;DP4=0,0,0,14;MQ=36	GT:PL	1/1:179,42,0
21	10160705	.	T	C	152	.	DP=15;VDB=7.49252e-08;SGB=-0.676189;MQ0F=0;AC=2;AN=2;DP4=0,0,11,0;MQ=37	GT:PL	1/1:179,33,0
21	10160707	.	A	G	152	.	DP=15;VDB=7.49252e-08;SGB=-0.676189;MQ0F=0;AC=2;AN=2;DP4=0,0,11,0;MQ=37	GT:PL	1/1:179,33,0
23	21184668	.	A	G	152	.	DP=15;VDB=9.44472e-07;SGB=-0.688148;MQSB=1;MQ0F=0;AC=2;AN=2;DP4=0,0,14,1;MQ=37	GT:PL	1/1:179,45,0
7	69258354	.	A	G	152	.	DP=15;VDB=6.84572e-07;SGB=-0.688148;MQSB=0.976835;MQ0F=0;AC=2;AN=2;DP4=0,0,12,3;MQ=25	GT:PL	1/1:179,45,0
9	37461317	.	A	G	152	.	DP=15;VDB=0.370849;SGB=-0.688148;MQSB=0.846154;MQ0F=0;AC=2;AN=2;DP4=0,0,13,2;MQ=26	GT:PL	1/1:179,45,0
10	31148822	.	G	T	153	.	DP=15;VDB=4.49612e-05;SGB=-0.662043;MQSB=0.857143;MQ0F=0;AC=2;AN=2;DP4=0,0,7,2;MQ=35	GT:PL	1/1:180,27,0
11	25952672	.	T	C	153	.	DP=15;VDB=1.48286e-07;SGB=-0.688148;MQSB=1;MQ0F=0;AC=2;AN=2;DP4=0,0,1,14;MQ=28	GT:PL	1/1:180,45,0
12	31592857	.	C	T	153	.	DP=15;VDB=8.62878e-08;SGB=-0.680642;MQSB=1;MQ0F=0;AC=2;AN=2;DP4=0,0,8,4;MQ=25	GT:PL	1/1:180,36,0
18	20045007	.	G	A	153	.	DP=15;VDB=4.15354e-08;SGB=-0.686358;MQ0F=0;AC=2;AN=2;DP4=0,0,14,0;MQ=37	GT:PL	1/1:180,42,0
19	24638424	.	T	C	153	.	DP=15;VDB=9.60521e-08;SGB=-0.688148;MQSB=0.0179614;MQ0F=0.2;AC=2;AN=2;DP4=0,0,7,8;MQ=19	GT:PL	1/1:180,45,0
19	33273408	.	G	A	153	.	DP=15;VDB=2.60881e-07;SGB=-0.688148;MQSB=1;MQ0F=0;AC=2;AN=2;DP4=0,0,1,14;MQ=29	GT:PL	1/1:180,45,0
2	50385114	.	G	C	153	.	DP=15;VDB=0.000100577;SGB=-0.680642;RPB=1;MQB=1;MQSB=0.558035;BQB=1;MQ0F=0;AC=2;AN=2;DP4=0,1,4,8;MQ=27	GT:PL	1/1:180,11,0
20	30671500	.	C	T	153	.	DP=15;VDB=4.67462e-06;SGB=-0.680642;MQSB=1;MQ0F=0;AC=2;AN=2;DP4=0,0,11,1;MQ=30	GT:PL	1/1:180,36,0
22	20343869	.	T	C	153	.	DP=15;VDB=6.78038e-06;SGB=-0.680642;MQ0F=0;AC=2;AN=2;DP4=0,0,12,0;MQ=37	GT:PL	1/1:180,36,0
23	18636662	.	A	G	153	.	DP=15;VDB=0.000175728;SGB=-0.662043;MQSB=0.89338;MQ0F=0;AC=2;AN=2;DP4=0,0,5,4;MQ=29	GT:PL	1/1:180,27,0
23	35592018	.	G	C	153	.	DP=15;VDB=2.81899e-05;SGB=-0.680642;MQSB=0.7;MQ0F=0;AC=2;AN=2;DP4=0,0,10,2;MQ=34	GT:PL	1/1:180,36,0
24	9023100	.	C	A	153	.	DP=15;VDB=0.000217254;SGB=-0.688148;MQSB=0;MQ0F=0;AC=2;AN=2;DP4=0,0,2,13;MQ=26	GT:PL	1/1:180,45,0
3	51789013	.	G	A	153	.	DP=15;VDB=1.91135e-05;SGB=-0.686358;MQSB=1;MQ0F=0;AC=2;AN=2;DP4=0,0,13,1;MQ=29	GT:PL	1/1:180,42,0
5	37692334	.	G	C	153	.	DP=15;VDB=5.04621e-07;SGB=-0.680642;MQSB=0.793923;MQ0F=0;AC=2;AN=2;DP4=0,0,8,4;MQ=36	GT:PL	1/1:180,36,0
7	40713293	.	T	C	153	.	DP=15;VDB=8.38736e-07;SGB=-0.688148;MQSB=0;MQ0F=0;AC=2;AN=2;DP4=0,0,13,2;MQ=26	GT:PL	1/1:180,45,0
8	24771775	.	A	C	153	.	DP=15;VDB=4.60207e-05;SGB=-0.683931;MQSB=0.727273;MQ0F=0;AC=2;AN=2;DP4=0,0,11,2;MQ=27	GT:PL	1/1:180,39,0
9	22033875	.	C	T	153	.	DP=15;VDB=0.000124316;SGB=-0.680642;MQSB=0.9;MQ0F=0;AC=2;AN=2;DP4=0,0,10,2;MQ=30	GT:PL	1/1:180,36,0
10	40349456	.	A	G	154	.	DP=15;VDB=1.34648e-08;SGB=-0.688148;MQSB=1;MQ0F=0;AC=2;AN=2;DP4=0,0,11,4;MQ=25	GT:PL	1/1:181,45,0
11	40579357	.	C	G	154	.	DP=15;VDB=0.000945005;SGB=-0.683931;MQSB=0.590909;MQ0F=0;AC=2;AN=2;DP4=0,0,2,11;MQ=26	GT:PL	1/1:181,39,0
14	26982903	.	A	G	154	.	DP=15;VDB=0.000156196;SGB=-0.670168;MQSB=0.733186;MQ0F=0;AC=2;AN=2;DP4=0,0,7,3;MQ=34	GT:PL	1/1:181,30,0
17	28724430	.	T	A	154	.	DP=15;VDB=3.07103e-08;SGB=-0.688148;MQ0F=0;AC=2;AN=2;DP4=0,0,15,0;MQ=34	GT:PL	1/1:181,45,0
17	28724440	.	A	T	154	.	DP=15;VDB=3.41652e-08;SGB=-0.688148;MQ0F=0;AC=2;AN=2;DP4=0,0,15,0;MQ=34	GT:PL	1/1:181,45,0
17	47892458	.	C	T	154	.	DP=15;VDB=0.0113786;SGB=-0.683931;MQSB=1;MQ0F=0;AC=2;AN=2;DP4=0,0,1,12;MQ=30	GT:PL	1/1:181,39,0
19	11396896	.	G	T	154	.	DP=15;VDB=0.929263;SGB=-0.686358;MQSB=1;MQ0F=0;AC=2;AN=2;DP4=0,0,10,4;MQ=25	GT:PL	1/1:181,42,0
22	4378174	.	A	G	154	.	DP=15;VDB=3.00394e-06;SGB=-0.688148;MQ0F=0;AC=2;AN=2;DP4=0,0,15,0;MQ=35	GT:PL	1/1:181,45,0
22	16971518	.	T	A	154	.	DP=15;VDB=5.7309e-06;SGB=-0.688148;MQSB=1;MQ0F=0;AC=2;AN=2;DP4=0,0,1,14;MQ=33	GT:PL	1/1:181,45,0
24	9023124	.	A	T	154	.	DP=15;VDB=0.000299351;SGB=-0.688148;MQSB=0;MQ0F=0;AC=2;AN=2;DP4=0,0,2,13;MQ=26	GT:PL	1/1:181,45,0
3	32175084	.	A	G	154	.	DP=15;VDB=0.000789065;SGB=-0.688148;MQSB=0.769231;MQ0F=0;AC=2;AN=2;DP4=0,0,13,2;MQ=27	GT:PL	1/1:181,45,0
4	13103636	.	A	G	154	.	DP=15;VDB=1.2678e-06;SGB=-0.688148;MQSB=1;MQ0F=0;AC=2;AN=2;DP4=0,0,14,1;MQ=30	GT:PL	1/1:181,45,0
4	13459086	.	T	C	154	.	DP=15;VDB=0.245015;SGB=-0.688148;MQSB=1;MQ0F=0;AC=2;AN=2;DP4=0,0,10,5;MQ=25	GT:PL	1/1:181,45,0
6	41447491	.	C	T	154	.	DP=15;VDB=0.0186617;SGB=-0.651104;MQSB=0.750668;MQ0F=0;AC=2;AN=2;DP4=0,0,3,5;MQ=35	GT:PL	1/1:181,24,0
7	40713281	.	A	T	154	.	DP=15;VDB=9.44471e-07;SGB=-0.688148;MQSB=0;MQ0F=0;AC=2;AN=2;DP4=0,0,13,2;MQ=26	GT:PL	1/1:181,45,0
7	40713294	.	G	T	154	.	DP=15;VDB=7.44429e-07;SGB=-0.688148;MQSB=0;MQ0F=0;AC=2;AN=2;DP4=0,0,13,2;MQ=26	GT:PL	1/1:181,45,0
7	40713296	.	A	T	154	.	DP=15;VDB=7.44429e-07;SGB=-0.688148;MQSB=0;MQ0F=0;AC=2;AN=2;DP4=0,0,13,2;MQ=26	GT:PL	1/1:181,45,0
10	17634779	.	T	C	155	.	DP=15;VDB=0.0591175;SGB=-0.670168;MQSB=0.857112;MQ0F=0;AC=2;AN=2;DP4=0,0,5,5;MQ=26	GT:PL	1/1:182,30,0
10	28313495	.	C	G	155	.	DP=15;VDB=8.17621e-06;SGB=-0.683931;MQSB=1;MQ0F=0;AC=2;AN=2;DP4=0,0,3,10;MQ=25	GT:PL	1/1:182,39,0
10	39185256	.	G	T	155	.	DP=15;VDB=0.000307425;SGB=-0.686358;MQSB=1;MQ0F=0;AC=2;AN=2;DP4=0,0,3,11;MQ=25	GT:PL	1/1:182,42,0
16	34578568	.	G	A	155	.	DP=15;VDB=7.58202e-07;SGB=-0.683931;MQSB=0.742584;MQ0F=0;AC=2;AN=2;DP4=0,0,4,9;MQ=28	GT:PL	1/1:182,39,0
18	9013728	.	A	T	155	.	DP=15;VDB=3.20548e-07;SGB=-0.683931;MQSB=0.0897512;MQ0F=0;AC=2;AN=2;DP4=0,0,5,8;MQ=31	GT:PL	1/1:182,39,0
2	26154156	.	T	C	155	.	DP=15;VDB=4.30202e-06;SGB=-0.686358;MQSB=1;MQ0F=0;AC=2;AN=2;DP4=0,0,3,11;MQ=25	GT:PL	1/1:182,42,0
2	31823666	.	G	A	155	.	DP=15;VDB=0.755135;SGB=-0.686358;MQSB=1;MQ0F=0;AC=2;AN=2;DP4=0,0,13,1;MQ=29	GT:PL	1/1:182,42,0
20	207930	.	C	T	155	.	DP=15;VDB=2.03141e-06;SGB=-0.683931;MQ0F=0;AC=2;AN=2;DP4=0,0,13,0;MQ=35	GT:PL	1/1:182,39,0
21	19866927	.	G	A	155	.	DP=15;VDB=4.01421e-06;SGB=-0.686358;MQSB=1;MQ0F=0;AC=2;AN=2;DP4=0,0,1,13;MQ=30	GT:PL	1/1:182,42,0
22	21642154	.	C	T	155	.	DP=15;VDB=0.00017162;SGB=-0.636426;MQSB=0.405132;MQ0F=0;AC=2;AN=2;DP4=0,0,3,4;MQ=33	GT:PL	1/1:182,21,0
3	53982108	.	C	T	155	.	DP=15;VDB=2.14376e-05;SGB=-0.688148;MQSB=0.954207;MQ0F=0;AC=2;AN=2;DP4=0,0,10,5;MQ=25	GT:PL	1/1:182,42,0
5	18536742	.	T	G	155	.	DP=15;VDB=5.19646e-05;SGB=-0.688148;MQSB=1;MQ0F=0;AC=2;AN=2;DP4=0,0,1,14;MQ=29	GT:PL	1/1:182,45,0
7	20080335	.	T	A	155	.	DP=15;VDB=0.00266436;SGB=-0.686358;MQSB=1;MQ0F=0;AC=2;AN=2;DP4=0,0,10,4;MQ=25	GT:PL	1/1:182,42,0
7	39267387	.	C	T	155	.	DP=15;VDB=2.52182e-05;SGB=-0.686358;RPB=1;MQB=1;MQSB=1;BQB=1;MQ0F=0;AC=2;AN=2;DP4=0,1,8,6;MQ=25	GT:PL	1/1:182,20,0
9	21912783	.	T	C	155	.	DP=15;VDB=0.00327272;SGB=-0.676189;MQSB=1;MQ0F=0;AC=2;AN=2;DP4=0,0,10,1;MQ=31	GT:PL	1/1:182,33,0
9	41702629	.	C	A	155	.	DP=15;VDB=0.0298413;SGB=-0.686358;RPB=1;MQB=1;MQSB=1;BQB=1;MQ0F=0;AC=2;AN=2;DP4=1,0,6,8;MQ=25	GT:PL	1/1:182,20,0
1	4804264	.	T	C	156	.	DP=15;VDB=4.49528e-06;SGB=-0.688148;MQSB=0.900862;MQ0F=0;AC=2;AN=2;DP4=0,0,11,4;MQ=26	GT:PL	1/1:183,45,0
11	5563262	.	C	G	156	.	DP=15;VDB=9.31853e-07;SGB=-0.676189;MQSB=0.950952;MQ0F=0;AC=2;AN=2;DP4=0,0,6,5;MQ=25	GT:PL	1/1:183,33,0
11	36753189	.	T	C	156	.	DP=15;VDB=6.89331e-05;SGB=-0.688148;MQSB=0.576923;MQ0F=0;AC=2;AN=2;DP4=0,0,13,2;MQ=26	GT:PL	1/1:183,45,0
13	8449548	.	T	C	156	.	DP=15;VDB=0.467639;SGB=-0.688148;MQSB=0.948127;MQ0F=0;AC=2;AN=2;DP4=0,0,11,4;MQ=24	GT:PL	1/1:183,45,0
14	35927081	.	C	T	156	.	DP=15;VDB=0.00014289;SGB=-0.662043;MQSB=0.924584;MQ0F=0;AC=2;AN=2;DP4=0,0,3,6;MQ=35	GT:PL	1/1:183,27,0
2	26964795	.	G	A	156	.	DP=15;VDB=0.000250587;SGB=-0.683931;MQSB=1;MQ0F=0;AC=2;AN=2;DP4=0,0,3,10;MQ=25	GT:PL	1/1:183,39,0
2	58743447	.	T	G	156	.	DP=15;VDB=8.29314e-07;SGB=-0.686358;RPB=1;MQB=1;MQSB=0.730769;BQB=1;MQ0F=0;AC=2;AN=2;DP4=1,0,1,13;MQ=33	GT:PL	1/1:183,20,0
20	18808940	.	T	C	156	.	DP=15;VDB=0.0131446;SGB=-0.680642;MQSB=0.94394;MQ0F=0;AC=2;AN=2;DP4=0,0,8,4;MQ=26	GT:PL	1/1:183,36,0
20	29020657	.	C	T	156	.	DP=15;VDB=7.84484e-07;SGB=-0.680642;MQSB=1;MQ0F=0;AC=2;AN=2;DP4=0,0,3,9;MQ=25	GT:PL	1/1:183,36,0
21	19866923	.	A	T	156	.	DP=15;VDB=4.01421e-06;SGB=-0.686358;MQSB=1;MQ0F=0;AC=2;AN=2;DP4=0,0,1,13;MQ=30	GT:PL	1/1:183,42,0
21	20679202	.	G	A	156	.	DP=15;VDB=0.250301;SGB=-0.688148;MQSB=0.785785;MQ0F=0.2;AC=2;AN=2;DP4=0,0,7,8;MQ=19	GT:PL	1/1:183,45,0
21	41508660	.	A	T	156	.	DP=15;VDB=1.0829e-06;SGB=-0.683931;MQSB=1;MQ0F=0;AC=2;AN=2;DP4=0,0,4,9;MQ=25	GT:PL	1/1:183,39,0
23	20007235	.	G	A	156	.	DP=15;VDB=2.13681e-07;SGB=-0.688148;MQSB=0.872525;MQ0F=0;AC=2;AN=2;DP4=0,0,4,11;MQ=26	GT:PL	1/1:183,45,0
3	2021247	.	G	C	156	.	DP=15;VDB=0.000196491;SGB=-0.662043;MQSB=1;MQ0F=0;AC=2;AN=2;DP4=0,0,1,8;MQ=37	GT:PL	1/1:183,27,0
3	31264941	.	A	G	156	.	DP=15;VDB=0.00365706;SGB=-0.683931;MQSB=0.968368;MQ0F=0;AC=2;AN=2;DP4=0,0,10,3;MQ=25	GT:PL	1/1:183,39,0
3	47865016	.	G	A	156	.	DP=15;VDB=3.83314e-05;SGB=-0.686358;MQ0F=0;AC=2;AN=2;DP4=0,0,0,14;MQ=37	GT:PL	1/1:183,42,0
7	19869531	.	T	C	156	.	DP=15;VDB=2.39328e-07;SGB=-0.680642;MQSB=1;MQ0F=0;AC=2;AN=2;DP4=0,0,3,9;MQ=25	GT:PL	1/1:183,36,0
7	69258322	.	C	T	156	.	DP=15;VDB=5.92571e-07;SGB=-0.688148;MQSB=0.976835;MQ0F=0;AC=2;AN=2;DP4=0,0,12,3;MQ=25	GT:PL	1/1:183,45,0
9	27635584	.	A	T	156	.	DP=15;VDB=0.0340773;SGB=-0.683931;MQSB=1;MQ0F=0;AC=2;AN=2;DP4=0,0,3,10;MQ=25	GT:PL	1/1:183,39,0
12	4584710	.	T	A	157	.	DP=15;VDB=2.10878e-08;SGB=-0.688148;MQSB=1;MQ0F=0;AC=2;AN=2;DP4=0,0,6,9;MQ=25	GT:PL	1/1:184,45,0
13	4143214	.	G	T	157	.	DP=15;VDB=2.91868e-07;SGB=-0.686358;RPB=1;MQB=1;MQSB=1;BQB=1;MQ0F=0.0666667;AC=2;AN=2;DP4=0,1,14,0;MQ=33	GT:PL	1/1:184,33,0
13	27502413	.	G	A	157	.	DP=15;VDB=3.89635e-09;SGB=-0.688148;MQSB=1;MQ0F=0;AC=2;AN=2;DP4=0,0,1,14;MQ=37	GT:PL	1/1:184,45,0
13	30820767	.	T	A	157	.	DP=15;VDB=8.43448e-05;SGB=-0.688148;MQ0F=0;AC=2;AN=2;DP4=0,0,15,0;MQ=33	GT:PL	1/1:184,45,0
13	39820898	.	C	T	157	.	DP=15;VDB=4.82599e-06;SGB=-0.686358;MQ0F=0;AC=2;AN=2;DP4=0,0,0,14;MQ=37	GT:PL	1/1:184,42,0
13	45428739	.	G	A	157	.	DP=15;VDB=9.45004e-08;SGB=-0.680642;MQSB=1;MQ0F=0;AC=2;AN=2;DP4=0,0,8,4;MQ=25	GT:PL	1/1:184,36,0
18	24945381	.	T	C	157	.	DP=15;VDB=7.22765e-08;SGB=-0.688148;MQSB=1;MQ0F=0;AC=2;AN=2;DP4=0,0,1,14;MQ=32	GT:PL	1/1:184,45,0
19	48371812	.	C	T	157	.	DP=15;VDB=4.88519e-09;SGB=-0.688148;MQSB=1;MQ0F=0;AC=2;AN=2;DP4=0,0,11,4;MQ=25	GT:PL	1/1:184,45,0
4	20777045	.	G	A	157	.	DP=15;VDB=7.96393e-05;SGB=-0.688148;MQSB=0.923077;MQ0F=0;AC=2;AN=2;DP4=0,0,2,13;MQ=25	GT:PL	1/1:184,45,0
6	9362014	.	T	C	157	.	DP=15;VDB=7.67912e-08;SGB=-0.683931;MQSB=1;MQ0F=0;AC=2;AN=2;DP4=0,0,9,4;MQ=25	GT:PL	1/1:184,39,0
6	11771342	.	G	A	157	.	DP=15;VDB=2.40619e-07;SGB=-0.686358;MQSB=1;MQ0F=0;AC=2;AN=2;DP4=0,0,10,4;MQ=25	GT:PL	1/1:184,42,0
7	51199795	.	C	G	157	.	DP=15;VDB=7.79414e-05;SGB=-0.683931;MQSB=1;MQ0F=0;AC=2;AN=2;DP4=0,0,9,4;MQ=25	GT:PL	1/1:184,39,0
8	43016413	.	C	T	157	.	DP=15;VDB=8.43885e-06;SGB=-0.676189;MQSB=0.964642;MQ0F=0;AC=2;AN=2;DP4=0,0,4,7;MQ=25	GT:PL	1/1:184,33,0
1	44686247	.	A	G	158	.	DP=15;VDB=0.00622063;SGB=-0.686358;MQSB=0.778801;MQ0F=0;AC=2;AN=2;DP4=0,0,4,10;MQ=25	GT:PL	1/1:185,39,0
10	35242207	.	G	A	158	.	DP=15;VDB=0.000699604;SGB=-0.686358;MQSB=1;MQ0F=0;AC=2;AN=2;DP4=0,0,3,11;MQ=25	GT:PL	1/1:185,42,0
12	25125356	.	T	C	158	.	DP=15;VDB=1.28504e-07;SGB=-0.676189;MQSB=0.950952;MQ0F=0;AC=2;AN=2;DP4=0,0,5,6;MQ=25	GT:PL	1/1:185,33,0
12	25125357	.	G	A	158	.	DP=15;VDB=1.20511e-07;SGB=-0.676189;MQSB=0.950952;MQ0F=0;AC=2;AN=2;DP4=0,0,5,6;MQ=25	GT:PL	1/1:185,33,0
16	39728340	.	T	C	158	.	DP=15;VDB=5.19971e-07;SGB=-0.676189;MQSB=0.950952;MQ0F=0;AC=2;AN=2;DP4=0,0,5,6;MQ=25	GT:PL	1/1:185,33,0
20	20795464	.	A	C	158	.	DP=15;VDB=5.62605e-05;SGB=-0.683931;MQSB=0.356243;MQ0F=0;AC=2;AN=2;DP4=0,0,10,3;MQ=27	GT:PL	1/1:185,39,0
21	11847188	.	T	C	158	.	DP=15;VDB=2.14657e-06;SGB=-0.683931;MQSB=0.699673;MQ0F=0;AC=2;AN=2;DP4=0,0,3,10;MQ=25	GT:PL	1/1:185,39,0
22	29914742	.	C	T	158	.	DP=15;VDB=1.84815e-06;SGB=-0.686358;MQSB=0.875173;MQ0F=0;AC=2;AN=2;DP4=0,0,8,6;MQ=25	GT:PL	1/1:185,42,0
23	8261660	.	T	C	158	.	DP=15;VDB=1.14076e-06;SGB=-0.688148;MQSB=1;MQ0F=0;AC=2;AN=2;DP4=0,0,11,4;MQ=25	GT:PL	1/1:185,45,0
24	14438369	.	A	G	158	.	DP=15;VDB=5.85805e-06;SGB=-0.688148;MQSB=1;MQ0F=0;AC=2;AN=2;DP4=0,0,11,4;MQ=25	GT:PL	1/1:185,45,0
25	27351893	.	A	G	158	.	DP=15;VDB=8.77678e-08;SGB=-0.688148;MQSB=1;MQ0F=0;AC=2;AN=2;DP4=0,0,1,14;MQ=27	GT:PL	1/1:185,45,0
3	33641544	.	T	C	158	.	DP=15;VDB=4.21675e-05;SGB=-0.651104;MQSB=0.900802;MQ0F=0;AC=2;AN=2;DP4=0,0,5,3;MQ=34	GT:PL	1/1:185,24,0
8	25694166	.	A	G	158	.	DP=15;VDB=6.68514e-08;SGB=-0.688148;MQSB=0.976835;MQ0F=0;AC=2;AN=2;DP4=0,0,3,12;MQ=25	GT:PL	1/1:185,45,0
9	17067020	.	T	C	158	.	DP=15;VDB=5.32238e-05;SGB=-0.686358;MQSB=0.778801;MQ0F=0;AC=2;AN=2;DP4=0,0,10,4;MQ=25	GT:PL	1/1:185,42,0
1	36203162	.	C	G	159	.	DP=15;VDB=2.89768e-06;SGB=-0.686358;MQ0F=0;AC=2;AN=2;DP4=0,0,14,0;MQ=36	GT:PL	1/1:186,42,0
12	25119244	.	A	G	159	.	DP=15;VDB=3.25712e-06;SGB=-0.686358;MQSB=1;MQ0F=0;AC=2;AN=2;DP4=0,0,10,4;MQ=25	GT:PL	1/1:186,42,0
15	6238650	.	G	A	159	.	DP=15;VDB=3.03665e-06;SGB=-0.686358;MQSB=1;MQ0F=0;AC=2;AN=2;DP4=0,0,10,4;MQ=25	GT:PL	1/1:186,42,0
15	24747915	.	T	C	159	.	DP=15;VDB=0.000613265;SGB=-0.670168;MQSB=0.857112;MQ0F=0;AC=2;AN=2;DP4=0,0,5,5;MQ=28	GT:PL	1/1:186,30,0
17	15975505	.	G	C	159	.	DP=15;VDB=0.000120111;SGB=-0.686358;MQSB=1;MQ0F=0;AC=2;AN=2;DP4=0,0,10,4;MQ=25	GT:PL	1/1:186,42,0
17	27402243	.	A	T	159	.	DP=15;VDB=1.84366e-05;SGB=-0.676189;MQSB=1;MQ0F=0;AC=2;AN=2;DP4=0,0,1,10;MQ=34	GT:PL	1/1:186,33,0
21	398975	.	T	C	159	.	DP=15;VDB=2.65078e-08;SGB=-0.688148;MQSB=0.923077;MQ0F=0;AC=2;AN=2;DP4=0,0,2,13;MQ=25	GT:PL	1/1:186,45,0
21	24671034	.	G	A	159	.	DP=15;VDB=0.000359742;SGB=-0.688148;MQSB=1;MQ0F=0;AC=2;AN=2;DP4=0,0,11,4;MQ=25	GT:PL	1/1:186,45,0
21	36938309	.	T	C	159	.	DP=15;VDB=0.00195424;SGB=-0.686358;MQ0F=0;AC=2;AN=2;DP4=0,0,14,0;MQ=36	GT:PL	1/1:186,42,0
23	7446883	.	T	C	159	.	DP=15;VDB=6.06247e-06;SGB=-0.686358;MQSB=1;MQ0F=0;AC=2;AN=2;DP4=0,0,10,4;MQ=25	GT:PL	1/1:186,42,0
24	14438354	.	G	A	159	.	DP=15;VDB=1.99513e-05;SGB=-0.686358;MQSB=1;MQ0F=0;AC=2;AN=2;DP4=0,0,10,4;MQ=25	GT:PL	1/1:186,42,0
25	33668790	.	G	A	159	.	DP=15;VDB=9.36409e-05;SGB=-0.683931;MQ0F=0;AC=2;AN=2;DP4=0,0,13,0;MQ=37	GT:PL	1/1:186,39,0
3	34851886	.	T	C	159	.	DP=15;VDB=0.000529126;SGB=-0.688148;MQ0F=0;AC=2;AN=2;DP4=0,0,0,15;MQ=36	GT:PL	1/1:186,45,0
3	41579478	.	A	G	159	.	DP=15;VDB=0.0981524;SGB=-0.688148;MQSB=0.809825;MQ0F=0;AC=2;AN=2;DP4=0,0,12,3;MQ=27	GT:PL	1/1:186,45,0
4	14994737	.	T	G	159	.	DP=15;VDB=0.000206685;SGB=-0.686358;MQSB=1;MQ0F=0;AC=2;AN=2;DP4=0,0,10,4;MQ=25	GT:PL	1/1:186,42,0
5	19347888	.	A	G	159	.	DP=15;VDB=7.87664e-05;SGB=-0.686358;MQSB=1;MQ0F=0;AC=2;AN=2;DP4=0,0,3,11;MQ=25	GT:PL	1/1:186,42,0
6	12304167	.	G	T	159	.	DP=15;VDB=5.03916e-07;SGB=-0.686358;MQSB=1;MQ0F=0;AC=2;AN=2;DP4=0,0,3,11;MQ=25	GT:PL	1/1:186,42,0
6	39312807	.	T	C	159	.	DP=15;VDB=0.000304667;SGB=-0.688148;MQSB=0.293091;MQ0F=0.2;AC=2;AN=2;DP4=0,0,11,4;MQ=24	GT:PL	1/1:186,45,0
7	40712724	.	G	T	159	.	DP=15;VDB=1.57511e-05;SGB=-0.676189;MQSB=0.683497;MQ0F=0;AC=2;AN=2;DP4=0,0,6,5;MQ=27	GT:PL	1/1:186,33,0
7	46244340	.	G	A	159	.	DP=15;VDB=0.00203101;SGB=-0.688148;MQ0F=0;AC=2;AN=2;DP4=0,0,15,0;MQ=36	GT:PL	1/1:186,45,0
7	49121675	.	T	G	159	.	DP=15;VDB=0.00183478;SGB=-0.686358;MQSB=1;MQ0F=0;AC=2;AN=2;DP4=0,0,10,4;MQ=25	GT:PL	1/1:186,42,0
7	69258338	.	G	A	159	.	DP=15;VDB=3.82501e-07;SGB=-0.688148;MQSB=0.976835;MQ0F=0;AC=2;AN=2;DP4=0,0,12,3;MQ=25	GT:PL	1/1:186,45,0
8	20386364	.	C	G	159	.	DP=15;VDB=3.14156e-07;SGB=-0.688148;MQSB=1;MQ0F=0;AC=2;AN=2;DP4=0,0,11,4;MQ=25	GT:PL	1/1:186,45,0
8	22606334	.	C	A	159	.	DP=15;VDB=3.84147e-09;SGB=-0.688148;MQSB=0.976835;MQ0F=0;AC=2;AN=2;DP4=0,0,12,3;MQ=25	GT:PL	1/1:186,45,0
8	22606352	.	C	T	159	.	DP=15;VDB=9.03269e-09;SGB=-0.688148;MQSB=0.976835;MQ0F=0;AC=2;AN=2;DP4=0,0,12,3;MQ=25	GT:PL	1/1:186,45,0
1	44686013	.	G	A	160	.	DP=15;VDB=0.000300311;SGB=-0.683931;MQSB=0.772727;MQ0F=0;AC=2;AN=2;DP4=0,0,11,2;MQ=28	GT:PL	1/1:187,39,0
10	28313496	.	A	G	160	.	DP=15;VDB=8.17621e-06;SGB=-0.683931;MQSB=1;MQ0F=0;AC=2;AN=2;DP4=0,0,3,10;MQ=25	GT:PL	1/1:187,39,0
13	16629284	.	C	T	160	.	DP=15;VDB=1.13295e-06;SGB=-0.680642;RPB=1;MQB=1;MQSB=0.651439;BQB=1;MQ0F=0;AC=2;AN=2;DP4=0,1,9,3;MQ=34	GT:PL	1/1:187,5,0
17	7087180	.	G	A	160	.	DP=15;VDB=1.76884e-06;SGB=-0.683931;MQSB=1;MQ0F=0;AC=2;AN=2;DP4=0,0,12,1;MQ=36	GT:PL	1/1:187,39,0
19	19418572	.	C	T	160	.	DP=15;VDB=2.45144e-07;SGB=-0.688148;MQSB=1;MQ0F=0;AC=2;AN=2;DP4=0,0,11,4;MQ=25	GT:PL	1/1:187,45,0
2	17917549	.	A	G	160	.	DP=15;VDB=1.4832e-05;SGB=-0.670168;MQSB=0.625;MQ0F=0;AC=2;AN=2;DP4=0,0,2,8;MQ=34	GT:PL	1/1:187,30,0
2	26964813	.	G	A	160	.	DP=15;VDB=2.53079e-06;SGB=-0.683931;MQSB=1;MQ0F=0;AC=2;AN=2;DP4=0,0,3,10;MQ=25	GT:PL	1/1:187,39,0
21	30560476	.	C	A	160	.	DP=15;VDB=1.14209e-08;SGB=-0.688148;MQ0F=0;AC=2;AN=2;DP4=0,0,0,15;MQ=37	GT:PL	1/1:187,45,0
21	36788468	.	T	G	160	.	DP=15;VDB=9.29092e-06;SGB=-0.686358;RPB=1;MQB=1;MQSB=0.966484;BQB=1;MQ0F=0;AC=2;AN=2;DP4=0,1,4,10;MQ=25	GT:PL	1/1:187,26,0
22	4378167	.	A	C	160	.	DP=15;VDB=7.35578e-07;SGB=-0.688148;MQ0F=0;AC=2;AN=2;DP4=0,0,15,0;MQ=35	GT:PL	1/1:187,45,0
22	26925114	.	A	G	160	.	DP=15;VDB=0.00734409;SGB=-0.686358;MQSB=1;MQ0F=0;AC=2;AN=2;DP4=0,0,8,6;MQ=25	GT:PL	1/1:187,42,0
23	23935657	.	T	A	160	.	DP=15;VDB=3.72022e-07;SGB=-0.686358;MQSB=0.927041;MQ0F=0;AC=2;AN=2;DP4=0,0,3,11;MQ=34	GT:PL	1/1:187,42,0
24	28608417	.	A	G	160	.	DP=15;VDB=1.62003e-05;SGB=-0.688148;MQSB=0.687289;MQ0F=0;AC=2;AN=2;DP4=0,0,3,12;MQ=25	GT:PL	1/1:187,45,0
25	4455096	.	A	T	160	.	DP=15;VDB=2.33219e-07;SGB=-0.688148;MQSB=1;MQ0F=0;AC=2;AN=2;DP4=0,0,14,1;MQ=29	GT:PL	1/1:187,45,0
25	34048582	.	A	G	160	.	DP=15;VDB=5.43162e-05;SGB=-0.686358;MQSB=0.75;MQ0F=0;AC=2;AN=2;DP4=0,0,12,2;MQ=27	GT:PL	1/1:187,42,0
3	37531789	.	G	A	160	.	DP=15;VDB=0.000160202;SGB=-0.686358;MQSB=1;MQ0F=0;AC=2;AN=2;DP4=0,0,13,1;MQ=31	GT:PL	1/1:187,42,0
4	8069230	.	C	T	160	.	DP=15;VDB=0.00645258;SGB=-0.688148;MQSB=0.976835;MQ0F=0;AC=2;AN=2;DP4=0,0,12,3;MQ=25	GT:PL	1/1:187,45,0
6	7601439	.	C	A	160	.	DP=15;VDB=0.000179623;SGB=-0.688148;MQSB=0.989637;MQ0F=0.0666667;AC=2;AN=2;DP4=0,0,3,12;MQ=24	GT:PL	1/1:187,45,0
6	11564807	.	A	T	160	.	DP=15;VDB=1.87e-07;SGB=-0.683931;MQSB=1;MQ0F=0;AC=2;AN=2;DP4=0,0,8,5;MQ=25	GT:PL	1/1:187,39,0
6	12688117	.	C	T	160	.	DP=15;VDB=0.000194935;SGB=-0.688148;MQSB=0.976835;MQ0F=0;AC=2;AN=2;DP4=0,0,12,3;MQ=25	GT:PL	1/1:187,45,0
6	38383504	.	T	A	160	.	DP=15;VDB=9.95071e-09;SGB=-0.688148;MQSB=1;MQ0F=0;AC=2;AN=2;DP4=0,0,6,9;MQ=25	GT:PL	1/1:187,45,0
6	40069196	.	T	A	160	.	DP=15;VDB=0.0049605;SGB=-0.686358;MQSB=0.599223;MQ0F=0.0666667;AC=2;AN=2;DP4=0,0,3,11;MQ=24	GT:PL	1/1:187,42,0
6	54417698	.	A	G	160	.	DP=15;VDB=0.00105103;SGB=-0.683931;MQSB=0.772727;MQ0F=0;AC=2;AN=2;DP4=0,0,11,2;MQ=28	GT:PL	1/1:187,39,0
7	30270493	.	C	G	160	.	DP=15;VDB=1.1201e-05;SGB=-0.688148;MQSB=0.809825;MQ0F=0;AC=2;AN=2;DP4=0,0,12,3;MQ=27	GT:PL	1/1:187,45,0
7	47044220	.	A	T	160	.	DP=15;VDB=0.0024134;SGB=-0.688148;MQSB=0.687289;MQ0F=0;AC=2;AN=2;DP4=0,0,12,3;MQ=25	GT:PL	1/1:187,45,0
8	20386367	.	C	T	160	.	DP=15;VDB=3.68681e-07;SGB=-0.688148;MQSB=1;MQ0F=0;AC=2;AN=2;DP4=0,0,11,4;MQ=25	GT:PL	1/1:187,45,0
9	29832804	.	C	A	160	.	DP=15;VDB=0.000490256;SGB=-0.688148;MQSB=0.809825;MQ0F=0;AC=2;AN=2;DP4=0,0,3,12;MQ=26	GT:PL	1/1:187,45,0
1	45183706	.	A	G	161	.	DP=15;VDB=2.19984e-09;SGB=-0.688148;MQSB=1;MQ0F=0;AC=2;AN=2;DP4=0,0,11,4;MQ=25	GT:PL	1/1:188,45,0
10	8827539	.	G	T	161	.	DP=15;VDB=1.77131e-09;SGB=-0.688148;MQSB=1;MQ0F=0;AC=2;AN=2;DP4=0,0,11,4;MQ=25	GT:PL	1/1:188,45,0
12	25119232	.	C	T	161	.	DP=15;VDB=1.44158e-06;SGB=-0.688148;MQSB=1;MQ0F=0;AC=2;AN=2;DP4=0,0,11,4;MQ=25	GT:PL	1/1:188,45,0
12	25119238	.	G	A	161	.	DP=15;VDB=2.87112e-06;SGB=-0.688148;MQSB=1;MQ0F=0;AC=2;AN=2;DP4=0,0,11,4;MQ=25	GT:PL	1/1:188,45,0
14	3465117	.	G	C	161	.	DP=15;VDB=0.00173081;SGB=-0.688148;MQSB=1;MQ0F=0;AC=2;AN=2;DP4=0,0,11,4;MQ=25	GT:PL	1/1:188,45,0
15	8628707	.	C	T	161	.	DP=15;VDB=3.32466e-06;SGB=-0.688148;MQ0F=0;AC=2;AN=2;DP4=0,0,15,0;MQ=35	GT:PL	1/1:188,45,0
15	10102996	.	T	C	161	.	DP=15;VDB=9.67955e-09;SGB=-0.688148;MQSB=1;MQ0F=0;AC=2;AN=2;DP4=0,0,11,4;MQ=25	GT:PL	1/1:188,45,0
15	15300999	.	C	T	161	.	DP=15;VDB=1.60792e-08;SGB=-0.688148;MQSB=1;MQ0F=0;AC=2;AN=2;DP4=0,0,11,4;MQ=25	GT:PL	1/1:188,45,0
15	19391960	.	C	T	161	.	DP=15;VDB=2.39386e-06;SGB=-0.688148;MQSB=1;MQ0F=0;AC=2;AN=2;DP4=0,0,11,4;MQ=25	GT:PL	1/1:188,45,0
16	11387312	.	T	C	161	.	DP=15;VDB=1.60792e-08;SGB=-0.688148;MQSB=1;MQ0F=0;AC=2;AN=2;DP4=0,0,11,4;MQ=25	GT:PL	1/1:188,45,0
16	34981261	.	T	C	161	.	DP=15;VDB=8.95841e-05;SGB=-0.686358;MQSB=1;MQ0F=0;AC=2;AN=2;DP4=0,0,1,13;MQ=31	GT:PL	1/1:188,42,0
16	42524747	.	A	G	161	.	DP=15;VDB=3.25712e-06;SGB=-0.686358;RPB=1;MQB=1;MQSB=0.921243;BQB=1;MQ0F=0;AC=2;AN=2;DP4=0,1,7,7;MQ=25	GT:PL	1/1:188,20,0
16	45658460	.	C	T	161	.	DP=15;VDB=0.000400381;SGB=-0.676189;MQSB=0.924449;MQ0F=0;AC=2;AN=2;DP4=0,0,4,7;MQ=26	GT:PL	1/1:188,33,0
17	15975488	.	C	T	161	.	DP=15;VDB=2.21099e-05;SGB=-0.688148;MQSB=1;MQ0F=0;AC=2;AN=2;DP4=0,0,11,4;MQ=25	GT:PL	1/1:188,45,0
2	54812785	.	T	C	161	.	DP=15;VDB=2.02501e-08;SGB=-0.688148;MQSB=1;MQ0F=0;AC=2;AN=2;DP4=0,0,11,4;MQ=25	GT:PL	1/1:188,45,0
20	22576518	.	C	T	161	.	DP=15;VDB=1.06295e-06;SGB=-0.688148;MQ0F=0;AC=2;AN=2;DP4=0,0,0,15;MQ=36	GT:PL	1/1:188,45,0
21	20036563	.	A	G	161	.	DP=15;VDB=1.50201e-08;SGB=-0.688148;MQSB=1;MQ0F=0;AC=2;AN=2;DP4=0,0,11,4;MQ=25	GT:PL	1/1:188,45,0
21	20992713	.	G	A	161	.	DP=15;VDB=4.54767e-05;SGB=-0.683931;MQSB=0.785785;MQ0F=0;AC=2;AN=2;DP4=0,0,9,4;MQ=25	GT:PL	1/1:188,39,0
21	22008069	.	T	A	161	.	DP=15;VDB=6.76407e-07;SGB=-0.688148;MQSB=1;MQ0F=0;AC=2;AN=2;DP4=0,0,5,10;MQ=25	GT:PL	1/1:188,45,0
21	27335006	.	G	A	161	.	DP=15;VDB=1.04772e-09;SGB=-0.688148;MQSB=1;MQ0F=0;AC=2;AN=2;DP4=0,0,11,4;MQ=25	GT:PL	1/1:188,45,0
21	41758084	.	C	T	161	.	DP=15;VDB=0.000593809;SGB=-0.686358;RPB=1;MQB=1;MQSB=0.829029;BQB=1;MQ0F=0;AC=2;AN=2;DP4=1,0,4,10;MQ=25	GT:PL	1/1:188,21,0
22	18917568	.	A	G	161	.	DP=15;VDB=0.00235774;SGB=-0.670168;MQSB=0.641538;MQ0F=0;AC=2;AN=2;DP4=0,0,3,7;MQ=32	GT:PL	1/1:188,30,0
22	29362924	.	A	T	161	.	DP=15;VDB=4.75769e-05;SGB=-0.686358;MQSB=1;MQ0F=0;AC=2;AN=2;DP4=0,0,10,4;MQ=25	GT:PL	1/1:188,42,0
23	10828960	.	G	T	161	.	DP=15;VDB=2.48217e-07;SGB=-0.688148;MQSB=1;MQ0F=0;AC=2;AN=2;DP4=0,0,11,4;MQ=25	GT:PL	1/1:188,45,0
23	16159498	.	T	C	161	.	DP=15;VDB=1.42857e-05;SGB=-0.688148;MQSB=1;MQ0F=0;AC=2;AN=2;DP4=0,0,11,4;MQ=25	GT:PL	1/1:188,45,0
24	14438359	.	G	T	161	.	DP=15;VDB=2.2353e-06;SGB=-0.688148;MQSB=1;MQ0F=0;AC=2;AN=2;DP4=0,0,11,4;MQ=25	GT:PL	1/1:188,45,0
25	28270569	.	G	C	161	.	DP=15;VDB=2.21099e-05;SGB=-0.688148;MQSB=1;MQ0F=0;AC=2;AN=2;DP4=0,0,3,12;MQ=25	GT:PL	1/1:188,45,0
25	29261805	.	C	G	161	.	DP=15;VDB=0.000300311;SGB=-0.683931;MQSB=0.961166;MQ0F=0;AC=2;AN=2;DP4=0,0,6,7;MQ=25	GT:PL	1/1:188,39,0
3	18873585	.	G	A	161	.	DP=15;VDB=0.00169139;SGB=-0.688148;MQSB=1;MQ0F=0;AC=2;AN=2;DP4=0,0,11,4;MQ=25	GT:PL	1/1:188,45,0
3	35384393	.	T	C	161	.	DP=15;VDB=0.000185838;SGB=-0.662043;MQSB=0.571429;MQ0F=0;AC=2;AN=2;DP4=0,0,2,7;MQ=33	GT:PL	1/1:188,27,0
4	1824785	.	T	G	161	.	DP=15;VDB=6.37929e-05;SGB=-0.688148;MQSB=1;MQ0F=0;AC=2;AN=2;DP4=0,0,11,4;MQ=25	GT:PL	1/1:188,45,0
4	1824799	.	C	T	161	.	DP=15;VDB=3.97805e-05;SGB=-0.688148;MQSB=1;MQ0F=0;AC=2;AN=2;DP4=0,0,11,4;MQ=25	GT:PL	1/1:188,45,0
4	1824802	.	C	T	161	.	DP=15;VDB=3.97805e-05;SGB=-0.688148;MQSB=1;MQ0F=0;AC=2;AN=2;DP4=0,0,11,4;MQ=25	GT:PL	1/1:188,45,0
4	1824808	.	T	C	161	.	DP=15;VDB=4.57144e-05;SGB=-0.688148;MQSB=1;MQ0F=0;AC=2;AN=2;DP4=0,0,11,4;MQ=25	GT:PL	1/1:188,45,0
4	1824811	.	T	C	161	.	DP=15;VDB=6.89331e-05;SGB=-0.688148;MQSB=1;MQ0F=0;AC=2;AN=2;DP4=0,0,11,4;MQ=25	GT:PL	1/1:188,45,0
4	17735738	.	T	C	161	.	DP=15;VDB=0.000564478;SGB=-0.683931;MQSB=0.636364;MQ0F=0;AC=2;AN=2;DP4=0,0,2,11;MQ=28	GT:PL	1/1:188,39,0
5	9199025	.	G	A	161	.	DP=15;VDB=1.25718e-06;SGB=-0.686358;MQSB=0.778801;MQ0F=0;AC=2;AN=2;DP4=0,0,10,4;MQ=25	GT:PL	1/1:188,42,0
5	32704403	.	A	G	161	.	DP=15;VDB=3.18057e-07;SGB=-0.688148;MQSB=1;MQ0F=0;AC=2;AN=2;DP4=0,0,11,4;MQ=25	GT:PL	1/1:188,45,0
6	1019763	.	A	C	161	.	DP=15;VDB=9.91816e-07;SGB=-0.680642;MQSB=0.9;MQ0F=0;AC=2;AN=2;DP4=0,0,10,2;MQ=36	GT:PL	1/1:188,36,0
6	32395742	.	G	T	161	.	DP=15;VDB=6.16967e-08;SGB=-0.683931;MQSB=0.381255;MQ0F=0;AC=2;AN=2;DP4=0,0,4,9;MQ=26	GT:PL	1/1:188,39,0
6	41455754	.	A	C	161	.	DP=15;VDB=2.03236e-07;SGB=-0.688148;MQSB=1;MQ0F=0;AC=2;AN=2;DP4=0,0,11,4;MQ=25	GT:PL	1/1:188,45,0
7	38371273	.	A	G	161	.	DP=15;VDB=0.0112569;SGB=-0.686358;RPB=1;MQB=1;MQSB=0.898397;BQB=1;MQ0F=0;AC=2;AN=2;DP4=0,1,7,7;MQ=25	GT:PL	1/1:188,20,0
8	9246501	.	A	T	161	.	DP=15;VDB=0.00703784;SGB=-0.688148;MQSB=1;MQ0F=0;AC=2;AN=2;DP4=0,0,11,4;MQ=25	GT:PL	1/1:188,45,0
8	20386346	.	C	T	161	.	DP=15;VDB=2.058e-07;SGB=-0.688148;MQSB=1;MQ0F=0;AC=2;AN=2;DP4=0,0,11,4;MQ=25	GT:PL	1/1:188,45,0
8	20386355	.	G	A	161	.	DP=15;VDB=2.99004e-07;SGB=-0.688148;MQSB=1;MQ0F=0;AC=2;AN=2;DP4=0,0,11,4;MQ=25	GT:PL	1/1:188,45,0
8	20391398	.	C	A	161	.	DP=15;VDB=1.56437e-07;SGB=-0.680642;MQSB=0.95494;MQ0F=0;AC=2;AN=2;DP4=0,0,7,5;MQ=25	GT:PL	1/1:188,36,0
9	30976589	.	C	T	161	.	DP=15;VDB=0.000219603;SGB=-0.636426;MQSB=1;MQ0F=0;AC=2;AN=2;DP4=0,0,2,5;MQ=37	GT:PL	1/1:188,21,0
1	15945611	.	G	A	162	.	DP=15;VDB=9.24131e-08;SGB=-0.688148;MQSB=0.923077;MQ0F=0;AC=2;AN=2;DP4=0,0,2,13;MQ=25	GT:PL	1/1:189,45,0
1	36203172	.	T	C	162	.	DP=15;VDB=4.49528e-06;SGB=-0.688148;MQ0F=0;AC=2;AN=2;DP4=0,0,15,0;MQ=36	GT:PL	1/1:189,45,0
1	40915436	.	G	A	162	.	DP=15;VDB=9.33983e-06;SGB=-0.680642;MQSB=0.25042;MQ0F=0;AC=2;AN=2;DP4=0,0,9,3;MQ=27	GT:PL	1/1:189,36,0
1	53432592	.	G	A	162	.	DP=15;VDB=0.000133814;SGB=-0.688148;MQSB=1;MQ0F=0;AC=2;AN=2;DP4=0,0,3,12;MQ=25	GT:PL	1/1:189,45,0
10	32139110	.	G	A	162	.	DP=15;VDB=7.91448e-08;SGB=-0.688148;MQ0F=0;AC=2;AN=2;DP4=0,0,15,0;MQ=37	GT:PL	1/1:189,45,0
11	25198878	.	A	C	162	.	DP=15;VDB=8.12205e-08;SGB=-0.688148;MQ0F=0;AC=2;AN=2;DP4=0,0,15,0;MQ=36	GT:PL	1/1:189,45,0
11	34314830	.	G	T	162	.	DP=15;VDB=0.00112407;SGB=-0.683931;MQSB=0.727273;MQ0F=0;AC=2;AN=2;DP4=0,0,2,11;MQ=27	GT:PL	1/1:189,39,0
14	15784960	.	C	T	162	.	DP=15;VDB=1.91135e-05;SGB=-0.686358;MQSB=0.778801;MQ0F=0;AC=2;AN=2;DP4=0,0,10,4;MQ=25	GT:PL	1/1:189,42,0
16	16747181	.	G	A	162	.	DP=15;VDB=0.0160923;SGB=-0.670168;MQSB=0.824834;MQ0F=0;AC=2;AN=2;DP4=0,0,3,7;MQ=31	GT:PL	1/1:189,30,0
16	23684980	.	G	A	162	.	DP=15;VDB=0.00304389;SGB=-0.662043;MQSB=0.809011;MQ0F=0;AC=2;AN=2;DP4=0,0,6,3;MQ=30	GT:PL	1/1:189,27,0
16	42126191	.	A	C	162	.	DP=15;VDB=4.1587e-06;SGB=-0.688148;MQSB=1;MQ0F=0;AC=2;AN=2;DP4=0,0,3,12;MQ=25	GT:PL	1/1:189,45,0
16	52730000	.	T	G	162	.	DP=15;VDB=8.55305e-08;SGB=-0.688148;MQSB=0.687289;MQ0F=0;AC=2;AN=2;DP4=0,0,3,12;MQ=25	GT:PL	1/1:189,45,0
18	25800925	.	G	A	162	.	DP=15;VDB=0.000197596;SGB=-0.683931;MQSB=0.213769;MQ0F=0;AC=2;AN=2;DP4=0,0,5,8;MQ=27	GT:PL	1/1:189,39,0
18	34573543	.	T	A	162	.	DP=15;VDB=0.000691601;SGB=-0.688148;MQSB=0.966484;MQ0F=0;AC=2;AN=2;DP4=0,0,4,11;MQ=25	GT:PL	1/1:189,42,0
19	19281037	.	A	G	162	.	DP=15;VDB=1.46657e-09;SGB=-0.688148;MQSB=1;MQ0F=0;AC=2;AN=2;DP4=0,0,3,12;MQ=25	GT:PL	1/1:189,45,0
20	26515203	.	C	T	162	.	DP=15;VDB=1.74583e-09;SGB=-0.688148;MQSB=1;MQ0F=0;AC=2;AN=2;DP4=0,0,3,12;MQ=25	GT:PL	1/1:189,45,0
21	27200155	.	T	C	162	.	DP=15;VDB=2.08049e-08;SGB=-0.688148;MQSB=0.941512;MQ0F=0;AC=2;AN=2;DP4=0,0,8,7;MQ=27	GT:PL	1/1:189,45,0
23	21402256	.	A	C	162	.	DP=15;VDB=4.82599e-06;SGB=-0.686358;MQSB=1;MQ0F=0;AC=2;AN=2;DP4=0,0,13,1;MQ=29	GT:PL	1/1:189,42,0
25	32343129	.	A	G	162	.	DP=15;VDB=1.24103e-07;SGB=-0.688148;MQSB=1;MQ0F=0;AC=2;AN=2;DP4=0,0,3,12;MQ=25	GT:PL	1/1:189,45,0
3	20517137	.	G	A	162	.	DP=15;VDB=6.52323e-05;SGB=-0.676189;MQSB=1;MQ0F=0;AC=2;AN=2;DP4=0,0,1,10;MQ=37	GT:PL	1/1:189,33,0
3	31298785	.	T	C	162	.	DP=15;VDB=2.40029e-06;SGB=-0.686358;MQSB=1;MQ0F=0;AC=2;AN=2;DP4=0,0,13,1;MQ=32	GT:PL	1/1:189,42,0
5	24312528	.	A	T	162	.	DP=15;VDB=2.88147e-07;SGB=-0.686358;MQ0F=0;AC=2;AN=2;DP4=0,0,14,0;MQ=37	GT:PL	1/1:189,42,0
6	12304194	.	C	T	162	.	DP=15;VDB=2.25591e-08;SGB=-0.688148;MQSB=1;MQ0F=0;AC=2;AN=2;DP4=0,0,3,12;MQ=25	GT:PL	1/1:189,45,0
6	22831795	.	T	C	162	.	DP=15;VDB=2.05169e-05;SGB=-0.680642;MQSB=0.896474;MQ0F=0;AC=2;AN=2;DP4=0,0,5,7;MQ=26	GT:PL	1/1:189,36,0
6	28010226	.	T	C	162	.	DP=15;VDB=0.000211583;SGB=-0.662043;MQSB=0.346719;MQ0F=0;AC=2;AN=2;DP4=0,0,6,3;MQ=34	GT:PL	1/1:189,27,0
6	52567322	.	G	A	162	.	DP=15;VDB=9.72785e-05;SGB=-0.688148;MQSB=0.809825;MQ0F=0;AC=2;AN=2;DP4=0,0,12,3;MQ=26	GT:PL	1/1:189,45,0
7	38371275	.	T	C	162	.	DP=15;VDB=0.00690338;SGB=-0.686358;RPB=1;MQB=1;MQSB=0.898397;BQB=1;MQ0F=0;AC=2;AN=2;DP4=0,1,7,7;MQ=25	GT:PL	1/1:189,20,0
8	25694199	.	T	A	162	.	DP=15;VDB=1.02427e-07;SGB=-0.688148;MQSB=0.976835;MQ0F=0;AC=2;AN=2;DP4=0,0,3,12;MQ=25	GT:PL	1/1:189,45,0
9	33514504	.	T	A	162	.	DP=15;VDB=2.45144e-07;SGB=-0.688148;MQSB=1;MQ0F=0;AC=2;AN=2;DP4=0,0,4,11;MQ=25	GT:PL	1/1:189,45,0
1	44686265	.	A	G	163	.	DP=15;VDB=0.951284;SGB=-0.670168;MQSB=0.952347;MQ0F=0;AC=2;AN=2;DP4=0,0,5,5;MQ=29	GT:PL	1/1:190,30,0
12	18809750	.	C	A	163	.	DP=15;VDB=2.01508e-05;SGB=-0.688148;MQSB=0.153846;MQ0F=0;AC=2;AN=2;DP4=0,0,13,2;MQ=28	GT:PL	1/1:190,45,0
14	18363841	.	G	T	163	.	DP=15;VDB=5.18777e-07;SGB=-0.688148;MQSB=1;MQ0F=0;AC=2;AN=2;DP4=0,0,14,1;MQ=30	GT:PL	1/1:190,45,0
15	19391978	.	G	A	163	.	DP=15;VDB=8.38736e-07;SGB=-0.688148;MQSB=1;MQ0F=0;AC=2;AN=2;DP4=0,0,11,4;MQ=25	GT:PL	1/1:190,45,0
16	50253910	.	C	T	163	.	DP=15;VDB=0.000300311;SGB=-0.683931;MQSB=1;MQ0F=0;AC=2;AN=2;DP4=0,0,8,5;MQ=25	GT:PL	1/1:190,39,0
20	20795429	.	T	C	163	.	DP=15;VDB=0.000515223;SGB=-0.683931;MQSB=0.356243;MQ0F=0;AC=2;AN=2;DP4=0,0,10,3;MQ=27	GT:PL	1/1:190,39,0
20	41124400	.	T	C	163	.	DP=15;VDB=4.69914e-06;SGB=-0.688148;MQSB=1;MQ0F=0;AC=2;AN=2;DP4=0,0,3,12;MQ=25	GT:PL	1/1:190,45,0
21	18335879	.	A	G	163	.	DP=15;VDB=9.33984e-06;SGB=-0.680642;MQSB=1;MQ0F=0;AC=2;AN=2;DP4=0,0,4,8;MQ=25	GT:PL	1/1:190,36,0
23	8261665	.	A	T	163	.	DP=15;VDB=2.36146e-07;SGB=-0.688148;MQSB=1;MQ0F=0;AC=2;AN=2;DP4=0,0,11,4;MQ=25	GT:PL	1/1:190,45,0
23	16159495	.	A	G	163	.	DP=15;VDB=3.59963e-05;SGB=-0.688148;MQSB=1;MQ0F=0;AC=2;AN=2;DP4=0,0,11,4;MQ=25	GT:PL	1/1:190,45,0
23	27459742	.	C	T	163	.	DP=15;VDB=2.41297e-08;SGB=-0.688148;MQSB=1;MQ0F=0;AC=2;AN=2;DP4=0,0,3,12;MQ=25	GT:PL	1/1:190,45,0
23	27459751	.	A	G	163	.	DP=15;VDB=1.40288e-08;SGB=-0.688148;MQSB=1;MQ0F=0;AC=2;AN=2;DP4=0,0,3,12;MQ=25	GT:PL	1/1:190,45,0
23	45330334	.	G	A	163	.	DP=15;VDB=0.00173174;SGB=-0.683931;MQSB=0.839457;MQ0F=0;AC=2;AN=2;DP4=0,0,10,3;MQ=26	GT:PL	1/1:190,39,0
24	6367649	.	G	A	163	.	DP=15;VDB=2.23383e-05;SGB=-0.688148;MQSB=0.976835;MQ0F=0;AC=2;AN=2;DP4=0,0,12,3;MQ=29	GT:PL	1/1:190,45,0
25	4455093	.	T	C	163	.	DP=15;VDB=1.81505e-07;SGB=-0.688148;MQSB=1;MQ0F=0;AC=2;AN=2;DP4=0,0,14,1;MQ=29	GT:PL	1/1:190,45,0
25	14028875	.	C	T	163	.	DP=15;VDB=0.128426;SGB=-0.680642;RPB=0.352866;MQB=0.171973;MQSB=0.501405;BQB=0.989637;MQ0F=0.0666667;ICB=1;HOB=0.5;AC=1;AN=2;DP4=3,0,8,4;MQ=28	GT:PL	0/1:196,0,9
3	7769187	.	T	G	163	.	DP=15;VDB=0.0790377;SGB=-0.688148;MQSB=0.976835;MQ0F=0;AC=2;AN=2;DP4=0,0,3,12;MQ=25	GT:PL	1/1:190,45,0
3	36918430	.	T	C	163	.	DP=15;VDB=6.82743e-10;SGB=-0.688148;MQ0F=0;AC=2;AN=2;DP4=0,0,15,0;MQ=37	GT:PL	1/1:190,45,0
5	29605930	.	G	A	163	.	DP=15;VDB=0.000153235;SGB=-0.680642;MQSB=0.982603;MQ0F=0;AC=2;AN=2;DP4=0,0,6,6;MQ=25	GT:PL	1/1:190,36,0
6	37797683	.	G	A	163	.	DP=15;VDB=7.26383e-06;SGB=-0.686358;MQSB=0.896649;MQ0F=0;AC=2;AN=2;DP4=0,0,11,3;MQ=26	GT:PL	1/1:190,42,0
7	29942558	.	G	A	163	.	DP=15;VDB=1.66153e-05;SGB=-0.686358;MQSB=0.583333;MQ0F=0;AC=2;AN=2;DP4=0,0,12,2;MQ=32	GT:PL	1/1:190,42,0
9	20364125	.	A	G	163	.	DP=15;VDB=0.00142453;SGB=-0.683931;MQSB=1;MQ0F=0;AC=2;AN=2;DP4=0,0,1,12;MQ=31	GT:PL	1/1:190,39,0
1	22650994	.	G	A	164	.	DP=15;VDB=8.12205e-08;SGB=-0.688148;MQSB=0.153846;MQ0F=0;AC=2;AN=2;DP4=0,0,13,2;MQ=28	GT:PL	1/1:191,45,0
1	44685404	.	A	G	164	.	DP=15;VDB=0.0779094;SGB=-0.683931;MQSB=0.935229;MQ0F=0;AC=2;AN=2;DP4=0,0,8,5;MQ=25	GT:PL	1/1:191,39,0
1	45164377	.	T	C	164	.	DP=15;VDB=1.39205e-06;SGB=-0.688148;MQSB=0.900862;MQ0F=0;AC=2;AN=2;DP4=0,0,11,4;MQ=26	GT:PL	1/1:191,45,0
10	29875436	.	T	C	164	.	DP=15;VDB=7.2814e-05;SGB=-0.680642;MQSB=0.982603;MQ0F=0;AC=2;AN=2;DP4=0,0,6,6;MQ=25	GT:PL	1/1:191,36,0
11	38013625	.	T	A	164	.	DP=15;VDB=4.40819e-06;SGB=-0.670168;MQSB=0.857112;MQ0F=0;AC=2;AN=2;DP4=0,0,5,5;MQ=35	GT:PL	1/1:191,30,0
12	24404784	.	G	T	164	.	DP=15;VDB=0.0878282;SGB=-0.688148;MQSB=0.829029;MQ0F=0;AC=2;AN=2;DP4=0,0,10,5;MQ=26	GT:PL	1/1:191,42,0
13	21537833	.	T	A	164	.	DP=15;VDB=0.0255909;SGB=-0.686358;MQSB=1;MQ0F=0;AC=2;AN=2;DP4=0,0,9,5;MQ=25	GT:PL	1/1:191,42,0
14	46944187	.	G	A	164	.	DP=15;VDB=0.0801277;SGB=-0.676189;MQSB=0.950952;MQ0F=0;AC=2;AN=2;DP4=0,0,6,5;MQ=30	GT:PL	1/1:191,33,0
16	9956216	.	T	G	164	.	DP=15;VDB=2.00626e-07;SGB=-0.680642;MQSB=1;MQ0F=0;AC=2;AN=2;DP4=0,0,4,8;MQ=25	GT:PL	1/1:191,36,0
16	31821509	.	A	G	164	.	DP=15;VDB=1.53669e-07;SGB=-0.680642;MQSB=1;MQ0F=0;AC=2;AN=2;DP4=0,0,4,8;MQ=25	GT:PL	1/1:191,36,0
17	21134999	.	G	A	164	.	DP=15;VDB=3.52768e-09;SGB=-0.688148;MQSB=0.430095;MQ0F=0;AC=2;AN=2;DP4=0,0,12,3;MQ=33	GT:PL	1/1:191,45,0
17	42066975	.	T	G	164	.	DP=15;VDB=1.01536e-05;SGB=-0.686358;MQSB=1;MQ0F=0;AC=2;AN=2;DP4=0,0,3,11;MQ=25	GT:PL	1/1:191,42,0
19	10286818	.	T	C	164	.	DP=15;VDB=7.51235e-07;SGB=-0.686358;MQSB=1;MQ0F=0;AC=2;AN=2;DP4=0,0,3,11;MQ=25	GT:PL	1/1:191,42,0
22	18712020	.	A	T	164	.	DP=15;VDB=1.2402e-08;SGB=-0.688148;MQSB=0.966484;MQ0F=0;AC=2;AN=2;DP4=0,0,4,11;MQ=25	GT:PL	1/1:191,45,0
24	21510246	.	T	C	164	.	DP=15;VDB=9.00613e-08;SGB=-0.688148;MQSB=0.653846;MQ0F=0;AC=2;AN=2;DP4=0,0,2,13;MQ=27	GT:PL	1/1:191,45,0
3	20916845	.	C	G	164	.	DP=15;VDB=1.93196e-09;SGB=-0.688148;MQ0F=0;AC=2;AN=2;DP4=0,0,15,0;MQ=37	GT:PL	1/1:191,45,0
3	37531791	.	T	C	164	.	DP=15;VDB=0.000160202;SGB=-0.686358;MQSB=1;MQ0F=0;AC=2;AN=2;DP4=0,0,13,1;MQ=31	GT:PL	1/1:191,42,0
3	45360098	.	T	G	164	.	DP=15;VDB=5.99406e-06;SGB=-0.686358;MQSB=1;MQ0F=0;AC=2;AN=2;DP4=0,0,3,11;MQ=25	GT:PL	1/1:191,42,0
4	9585523	.	C	A	164	.	DP=15;VDB=0.000840607;SGB=-0.683931;MQSB=1;MQ0F=0;AC=2;AN=2;DP4=0,0,4,9;MQ=25	GT:PL	1/1:191,39,0
4	9585524	.	A	C	164	.	DP=15;VDB=0.000628215;SGB=-0.680642;MQSB=1;MQ0F=0;AC=2;AN=2;DP4=0,0,4,8;MQ=25	GT:PL	1/1:191,36,0
5	22987926	.	G	A	164	.	DP=15;VDB=7.59789e-06;SGB=-0.686358;MQSB=1;MQ0F=0;AC=2;AN=2;DP4=0,0,3,11;MQ=25	GT:PL	1/1:191,42,0
5	60886642	.	A	T	164	.	DP=15;VDB=0.00703784;SGB=-0.688148;MQSB=0.91051;MQ0F=0;AC=2;AN=2;DP4=0,0,12,3;MQ=27	GT:PL	1/1:191,45,0
6	10880460	.	T	G	164	.	DP=15;VDB=0.0003554;SGB=-0.686358;MQSB=0.927743;MQ0F=0.266667;AC=2;AN=2;DP4=0,0,6,8;MQ=20	GT:PL	1/1:191,42,0
6	39528516	.	C	T	164	.	DP=15;VDB=1.72106e-08;SGB=-0.688148;MQ0F=0;AC=2;AN=2;DP4=0,0,0,15;MQ=37	GT:PL	1/1:191,45,0
6	39528517	.	A	G	164	.	DP=15;VDB=1.72106e-08;SGB=-0.688148;MQ0F=0;AC=2;AN=2;DP4=0,0,0,15;MQ=37	GT:PL	1/1:191,45,0
6	39528529	.	A	G	164	.	DP=15;VDB=1.72106e-08;SGB=-0.688148;MQ0F=0;AC=2;AN=2;DP4=0,0,0,15;MQ=37	GT:PL	1/1:191,45,0
7	40710806	.	C	T	164	.	DP=15;VDB=0.000127286;SGB=-0.686358;MQSB=0.416667;MQ0F=0;AC=2;AN=2;DP4=0,0,2,12;MQ=31	GT:PL	1/1:191,42,0
7	57537276	.	A	C	164	.	DP=15;VDB=9.49507e-07;SGB=-0.686358;MQSB=1;MQ0F=0;AC=2;AN=2;DP4=0,0,3,11;MQ=25	GT:PL	1/1:191,42,0
8	31702181	.	A	T	164	.	DP=15;VDB=8.33484e-08;SGB=-0.688148;MQSB=1;MQ0F=0;AC=2;AN=2;DP4=0,0,10,5;MQ=25	GT:PL	1/1:191,42,0
9	13133961	.	A	C	164	.	DP=15;VDB=4.87491e-05;SGB=-0.662043;MQSB=0.730948;MQ0F=0;AC=2;AN=2;DP4=0,0,4,5;MQ=29	GT:PL	1/1:191,27,0
1	8952327	.	A	G	165	.	DP=15;VDB=0.000158022;SGB=-0.688148;MQSB=0.981007;MQ0F=0.0666667;AC=2;AN=2;DP4=0,0,11,4;MQ=23	GT:PL	1/1:192,45,0
1	21957407	.	A	C	165	.	DP=15;VDB=0.00225526;SGB=-0.683931;MQSB=0.314383;MQ0F=0;AC=2;AN=2;DP4=0,0,3,10;MQ=31	GT:PL	1/1:192,39,0
20	9973944	.	G	A	165	.	DP=15;VDB=2.8344e-08;SGB=-0.688148;MQSB=1;MQ0F=0;AC=2;AN=2;DP4=0,0,1,14;MQ=29	GT:PL	1/1:192,45,0
20	20435804	.	A	C	165	.	DP=15;VDB=0.0165404;SGB=-0.683931;MQSB=0.496585;MQ0F=0;AC=2;AN=2;DP4=0,0,3,10;MQ=28	GT:PL	1/1:192,39,0
23	19953432	.	T	C	165	.	DP=15;VDB=3.22203e-07;SGB=-0.680642;MQSB=0.793923;MQ0F=0;AC=2;AN=2;DP4=0,0,8,4;MQ=26	GT:PL	1/1:192,36,0
3	51789004	.	A	G	165	.	DP=15;VDB=3.51673e-06;SGB=-0.688148;MQSB=0.807692;MQ0F=0;AC=2;AN=2;DP4=0,0,13,2;MQ=29	GT:PL	1/1:192,45,0
3	53287652	.	T	C	165	.	DP=15;VDB=6.96023e-05;SGB=-0.688148;MQSB=0.653846;MQ0F=0;AC=2;AN=2;DP4=0,0,2,13;MQ=27	GT:PL	1/1:192,45,0
4	15800682	.	C	T	165	.	DP=15;VDB=0.00398791;SGB=-0.680642;MQSB=0.982603;MQ0F=0;AC=2;AN=2;DP4=0,0,6,6;MQ=25	GT:PL	1/1:192,36,0
4	17735741	.	A	G	165	.	DP=15;VDB=0.00019325;SGB=-0.680642;MQSB=0.6;MQ0F=0;AC=2;AN=2;DP4=0,0,2,10;MQ=29	GT:PL	1/1:192,36,0
6	30219671	.	C	T	165	.	DP=15;VDB=0.0512963;SGB=-0.680642;MQSB=0.857404;MQ0F=0;AC=2;AN=2;DP4=0,0,3,9;MQ=27	GT:PL	1/1:192,36,0
9	48944115	.	T	C	165	.	DP=15;VDB=7.73801e-05;SGB=-0.688148;MQSB=0.769231;MQ0F=0;AC=2;AN=2;DP4=0,0,2,13;MQ=27	GT:PL	1/1:192,45,0
12	27376249	.	C	T	166	.	DP=15;VDB=1.0381e-05;SGB=-0.680642;MQSB=0.982603;MQ0F=0;AC=2;AN=2;DP4=0,0,6,6;MQ=25	GT:PL	1/1:193,36,0
12	27376250	.	T	C	166	.	DP=15;VDB=1.0381e-05;SGB=-0.680642;MQSB=0.982603;MQ0F=0;AC=2;AN=2;DP4=0,0,6,6;MQ=25	GT:PL	1/1:193,36,0
12	28834558	.	T	C	166	.	DP=15;VDB=6.52913e-05;SGB=-0.680642;MQSB=0.838008;MQ0F=0;AC=2;AN=2;DP4=0,0,7,5;MQ=26	GT:PL	1/1:193,36,0
13	35261968	.	A	T	166	.	DP=15;VDB=0.00204843;SGB=-0.686358;MQSB=1;MQ0F=0;AC=2;AN=2;DP4=0,0,4,10;MQ=25	GT:PL	1/1:193,42,0
14	14824623	.	C	T	166	.	DP=15;VDB=4.88236e-07;SGB=-0.688148;MQSB=1;MQ0F=0;AC=2;AN=2;DP4=0,0,1,14;MQ=30	GT:PL	1/1:193,45,0
14	41011410	.	A	T	166	.	DP=15;VDB=1.81429e-07;SGB=-0.683931;MQSB=1;MQ0F=0;AC=2;AN=2;DP4=0,0,8,5;MQ=25	GT:PL	1/1:193,39,0
16	27296675	.	A	G	166	.	DP=15;VDB=3.77151e-07;SGB=-0.683931;MQSB=0.636364;MQ0F=0;AC=2;AN=2;DP4=0,0,11,2;MQ=33	GT:PL	1/1:193,39,0
20	51386714	.	A	G	166	.	DP=15;VDB=0.0238868;SGB=-0.680642;MQSB=0.982603;MQ0F=0;AC=2;AN=2;DP4=0,0,6,6;MQ=25	GT:PL	1/1:193,36,0
21	13816567	.	T	G	166	.	DP=15;VDB=8.56209e-08;SGB=-0.683931;MQSB=1;MQ0F=0;AC=2;AN=2;DP4=0,0,8,5;MQ=25	GT:PL	1/1:193,39,0
22	20290135	.	A	G	166	.	DP=15;VDB=1.19856e-05;SGB=-0.662043;MQSB=1;MQ0F=0;AC=2;AN=2;DP4=0,0,1,8;MQ=35	GT:PL	1/1:193,27,0
23	7155834	.	A	G	166	.	DP=15;VDB=0.00032762;SGB=-0.680642;MQSB=0.962269;MQ0F=0;AC=2;AN=2;DP4=0,0,3,9;MQ=26	GT:PL	1/1:193,36,0
23	16733796	.	T	G	166	.	DP=15;VDB=0.00339482;SGB=-0.680642;MQSB=0.896474;MQ0F=0;AC=2;AN=2;DP4=0,0,7,5;MQ=29	GT:PL	1/1:193,36,0
24	14438378	.	T	C	166	.	DP=15;VDB=0.000148157;SGB=-0.688148;MQSB=0.966484;MQ0F=0;AC=2;AN=2;DP4=0,0,11,4;MQ=25	GT:PL	1/1:193,45,0
25	5857007	.	T	C	166	.	DP=15;VDB=4.71195e-07;SGB=-0.680642;MQSB=0.382304;MQ0F=0;AC=2;AN=2;DP4=0,0,9,3;MQ=32	GT:PL	1/1:193,36,0
3	21948834	.	T	C	166	.	DP=15;VDB=1.84366e-05;SGB=-0.676189;MQSB=1;MQ0F=0;AC=2;AN=2;DP4=0,0,10,1;MQ=34	GT:PL	1/1:193,33,0
3	28619265	.	C	T	166	.	DP=15;VDB=7.81265e-08;SGB=-0.688148;MQSB=0.966484;MQ0F=0;AC=2;AN=2;DP4=0,0,11,4;MQ=25	GT:PL	1/1:193,45,0
3	35289768	.	T	C	166	.	DP=15;VDB=0.00344293;SGB=-0.686358;MQSB=0.852144;MQ0F=0;AC=2;AN=2;DP4=0,0,10,4;MQ=26	GT:PL	1/1:193,42,0
3	59595324	.	A	G	166	.	DP=15;VDB=0.206325;SGB=-0.688148;MQSB=1;MQ0F=0;AC=2;AN=2;DP4=0,0,14,1;MQ=33	GT:PL	1/1:193,45,0
4	17265181	.	A	G	166	.	DP=15;VDB=6.84973e-05;SGB=-0.686358;MQSB=1;MQ0F=0;AC=2;AN=2;DP4=0,0,13,1;MQ=33	GT:PL	1/1:193,42,0
5	24290963	.	T	C	166	.	DP=15;VDB=0.00131895;SGB=-0.688148;MQSB=1;MQ0F=0;AC=2;AN=2;DP4=0,0,14,1;MQ=34	GT:PL	1/1:193,45,0
6	26888675	.	A	G	166	.	DP=15;VDB=5.43163e-05;SGB=-0.686358;MQSB=0.197899;MQ0F=0;AC=2;AN=2;DP4=0,0,9,5;MQ=27	GT:PL	1/1:193,42,0
6	37722511	.	G	T	166	.	DP=15;VDB=8.61133e-06;SGB=-0.683931;MQSB=1;MQ0F=0;AC=2;AN=2;DP4=0,0,8,5;MQ=25	GT:PL	1/1:193,39,0
6	37850056	.	A	G	166	.	DP=15;VDB=3.72022e-07;SGB=-0.686358;MQSB=1;MQ0F=0;AC=2;AN=2;DP4=0,0,9,5;MQ=25	GT:PL	1/1:193,42,0
7	545896	.	G	T	166	.	DP=15;VDB=0.000808692;SGB=-0.688148;MQSB=1;MQ0F=0;AC=2;AN=2;DP4=0,0,3,12;MQ=25	GT:PL	1/1:193,45,0
8	16223024	.	G	A	166	.	DP=15;VDB=0.000402992;SGB=-0.686358;MQSB=0.75;MQ0F=0;AC=2;AN=2;DP4=0,0,12,2;MQ=28	GT:PL	1/1:193,42,0
10	20142793	.	C	G	167	.	DP=15;VDB=6.83391e-06;SGB=-0.670168;MQSB=0.916482;MQ0F=0;AC=2;AN=2;DP4=0,0,7,3;MQ=35	GT:PL	1/1:194,30,0
10	32844065	.	A	G	167	.	DP=15;VDB=0.00658368;SGB=-0.688148;MQSB=0.829029;MQ0F=0;AC=2;AN=2;DP4=0,0,10,5;MQ=26	GT:PL	1/1:194,45,0
12	23663359	.	T	C	167	.	DP=15;VDB=0.00241143;SGB=-0.686358;RPB=1;MQB=1;MQSB=0.954207;BQB=1;MQ0F=0;AC=2;AN=2;DP4=1,0,9,5;MQ=26	GT:PL	1/1:194,20,0
13	46169545	.	G	A	167	.	DP=15;VDB=0.00264409;SGB=-0.686358;MQSB=1;MQ0F=0;AC=2;AN=2;DP4=0,0,4,10;MQ=25	GT:PL	1/1:194,42,0
14	15784956	.	G	A	167	.	DP=15;VDB=2.46898e-05;SGB=-0.686358;MQSB=0.778801;MQ0F=0;AC=2;AN=2;DP4=0,0,10,4;MQ=25	GT:PL	1/1:194,42,0
14	27701170	.	A	G	167	.	DP=15;VDB=0.00630807;SGB=-0.686358;MQSB=0.527292;MQ0F=0;AC=2;AN=2;DP4=0,0,10,4;MQ=28	GT:PL	1/1:194,42,0
18	20499999	.	C	T	167	.	DP=15;VDB=0.000112278;SGB=-0.683931;MQSB=0.961166;MQ0F=0;AC=2;AN=2;DP4=0,0,7,6;MQ=25	GT:PL	1/1:194,39,0
18	38309933	.	T	C	167	.	DP=15;VDB=4.67251e-07;SGB=-0.686358;MQSB=1;MQ0F=0;AC=2;AN=2;DP4=0,0,9,5;MQ=25	GT:PL	1/1:194,42,0
2	42931577	.	T	C	167	.	DP=15;VDB=2.11114e-06;SGB=-0.680642;MQSB=0.95494;MQ0F=0;AC=2;AN=2;DP4=0,0,5,7;MQ=25	GT:PL	1/1:194,36,0
4	31751357	.	A	G	167	.	DP=15;VDB=3.5564e-06;SGB=-0.688148;MQSB=1;MQ0F=0;AC=2;AN=2;DP4=0,0,4,11;MQ=25	GT:PL	1/1:194,45,0
7	30493543	.	T	A	167	.	DP=15;VDB=0.0194139;SGB=-0.688148;MQSB=0.264034;MQ0F=0.333333;AC=2;AN=2;DP4=0,0,11,4;MQ=24	GT:PL	1/1:194,45,0
8	45419370	.	A	C	167	.	DP=15;VDB=3.25712e-06;SGB=-0.686358;MQSB=1;MQ0F=0;AC=2;AN=2;DP4=0,0,8,6;MQ=25	GT:PL	1/1:194,42,0
1	53432604	.	A	G	168	.	DP=15;VDB=1.25875e-05;SGB=-0.688148;MQSB=1;MQ0F=0;AC=2;AN=2;DP4=0,0,3,12;MQ=25	GT:PL	1/1:195,45,0
10	43739749	.	G	A	168	.	DP=15;VDB=1.75585e-06;SGB=-0.688148;MQSB=0.687289;MQ0F=0;AC=2;AN=2;DP4=0,0,3,12;MQ=25	GT:PL	1/1:195,45,0
12	24404617	.	A	G	168	.	DP=15;VDB=0.000160951;SGB=-0.688148;MQSB=1;MQ0F=0;AC=2;AN=2;DP4=0,0,1,14;MQ=32	GT:PL	1/1:195,45,0
13	31294573	.	G	A	168	.	DP=15;VDB=0.0327914;SGB=-0.680642;RPB=1;MQB=0.916667;MQSB=0.945959;BQB=0.333333;MQ0F=0;ICB=1;HOB=0.5;AC=1;AN=2;DP4=1,1,8,4;MQ=36	GT:PL	0/1:203,0,32
14	6879409	.	C	T	168	.	DP=15;VDB=7.96393e-05;SGB=-0.688148;MQSB=1;MQ0F=0;AC=2;AN=2;DP4=0,0,10,5;MQ=25	GT:PL	1/1:195,45,0
14	7633256	.	T	C	168	.	DP=15;VDB=2.63492e-07;SGB=-0.676189;MQSB=0.564628;MQ0F=0;AC=2;AN=2;DP4=0,0,6,5;MQ=27	GT:PL	1/1:195,33,0
14	24029177	.	A	T	168	.	DP=15;VDB=1.79261e-08;SGB=-0.688148;MQSB=1;MQ0F=0;AC=2;AN=2;DP4=0,0,3,12;MQ=25	GT:PL	1/1:195,45,0
14	40019782	.	G	T	168	.	DP=15;VDB=0.234625;SGB=-0.688148;MQSB=1;MQ0F=0;AC=2;AN=2;DP4=0,0,3,12;MQ=25	GT:PL	1/1:195,45,0
16	2641494	.	C	A	168	.	DP=15;VDB=1.06446e-07;SGB=-0.688148;MQSB=1;MQ0F=0;AC=2;AN=2;DP4=0,0,3,12;MQ=25	GT:PL	1/1:195,45,0
16	30451371	.	A	T	168	.	DP=15;VDB=1.36968e-05;SGB=-0.688148;MQSB=0.735784;MQ0F=0;AC=2;AN=2;DP4=0,0,4,11;MQ=27	GT:PL	1/1:195,45,0
16	50253471	.	A	G	168	.	DP=15;VDB=2.63778e-06;SGB=-0.686358;MQSB=1;MQ0F=0;AC=2;AN=2;DP4=0,0,8,6;MQ=25	GT:PL	1/1:195,42,0
17	37363900	.	C	T	168	.	DP=15;VDB=0.000270463;SGB=-0.686358;MQSB=1;MQ0F=0;AC=2;AN=2;DP4=0,0,13,1;MQ=31	GT:PL	1/1:195,42,0
17	45256151	.	A	G	168	.	DP=15;VDB=4.9664e-06;SGB=-0.688148;MQSB=1;MQ0F=0;AC=2;AN=2;DP4=0,0,10,5;MQ=25	GT:PL	1/1:195,45,0
17	47108113	.	T	C	168	.	DP=15;VDB=9.73088e-07;SGB=-0.686358;MQSB=0.960789;MQ0F=0;AC=2;AN=2;DP4=0,0,10,4;MQ=25	GT:PL	1/1:195,42,0
18	1040938	.	T	C	168	.	DP=15;VDB=0.0014262;SGB=-0.680642;MQSB=0.125315;MQ0F=0;AC=2;AN=2;DP4=0,0,4,8;MQ=28	GT:PL	1/1:195,36,0
18	14511466	.	T	C	168	.	DP=15;VDB=0.000990579;SGB=-0.688148;MQSB=0.829029;MQ0F=0;AC=2;AN=2;DP4=0,0,10,5;MQ=25	GT:PL	1/1:195,45,0
19	25332073	.	G	A	168	.	DP=15;VDB=2.98413e-05;SGB=-0.662043;MQSB=0.924584;MQ0F=0;AC=2;AN=2;DP4=0,0,3,6;MQ=37	GT:PL	1/1:195,27,0
2	19431174	.	G	C	168	.	DP=15;VDB=2.00655e-07;SGB=-0.676189;MQSB=0.100573;MQ0F=0.0666667;AC=2;AN=2;DP4=0,0,8,3;MQ=29	GT:PL	1/1:195,33,0
2	49875413	.	G	A	168	.	DP=15;VDB=0.000951447;SGB=-0.688148;MQSB=1;MQ0F=0;AC=2;AN=2;DP4=0,0,3,12;MQ=25	GT:PL	1/1:195,45,0
2	49875419	.	G	A	168	.	DP=15;VDB=0.000951447;SGB=-0.688148;MQSB=1;MQ0F=0;AC=2;AN=2;DP4=0,0,3,12;MQ=25	GT:PL	1/1:195,45,0
20	1650639	.	A	G	168	.	DP=15;VDB=2.45144e-07;SGB=-0.688148;MQSB=1;MQ0F=0;AC=2;AN=2;DP4=0,0,1,14;MQ=33	GT:PL	1/1:195,45,0
22	9937747	.	C	A	168	.	DP=15;VDB=3.95358e-08;SGB=-0.688148;MQSB=0.829029;MQ0F=0;AC=2;AN=2;DP4=0,0,10,5;MQ=24	GT:PL	1/1:195,45,0
23	23731024	.	C	A	168	.	DP=15;VDB=2.07847e-05;SGB=-0.688148;MQSB=0.153846;MQ0F=0;AC=2;AN=2;DP4=0,0,13,2;MQ=28	GT:PL	1/1:195,45,0
23	27459729	.	T	G	168	.	DP=15;VDB=8.77678e-08;SGB=-0.688148;MQSB=1;MQ0F=0;AC=2;AN=2;DP4=0,0,3,12;MQ=25	GT:PL	1/1:195,45,0
23	27459769	.	A	G	168	.	DP=15;VDB=4.61726e-09;SGB=-0.688148;MQSB=1;MQ0F=0;AC=2;AN=2;DP4=0,0,3,12;MQ=25	GT:PL	1/1:195,45,0
3	59589410	.	T	A	168	.	DP=15;VDB=0.0245756;SGB=-0.686358;MQSB=0.875173;MQ0F=0;AC=2;AN=2;DP4=0,0,6,8;MQ=25	GT:PL	1/1:195,42,0
5	19347885	.	C	T	168	.	DP=15;VDB=6.67943e-06;SGB=-0.688148;MQSB=1;MQ0F=0;AC=2;AN=2;DP4=0,0,3,12;MQ=25	GT:PL	1/1:195,45,0
5	35015075	.	C	T	168	.	DP=15;VDB=2.5055e-06;SGB=-0.688148;MQSB=0.91051;MQ0F=0;AC=2;AN=2;DP4=0,0,12,3;MQ=26	GT:PL	1/1:195,45,0
6	35489447	.	T	A	168	.	DP=15;VDB=2.36146e-07;SGB=-0.688148;MQSB=1;MQ0F=0;AC=2;AN=2;DP4=0,0,1,14;MQ=30	GT:PL	1/1:195,45,0
7	33853382	.	A	G	168	.	DP=15;VDB=1.90871e-07;SGB=-0.688148;MQSB=0.153846;MQ0F=0;AC=2;AN=2;DP4=0,0,13,2;MQ=28	GT:PL	1/1:195,45,0
7	37521626	.	C	T	168	.	DP=15;VDB=4.39463e-08;SGB=-0.688148;MQSB=1;MQ0F=0;AC=2;AN=2;DP4=0,0,3,12;MQ=25	GT:PL	1/1:195,45,0
7	37521638	.	A	G	168	.	DP=15;VDB=4.39463e-08;SGB=-0.688148;MQSB=1;MQ0F=0;AC=2;AN=2;DP4=0,0,3,12;MQ=25	GT:PL	1/1:195,45,0
7	37521662	.	C	T	168	.	DP=15;VDB=4.39463e-08;SGB=-0.688148;MQSB=1;MQ0F=0;AC=2;AN=2;DP4=0,0,3,12;MQ=25	GT:PL	1/1:195,45,0
7	37521665	.	T	C	168	.	DP=15;VDB=4.39463e-08;SGB=-0.688148;MQSB=1;MQ0F=0;AC=2;AN=2;DP4=0,0,3,12;MQ=25	GT:PL	1/1:195,45,0
7	37521692	.	G	A	168	.	DP=15;VDB=4.39463e-08;SGB=-0.688148;MQSB=1;MQ0F=0;AC=2;AN=2;DP4=0,0,3,12;MQ=25	GT:PL	1/1:195,45,0
9	38448582	.	G	T	168	.	DP=15;VDB=0.000149869;SGB=-0.651104;MQSB=0.900802;MQ0F=0;AC=2;AN=2;DP4=0,0,5,3;MQ=37	GT:PL	1/1:195,24,0
1	8607161	.	T	C	169	.	DP=15;VDB=0.00330712;SGB=-0.688148;MQSB=0.77274;MQ0F=0;AC=2;AN=2;DP4=0,0,11,4;MQ=25	GT:PL	1/1:196,45,0
1	25101661	.	A	G	169	.	DP=15;VDB=9.71317e-06;SGB=-0.686358;MQSB=1;MQ0F=0;AC=2;AN=2;DP4=0,0,9,5;MQ=25	GT:PL	1/1:196,42,0
1	29562455	.	A	G	169	.	DP=15;VDB=4.32266e-05;SGB=-0.651104;MQSB=1;MQ0F=0;AC=2;AN=2;DP4=0,0,2,6;MQ=37	GT:PL	1/1:196,24,0
1	47025062	.	G	T	169	.	DP=15;VDB=3.93858e-05;SGB=-0.688148;MQSB=0.976835;MQ0F=0;AC=2;AN=2;DP4=0,0,3,12;MQ=25	GT:PL	1/1:196,45,0
11	7275711	.	A	G	169	.	DP=15;VDB=0.751229;SGB=-0.686358;MQSB=1;MQ0F=0;AC=2;AN=2;DP4=0,0,9,5;MQ=25	GT:PL	1/1:196,42,0
12	4578501	.	C	G	169	.	DP=15;VDB=0.000280578;SGB=-0.686358;MQSB=1;MQ0F=0;AC=2;AN=2;DP4=0,0,9,5;MQ=25	GT:PL	1/1:196,42,0
12	16310452	.	C	T	169	.	DP=15;VDB=0.000223195;SGB=-0.688148;MQSB=1;MQ0F=0;AC=2;AN=2;DP4=0,0,10,5;MQ=25	GT:PL	1/1:196,45,0
12	24837586	.	C	T	169	.	DP=15;VDB=4.16327e-05;SGB=-0.686358;MQSB=0.927743;MQ0F=0;AC=2;AN=2;DP4=0,0,8,6;MQ=25	GT:PL	1/1:196,42,0
12	33345779	.	A	G	169	.	DP=15;VDB=0.00754779;SGB=-0.686358;MQSB=0.583333;MQ0F=0;AC=2;AN=2;DP4=0,0,2,12;MQ=29	GT:PL	1/1:196,42,0
14	38506222	.	G	T	169	.	DP=15;VDB=3.76124e-06;SGB=-0.688148;MQSB=1;MQ0F=0;AC=2;AN=2;DP4=0,0,8,7;MQ=25	GT:PL	1/1:196,45,0
15	1821455	.	A	G	169	.	DP=15;VDB=1.20339e-07;SGB=-0.686358;MQSB=1;MQ0F=0;AC=2;AN=2;DP4=0,0,9,5;MQ=25	GT:PL	1/1:196,42,0
15	23616504	.	T	G	169	.	DP=15;VDB=1.29931e-05;SGB=-0.688148;MQSB=1;MQ0F=0;AC=2;AN=2;DP4=0,0,14,1;MQ=30	GT:PL	1/1:196,45,0
16	46014314	.	G	A	169	.	DP=15;VDB=1.61999e-06;SGB=-0.686358;MQSB=1;MQ0F=0;AC=2;AN=2;DP4=0,0,8,6;MQ=25	GT:PL	1/1:196,42,0
17	25272694	.	A	G	169	.	DP=15;VDB=1.04003e-07;SGB=-0.686358;MQSB=1;MQ0F=0;AC=2;AN=2;DP4=0,0,9,5;MQ=25	GT:PL	1/1:196,42,0
17	44309160	.	C	T	169	.	DP=15;VDB=0.000609466;SGB=-0.686358;MQSB=1;MQ0F=0;AC=2;AN=2;DP4=0,0,9,5;MQ=25	GT:PL	1/1:196,42,0
18	19096555	.	C	T	169	.	DP=15;VDB=1.96473e-07;SGB=-0.676189;MQSB=1;MQ0F=0;AC=2;AN=2;DP4=0,0,9,2;MQ=37	GT:PL	1/1:196,33,0
18	41210374	.	T	C	169	.	DP=15;VDB=2.26241e-06;SGB=-0.686358;MQSB=1;MQ0F=0;AC=2;AN=2;DP4=0,0,9,5;MQ=25	GT:PL	1/1:196,42,0
19	24907917	.	C	G	169	.	DP=15;VDB=0.00264851;SGB=-0.683931;MQSB=0.272727;MQ0F=0;AC=2;AN=2;DP4=0,0,2,11;MQ=29	GT:PL	1/1:196,39,0
23	20007205	.	A	T	169	.	DP=15;VDB=0.00076988;SGB=-0.688148;MQSB=0.872525;MQ0F=0;AC=2;AN=2;DP4=0,0,4,11;MQ=26	GT:PL	1/1:196,45,0
23	27591953	.	C	T	169	.	DP=15;VDB=6.63727e-06;SGB=-0.686358;MQSB=1;MQ0F=0;AC=2;AN=2;DP4=0,0,4,10;MQ=25	GT:PL	1/1:196,42,0
24	20445369	.	T	A	169	.	DP=15;VDB=0.000156576;SGB=-0.688148;MQSB=1;MQ0F=0;AC=2;AN=2;DP4=0,0,10,5;MQ=25	GT:PL	1/1:196,45,0
3	58069227	.	C	T	169	.	DP=15;VDB=0.000649436;SGB=-0.676189;MQSB=0.333333;MQ0F=0;AC=2;AN=2;DP4=0,0,2,9;MQ=30	GT:PL	1/1:196,33,0
5	14808131	.	T	G	169	.	DP=15;VDB=0.000411079;SGB=-0.683931;RPB=1;MQB=1;MQSB=0.740818;BQB=1;MQ0F=0;AC=2;AN=2;DP4=1,0,7,6;MQ=29	GT:PL	1/1:196,5,0
9	26021405	.	G	C	169	.	DP=15;VDB=1.06804e-07;SGB=-0.686358;MQSB=1;MQ0F=0;AC=2;AN=2;DP4=0,0,9,5;MQ=25	GT:PL	1/1:196,42,0
1	54023056	.	T	C	170	.	DP=15;VDB=0.000615557;SGB=-0.688148;MQSB=0.939413;MQ0F=0;AC=2;AN=2;DP4=0,0,6,9;MQ=25	GT:PL	1/1:197,45,0
10	20573831	.	C	T	170	.	DP=15;VDB=6.7576e-07;SGB=-0.683931;MQSB=0.470358;MQ0F=0;AC=2;AN=2;DP4=0,0,6,7;MQ=27	GT:PL	1/1:197,39,0
10	37785447	.	C	G	170	.	DP=15;VDB=0.000388824;SGB=-0.686358;MQSB=1;MQ0F=0;AC=2;AN=2;DP4=0,0,13,1;MQ=34	GT:PL	1/1:197,42,0
12	30552420	.	T	G	170	.	DP=15;VDB=0.00310047;SGB=-0.686358;MQSB=0.991701;MQ0F=0;AC=2;AN=2;DP4=0,0,8,6;MQ=26	GT:PL	1/1:197,42,0
19	14572762	.	G	A	170	.	DP=15;VDB=1.08289e-06;SGB=-0.683931;MQSB=1;MQ0F=0;AC=2;AN=2;DP4=0,0,5,8;MQ=25	GT:PL	1/1:197,39,0
20	712727	.	A	G	170	.	DP=15;VDB=1.39205e-06;SGB=-0.688148;MQSB=0.430095;MQ0F=0;AC=2;AN=2;DP4=0,0,12,3;MQ=28	GT:PL	1/1:197,45,0
20	2522687	.	T	C	170	.	DP=15;VDB=5.76359e-07;SGB=-0.683931;MQSB=1;MQ0F=0;AC=2;AN=2;DP4=0,0,4,9;MQ=25	GT:PL	1/1:197,39,0
21	19868802	.	T	C	170	.	DP=15;VDB=2.3655e-05;SGB=-0.683931;MQSB=0.772727;MQ0F=0;AC=2;AN=2;DP4=0,0,2,11;MQ=33	GT:PL	1/1:197,39,0
3	31491750	.	C	T	170	.	DP=15;VDB=1.5606e-06;SGB=-0.683931;MQSB=1;MQ0F=0;AC=2;AN=2;DP4=0,0,4,9;MQ=25	GT:PL	1/1:197,39,0
4	2775689	.	A	C	170	.	DP=15;VDB=0.000202851;SGB=-0.686358;MQSB=1;MQ0F=0;AC=2;AN=2;DP4=0,0,13,1;MQ=31	GT:PL	1/1:197,42,0
4	15102704	.	G	C	170	.	DP=15;VDB=0.616855;SGB=-0.686358;MQSB=1;MQ0F=0;AC=2;AN=2;DP4=0,0,8,6;MQ=25	GT:PL	1/1:197,42,0
6	8283547	.	C	T	170	.	DP=15;VDB=1.4553e-06;SGB=-0.683931;MQSB=0.363636;MQ0F=0;AC=2;AN=2;DP4=0,0,2,11;MQ=30	GT:PL	1/1:197,39,0
6	29053154	.	G	A	170	.	DP=15;VDB=2.94884e-05;SGB=-0.683931;MQSB=1;MQ0F=0;AC=2;AN=2;DP4=0,0,4,9;MQ=25	GT:PL	1/1:197,39,0
6	39477758	.	G	T	170	.	DP=15;VDB=0.00501565;SGB=-0.688148;MQSB=0.307692;MQ0F=0;AC=2;AN=2;DP4=0,0,2,13;MQ=29	GT:PL	1/1:197,45,0
7	27183274	.	C	T	170	.	DP=15;VDB=8.62878e-08;SGB=-0.686358;MQSB=1;MQ0F=0;AC=2;AN=2;DP4=0,0,1,13;MQ=32	GT:PL	1/1:197,42,0
7	41065083	.	T	C	170	.	DP=15;VDB=1.19755e-06;SGB=-0.686358;MQSB=1;MQ0F=0;AC=2;AN=2;DP4=0,0,4,10;MQ=25	GT:PL	1/1:197,42,0
7	73492805	.	T	A	170	.	DP=15;VDB=7.36729e-07;SGB=-0.683931;RPB=1;MQB=1;MQSB=0.714506;BQB=1;MQ0F=0;AC=2;AN=2;DP4=0,1,7,6;MQ=26	GT:PL	1/1:197,17,0
8	28049125	.	T	C	170	.	DP=15;VDB=5.83086e-05;SGB=-0.686358;MQSB=0.166667;MQ0F=0;AC=2;AN=2;DP4=0,0,2,12;MQ=28	GT:PL	1/1:197,42,0
9	30972402	.	A	G	170	.	DP=15;VDB=0.000392316;SGB=-0.688148;MQSB=0.807692;MQ0F=0;AC=2;AN=2;DP4=0,0,13,2;MQ=29	GT:PL	1/1:197,45,0
1	24179919	.	C	T	171	.	DP=15;VDB=0.000704574;SGB=-0.662043;MQSB=0.857143;MQ0F=0;AC=2;AN=2;DP4=0,0,2,7;MQ=35	GT:PL	1/1:198,27,0
10	7251322	.	C	T	171	.	DP=15;VDB=1.72106e-08;SGB=-0.688148;MQSB=0.966484;MQ0F=0;AC=2;AN=2;DP4=0,0,11,4;MQ=25	GT:PL	1/1:198,45,0
10	7251324	.	G	C	171	.	DP=15;VDB=2.05256e-08;SGB=-0.688148;MQSB=0.966484;MQ0F=0;AC=2;AN=2;DP4=0,0,11,4;MQ=25	GT:PL	1/1:198,45,0
11	30279075	.	T	G	171	.	DP=15;VDB=2.97019e-06;SGB=-0.688148;MQSB=0.730769;MQ0F=0;AC=2;AN=2;DP4=0,0,13,2;MQ=28	GT:PL	1/1:198,45,0
13	32863701	.	A	G	171	.	DP=15;VDB=6.21829e-07;SGB=-0.688148;MQSB=0.900862;MQ0F=0;AC=2;AN=2;DP4=0,0,11,4;MQ=26	GT:PL	1/1:198,45,0
14	46608399	.	G	A	171	.	DP=15;VDB=5.16824e-09;SGB=-0.688148;MQSB=0.976835;MQ0F=0;AC=2;AN=2;DP4=0,0,3,12;MQ=25	GT:PL	1/1:198,45,0
16	12083756	.	G	A	171	.	DP=15;VDB=7.91448e-08;SGB=-0.688148;MQSB=1;MQ0F=0;AC=2;AN=2;DP4=0,0,1,14;MQ=32	GT:PL	1/1:198,45,0
17	46000434	.	A	G	171	.	DP=15;VDB=6.56539e-07;SGB=-0.683931;MQSB=0.828239;MQ0F=0;AC=2;AN=2;DP4=0,0,7,6;MQ=25	GT:PL	1/1:198,39,0
17	53150998	.	A	G	171	.	DP=15;VDB=1.60055e-06;SGB=-0.688148;MQSB=1;MQ0F=0;AC=2;AN=2;DP4=0,0,14,1;MQ=33	GT:PL	1/1:198,45,0
18	48232779	.	C	A	171	.	DP=15;VDB=4.42941e-07;SGB=-0.688148;MQSB=1;MQ0F=0;AC=2;AN=2;DP4=0,0,1,14;MQ=33	GT:PL	1/1:198,45,0
2	26154168	.	G	T	171	.	DP=15;VDB=3.60194e-05;SGB=-0.686358;MQSB=0.973096;MQ0F=0;AC=2;AN=2;DP4=0,0,3,11;MQ=25	GT:PL	1/1:198,42,0
2	30307606	.	C	T	171	.	DP=15;VDB=2.01508e-05;SGB=-0.688148;MQSB=1;MQ0F=0;AC=2;AN=2;DP4=0,0,1,14;MQ=30	GT:PL	1/1:198,45,0
20	32146438	.	T	G	171	.	DP=15;VDB=3.82749e-07;SGB=-0.683931;MQSB=1;MQ0F=0;AC=2;AN=2;DP4=0,0,1,12;MQ=36	GT:PL	1/1:198,39,0
21	10702726	.	A	C	171	.	DP=15;VDB=9.28624e-09;SGB=-0.688148;MQSB=1;MQ0F=0;AC=2;AN=2;DP4=0,0,10,5;MQ=25	GT:PL	1/1:198,45,0
24	3382162	.	C	A	171	.	DP=15;VDB=5.51151e-07;SGB=-0.688148;MQSB=1;MQ0F=0;AC=2;AN=2;DP4=0,0,14,1;MQ=35	GT:PL	1/1:198,42,0
3	38211269	.	T	A	171	.	DP=15;VDB=3.84724e-05;SGB=-0.683931;MQSB=0.363636;MQ0F=0;AC=2;AN=2;DP4=0,0,2,11;MQ=30	GT:PL	1/1:198,36,0
3	52951869	.	A	T	171	.	DP=15;VDB=3.07254e-06;SGB=-0.688148;MQSB=0.769231;MQ0F=0;AC=2;AN=2;DP4=0,0,2,13;MQ=27	GT:PL	1/1:198,45,0
3	60751538	.	G	A	171	.	DP=15;VDB=0.335261;SGB=-0.686358;MQSB=1;MQ0F=0;AC=2;AN=2;DP4=0,0,5,9;MQ=25	GT:PL	1/1:198,42,0
5	17223517	.	T	G	171	.	DP=15;VDB=0.000131389;SGB=-0.683931;MQSB=0.997028;MQ0F=0;AC=2;AN=2;DP4=0,0,9,4;MQ=27	GT:PL	1/1:198,39,0
5	47557019	.	T	C	171	.	DP=15;VDB=2.41297e-08;SGB=-0.688148;MQSB=0.687289;MQ0F=0;AC=2;AN=2;DP4=0,0,3,12;MQ=25	GT:PL	1/1:198,45,0
5	49122264	.	A	G	171	.	DP=15;VDB=6.89562e-05;SGB=-0.680642;MQSB=1;MQ0F=0;AC=2;AN=2;DP4=0,0,11,1;MQ=36	GT:PL	1/1:198,36,0
6	42383203	.	G	T	171	.	DP=15;VDB=3.41652e-08;SGB=-0.688148;MQSB=0.114218;MQ0F=0.4;AC=2;AN=2;DP4=0,0,7,8;MQ=19	GT:PL	1/1:198,45,0
8	36971681	.	C	T	171	.	DP=15;VDB=6.95523e-07;SGB=-0.683931;MQSB=0.0474718;MQ0F=0;AC=2;AN=2;DP4=0,0,9,4;MQ=32	GT:PL	1/1:198,39,0
9	20813129	.	G	A	171	.	DP=15;VDB=0.000708984;SGB=-0.688148;MQSB=1;MQ0F=0;AC=2;AN=2;DP4=0,0,5,10;MQ=25	GT:PL	1/1:198,45,0
9	33088626	.	G	A	171	.	DP=15;VDB=0.0469434;SGB=-0.686358;MQSB=0.83527;MQ0F=0;AC=2;AN=2;DP4=0,0,5,9;MQ=25	GT:PL	1/1:198,42,0
9	34280309	.	G	A	171	.	DP=15;VDB=0.000981349;SGB=-0.686358;MQSB=0.778801;MQ0F=0;AC=2;AN=2;DP4=0,0,10,4;MQ=25	GT:PL	1/1:198,42,0
KN150273.1	58786	.	G	C	171	.	DP=15;VDB=1.16789e-06;SGB=-0.688148;MQSB=1;MQ0F=0;AC=2;AN=2;DP4=0,0,10,5;MQ=25	GT:PL	1/1:198,45,0
1	2293890	.	T	C	172	.	DP=15;VDB=3.01588e-09;SGB=-0.688148;MQSB=1;MQ0F=0;AC=2;AN=2;DP4=0,0,4,11;MQ=25	GT:PL	1/1:199,45,0
10	7251332	.	A	T	172	.	DP=15;VDB=4.51212e-08;SGB=-0.688148;MQSB=0.966484;MQ0F=0;AC=2;AN=2;DP4=0,0,11,4;MQ=25	GT:PL	1/1:199,45,0
11	28176806	.	A	G	172	.	DP=15;VDB=7.91448e-08;SGB=-0.688148;MQSB=1;MQ0F=0;AC=2;AN=2;DP4=0,0,1,14;MQ=32	GT:PL	1/1:199,45,0
12	16310473	.	T	C	172	.	DP=15;VDB=0.000142782;SGB=-0.688148;MQSB=1;MQ0F=0;AC=2;AN=2;DP4=0,0,10,5;MQ=25	GT:PL	1/1:199,45,0
12	16310476	.	T	C	172	.	DP=15;VDB=0.000173185;SGB=-0.688148;MQSB=1;MQ0F=0;AC=2;AN=2;DP4=0,0,10,5;MQ=25	GT:PL	1/1:199,45,0
12	16310482	.	T	C	172	.	DP=15;VDB=0.000223195;SGB=-0.688148;MQSB=1;MQ0F=0;AC=2;AN=2;DP4=0,0,10,5;MQ=25	GT:PL	1/1:199,45,0
12	22414880	.	C	T	172	.	DP=15;VDB=1.24103e-07;SGB=-0.688148;MQSB=1;MQ0F=0;AC=2;AN=2;DP4=0,0,4,11;MQ=25	GT:PL	1/1:199,45,0
13	23597084	.	G	A	172	.	DP=15;VDB=0.00116787;SGB=-0.680642;MQSB=1;MQ0F=0;AC=2;AN=2;DP4=0,0,1,11;MQ=37	GT:PL	1/1:199,36,0
13	36869146	.	C	T	172	.	DP=15;VDB=0.000153721;SGB=-0.688148;MQSB=1;MQ0F=0;AC=2;AN=2;DP4=0,0,10,5;MQ=25	GT:PL	1/1:199,45,0
14	24727366	.	A	G	172	.	DP=15;VDB=0.00051151;SGB=-0.688148;MQSB=1;MQ0F=0;AC=2;AN=2;DP4=0,0,4,11;MQ=25	GT:PL	1/1:199,45,0
15	25547413	.	C	T	172	.	DP=15;VDB=0.213204;SGB=-0.688148;MQSB=1;MQ0F=0;AC=2;AN=2;DP4=0,0,10,5;MQ=25	GT:PL	1/1:199,45,0
17	36786263	.	C	T	172	.	DP=15;VDB=2.88105e-07;SGB=-0.688148;MQSB=1;MQ0F=0;AC=2;AN=2;DP4=0,0,10,5;MQ=25	GT:PL	1/1:199,45,0
17	45256148	.	G	T	172	.	DP=15;VDB=5.24813e-06;SGB=-0.688148;MQSB=1;MQ0F=0;AC=2;AN=2;DP4=0,0,10,5;MQ=25	GT:PL	1/1:199,45,0
18	7494029	.	G	T	172	.	DP=15;VDB=2.50043e-05;SGB=-0.688148;MQSB=1;MQ0F=0;AC=2;AN=2;DP4=0,0,10,5;MQ=25	GT:PL	1/1:199,45,0
18	45566741	.	T	C	172	.	DP=15;VDB=2.43286e-09;SGB=-0.688148;MQSB=1;MQ0F=0;AC=2;AN=2;DP4=0,0,10,5;MQ=25	GT:PL	1/1:199,45,0
2	38171049	.	T	C	172	.	DP=15;VDB=9.0165e-05;SGB=-0.688148;MQSB=1;MQ0F=0;AC=2;AN=2;DP4=0,0,10,5;MQ=25	GT:PL	1/1:199,45,0
2	38171052	.	T	C	172	.	DP=15;VDB=9.0165e-05;SGB=-0.688148;MQSB=1;MQ0F=0;AC=2;AN=2;DP4=0,0,10,5;MQ=25	GT:PL	1/1:199,45,0
2	48355490	.	T	C	172	.	DP=15;VDB=1.7207e-09;SGB=-0.688148;MQSB=1;MQ0F=0;AC=2;AN=2;DP4=0,0,10,5;MQ=25	GT:PL	1/1:199,45,0
20	29147574	.	G	A	172	.	DP=15;VDB=9.99568e-08;SGB=-0.683931;RPB=1;MQB=1;MQSB=0.714506;BQB=1;MQ0F=0;AC=2;AN=2;DP4=1,0,6,7;MQ=35	GT:PL	1/1:199,8,0
20	50156951	.	A	G	172	.	DP=15;VDB=4.22285e-05;SGB=-0.688148;MQSB=1;MQ0F=0;AC=2;AN=2;DP4=0,0,10,5;MQ=25	GT:PL	1/1:199,45,0
20	50156954	.	G	T	172	.	DP=15;VDB=4.22285e-05;SGB=-0.688148;MQSB=1;MQ0F=0;AC=2;AN=2;DP4=0,0,10,5;MQ=25	GT:PL	1/1:199,45,0
20	50156963	.	G	A	172	.	DP=15;VDB=5.19646e-05;SGB=-0.688148;MQSB=1;MQ0F=0;AC=2;AN=2;DP4=0,0,10,5;MQ=25	GT:PL	1/1:199,45,0
21	37502518	.	T	G	172	.	DP=15;VDB=1.58617e-08;SGB=-0.688148;MQSB=1;MQ0F=0;AC=2;AN=2;DP4=0,0,10,5;MQ=25	GT:PL	1/1:199,45,0
22	13917572	.	A	G	172	.	DP=15;VDB=2.19984e-09;SGB=-0.688148;MQSB=1;MQ0F=0;AC=2;AN=2;DP4=0,0,10,5;MQ=25	GT:PL	1/1:199,45,0
22	13917573	.	C	T	172	.	DP=15;VDB=2.19984e-09;SGB=-0.688148;MQSB=1;MQ0F=0;AC=2;AN=2;DP4=0,0,10,5;MQ=25	GT:PL	1/1:199,45,0
22	13917574	.	A	G	172	.	DP=15;VDB=2.19984e-09;SGB=-0.688148;MQSB=1;MQ0F=0;AC=2;AN=2;DP4=0,0,10,5;MQ=25	GT:PL	1/1:199,45,0
22	24907378	.	A	T	172	.	DP=15;VDB=5.07731e-06;SGB=-0.688148;MQSB=0.658617;MQ0F=0.2;AC=2;AN=2;DP4=0,0,4,11;MQ=21	GT:PL	1/1:199,45,0
23	4918547	.	G	A	172	.	DP=15;VDB=9.74966e-06;SGB=-0.688148;MQSB=0.77274;MQ0F=0;AC=2;AN=2;DP4=0,0,4,11;MQ=25	GT:PL	1/1:199,45,0
24	17277207	.	G	A	172	.	DP=15;VDB=1.06447e-07;SGB=-0.688148;MQSB=1;MQ0F=0;AC=2;AN=2;DP4=0,0,10,5;MQ=25	GT:PL	1/1:199,45,0
4	16549158	.	T	G	172	.	DP=15;VDB=0.0353997;SGB=-0.683931;MQSB=1;MQ0F=0;AC=2;AN=2;DP4=0,0,1,12;MQ=35	GT:PL	1/1:199,39,0
5	23696630	.	A	G	172	.	DP=15;VDB=4.39463e-08;SGB=-0.688148;MQSB=1;MQ0F=0;AC=2;AN=2;DP4=0,0,10,5;MQ=25	GT:PL	1/1:199,45,0
6	27825756	.	T	C	172	.	DP=15;VDB=9.28624e-09;SGB=-0.688148;MQSB=1;MQ0F=0;AC=2;AN=2;DP4=0,0,10,5;MQ=25	GT:PL	1/1:199,45,0
7	456483	.	G	A	172	.	DP=15;VDB=3.19643e-08;SGB=-0.688148;MQSB=0.230769;MQ0F=0;AC=2;AN=2;DP4=0,0,13,2;MQ=29	GT:PL	1/1:199,45,0
7	25546662	.	T	G	172	.	DP=15;VDB=3.74487e-06;SGB=-0.686358;MQSB=1;MQ0F=0;AC=2;AN=2;DP4=0,0,1,13;MQ=35	GT:PL	1/1:199,42,0
7	32326064	.	C	A	172	.	DP=15;VDB=0.162982;SGB=-0.686358;MQSB=0.896649;MQ0F=0;AC=2;AN=2;DP4=0,0,3,11;MQ=26	GT:PL	1/1:199,39,0
7	42795597	.	G	C	172	.	DP=15;VDB=4.11654e-07;SGB=-0.688148;MQSB=1;MQ0F=0;AC=2;AN=2;DP4=0,0,10,5;MQ=25	GT:PL	1/1:199,45,0
7	50060853	.	T	C	172	.	DP=15;VDB=2.00597e-05;SGB=-0.670168;MQSB=0.857112;MQ0F=0;AC=2;AN=2;DP4=0,0,5,5;MQ=28	GT:PL	1/1:199,30,0
7	50075423	.	C	A	172	.	DP=15;VDB=1.89251e-08;SGB=-0.688148;MQSB=1;MQ0F=0;AC=2;AN=2;DP4=0,0,10,5;MQ=25	GT:PL	1/1:199,45,0
7	50075435	.	G	A	172	.	DP=15;VDB=1.89252e-08;SGB=-0.688148;MQSB=1;MQ0F=0;AC=2;AN=2;DP4=0,0,10,5;MQ=25	GT:PL	1/1:199,45,0
7	50075438	.	G	A	172	.	DP=15;VDB=1.89252e-08;SGB=-0.688148;MQSB=1;MQ0F=0;AC=2;AN=2;DP4=0,0,10,5;MQ=25	GT:PL	1/1:199,45,0
7	50075452	.	G	A	172	.	DP=15;VDB=1.34648e-08;SGB=-0.688148;MQSB=1;MQ0F=0;AC=2;AN=2;DP4=0,0,10,5;MQ=25	GT:PL	1/1:199,45,0
7	50075480	.	G	A	172	.	DP=15;VDB=1.99781e-08;SGB=-0.688148;MQSB=1;MQ0F=0;AC=2;AN=2;DP4=0,0,10,5;MQ=25	GT:PL	1/1:199,45,0
7	51058728	.	T	C	172	.	DP=15;VDB=6.62623e-07;SGB=-0.680642;MQSB=0.0249144;MQ0F=0;AC=2;AN=2;DP4=0,0,8,4;MQ=29	GT:PL	1/1:199,36,0
7	69676308	.	A	G	172	.	DP=15;VDB=0.000525539;SGB=-0.686358;MQSB=1;MQ0F=0;AC=2;AN=2;DP4=0,0,8,6;MQ=25	GT:PL	1/1:199,42,0
8	15264106	.	T	C	172	.	DP=15;VDB=0.823921;SGB=-0.670168;RPB=1;MQB=1;MQSB=0.475476;BQB=1;MQ0F=0;AC=2;AN=2;DP4=1,0,4,6;MQ=33	GT:PL	1/1:199,10,0
8	21212078	.	A	C	172	.	DP=15;VDB=1.7699e-07;SGB=-0.688148;MQSB=1;MQ0F=0;AC=2;AN=2;DP4=0,0,10,5;MQ=25	GT:PL	1/1:199,45,0
8	31702179	.	T	A	172	.	DP=15;VDB=6.18212e-08;SGB=-0.688148;MQSB=1;MQ0F=0;AC=2;AN=2;DP4=0,0,10,5;MQ=25	GT:PL	1/1:199,45,0
8	53962302	.	C	T	172	.	DP=15;VDB=3.38278e-07;SGB=-0.688148;MQSB=1;MQ0F=0;AC=2;AN=2;DP4=0,0,10,5;MQ=25	GT:PL	1/1:199,45,0
9	6681963	.	T	C	172	.	DP=15;VDB=3.28613e-06;SGB=-0.676189;MQSB=0.309786;MQ0F=0;AC=2;AN=2;DP4=0,0,8,3;MQ=31	GT:PL	1/1:199,33,0
9	12613412	.	C	G	172	.	DP=15;VDB=3.89948e-05;SGB=-0.688148;MQSB=0.809825;MQ0F=0;AC=2;AN=2;DP4=0,0,12,3;MQ=27	GT:PL	1/1:199,45,0
9	38211654	.	C	T	172	.	DP=15;VDB=4.11263e-06;SGB=-0.688148;MQSB=1;MQ0F=0;AC=2;AN=2;DP4=0,0,10,5;MQ=25	GT:PL	1/1:199,45,0
9	38211655	.	C	T	172	.	DP=15;VDB=4.11263e-06;SGB=-0.688148;MQSB=1;MQ0F=0;AC=2;AN=2;DP4=0,0,10,5;MQ=25	GT:PL	1/1:199,45,0
KN150273.1	58777	.	A	G	172	.	DP=15;VDB=1.25304e-06;SGB=-0.688148;MQSB=1;MQ0F=0;AC=2;AN=2;DP4=0,0,10,5;MQ=25	GT:PL	1/1:199,45,0
KN150273.1	58801	.	C	T	172	.	DP=15;VDB=6.14385e-07;SGB=-0.688148;MQSB=1;MQ0F=0;AC=2;AN=2;DP4=0,0,10,5;MQ=25	GT:PL	1/1:199,45,0
KN150273.1	58807	.	C	T	172	.	DP=15;VDB=8.79589e-07;SGB=-0.688148;MQSB=1;MQ0F=0;AC=2;AN=2;DP4=0,0,10,5;MQ=25	GT:PL	1/1:199,45,0
1	39618614	.	T	G	173	.	DP=15;VDB=0.135972;SGB=-0.686358;MQSB=1;MQ0F=0;AC=2;AN=2;DP4=0,0,4,10;MQ=25	GT:PL	1/1:200,42,0
11	14093778	.	A	T	173	.	DP=15;VDB=5.04545e-05;SGB=-0.688148;MQSB=1;MQ0F=0;AC=2;AN=2;DP4=0,0,4,11;MQ=25	GT:PL	1/1:200,45,0
11	41771141	.	T	C	173	.	DP=15;VDB=7.09595e-05;SGB=-0.688148;MQSB=1;MQ0F=0;AC=2;AN=2;DP4=0,0,4,11;MQ=25	GT:PL	1/1:200,45,0
13	32863698	.	G	A	173	.	DP=15;VDB=6.60359e-07;SGB=-0.688148;MQSB=0.900862;MQ0F=0;AC=2;AN=2;DP4=0,0,11,4;MQ=26	GT:PL	1/1:200,45,0
15	30249850	.	T	C	173	.	DP=15;VDB=4.90581e-05;SGB=-0.686358;RPB=1;MQB=1;MQSB=0.461538;BQB=1;MQ0F=0;AC=2;AN=2;DP4=0,1,2,12;MQ=30	GT:PL	1/1:200,24,0
16	40613533	.	G	T	173	.	DP=15;VDB=2.43286e-09;SGB=-0.688148;MQSB=1;MQ0F=0;AC=2;AN=2;DP4=0,0,4,11;MQ=25	GT:PL	1/1:200,45,0
18	44608416	.	G	A	173	.	DP=15;VDB=1.03453e-06;SGB=-0.686358;MQSB=0.966012;MQ0F=0;AC=2;AN=2;DP4=0,0,7,7;MQ=25	GT:PL	1/1:200,42,0
22	18946731	.	G	A	173	.	DP=15;VDB=0.0046754;SGB=-0.683931;MQSB=1;MQ0F=0;AC=2;AN=2;DP4=0,0,5,8;MQ=25	GT:PL	1/1:200,39,0
23	21447260	.	T	C	173	.	DP=15;VDB=4.00839e-09;SGB=-0.688148;MQSB=0.966484;MQ0F=0;AC=2;AN=2;DP4=0,0,4,11;MQ=25	GT:PL	1/1:200,45,0
25	21745521	.	G	A	173	.	DP=15;VDB=8.31042e-06;SGB=-0.686358;MQSB=0.916667;MQ0F=0;AC=2;AN=2;DP4=0,0,12,2;MQ=30	GT:PL	1/1:200,42,0
4	8303304	.	C	T	173	.	DP=15;VDB=1.60064e-06;SGB=-0.686358;RPB=1;MQB=1;MQSB=1;BQB=1;MQ0F=0;AC=2;AN=2;DP4=0,1,1,13;MQ=35	GT:PL	1/1:200,19,0
4	25066512	.	A	G	173	.	DP=15;VDB=1.37929e-05;SGB=-0.680642;MQSB=0.5;MQ0F=0;AC=2;AN=2;DP4=0,0,2,10;MQ=32	GT:PL	1/1:200,36,0
5	60886648	.	C	G	173	.	DP=15;VDB=0.00222306;SGB=-0.688148;MQSB=0.91051;MQ0F=0;AC=2;AN=2;DP4=0,0,12,3;MQ=27	GT:PL	1/1:200,45,0
6	54156783	.	C	G	173	.	DP=15;VDB=1.25718e-06;SGB=-0.686358;MQSB=0.833333;MQ0F=0;AC=2;AN=2;DP4=0,0,12,2;MQ=29	GT:PL	1/1:200,42,0
8	23193995	.	T	A	173	.	DP=15;VDB=3.32157e-06;SGB=-0.683931;MQSB=0.953497;MQ0F=0;AC=2;AN=2;DP4=0,0,4,9;MQ=25	GT:PL	1/1:200,39,0
8	25694163	.	G	A	173	.	DP=15;VDB=1.0112e-07;SGB=-0.688148;MQSB=0.976835;MQ0F=0;AC=2;AN=2;DP4=0,0,3,12;MQ=25	GT:PL	1/1:200,45,0
9	17076778	.	T	C	173	.	DP=15;VDB=0.000162435;SGB=-0.688148;MQSB=0.966484;MQ0F=0;AC=2;AN=2;DP4=0,0,4,11;MQ=25	GT:PL	1/1:200,45,0
9	21055957	.	C	T	173	.	DP=15;VDB=9.34039e-06;SGB=-0.688148;MQSB=1;MQ0F=0;AC=2;AN=2;DP4=0,0,4,11;MQ=25	GT:PL	1/1:200,45,0
9	21055960	.	C	G	173	.	DP=15;VDB=1.29931e-05;SGB=-0.688148;MQSB=1;MQ0F=0;AC=2;AN=2;DP4=0,0,4,11;MQ=25	GT:PL	1/1:200,45,0
9	23816916	.	C	A	173	.	DP=15;VDB=0.000268537;SGB=-0.680642;MQSB=0.151887;MQ0F=0;AC=2;AN=2;DP4=0,0,3,9;MQ=30	GT:PL	1/1:200,36,0
10	35295067	.	A	G	174	.	DP=15;VDB=1.36844e-06;SGB=-0.686358;MQSB=1;MQ0F=0;AC=2;AN=2;DP4=0,0,5,9;MQ=25	GT:PL	1/1:201,42,0
11	14093775	.	T	C	174	.	DP=15;VDB=5.04545e-05;SGB=-0.688148;MQSB=1;MQ0F=0;AC=2;AN=2;DP4=0,0,4,11;MQ=25	GT:PL	1/1:201,45,0
11	27120111	.	C	T	174	.	DP=15;VDB=9.96069e-06;SGB=-0.688148;MQSB=0.872525;MQ0F=0;AC=2;AN=2;DP4=0,0,11,4;MQ=26	GT:PL	1/1:201,45,0
11	30279072	.	G	C	174	.	DP=15;VDB=4.91181e-06;SGB=-0.688148;MQSB=0.730769;MQ0F=0;AC=2;AN=2;DP4=0,0,13,2;MQ=28	GT:PL	1/1:201,45,0
11	42874811	.	C	A	174	.	DP=15;VDB=0.000220233;SGB=-0.683931;MQSB=0.914584;MQ0F=0;AC=2;AN=2;DP4=0,0,10,3;MQ=30	GT:PL	1/1:201,39,0
12	7650399	.	T	G	174	.	DP=15;VDB=1.25718e-06;SGB=-0.686358;MQSB=1;MQ0F=0;AC=2;AN=2;DP4=0,0,8,6;MQ=25	GT:PL	1/1:201,42,0
13	11870428	.	A	G	174	.	DP=15;VDB=2.45148e-07;SGB=-0.683931;MQSB=1;MQ0F=0;AC=2;AN=2;DP4=0,0,5,8;MQ=25	GT:PL	1/1:201,39,0
13	15459022	.	T	C	174	.	DP=15;VDB=1.64743e-09;SGB=-0.688148;MQSB=1;MQ0F=0;AC=2;AN=2;DP4=0,0,6,9;MQ=25	GT:PL	1/1:201,45,0
13	27821687	.	G	C	174	.	DP=15;VDB=1.09972e-05;SGB=-0.683931;MQSB=1;MQ0F=0;AC=2;AN=2;DP4=0,0,5,8;MQ=25	GT:PL	1/1:201,39,0
14	19859281	.	T	A	174	.	DP=15;VDB=8.11476e-05;SGB=-0.686358;MQSB=1;MQ0F=0;AC=2;AN=2;DP4=0,0,13,1;MQ=33	GT:PL	1/1:201,42,0
14	26424992	.	G	C	174	.	DP=15;VDB=2.8305e-06;SGB=-0.686358;MQSB=0.852144;MQ0F=0;AC=2;AN=2;DP4=0,0,10,4;MQ=26	GT:PL	1/1:201,42,0
15	19948658	.	T	A	174	.	DP=15;VDB=2.91287e-05;SGB=-0.688148;MQSB=1;MQ0F=0;AC=2;AN=2;DP4=0,0,1,14;MQ=36	GT:PL	1/1:201,45,0
17	28663164	.	T	C	174	.	DP=15;VDB=1.18404e-07;SGB=-0.683931;MQSB=1;MQ0F=0;AC=2;AN=2;DP4=0,0,5,8;MQ=25	GT:PL	1/1:201,39,0
17	37656043	.	A	G	174	.	DP=15;VDB=1.45364e-06;SGB=-0.686358;MQSB=1;MQ0F=0;AC=2;AN=2;DP4=0,0,1,13;MQ=33	GT:PL	1/1:201,42,0
19	3197735	.	G	A	174	.	DP=15;VDB=0.020843;SGB=-0.680642;MQSB=0.95494;MQ0F=0;AC=2;AN=2;DP4=0,0,5,7;MQ=30	GT:PL	1/1:201,36,0
19	6414396	.	G	A	174	.	DP=15;VDB=0.00254479;SGB=-0.686358;MQSB=0.2628;MQ0F=0;AC=2;AN=2;DP4=0,0,11,3;MQ=31	GT:PL	1/1:201,42,0
19	21155749	.	A	C	174	.	DP=15;VDB=2.51635e-06;SGB=-0.686358;MQSB=0.800737;MQ0F=0;AC=2;AN=2;DP4=0,0,9,5;MQ=26	GT:PL	1/1:201,42,0
19	24906131	.	C	A	174	.	DP=15;VDB=6.88756e-07;SGB=-0.686358;MQSB=0.966012;MQ0F=0;AC=2;AN=2;DP4=0,0,7,7;MQ=25	GT:PL	1/1:201,42,0
2	38946552	.	T	C	174	.	DP=15;VDB=5.29883e-07;SGB=-0.686358;MQSB=0.927743;MQ0F=0;AC=2;AN=2;DP4=0,0,8,6;MQ=25	GT:PL	1/1:201,42,0
20	1650637	.	G	T	174	.	DP=15;VDB=2.19096e-07;SGB=-0.688148;MQSB=1;MQ0F=0;AC=2;AN=2;DP4=0,0,1,14;MQ=33	GT:PL	1/1:201,45,0
20	4115294	.	T	A	174	.	DP=15;VDB=1.65033e-07;SGB=-0.680642;MQSB=0.4;MQ0F=0;AC=2;AN=2;DP4=0,0,2,10;MQ=31	GT:PL	1/1:201,36,0
22	32337834	.	G	A	174	.	DP=15;VDB=0.00401721;SGB=-0.683931;MQSB=0.953497;MQ0F=0;AC=2;AN=2;DP4=0,0,9,4;MQ=36	GT:PL	1/1:201,39,0
23	4918562	.	A	T	174	.	DP=15;VDB=1.38418e-05;SGB=-0.688148;MQSB=0.77274;MQ0F=0;AC=2;AN=2;DP4=0,0,4,11;MQ=25	GT:PL	1/1:201,45,0
23	8797885	.	G	A	174	.	DP=15;VDB=1.2402e-08;SGB=-0.688148;MQSB=1;MQ0F=0;AC=2;AN=2;DP4=0,0,4,11;MQ=25	GT:PL	1/1:201,45,0
23	27440149	.	A	T	174	.	DP=15;VDB=3.97805e-05;SGB=-0.688148;MQSB=0.954207;MQ0F=0;AC=2;AN=2;DP4=0,0,10,5;MQ=25	GT:PL	1/1:201,45,0
25	14028870	.	C	T	174	.	DP=15;VDB=0.144628;SGB=-0.680642;RPB=0.687289;MQB=0.171973;MQSB=0.501405;BQB=0.91051;MQ0F=0.0666667;ICB=1;HOB=0.5;AC=1;AN=2;DP4=3,0,8,4;MQ=28	GT:PL	0/1:207,0,9
25	16877272	.	G	A	174	.	DP=15;VDB=2.14376e-05;SGB=-0.688148;MQSB=1;MQ0F=0;AC=2;AN=2;DP4=0,0,14,1;MQ=32	GT:PL	1/1:201,45,0
6	10880394	.	G	A	174	.	DP=15;VDB=0.000520493;SGB=-0.683931;RPB=1;MQB=1;MQSB=0.939413;BQB=1;MQ0F=0.133333;AC=2;AN=2;DP4=0,1,4,9;MQ=25	GT:PL	1/1:201,31,0
6	13015138	.	T	A	174	.	DP=15;VDB=2.08683e-06;SGB=-0.688148;MQSB=1;MQ0F=0;AC=2;AN=2;DP4=0,0,4,11;MQ=25	GT:PL	1/1:201,45,0
7	44198066	.	A	T	174	.	DP=15;VDB=0.0229265;SGB=-0.688148;MQSB=0.655816;MQ0F=0;AC=2;AN=2;DP4=0,0,10,5;MQ=27	GT:PL	1/1:201,45,0
8	18329389	.	G	T	174	.	DP=15;VDB=1.22702e-06;SGB=-0.686358;MQSB=1;MQ0F=0;AC=2;AN=2;DP4=0,0,13,1;MQ=33	GT:PL	1/1:201,42,0
8	23126975	.	A	G	174	.	DP=15;VDB=2.37836e-06;SGB=-0.676189;MQSB=0.924449;MQ0F=0;AC=2;AN=2;DP4=0,0,7,4;MQ=33	GT:PL	1/1:201,33,0
8	29418593	.	T	G	174	.	DP=15;VDB=4.28795e-06;SGB=-0.683931;MQSB=1;MQ0F=0;AC=2;AN=2;DP4=0,0,5,8;MQ=25	GT:PL	1/1:201,39,0
KN149696.1	200228	.	T	C	174	.	DP=15;VDB=0.000291538;SGB=-0.688148;MQSB=0.984496;MQ0F=0;AC=2;AN=2;DP4=0,0,6,9;MQ=23	GT:PL	1/1:201,45,0
1	53035991	.	G	C	175	.	DP=15;VDB=8.50021e-07;SGB=-0.686358;MQSB=1;MQ0F=0;AC=2;AN=2;DP4=0,0,4,10;MQ=25	GT:PL	1/1:202,42,0
10	6568176	.	G	A	175	.	DP=15;VDB=2.80255e-05;SGB=-0.686358;MQSB=0.927743;MQ0F=0;AC=2;AN=2;DP4=0,0,8,6;MQ=25	GT:PL	1/1:202,42,0
12	28519292	.	G	A	175	.	DP=15;VDB=2.26797e-06;SGB=-0.683931;MQSB=0.961166;MQ0F=0;AC=2;AN=2;DP4=0,0,6,7;MQ=25	GT:PL	1/1:202,39,0
13	47544372	.	G	A	175	.	DP=15;VDB=2.44981e-05;SGB=-0.688148;MQSB=0.829029;MQ0F=0;AC=2;AN=2;DP4=0,0,10,5;MQ=26	GT:PL	1/1:202,45,0
13	47544375	.	C	G	175	.	DP=15;VDB=3.70942e-05;SGB=-0.688148;MQSB=0.829029;MQ0F=0;AC=2;AN=2;DP4=0,0,10,5;MQ=26	GT:PL	1/1:202,45,0
15	16008094	.	T	C	175	.	DP=15;VDB=7.28681e-06;SGB=-0.688148;MQSB=1;MQ0F=0;AC=2;AN=2;DP4=0,0,1,14;MQ=33	GT:PL	1/1:202,45,0
15	32395596	.	T	C	175	.	DP=15;VDB=1.06013e-06;SGB=-0.686358;MQSB=0.875173;MQ0F=0;AC=2;AN=2;DP4=0,0,8,6;MQ=25	GT:PL	1/1:202,42,0
17	7570952	.	C	T	175	.	DP=15;VDB=1.7068e-05;SGB=-0.688148;MQSB=1;MQ0F=0;AC=2;AN=2;DP4=0,0,9,6;MQ=25	GT:PL	1/1:202,45,0
17	7570955	.	G	A	175	.	DP=15;VDB=1.1201e-05;SGB=-0.688148;MQSB=1;MQ0F=0;AC=2;AN=2;DP4=0,0,9,6;MQ=25	GT:PL	1/1:202,45,0
20	2522690	.	G	A	175	.	DP=15;VDB=4.00628e-08;SGB=-0.688148;MQSB=0.829029;MQ0F=0;AC=2;AN=2;DP4=0,0,5,10;MQ=25	GT:PL	1/1:202,45,0
20	29020676	.	C	T	175	.	DP=15;VDB=3.575e-06;SGB=-0.686358;MQSB=1;MQ0F=0;AC=2;AN=2;DP4=0,0,4,10;MQ=25	GT:PL	1/1:202,42,0
20	31290898	.	T	C	175	.	DP=15;VDB=7.23819e-07;SGB=-0.686358;MQSB=1;MQ0F=0;AC=2;AN=2;DP4=0,0,4,10;MQ=25	GT:PL	1/1:202,42,0
21	4987665	.	T	G,A	175	.	DP=15;VDB=8.79586e-07;SGB=-0.688148;MQSB=0.921243;MQ0F=0;AC=1,1;AN=2;DP4=0,0,8,7;MQ=25	GT:PL	1/2:234,126,102,146,0,125
21	6244167	.	C	A	175	.	DP=15;VDB=0.000406608;SGB=-0.686358;MQSB=0.965069;MQ0F=0;AC=2;AN=2;DP4=0,0,9,5;MQ=26	GT:PL	1/1:202,42,0
21	29989122	.	A	G	175	.	DP=15;VDB=0.961824;SGB=-0.686358;MQSB=0.486752;MQ0F=0;AC=2;AN=2;DP4=0,0,5,9;MQ=26	GT:PL	1/1:202,42,0
22	796441	.	G	A	175	.	DP=15;VDB=0.0401475;SGB=-0.676189;MQSB=0.356607;MQ0F=0;AC=2;AN=2;DP4=0,0,5,6;MQ=28	GT:PL	1/1:202,33,0
22	13438086	.	T	C	175	.	DP=15;VDB=1.45364e-06;SGB=-0.686358;MQSB=1;MQ0F=0;AC=2;AN=2;DP4=0,0,2,12;MQ=37	GT:PL	1/1:202,42,0
23	4918514	.	T	C	175	.	DP=15;VDB=1.58209e-06;SGB=-0.688148;MQSB=0.77274;MQ0F=0;AC=2;AN=2;DP4=0,0,4,11;MQ=25	GT:PL	1/1:202,45,0
23	27592015	.	T	C	175	.	DP=15;VDB=5.99406e-06;SGB=-0.686358;MQSB=1;MQ0F=0;AC=2;AN=2;DP4=0,0,4,10;MQ=25	GT:PL	1/1:202,42,0
24	26863014	.	C	G	175	.	DP=15;VDB=0.000440537;SGB=-0.686358;MQSB=1;MQ0F=0;AC=2;AN=2;DP4=0,0,1,13;MQ=36	GT:PL	1/1:202,42,0
3	30573347	.	A	G	175	.	DP=15;VDB=3.41794e-05;SGB=-0.676189;MQSB=0.444444;MQ0F=0;AC=2;AN=2;DP4=0,0,9,2;MQ=31	GT:PL	1/1:202,33,0
3	39099606	.	A	T	175	.	DP=15;VDB=6.08139e-08;SGB=-0.686358;MQSB=1;MQ0F=0;AC=2;AN=2;DP4=0,0,4,10;MQ=25	GT:PL	1/1:202,42,0
3	50359407	.	T	A	175	.	DP=15;VDB=8.12205e-08;SGB=-0.688148;MQSB=1;MQ0F=0;AC=2;AN=2;DP4=0,0,7,8;MQ=25	GT:PL	1/1:202,45,0
3	50726755	.	A	G	175	.	DP=15;VDB=2.77519e-06;SGB=-0.688148;MQSB=0.954207;MQ0F=0;AC=2;AN=2;DP4=0,0,10,5;MQ=25	GT:PL	1/1:202,45,0
4	20511953	.	A	C	175	.	DP=15;VDB=1.03453e-06;SGB=-0.686358;MQSB=1;MQ0F=0;AC=2;AN=2;DP4=0,0,4,10;MQ=25	GT:PL	1/1:202,42,0
5	13823285	.	C	A	175	.	DP=15;VDB=3.43866e-06;SGB=-0.688148;MQSB=0.430095;MQ0F=0;AC=2;AN=2;DP4=0,0,12,3;MQ=28	GT:PL	1/1:202,45,0
5	23156814	.	C	G	175	.	DP=15;VDB=0.000178937;SGB=-0.680642;MQSB=0.594978;MQ0F=0;AC=2;AN=2;DP4=0,0,8,4;MQ=31	GT:PL	1/1:202,36,0
5	32282703	.	G	A	175	.	DP=15;VDB=0.00350315;SGB=-0.683931;MQSB=0.864302;MQ0F=0;AC=2;AN=2;DP4=0,0,9,4;MQ=32	GT:PL	1/1:202,39,0
5	64182974	.	G	T	175	.	DP=15;VDB=0.0103405;SGB=-0.686358;MQSB=1;MQ0F=0;AC=2;AN=2;DP4=0,0,4,10;MQ=25	GT:PL	1/1:202,42,0
6	10335072	.	C	A	175	.	DP=15;VDB=9.71316e-06;SGB=-0.686358;MQSB=1;MQ0F=0;AC=2;AN=2;DP4=0,0,8,6;MQ=25	GT:PL	1/1:202,42,0
7	56104175	.	A	T	175	.	DP=15;VDB=4.87157e-08;SGB=-0.683931;MQSB=0.272727;MQ0F=0;AC=2;AN=2;DP4=0,0,2,11;MQ=29	GT:PL	1/1:202,39,0
8	7117386	.	A	G	175	.	DP=15;VDB=8.90096e-07;SGB=-0.688148;MQSB=1;MQ0F=0;AC=2;AN=2;DP4=0,0,4,11;MQ=25	GT:PL	1/1:202,45,0
8	31702200	.	G	A	175	.	DP=15;VDB=4.06651e-07;SGB=-0.688148;MQSB=0.954207;MQ0F=0;AC=2;AN=2;DP4=0,0,10,5;MQ=25	GT:PL	1/1:202,45,0
8	40286620	.	G	A	175	.	DP=15;VDB=6.78888e-06;SGB=-0.686358;MQSB=1;MQ0F=0;AC=2;AN=2;DP4=0,0,4,10;MQ=25	GT:PL	1/1:202,42,0
9	17076781	.	A	G	175	.	DP=15;VDB=8.88619e-06;SGB=-0.686358;MQSB=1;MQ0F=0;AC=2;AN=2;DP4=0,0,4,10;MQ=25	GT:PL	1/1:202,42,0
1	18418041	.	T	G	176	.	DP=15;VDB=6.86231e-05;SGB=-0.683931;MQSB=0.899815;MQ0F=0;AC=2;AN=2;DP4=0,0,7,6;MQ=25	GT:PL	1/1:203,39,0
12	21423490	.	A	C	176	.	DP=15;VDB=7.15071e-08;SGB=-0.686358;MQSB=1;MQ0F=0;AC=2;AN=2;DP4=0,0,1,13;MQ=37	GT:PL	1/1:203,42,0
13	1583358	.	T	A	176	.	DP=15;VDB=1.23239e-05;SGB=-0.688148;MQSB=0.538462;MQ0F=0;AC=2;AN=2;DP4=0,0,13,2;MQ=29	GT:PL	1/1:203,42,0
14	10956166	.	T	C	176	.	DP=15;VDB=4.96639e-06;SGB=-0.688148;MQSB=0.769231;MQ0F=0;AC=2;AN=2;DP4=0,0,2,13;MQ=27	GT:PL	1/1:203,45,0
14	19859273	.	C	G	176	.	DP=15;VDB=3.3892e-05;SGB=-0.688148;MQSB=1;MQ0F=0;AC=2;AN=2;DP4=0,0,14,1;MQ=33	GT:PL	1/1:203,45,0
16	13788639	.	C	G	176	.	DP=15;VDB=4.30202e-06;SGB=-0.686358;MQSB=1;MQ0F=0;AC=2;AN=2;DP4=0,0,8,6;MQ=25	GT:PL	1/1:203,42,0
21	413097	.	C	T	176	.	DP=15;VDB=4.96469e-06;SGB=-0.683931;MQSB=0.976181;MQ0F=0;AC=2;AN=2;DP4=0,0,8,5;MQ=26	GT:PL	1/1:203,39,0
23	18869296	.	A	T	176	.	DP=15;VDB=0.000134862;SGB=-0.686358;MQSB=0.960789;MQ0F=0;AC=2;AN=2;DP4=0,0,4,10;MQ=25	GT:PL	1/1:203,42,0
23	23473717	.	T	A	176	.	DP=15;VDB=0.0138189;SGB=-0.686358;MQSB=1;MQ0F=0;AC=2;AN=2;DP4=0,0,5,9;MQ=25	GT:PL	1/1:203,42,0
25	23647612	.	C	G	176	.	DP=15;VDB=0.000119746;SGB=-0.676189;MQSB=0.950952;MQ0F=0;AC=2;AN=2;DP4=0,0,5,6;MQ=32	GT:PL	1/1:203,33,0
3	9634087	.	T	C	176	.	DP=15;VDB=2.83221e-05;SGB=-0.686358;MQSB=0.927743;MQ0F=0;AC=2;AN=2;DP4=0,0,8,6;MQ=25	GT:PL	1/1:203,42,0
5	8566264	.	C	T	176	.	DP=15;VDB=0.00852725;SGB=-0.686358;MQSB=0.666667;MQ0F=0;AC=2;AN=2;DP4=0,0,12,2;MQ=33	GT:PL	1/1:203,42,0
5	22797324	.	C	T	176	.	DP=15;VDB=0.000849299;SGB=-0.688148;MQSB=1;MQ0F=0;AC=2;AN=2;DP4=0,0,7,8;MQ=25	GT:PL	1/1:203,42,0
5	34610152	.	A	C	176	.	DP=15;VDB=4.39462e-05;SGB=-0.676189;MQSB=0.333333;MQ0F=0;AC=2;AN=2;DP4=0,0,2,9;MQ=30	GT:PL	1/1:203,33,0
7	27056423	.	G	A	176	.	DP=15;VDB=3.28927e-05;SGB=-0.683931;MQSB=1;MQ0F=0;AC=2;AN=2;DP4=0,0,1,12;MQ=32	GT:PL	1/1:203,39,0
7	28771554	.	G	A	176	.	DP=15;VDB=0.0163693;SGB=-0.688148;MQSB=0.91051;MQ0F=0;AC=2;AN=2;DP4=0,0,12,3;MQ=30	GT:PL	1/1:203,45,0
7	33535770	.	A	G	176	.	DP=15;VDB=3.03031e-08;SGB=-0.688148;MQSB=0.921243;MQ0F=0;AC=2;AN=2;DP4=0,0,7,8;MQ=25	GT:PL	1/1:203,45,0
9	4049193	.	G	A	176	.	DP=15;VDB=0.000186284;SGB=-0.688148;MQSB=1;MQ0F=0;AC=2;AN=2;DP4=0,0,1,14;MQ=35	GT:PL	1/1:203,45,0
9	48944124	.	T	C	176	.	DP=15;VDB=4.99604e-05;SGB=-0.688148;MQSB=0.769231;MQ0F=0;AC=2;AN=2;DP4=0,0,2,13;MQ=27	GT:PL	1/1:203,45,0
1	5505462	.	T	C	177	.	DP=15;VDB=8.95587e-05;SGB=-0.651104;MQSB=0.868321;MQ0F=0;AC=2;AN=2;DP4=0,0,4,4;MQ=35	GT:PL	1/1:204,24,0
1	17753318	.	A	C	177	.	DP=15;VDB=4.18059e-07;SGB=-0.683931;MQSB=1;MQ0F=0;AC=2;AN=2;DP4=0,0,1,12;MQ=36	GT:PL	1/1:204,39,0
1	43791830	.	T	C	177	.	DP=15;VDB=1.24201e-06;SGB=-0.686358;MQSB=1;MQ0F=0;AC=2;AN=2;DP4=0,0,8,6;MQ=25	GT:PL	1/1:204,42,0
1	46157459	.	A	G	177	.	DP=15;VDB=4.32708e-07;SGB=-0.676189;MQSB=1;MQ0F=0;AC=2;AN=2;DP4=0,0,1,10;MQ=37	GT:PL	1/1:204,33,0
1	54023083	.	A	T	177	.	DP=15;VDB=3.21934e-06;SGB=-0.686358;MQSB=1;MQ0F=0;AC=2;AN=2;DP4=0,0,6,8;MQ=25	GT:PL	1/1:204,42,0
13	21537839	.	T	G	177	.	DP=15;VDB=0.0185294;SGB=-0.688148;MQSB=1;MQ0F=0;AC=2;AN=2;DP4=0,0,9,6;MQ=25	GT:PL	1/1:204,45,0
15	16008050	.	A	G	177	.	DP=15;VDB=1.91554e-06;SGB=-0.680642;MQSB=0.857404;MQ0F=0;AC=2;AN=2;DP4=0,0,9,3;MQ=31	GT:PL	1/1:204,36,0
16	26537168	.	G	C	177	.	DP=15;VDB=1.68283e-07;SGB=-0.688148;MQSB=0.778801;MQ0F=0;AC=2;AN=2;DP4=0,0,9,6;MQ=26	GT:PL	1/1:204,45,0
18	23888953	.	A	C	177	.	DP=15;VDB=0.00885852;SGB=-0.662043;MQSB=1;MQ0F=0;AC=2;AN=2;DP4=0,0,2,7;MQ=37	GT:PL	1/1:204,27,0
19	5230420	.	A	G	177	.	DP=15;VDB=6.60699e-06;SGB=-0.688148;MQSB=1;MQ0F=0;AC=2;AN=2;DP4=0,0,5,10;MQ=25	GT:PL	1/1:204,45,0
19	12245212	.	T	C	177	.	DP=15;VDB=0.954067;SGB=-0.686358;MQSB=0.885987;MQ0F=0;AC=2;AN=2;DP4=0,0,7,7;MQ=25	GT:PL	1/1:204,42,0
19	17356508	.	C	T	177	.	DP=15;VDB=0.000699604;SGB=-0.686358;MQSB=1;MQ0F=0;AC=2;AN=2;DP4=0,0,6,8;MQ=25	GT:PL	1/1:204,42,0
20	20795465	.	A	G	177	.	DP=15;VDB=8.11476e-05;SGB=-0.686358;MQSB=0.334895;MQ0F=0;AC=2;AN=2;DP4=0,0,11,3;MQ=27	GT:PL	1/1:204,42,0
20	46742617	.	T	C	177	.	DP=15;VDB=0.00040261;SGB=-0.688148;MQSB=0.976835;MQ0F=0;AC=2;AN=2;DP4=0,0,3,12;MQ=25	GT:PL	1/1:204,45,0
21	413100	.	A	C	177	.	DP=15;VDB=1.41184e-05;SGB=-0.686358;MQSB=0.945959;MQ0F=0;AC=2;AN=2;DP4=0,0,9,5;MQ=25	GT:PL	1/1:204,42,0
21	29988405	.	G	A	177	.	DP=15;VDB=0.000808725;SGB=-0.686358;MQSB=1;MQ0F=0;AC=2;AN=2;DP4=0,0,8,6;MQ=25	GT:PL	1/1:204,42,0
21	29989081	.	C	T	177	.	DP=15;VDB=0.0100057;SGB=-0.686358;RPB=1;MQB=1;MQSB=0.655816;BQB=1;MQ0F=0;AC=2;AN=2;DP4=1,0,9,5;MQ=27	GT:PL	1/1:204,20,0
3	6494295	.	T	A	177	.	DP=15;VDB=5.63097e-05;SGB=-0.676189;MQSB=1;MQ0F=0;AC=2;AN=2;DP4=0,0,1,10;MQ=35	GT:PL	1/1:204,33,0
3	52951881	.	T	C	177	.	DP=15;VDB=1.16789e-06;SGB=-0.688148;MQSB=0.769231;MQ0F=0;AC=2;AN=2;DP4=0,0,2,13;MQ=27	GT:PL	1/1:204,45,0
3	59179143	.	A	T	177	.	DP=15;VDB=2.16956e-07;SGB=-0.686358;MQSB=1;MQ0F=0;AC=2;AN=2;DP4=0,0,8,6;MQ=25	GT:PL	1/1:204,42,0
4	27361008	.	C	T	177	.	DP=15;VDB=5.28853e-06;SGB=-0.686358;MQSB=1;MQ0F=0;AC=2;AN=2;DP4=0,0,1,13;MQ=36	GT:PL	1/1:204,42,0
5	29988798	.	A	T	177	.	DP=15;VDB=6.71375e-05;SGB=-0.686358;MQSB=1;MQ0F=0;AC=2;AN=2;DP4=0,0,13,1;MQ=32	GT:PL	1/1:204,42,0
5	39691205	.	C	T	177	.	DP=15;VDB=5.29951e-05;SGB=-0.688148;MQSB=0.954207;MQ0F=0;AC=2;AN=2;DP4=0,0,10,5;MQ=26	GT:PL	1/1:204,45,0
5	57081693	.	G	C	177	.	DP=15;VDB=2.8322e-05;SGB=-0.686358;MQSB=0.945959;MQ0F=0;AC=2;AN=2;DP4=0,0,9,5;MQ=25	GT:PL	1/1:204,42,0
5	60323299	.	A	T	177	.	DP=15;VDB=1.25695e-07;SGB=-0.688148;MQSB=0.0586635;MQ0F=0;AC=2;AN=2;DP4=0,0,12,3;MQ=28	GT:PL	1/1:204,45,0
6	9770353	.	G	A	177	.	DP=15;VDB=0.000926817;SGB=-0.683931;MQSB=0.545455;MQ0F=0;AC=2;AN=2;DP4=0,0,11,2;MQ=32	GT:PL	1/1:204,39,0
7	39267384	.	G	T	177	.	DP=15;VDB=3.76124e-06;SGB=-0.688148;MQSB=1;MQ0F=0;AC=2;AN=2;DP4=0,0,8,7;MQ=25	GT:PL	1/1:204,45,0
9	41231222	.	C	T	177	.	DP=15;VDB=5.57133e-07;SGB=-0.686358;MQSB=1;MQ0F=0;AC=2;AN=2;DP4=0,0,8,6;MQ=25	GT:PL	1/1:204,42,0
10	40346854	.	T	A	178	.	DP=15;VDB=2.95042e-08;SGB=-0.688148;MQSB=1;MQ0F=0;AC=2;AN=2;DP4=0,0,9,6;MQ=25	GT:PL	1/1:205,45,0
11	18536362	.	T	C	178	.	DP=15;VDB=9.10876e-08;SGB=-0.676189;MQSB=1;MQ0F=0;AC=2;AN=2;DP4=0,0,8,3;MQ=37	GT:PL	1/1:205,33,0
12	25520908	.	A	G	178	.	DP=15;VDB=9.39969e-05;SGB=-0.670168;MQSB=0.916482;MQ0F=0;AC=2;AN=2;DP4=0,0,7,3;MQ=33	GT:PL	1/1:205,30,0
13	18415521	.	T	C	178	.	DP=15;VDB=0.000170048;SGB=-0.688148;MQSB=1;MQ0F=0;AC=2;AN=2;DP4=0,0,9,6;MQ=25	GT:PL	1/1:205,45,0
14	33498465	.	T	G	178	.	DP=15;VDB=8.69703e-05;SGB=-0.686358;MQSB=0.25;MQ0F=0;AC=2;AN=2;DP4=0,0,12,2;MQ=29	GT:PL	1/1:205,42,0
15	12138220	.	T	C	178	.	DP=15;VDB=2.39109e-07;SGB=-0.688148;MQSB=1;MQ0F=0;AC=2;AN=2;DP4=0,0,5,10;MQ=25	GT:PL	1/1:205,45,0
15	16008095	.	G	A	178	.	DP=15;VDB=7.28681e-06;SGB=-0.688148;MQSB=1;MQ0F=0;AC=2;AN=2;DP4=0,0,1,14;MQ=33	GT:PL	1/1:205,45,0
16	5741350	.	T	A	178	.	DP=15;VDB=8.83908e-05;SGB=-0.662043;MQSB=1;MQ0F=0;AC=2;AN=2;DP4=0,0,7,2;MQ=37	GT:PL	1/1:205,27,0
19	5230603	.	T	C	178	.	DP=15;VDB=0.000135062;SGB=-0.688148;MQSB=1;MQ0F=0;AC=2;AN=2;DP4=0,0,9,6;MQ=25	GT:PL	1/1:205,45,0
2	815281	.	C	T	178	.	DP=15;VDB=0.00471245;SGB=-0.688148;MQSB=0.829029;MQ0F=0;AC=2;AN=2;DP4=0,0,10,5;MQ=26	GT:PL	1/1:205,45,0
2	25831007	.	G	A	178	.	DP=15;VDB=0.00100621;SGB=-0.686358;MQSB=0.885987;MQ0F=0;AC=2;AN=2;DP4=0,0,7,7;MQ=25	GT:PL	1/1:205,42,0
2	44774464	.	C	T	178	.	DP=15;VDB=3.1085e-06;SGB=-0.686358;MQSB=0.927743;MQ0F=0;AC=2;AN=2;DP4=0,0,8,6;MQ=25	GT:PL	1/1:205,42,0
21	11295916	.	A	C	178	.	DP=15;VDB=2.0439e-06;SGB=-0.680642;MQSB=0.935451;MQ0F=0;AC=2;AN=2;DP4=0,0,5,7;MQ=28	GT:PL	1/1:205,36,0
21	24508841	.	T	A	178	.	DP=15;VDB=0.0287942;SGB=-0.688148;MQSB=1;MQ0F=0;AC=2;AN=2;DP4=0,0,9,6;MQ=25	GT:PL	1/1:205,45,0
24	9158933	.	T	C	178	.	DP=15;VDB=9.11475e-07;SGB=-0.688148;MQSB=1;MQ0F=0;AC=2;AN=2;DP4=0,0,1,14;MQ=36	GT:PL	1/1:205,45,0
24	25783219	.	T	C	178	.	DP=15;VDB=0.0109955;SGB=-0.688148;MQSB=0.556584;MQ0F=0;AC=2;AN=2;DP4=0,0,12,3;MQ=29	GT:PL	1/1:205,45,0
25	8726278	.	T	C	178	.	DP=15;VDB=1.03957e-05;SGB=-0.688148;MQSB=0.900862;MQ0F=0;AC=2;AN=2;DP4=0,0,4,11;MQ=26	GT:PL	1/1:205,45,0
3	15408017	.	C	T	178	.	DP=15;VDB=1.93285e-07;SGB=-0.688148;MQSB=0.954207;MQ0F=0;AC=2;AN=2;DP4=0,0,10,5;MQ=25	GT:PL	1/1:205,45,0
3	18411622	.	G	A	178	.	DP=15;VDB=0.000636411;SGB=-0.686358;MQSB=0.833333;MQ0F=0;AC=2;AN=2;DP4=0,0,12,2;MQ=29	GT:PL	1/1:205,42,0
3	21033449	.	T	A	178	.	DP=15;VDB=2.98495e-05;SGB=-0.683931;MQSB=0.818182;MQ0F=0;AC=2;AN=2;DP4=0,0,11,2;MQ=35	GT:PL	1/1:205,39,0
3	30951936	.	A	G	178	.	DP=15;VDB=4.88315e-08;SGB=-0.688148;MQSB=1;MQ0F=0;AC=2;AN=2;DP4=0,0,4,11;MQ=25	GT:PL	1/1:205,45,0
3	51788958	.	A	C	178	.	DP=15;VDB=5.71582e-08;SGB=-0.688148;MQSB=0.807692;MQ0F=0;AC=2;AN=2;DP4=0,0,13,2;MQ=29	GT:PL	1/1:205,45,0
3	58756053	.	C	G	178	.	DP=15;VDB=9.3641e-05;SGB=-0.683931;MQSB=0.558035;MQ0F=0;AC=2;AN=2;DP4=0,0,9,4;MQ=27	GT:PL	1/1:205,39,0
6	4219621	.	A	C	178	.	DP=15;VDB=0.000118542;SGB=-0.688148;MQSB=0.900862;MQ0F=0;AC=2;AN=2;DP4=0,0,11,4;MQ=26	GT:PL	1/1:205,45,0
6	38506185	.	A	C	178	.	DP=15;VDB=1.25718e-06;SGB=-0.686358;MQSB=0.966012;MQ0F=0;AC=2;AN=2;DP4=0,0,7,7;MQ=25	GT:PL	1/1:205,42,0
6	47032183	.	A	G	178	.	DP=15;VDB=0.441138;SGB=-0.688148;MQSB=1;MQ0F=0;AC=2;AN=2;DP4=0,0,9,6;MQ=25	GT:PL	1/1:205,45,0
7	50586250	.	C	T	178	.	DP=15;VDB=9.36584e-05;SGB=-0.688148;MQSB=0.976835;MQ0F=0;AC=2;AN=2;DP4=0,0,12,3;MQ=28	GT:PL	1/1:205,45,0
1	7825148	.	G	A	179	.	DP=15;VDB=2.42373e-07;SGB=-0.676189;MQSB=0.643095;MQ0F=0;AC=2;AN=2;DP4=0,0,4,7;MQ=30	GT:PL	1/1:206,33,0
10	8709263	.	T	C	179	.	DP=15;VDB=9.01651e-05;SGB=-0.688148;MQSB=0.735784;MQ0F=0;AC=2;AN=2;DP4=0,0,4,11;MQ=27	GT:PL	1/1:206,45,0
10	15444903	.	C	G	179	.	DP=15;VDB=8.03606e-06;SGB=-0.686358;MQSB=0.945959;MQ0F=0;AC=2;AN=2;DP4=0,0,9,5;MQ=25	GT:PL	1/1:206,42,0
11	1719661	.	C	T	179	.	DP=15;VDB=5.71582e-08;SGB=-0.688148;MQSB=1;MQ0F=0;AC=2;AN=2;DP4=0,0,4,11;MQ=25	GT:PL	1/1:206,45,0
11	10936876	.	C	T	179	.	DP=15;VDB=7.35578e-07;SGB=-0.688148;MQSB=1;MQ0F=0;AC=2;AN=2;DP4=0,0,4,11;MQ=25	GT:PL	1/1:206,45,0
11	16014912	.	A	C	179	.	DP=15;VDB=1.9334e-05;SGB=-0.688148;MQSB=1;MQ0F=0;AC=2;AN=2;DP4=0,0,6,9;MQ=25	GT:PL	1/1:206,45,0
12	17330986	.	C	A	179	.	DP=15;VDB=6.90131e-06;SGB=-0.688148;MQSB=0.970446;MQ0F=0;AC=2;AN=2;DP4=0,0,5,10;MQ=24	GT:PL	1/1:206,45,0
12	22764784	.	A	G	179	.	DP=15;VDB=0.000382279;SGB=-0.683931;MQSB=0.935229;MQ0F=0;AC=2;AN=2;DP4=0,0,5,8;MQ=25	GT:PL	1/1:206,39,0
12	27477109	.	G	A	179	.	DP=15;VDB=0.00751944;SGB=-0.688148;MQSB=0.939413;MQ0F=0;AC=2;AN=2;DP4=0,0,9,6;MQ=25	GT:PL	1/1:206,45,0
12	30327795	.	C	A	179	.	DP=15;VDB=0.00309858;SGB=-0.688148;MQSB=0.829029;MQ0F=0;AC=2;AN=2;DP4=0,0,10,5;MQ=25	GT:PL	1/1:206,45,0
12	43579092	.	C	T	179	.	DP=15;VDB=0.000117437;SGB=-0.688148;MQSB=0.939413;MQ0F=0.0666667;AC=2;AN=2;DP4=0,0,6,9;MQ=23	GT:PL	1/1:206,45,0
13	18415520	.	C	A	179	.	DP=15;VDB=0.000170048;SGB=-0.688148;MQSB=1;MQ0F=0;AC=2;AN=2;DP4=0,0,9,6;MQ=25	GT:PL	1/1:206,45,0
14	19859264	.	C	T	179	.	DP=15;VDB=8.2976e-06;SGB=-0.688148;MQSB=1;MQ0F=0;AC=2;AN=2;DP4=0,0,14,1;MQ=33	GT:PL	1/1:206,45,0
14	21543613	.	A	G	179	.	DP=15;VDB=2.8344e-08;SGB=-0.688148;MQSB=1;MQ0F=0;AC=2;AN=2;DP4=0,0,4,11;MQ=25	GT:PL	1/1:206,45,0
14	21543616	.	G	A	179	.	DP=15;VDB=3.07103e-08;SGB=-0.688148;MQSB=1;MQ0F=0;AC=2;AN=2;DP4=0,0,4,11;MQ=25	GT:PL	1/1:206,45,0
14	24727342	.	A	G	179	.	DP=15;VDB=0.00039572;SGB=-0.688148;MQSB=1;MQ0F=0;AC=2;AN=2;DP4=0,0,4,11;MQ=25	GT:PL	1/1:206,45,0
14	24727351	.	T	C	179	.	DP=15;VDB=0.00039572;SGB=-0.688148;MQSB=1;MQ0F=0;AC=2;AN=2;DP4=0,0,4,11;MQ=25	GT:PL	1/1:206,45,0
15	12138219	.	A	G	179	.	DP=15;VDB=2.39109e-07;SGB=-0.688148;MQSB=1;MQ0F=0;AC=2;AN=2;DP4=0,0,5,10;MQ=25	GT:PL	1/1:206,45,0
15	16008089	.	T	G	179	.	DP=15;VDB=6.6794e-06;SGB=-0.688148;MQSB=1;MQ0F=0;AC=2;AN=2;DP4=0,0,1,14;MQ=33	GT:PL	1/1:206,45,0
17	20704059	.	A	T	179	.	DP=15;VDB=1.72106e-08;SGB=-0.688148;MQSB=1;MQ0F=0;AC=2;AN=2;DP4=0,0,4,11;MQ=25	GT:PL	1/1:206,45,0
17	20704071	.	A	G	179	.	DP=15;VDB=1.72106e-08;SGB=-0.688148;MQSB=1;MQ0F=0;AC=2;AN=2;DP4=0,0,4,11;MQ=25	GT:PL	1/1:206,45,0
17	20704080	.	T	G	179	.	DP=15;VDB=1.72106e-08;SGB=-0.688148;MQSB=1;MQ0F=0;AC=2;AN=2;DP4=0,0,4,11;MQ=25	GT:PL	1/1:206,45,0
17	20704098	.	T	C	179	.	DP=15;VDB=1.72106e-08;SGB=-0.688148;MQSB=1;MQ0F=0;AC=2;AN=2;DP4=0,0,4,11;MQ=25	GT:PL	1/1:206,45,0
17	20705589	.	A	G	179	.	DP=15;VDB=0.843545;SGB=-0.676189;MQSB=0.950952;MQ0F=0;AC=2;AN=2;DP4=0,0,5,6;MQ=27	GT:PL	1/1:206,33,0
17	24423870	.	A	C	179	.	DP=15;VDB=0.0167633;SGB=-0.688148;MQSB=1;MQ0F=0;AC=2;AN=2;DP4=0,0,12,3;MQ=29	GT:PL	1/1:206,45,0
18	12496659	.	A	G	179	.	DP=15;VDB=1.35675e-07;SGB=-0.688148;MQSB=1;MQ0F=0;AC=2;AN=2;DP4=0,0,4,11;MQ=25	GT:PL	1/1:206,45,0
19	3136882	.	T	G	179	.	DP=15;VDB=7.02252e-06;SGB=-0.686358;MQSB=0.75;MQ0F=0;AC=2;AN=2;DP4=0,0,2,12;MQ=34	GT:PL	1/1:206,42,0
19	35132877	.	T	C	179	.	DP=15;VDB=8.79589e-07;SGB=-0.688148;MQSB=1;MQ0F=0;AC=2;AN=2;DP4=0,0,4,11;MQ=25	GT:PL	1/1:206,45,0
2	15614510	.	A	C	179	.	DP=15;VDB=1.52357e-05;SGB=-0.686358;MQSB=0.852144;MQ0F=0;AC=2;AN=2;DP4=0,0,10,4;MQ=26	GT:PL	1/1:206,42,0
20	712730	.	C	T	179	.	DP=15;VDB=1.25304e-06;SGB=-0.688148;MQSB=0.430095;MQ0F=0;AC=2;AN=2;DP4=0,0,12,3;MQ=28	GT:PL	1/1:206,45,0
20	29020713	.	T	C	179	.	DP=15;VDB=3.05925e-09;SGB=-0.688148;MQSB=1;MQ0F=0;AC=2;AN=2;DP4=0,0,4,11;MQ=25	GT:PL	1/1:206,45,0
20	29020720	.	T	C	179	.	DP=15;VDB=2.61382e-09;SGB=-0.688148;MQSB=1;MQ0F=0;AC=2;AN=2;DP4=0,0,4,11;MQ=25	GT:PL	1/1:206,45,0
20	44566994	.	C	A	179	.	DP=15;VDB=1.72106e-08;SGB=-0.688148;MQSB=1;MQ0F=0;AC=2;AN=2;DP4=0,0,4,11;MQ=25	GT:PL	1/1:206,45,0
20	44567000	.	A	G	179	.	DP=15;VDB=1.72106e-08;SGB=-0.688148;MQSB=1;MQ0F=0;AC=2;AN=2;DP4=0,0,4,11;MQ=25	GT:PL	1/1:206,45,0
20	46742620	.	C	T	179	.	DP=15;VDB=0.00040261;SGB=-0.688148;MQSB=0.976835;MQ0F=0;AC=2;AN=2;DP4=0,0,3,12;MQ=25	GT:PL	1/1:206,45,0
21	20904965	.	T	C	179	.	DP=15;VDB=0.00671713;SGB=-0.688148;MQSB=1;MQ0F=0;AC=2;AN=2;DP4=0,0,4,11;MQ=25	GT:PL	1/1:206,45,0
21	39467060	.	G	A	179	.	DP=15;VDB=1.07067e-06;SGB=-0.676189;MQSB=1;MQ0F=0;AC=2;AN=2;DP4=0,0,10,1;MQ=37	GT:PL	1/1:206,33,0
23	19091111	.	A	G	179	.	DP=15;VDB=0.0144286;SGB=-0.688148;MQSB=1;MQ0F=0;AC=2;AN=2;DP4=0,0,4,11;MQ=25	GT:PL	1/1:206,45,0
23	19091117	.	C	T	179	.	DP=15;VDB=0.0153266;SGB=-0.688148;MQSB=1;MQ0F=0;AC=2;AN=2;DP4=0,0,4,11;MQ=25	GT:PL	1/1:206,45,0
24	37743804	.	G	A	179	.	DP=15;VDB=2.58061e-08;SGB=-0.688148;MQSB=1;MQ0F=0;AC=2;AN=2;DP4=0,0,4,11;MQ=25	GT:PL	1/1:206,45,0
24	37743805	.	A	C	179	.	DP=15;VDB=2.58061e-08;SGB=-0.688148;MQSB=1;MQ0F=0;AC=2;AN=2;DP4=0,0,4,11;MQ=25	GT:PL	1/1:206,45,0
25	11706392	.	T	C	179	.	DP=15;VDB=0.0145265;SGB=-0.683931;MQSB=0.207131;MQ0F=0;AC=2;AN=2;DP4=0,0,9,4;MQ=28	GT:PL	1/1:206,39,0
25	13649238	.	T	G	179	.	DP=15;VDB=0.000245271;SGB=-0.683931;MQSB=0.920266;MQ0F=0;AC=2;AN=2;DP4=0,0,7,6;MQ=27	GT:PL	1/1:206,39,0
3	8145730	.	A	G	179	.	DP=15;VDB=4.59431e-07;SGB=-0.688148;MQSB=1;MQ0F=0;AC=2;AN=2;DP4=0,0,4,11;MQ=25	GT:PL	1/1:206,45,0
3	8145735	.	C	G	179	.	DP=15;VDB=1.05049e-06;SGB=-0.688148;MQSB=1;MQ0F=0;AC=2;AN=2;DP4=0,0,4,11;MQ=25	GT:PL	1/1:206,45,0
3	8145757	.	C	T	179	.	DP=15;VDB=1.16789e-06;SGB=-0.688148;MQSB=1;MQ0F=0;AC=2;AN=2;DP4=0,0,4,11;MQ=25	GT:PL	1/1:206,45,0
3	30951915	.	G	A	179	.	DP=15;VDB=4.88315e-08;SGB=-0.688148;MQSB=1;MQ0F=0;AC=2;AN=2;DP4=0,0,4,11;MQ=25	GT:PL	1/1:206,45,0
3	30951927	.	C	T	179	.	DP=15;VDB=4.88315e-08;SGB=-0.688148;MQSB=1;MQ0F=0;AC=2;AN=2;DP4=0,0,4,11;MQ=25	GT:PL	1/1:206,45,0
3	30951939	.	G	A	179	.	DP=15;VDB=4.88315e-08;SGB=-0.688148;MQSB=1;MQ0F=0;AC=2;AN=2;DP4=0,0,4,11;MQ=25	GT:PL	1/1:206,45,0
3	30951969	.	G	T	179	.	DP=15;VDB=4.88315e-08;SGB=-0.688148;MQSB=1;MQ0F=0;AC=2;AN=2;DP4=0,0,4,11;MQ=25	GT:PL	1/1:206,45,0
3	40559341	.	T	C	179	.	DP=15;VDB=3.1584e-05;SGB=-0.688148;MQSB=1;MQ0F=0;AC=2;AN=2;DP4=0,0,5,10;MQ=25	GT:PL	1/1:206,45,0
6	13007442	.	T	C	179	.	DP=15;VDB=9.82038e-05;SGB=-0.688148;MQSB=1;MQ0F=0;AC=2;AN=2;DP4=0,0,4,11;MQ=25	GT:PL	1/1:206,45,0
6	13015159	.	T	G	179	.	DP=15;VDB=1.14209e-08;SGB=-0.688148;MQSB=1;MQ0F=0;AC=2;AN=2;DP4=0,0,4,11;MQ=25	GT:PL	1/1:206,45,0
6	19083970	.	C	T	179	.	DP=15;VDB=9.48241e-08;SGB=-0.688148;MQSB=1;MQ0F=0;AC=2;AN=2;DP4=0,0,4,11;MQ=25	GT:PL	1/1:206,45,0
6	24583530	.	G	T	179	.	DP=15;VDB=6.51323e-08;SGB=-0.688148;MQSB=1;MQ0F=0;AC=2;AN=2;DP4=0,0,4,11;MQ=25	GT:PL	1/1:206,45,0
6	24583533	.	C	T	179	.	DP=15;VDB=6.51323e-08;SGB=-0.688148;MQSB=1;MQ0F=0;AC=2;AN=2;DP4=0,0,4,11;MQ=25	GT:PL	1/1:206,45,0
6	24583545	.	C	T	179	.	DP=15;VDB=6.51323e-08;SGB=-0.688148;MQSB=1;MQ0F=0;AC=2;AN=2;DP4=0,0,4,11;MQ=25	GT:PL	1/1:206,45,0
6	24583548	.	A	G	179	.	DP=15;VDB=6.51323e-08;SGB=-0.688148;MQSB=1;MQ0F=0;AC=2;AN=2;DP4=0,0,4,11;MQ=25	GT:PL	1/1:206,45,0
7	32326046	.	G	A	179	.	DP=15;VDB=0.663763;SGB=-0.688148;MQSB=1;MQ0F=0;AC=2;AN=2;DP4=0,0,4,11;MQ=25	GT:PL	1/1:206,45,0
7	38281009	.	G	A	179	.	DP=15;VDB=2.61381e-09;SGB=-0.688148;MQSB=1;MQ0F=0;AC=2;AN=2;DP4=0,0,4,11;MQ=25	GT:PL	1/1:206,45,0
7	38281018	.	A	G	179	.	DP=15;VDB=2.61382e-09;SGB=-0.688148;MQSB=1;MQ0F=0;AC=2;AN=2;DP4=0,0,4,11;MQ=25	GT:PL	1/1:206,45,0
7	38281036	.	T	C	179	.	DP=15;VDB=2.61382e-09;SGB=-0.688148;MQSB=1;MQ0F=0;AC=2;AN=2;DP4=0,0,4,11;MQ=25	GT:PL	1/1:206,45,0
7	38281039	.	G	T	179	.	DP=15;VDB=2.61382e-09;SGB=-0.688148;MQSB=1;MQ0F=0;AC=2;AN=2;DP4=0,0,4,11;MQ=25	GT:PL	1/1:206,45,0
7	38281045	.	G	A	179	.	DP=15;VDB=2.2641e-09;SGB=-0.688148;MQSB=1;MQ0F=0;AC=2;AN=2;DP4=0,0,4,11;MQ=25	GT:PL	1/1:206,45,0
8	22594075	.	G	A	179	.	DP=15;VDB=4.44565e-06;SGB=-0.688148;MQSB=1;MQ0F=0;AC=2;AN=2;DP4=0,0,4,11;MQ=25	GT:PL	1/1:206,45,0
8	28328534	.	T	G	179	.	DP=15;VDB=3.32167e-05;SGB=-0.688148;MQSB=0.829029;MQ0F=0;AC=2;AN=2;DP4=0,0,5,10;MQ=28	GT:PL	1/1:206,45,0
9	17076771	.	A	G	179	.	DP=15;VDB=5.73125e-05;SGB=-0.688148;MQSB=0.966484;MQ0F=0;AC=2;AN=2;DP4=0,0,4,11;MQ=25	GT:PL	1/1:206,45,0
9	20364119	.	T	G	179	.	DP=15;VDB=0.00113495;SGB=-0.688148;MQSB=1;MQ0F=0;AC=2;AN=2;DP4=0,0,1,14;MQ=31	GT:PL	1/1:206,45,0
10	19764967	.	A	C	180	.	DP=15;VDB=0.00171758;SGB=-0.688148;MQSB=1;MQ0F=0;AC=2;AN=2;DP4=0,0,9,6;MQ=25	GT:PL	1/1:207,45,0
10	29875403	.	G	A	180	.	DP=15;VDB=2.25691e-05;SGB=-0.688148;MQSB=1;MQ0F=0;AC=2;AN=2;DP4=0,0,9,6;MQ=25	GT:PL	1/1:207,45,0
10	29875421	.	A	G	180	.	DP=15;VDB=3.67247e-05;SGB=-0.688148;MQSB=1;MQ0F=0;AC=2;AN=2;DP4=0,0,9,6;MQ=25	GT:PL	1/1:207,45,0
10	29875427	.	G	A	180	.	DP=15;VDB=3.67247e-05;SGB=-0.688148;MQSB=1;MQ0F=0;AC=2;AN=2;DP4=0,0,9,6;MQ=25	GT:PL	1/1:207,45,0
10	40346872	.	T	C	180	.	DP=15;VDB=2.02501e-08;SGB=-0.688148;MQSB=1;MQ0F=0;AC=2;AN=2;DP4=0,0,9,6;MQ=25	GT:PL	1/1:207,45,0
10	40346905	.	G	A	180	.	DP=15;VDB=2.1959e-08;SGB=-0.688148;MQSB=1;MQ0F=0;AC=2;AN=2;DP4=0,0,9,6;MQ=25	GT:PL	1/1:207,45,0
10	40346916	.	G	T	180	.	DP=15;VDB=3.1541e-08;SGB=-0.688148;MQSB=1;MQ0F=0;AC=2;AN=2;DP4=0,0,9,6;MQ=25	GT:PL	1/1:207,45,0
11	16014921	.	A	T	180	.	DP=15;VDB=4.63376e-08;SGB=-0.686358;MQSB=1;MQ0F=0;AC=2;AN=2;DP4=0,0,5,9;MQ=25	GT:PL	1/1:207,42,0
11	26477989	.	A	C	180	.	DP=15;VDB=5.14566e-05;SGB=-0.688148;MQSB=1;MQ0F=0;AC=2;AN=2;DP4=0,0,9,6;MQ=25	GT:PL	1/1:207,45,0
12	30276065	.	T	C	180	.	DP=15;VDB=6.63536e-07;SGB=-0.686358;MQSB=1;MQ0F=0;AC=2;AN=2;DP4=0,0,5,9;MQ=25	GT:PL	1/1:207,42,0
12	33453205	.	C	T	180	.	DP=15;VDB=6.90131e-06;SGB=-0.688148;MQSB=1;MQ0F=0;AC=2;AN=2;DP4=0,0,9,6;MQ=25	GT:PL	1/1:207,45,0
12	33453207	.	G	C	180	.	DP=15;VDB=6.90131e-06;SGB=-0.688148;MQSB=1;MQ0F=0;AC=2;AN=2;DP4=0,0,9,6;MQ=25	GT:PL	1/1:207,45,0
12	33453214	.	A	T	180	.	DP=15;VDB=6.90131e-06;SGB=-0.688148;MQSB=1;MQ0F=0;AC=2;AN=2;DP4=0,0,9,6;MQ=25	GT:PL	1/1:207,45,0
13	1463054	.	C	T	180	.	DP=15;VDB=4.60946e-06;SGB=-0.686358;MQSB=1;MQ0F=0;AC=2;AN=2;DP4=0,0,5,9;MQ=25	GT:PL	1/1:207,42,0
13	7962034	.	C	A	180	.	DP=15;VDB=3.38028e-09;SGB=-0.688148;MQSB=1;MQ0F=0;AC=2;AN=2;DP4=0,0,8,7;MQ=25	GT:PL	1/1:207,45,0
13	21537842	.	G	A	180	.	DP=15;VDB=0.0185294;SGB=-0.688148;MQSB=1;MQ0F=0;AC=2;AN=2;DP4=0,0,9,6;MQ=25	GT:PL	1/1:207,45,0
13	21537866	.	A	G	180	.	DP=15;VDB=0.0252243;SGB=-0.688148;MQSB=1;MQ0F=0;AC=2;AN=2;DP4=0,0,9,6;MQ=25	GT:PL	1/1:207,45,0
13	24655381	.	T	A	180	.	DP=15;VDB=1.36503e-08;SGB=-0.688148;MQSB=1;MQ0F=0;AC=2;AN=2;DP4=0,0,9,6;MQ=25	GT:PL	1/1:207,45,0
13	46169542	.	A	C	180	.	DP=15;VDB=0.00246779;SGB=-0.686358;MQSB=1;MQ0F=0;AC=2;AN=2;DP4=0,0,5,9;MQ=25	GT:PL	1/1:207,42,0
14	26984202	.	G	A	180	.	DP=15;VDB=0.000278937;SGB=-0.688148;MQSB=1;MQ0F=0;AC=2;AN=2;DP4=0,0,9,6;MQ=25	GT:PL	1/1:207,45,0
14	31914462	.	G	A	180	.	DP=15;VDB=9.62669e-06;SGB=-0.680642;MQSB=0.6;MQ0F=0;AC=2;AN=2;DP4=0,0,10,2;MQ=33	GT:PL	1/1:207,36,0
15	12138214	.	T	C	180	.	DP=15;VDB=3.33397e-06;SGB=-0.686358;MQSB=1;MQ0F=0;AC=2;AN=2;DP4=0,0,5,9;MQ=25	GT:PL	1/1:207,42,0
15	22376220	.	G	A	180	.	DP=15;VDB=1.77625e-06;SGB=-0.688148;MQSB=1;MQ0F=0;AC=2;AN=2;DP4=0,0,9,6;MQ=25	GT:PL	1/1:207,45,0
15	22580698	.	A	C	180	.	DP=15;VDB=0.000304667;SGB=-0.688148;MQSB=0.307692;MQ0F=0;AC=2;AN=2;DP4=0,0,2,13;MQ=29	GT:PL	1/1:207,45,0
15	35527988	.	T	C	180	.	DP=15;VDB=0.0830519;SGB=-0.683931;MQSB=0.899815;MQ0F=0;AC=2;AN=2;DP4=0,0,6,7;MQ=25	GT:PL	1/1:207,39,0
16	9018722	.	C	T	180	.	DP=15;VDB=1.12742e-06;SGB=-0.688148;MQSB=1;MQ0F=0;AC=2;AN=2;DP4=0,0,5,10;MQ=25	GT:PL	1/1:207,45,0
16	12095215	.	C	T	180	.	DP=15;VDB=0.00254479;SGB=-0.686358;MQSB=0.916667;MQ0F=0;AC=2;AN=2;DP4=0,0,2,12;MQ=31	GT:PL	1/1:207,42,0
16	36468742	.	C	T	180	.	DP=15;VDB=1.34111e-05;SGB=-0.688148;MQSB=1;MQ0F=0;AC=2;AN=2;DP4=0,0,14,1;MQ=33	GT:PL	1/1:207,45,0
17	2303189	.	A	G	180	.	DP=15;VDB=2.80786e-09;SGB=-0.688148;MQSB=1;MQ0F=0;AC=2;AN=2;DP4=0,0,9,6;MQ=25	GT:PL	1/1:207,45,0
17	7570904	.	G	A	180	.	DP=15;VDB=6.92829e-07;SGB=-0.688148;MQSB=1;MQ0F=0;AC=2;AN=2;DP4=0,0,9,6;MQ=25	GT:PL	1/1:207,45,0
17	17422024	.	A	G	180	.	DP=15;VDB=8.62878e-08;SGB=-0.686358;MQSB=1;MQ0F=0;AC=2;AN=2;DP4=0,0,5,9;MQ=25	GT:PL	1/1:207,42,0
17	23414033	.	C	T	180	.	DP=15;VDB=3.45393e-07;SGB=-0.680642;MQSB=0.9;MQ0F=0;AC=2;AN=2;DP4=0,0,2,10;MQ=32	GT:PL	1/1:207,36,0
17	45256130	.	C	T	180	.	DP=15;VDB=6.46433e-06;SGB=-0.688148;MQSB=0.868815;MQ0F=0;AC=2;AN=2;DP4=0,0,9,6;MQ=25	GT:PL	1/1:207,45,0
18	2717224	.	A	G	180	.	DP=15;VDB=7.63746e-05;SGB=-0.670168;MQSB=0.75;MQ0F=0;AC=2;AN=2;DP4=0,0,2,8;MQ=34	GT:PL	1/1:207,30,0
18	14511475	.	C	T	180	.	DP=15;VDB=0.00347795;SGB=-0.688148;MQSB=0.829029;MQ0F=0;AC=2;AN=2;DP4=0,0,10,5;MQ=25	GT:PL	1/1:207,45,0
18	16399228	.	G	C	180	.	DP=15;VDB=3.00274e-05;SGB=-0.688148;MQSB=1;MQ0F=0;AC=2;AN=2;DP4=0,0,9,6;MQ=25	GT:PL	1/1:207,45,0
18	20500006	.	T	C	180	.	DP=15;VDB=2.60464e-05;SGB=-0.688148;MQSB=1;MQ0F=0;AC=2;AN=2;DP4=0,0,9,6;MQ=25	GT:PL	1/1:207,45,0
18	21677953	.	C	T	180	.	DP=15;VDB=4.00839e-09;SGB=-0.688148;MQSB=1;MQ0F=0;AC=2;AN=2;DP4=0,0,9,6;MQ=25	GT:PL	1/1:207,45,0
18	22303185	.	G	C	180	.	DP=15;VDB=2.88934e-09;SGB=-0.688148;MQSB=1;MQ0F=0;AC=2;AN=2;DP4=0,0,5,10;MQ=25	GT:PL	1/1:207,45,0
18	26825432	.	A	C	180	.	DP=15;VDB=0.0124563;SGB=-0.688148;MQSB=1;MQ0F=0;AC=2;AN=2;DP4=0,0,9,6;MQ=25	GT:PL	1/1:207,45,0
19	12466646	.	C	G	180	.	DP=15;VDB=4.39905e-07;SGB=-0.680642;MQSB=1;MQ0F=0;AC=2;AN=2;DP4=0,0,1,11;MQ=35	GT:PL	1/1:207,36,0
2	25453773	.	C	T	180	.	DP=15;VDB=2.87256e-08;SGB=-0.688148;MQSB=1;MQ0F=0;AC=2;AN=2;DP4=0,0,9,6;MQ=25	GT:PL	1/1:207,45,0
2	25453779	.	G	A	180	.	DP=15;VDB=1.84191e-08;SGB=-0.688148;MQSB=1;MQ0F=0;AC=2;AN=2;DP4=0,0,9,6;MQ=25	GT:PL	1/1:207,45,0
2	25453784	.	G	C	180	.	DP=15;VDB=1.17393e-08;SGB=-0.688148;MQSB=1;MQ0F=0;AC=2;AN=2;DP4=0,0,9,6;MQ=25	GT:PL	1/1:207,45,0
2	25453785	.	C	T	180	.	DP=15;VDB=1.17393e-08;SGB=-0.688148;MQSB=1;MQ0F=0;AC=2;AN=2;DP4=0,0,9,6;MQ=25	GT:PL	1/1:207,45,0
2	27875782	.	T	C	180	.	DP=15;VDB=0.140339;SGB=-0.686358;MQSB=1;MQ0F=0;AC=2;AN=2;DP4=0,0,5,9;MQ=25	GT:PL	1/1:207,42,0
2	30824303	.	T	A	180	.	DP=15;VDB=0.000127286;SGB=-0.686358;MQSB=1;MQ0F=0;AC=2;AN=2;DP4=0,0,5,9;MQ=25	GT:PL	1/1:207,42,0
2	48309514	.	A	G	180	.	DP=15;VDB=3.17827e-06;SGB=-0.688148;MQSB=1;MQ0F=0;AC=2;AN=2;DP4=0,0,9,6;MQ=25	GT:PL	1/1:207,45,0
2	50180275	.	G	A	180	.	DP=15;VDB=1.19017e-08;SGB=-0.688148;MQSB=1;MQ0F=0;AC=2;AN=2;DP4=0,0,9,6;MQ=25	GT:PL	1/1:207,45,0
20	712748	.	G	A	180	.	DP=15;VDB=5.92571e-07;SGB=-0.688148;MQSB=0.430095;MQ0F=0;AC=2;AN=2;DP4=0,0,12,3;MQ=28	GT:PL	1/1:207,45,0
21	7647577	.	T	C	180	.	DP=15;VDB=3.67798e-06;SGB=-0.688148;MQSB=0.981007;MQ0F=0;AC=2;AN=2;DP4=0,0,11,4;MQ=27	GT:PL	1/1:207,45,0
21	27976095	.	A	G	180	.	DP=15;VDB=0.777657;SGB=-0.688148;MQSB=0.658617;MQ0F=0;AC=2;AN=2;DP4=0,0,11,4;MQ=28	GT:PL	1/1:207,45,0
21	45157888	.	G	C	180	.	DP=15;VDB=0.0015646;SGB=-0.686358;RPB=1;MQB=1;MQSB=1;BQB=1;MQ0F=0;AC=2;AN=2;DP4=0,1,9,5;MQ=29	GT:PL	1/1:207,20,0
23	23192107	.	A	G	180	.	DP=15;VDB=8.7737e-05;SGB=-0.670168;MQSB=0.783809;MQ0F=0;AC=2;AN=2;DP4=0,0,4,6;MQ=35	GT:PL	1/1:207,30,0
23	24755771	.	C	T	180	.	DP=15;VDB=2.45767e-06;SGB=-0.686358;MQSB=1;MQ0F=0;AC=2;AN=2;DP4=0,0,1,13;MQ=37	GT:PL	1/1:207,42,0
23	34457454	.	G	A	180	.	DP=15;VDB=4.85053e-05;SGB=-0.688148;MQSB=0.807692;MQ0F=0;AC=2;AN=2;DP4=0,0,2,13;MQ=29	GT:PL	1/1:207,45,0
23	34457457	.	T	A	180	.	DP=15;VDB=4.85053e-05;SGB=-0.688148;MQSB=0.807692;MQ0F=0;AC=2;AN=2;DP4=0,0,2,13;MQ=29	GT:PL	1/1:207,45,0
23	45020776	.	T	C	180	.	DP=15;VDB=4.6138e-05;SGB=-0.686358;MQSB=0.738577;MQ0F=0;AC=2;AN=2;DP4=0,0,11,3;MQ=30	GT:PL	1/1:207,42,0
23	45978467	.	A	C	180	.	DP=15;VDB=0.00360479;SGB=-0.688148;MQSB=1;MQ0F=0;AC=2;AN=2;DP4=0,0,9,6;MQ=25	GT:PL	1/1:207,45,0
24	8833742	.	G	A	180	.	DP=15;VDB=4.39463e-08;SGB=-0.688148;MQSB=1;MQ0F=0;AC=2;AN=2;DP4=0,0,9,6;MQ=25	GT:PL	1/1:207,45,0
24	8833787	.	A	T	180	.	DP=15;VDB=4.39463e-08;SGB=-0.688148;MQSB=1;MQ0F=0;AC=2;AN=2;DP4=0,0,9,6;MQ=25	GT:PL	1/1:207,45,0
24	8833799	.	G	A	180	.	DP=15;VDB=4.39463e-08;SGB=-0.688148;MQSB=1;MQ0F=0;AC=2;AN=2;DP4=0,0,9,6;MQ=25	GT:PL	1/1:207,45,0
24	17277236	.	G	A	180	.	DP=15;VDB=2.03236e-07;SGB=-0.688148;MQSB=1;MQ0F=0;AC=2;AN=2;DP4=0,0,9,6;MQ=25	GT:PL	1/1:207,45,0
24	21465201	.	T	C	180	.	DP=15;VDB=5.01327e-08;SGB=-0.688148;MQSB=1;MQ0F=0;AC=2;AN=2;DP4=0,0,1,14;MQ=37	GT:PL	1/1:207,45,0
3	31264917	.	A	G	180	.	DP=15;VDB=0.333627;SGB=-0.688148;MQSB=0.91051;MQ0F=0;AC=2;AN=2;DP4=0,0,12,3;MQ=27	GT:PL	1/1:207,45,0
3	31491753	.	C	T	180	.	DP=15;VDB=3.74487e-06;SGB=-0.686358;MQSB=1;MQ0F=0;AC=2;AN=2;DP4=0,0,5,9;MQ=25	GT:PL	1/1:207,42,0
3	31491786	.	C	T	180	.	DP=15;VDB=2.57639e-06;SGB=-0.686358;MQSB=1;MQ0F=0;AC=2;AN=2;DP4=0,0,5,9;MQ=25	GT:PL	1/1:207,42,0
3	31491807	.	A	G	180	.	DP=15;VDB=3.1085e-06;SGB=-0.686358;MQSB=1;MQ0F=0;AC=2;AN=2;DP4=0,0,5,9;MQ=25	GT:PL	1/1:207,42,0
3	34052377	.	G	A	180	.	DP=15;VDB=4.20526e-06;SGB=-0.688148;MQSB=1;MQ0F=0;AC=2;AN=2;DP4=0,0,9,6;MQ=25	GT:PL	1/1:207,45,0
3	35727946	.	C	G	180	.	DP=15;VDB=1.83882e-06;SGB=-0.688148;MQSB=0.807692;MQ0F=0;AC=2;AN=2;DP4=0,0,2,13;MQ=29	GT:PL	1/1:207,45,0
3	35896696	.	C	T	180	.	DP=15;VDB=1.64743e-09;SGB=-0.688148;MQSB=1;MQ0F=0;AC=2;AN=2;DP4=0,0,9,6;MQ=25	GT:PL	1/1:207,45,0
3	40060588	.	G	T	180	.	DP=15;VDB=3.37136e-08;SGB=-0.688148;MQSB=1;MQ0F=0;AC=2;AN=2;DP4=0,0,9,6;MQ=25	GT:PL	1/1:207,45,0
3	50687883	.	T	C	180	.	DP=15;VDB=1.0883e-06;SGB=-0.688148;MQSB=0.230769;MQ0F=0;AC=2;AN=2;DP4=0,0,13,2;MQ=29	GT:PL	1/1:207,45,0
3	59179146	.	G	A	180	.	DP=15;VDB=7.23255e-09;SGB=-0.688148;MQSB=1;MQ0F=0;AC=2;AN=2;DP4=0,0,9,6;MQ=25	GT:PL	1/1:207,45,0
3	59179149	.	C	G	180	.	DP=15;VDB=3.68134e-09;SGB=-0.688148;MQSB=1;MQ0F=0;AC=2;AN=2;DP4=0,0,9,6;MQ=25	GT:PL	1/1:207,45,0
4	12021958	.	T	C	180	.	DP=15;VDB=1.16789e-06;SGB=-0.688148;MQSB=0.687289;MQ0F=0;AC=2;AN=2;DP4=0,0,12,3;MQ=28	GT:PL	1/1:207,45,0
4	12225248	.	C	A	180	.	DP=15;VDB=1.44571e-07;SGB=-0.688148;MQSB=1;MQ0F=0;AC=2;AN=2;DP4=0,0,9,6;MQ=25	GT:PL	1/1:207,45,0
4	18443922	.	G	T	180	.	DP=15;VDB=0.000233308;SGB=-0.686358;MQSB=1;MQ0F=0;AC=2;AN=2;DP4=0,0,5,9;MQ=25	GT:PL	1/1:207,42,0
5	18867216	.	C	A	180	.	DP=15;VDB=0.000270463;SGB=-0.686358;MQSB=0.334895;MQ0F=0;AC=2;AN=2;DP4=0,0,3,11;MQ=27	GT:PL	1/1:207,42,0
5	21508237	.	C	T	180	.	DP=15;VDB=1.52092e-07;SGB=-0.688148;MQSB=1;MQ0F=0;AC=2;AN=2;DP4=0,0,9,6;MQ=25	GT:PL	1/1:207,45,0
5	22483308	.	A	G	180	.	DP=15;VDB=9.123e-08;SGB=-0.688148;MQSB=1;MQ0F=0;AC=2;AN=2;DP4=0,0,9,6;MQ=25	GT:PL	1/1:207,45,0
5	22483317	.	T	G	180	.	DP=15;VDB=9.123e-08;SGB=-0.688148;MQSB=1;MQ0F=0;AC=2;AN=2;DP4=0,0,9,6;MQ=25	GT:PL	1/1:207,45,0
5	22483320	.	G	C	180	.	DP=15;VDB=9.123e-08;SGB=-0.688148;MQSB=1;MQ0F=0;AC=2;AN=2;DP4=0,0,9,6;MQ=25	GT:PL	1/1:207,45,0
5	32752720	.	T	C	180	.	DP=15;VDB=2.23529e-06;SGB=-0.688148;MQSB=1;MQ0F=0;AC=2;AN=2;DP4=0,0,9,6;MQ=25	GT:PL	1/1:207,45,0
5	55742016	.	T	C	180	.	DP=15;VDB=1.32817e-08;SGB=-0.688148;MQSB=1;MQ0F=0;AC=2;AN=2;DP4=0,0,9,6;MQ=25	GT:PL	1/1:207,45,0
6	6629628	.	T	C	180	.	DP=15;VDB=3.59736e-07;SGB=-0.688148;MQSB=1;MQ0F=0;AC=2;AN=2;DP4=0,0,9,6;MQ=25	GT:PL	1/1:207,45,0
6	33572950	.	A	G	180	.	DP=15;VDB=2.40029e-06;SGB=-0.686358;MQSB=1;MQ0F=0;AC=2;AN=2;DP4=0,0,13,1;MQ=34	GT:PL	1/1:207,42,0
6	58921674	.	G	A	180	.	DP=15;VDB=0.00392628;SGB=-0.688148;MQSB=1;MQ0F=0;AC=2;AN=2;DP4=0,0,14,1;MQ=32	GT:PL	1/1:207,45,0
7	24333979	.	A	T	180	.	DP=15;VDB=1.0112e-07;SGB=-0.688148;MQSB=1;MQ0F=0;AC=2;AN=2;DP4=0,0,8,7;MQ=25	GT:PL	1/1:207,45,0
7	26243757	.	T	C	180	.	DP=15;VDB=5.79415e-06;SGB=-0.688148;MQSB=1;MQ0F=0;AC=2;AN=2;DP4=0,0,5,10;MQ=25	GT:PL	1/1:207,45,0
9	12886578	.	A	G	180	.	DP=15;VDB=1.84816e-06;SGB=-0.686358;MQSB=1;MQ0F=0;AC=2;AN=2;DP4=0,0,5,9;MQ=25	GT:PL	1/1:207,42,0
10	23054812	.	A	G	181	.	DP=15;VDB=1.50718e-06;SGB=-0.686358;MQSB=0.966012;MQ0F=0;AC=2;AN=2;DP4=0,0,7,7;MQ=25	GT:PL	1/1:208,42,0
11	16014908	.	G	T	181	.	DP=15;VDB=8.12034e-06;SGB=-0.688148;MQSB=1;MQ0F=0;AC=2;AN=2;DP4=0,0,6,9;MQ=25	GT:PL	1/1:208,45,0
12	23663356	.	G	T	181	.	DP=15;VDB=0.000974753;SGB=-0.688148;MQSB=0.954207;MQ0F=0;AC=2;AN=2;DP4=0,0,10,5;MQ=26	GT:PL	1/1:208,45,0
13	31419497	.	A	T	181	.	DP=15;VDB=8.28812e-07;SGB=-0.688148;MQSB=0.898397;MQ0F=0;AC=2;AN=2;DP4=0,0,7,8;MQ=25	GT:PL	1/1:208,45,0
13	32863725	.	A	C	181	.	DP=15;VDB=7.01184e-07;SGB=-0.688148;MQSB=0.900862;MQ0F=0;AC=2;AN=2;DP4=0,0,11,4;MQ=26	GT:PL	1/1:208,45,0
13	36869164	.	C	T	181	.	DP=15;VDB=0.00873871;SGB=-0.688148;MQSB=0.829029;MQ0F=0;AC=2;AN=2;DP4=0,0,10,5;MQ=25	GT:PL	1/1:208,45,0
14	39937511	.	G	C	181	.	DP=15;VDB=0.138048;SGB=-0.688148;MQSB=0.900862;MQ0F=0;AC=2;AN=2;DP4=0,0,11,4;MQ=26	GT:PL	1/1:208,45,0
15	23321214	.	G	T	181	.	DP=15;VDB=1.95728e-07;SGB=-0.688148;MQSB=0.984496;MQ0F=0;AC=2;AN=2;DP4=0,0,9,6;MQ=26	GT:PL	1/1:208,45,0
15	25024357	.	G	A	181	.	DP=15;VDB=1.98859e-09;SGB=-0.688148;MQSB=0.868815;MQ0F=0;AC=2;AN=2;DP4=0,0,9,6;MQ=25	GT:PL	1/1:208,45,0
15	25162176	.	C	T	181	.	DP=15;VDB=1.35525e-07;SGB=-0.686358;MQSB=0.960789;MQ0F=0;AC=2;AN=2;DP4=0,0,4,10;MQ=25	GT:PL	1/1:208,42,0
16	30346485	.	T	C	181	.	DP=15;VDB=7.28681e-06;SGB=-0.688148;MQSB=1;MQ0F=0;AC=2;AN=2;DP4=0,0,5,10;MQ=25	GT:PL	1/1:208,45,0
17	34152684	.	A	G	181	.	DP=15;VDB=0.000212564;SGB=-0.686358;MQSB=0.991701;MQ0F=0;AC=2;AN=2;DP4=0,0,8,6;MQ=26	GT:PL	1/1:208,42,0
17	43440403	.	G	C	181	.	DP=15;VDB=6.11631e-09;SGB=-0.688148;MQSB=0.77274;MQ0F=0;AC=2;AN=2;DP4=0,0,4,11;MQ=25	GT:PL	1/1:208,45,0
17	44132195	.	A	G	181	.	DP=15;VDB=3.36225e-06;SGB=-0.688148;MQSB=1;MQ0F=0;AC=2;AN=2;DP4=0,0,6,9;MQ=25	GT:PL	1/1:208,45,0
19	28389595	.	C	T	181	.	DP=15;VDB=1.42447e-09;SGB=-0.688148;MQSB=1;MQ0F=0;AC=2;AN=2;DP4=0,0,8,7;MQ=25	GT:PL	1/1:208,45,0
2	25444469	.	G	A	181	.	DP=15;VDB=9.93108e-06;SGB=-0.686358;MQSB=0.966012;MQ0F=0;AC=2;AN=2;DP4=0,0,7,7;MQ=25	GT:PL	1/1:208,42,0
2	54374796	.	C	G	181	.	DP=15;VDB=6.63638e-06;SGB=-0.683931;MQSB=0.636364;MQ0F=0;AC=2;AN=2;DP4=0,0,11,2;MQ=33	GT:PL	1/1:208,39,0
21	4920517	.	A	G	181	.	DP=15;VDB=0.00471245;SGB=-0.688148;MQSB=1;MQ0F=0;AC=2;AN=2;DP4=0,0,5,10;MQ=25	GT:PL	1/1:208,45,0
21	13816573	.	A	C	181	.	DP=15;VDB=9.24069e-06;SGB=-0.688148;MQSB=0.984496;MQ0F=0;AC=2;AN=2;DP4=0,0,9,6;MQ=26	GT:PL	1/1:208,45,0
23	12216199	.	T	A	181	.	DP=15;VDB=7.97254e-09;SGB=-0.688148;MQSB=0.872525;MQ0F=0;AC=2;AN=2;DP4=0,0,11,4;MQ=26	GT:PL	1/1:208,45,0
23	12216223	.	C	G	181	.	DP=15;VDB=7.97254e-09;SGB=-0.688148;MQSB=0.872525;MQ0F=0;AC=2;AN=2;DP4=0,0,11,4;MQ=26	GT:PL	1/1:208,45,0
25	23947822	.	A	G	181	.	DP=15;VDB=1.80841e-07;SGB=-0.686358;MQSB=0.966012;MQ0F=0;AC=2;AN=2;DP4=0,0,7,7;MQ=25	GT:PL	1/1:208,42,0
3	25260273	.	T	C	181	.	DP=15;VDB=8.31174e-09;SGB=-0.688148;MQSB=1;MQ0F=0;AC=2;AN=2;DP4=0,0,7,8;MQ=25	GT:PL	1/1:208,45,0
3	28509910	.	G	T	181	.	DP=15;VDB=2.10002e-05;SGB=-0.688148;MQSB=0.872525;MQ0F=0;AC=2;AN=2;DP4=0,0,11,4;MQ=26	GT:PL	1/1:208,45,0
3	34144180	.	T	G	181	.	DP=15;VDB=9.89085e-07;SGB=-0.676189;MQSB=0.774755;MQ0F=0;AC=2;AN=2;DP4=0,0,8,3;MQ=30	GT:PL	1/1:208,33,0
4	22915195	.	A	G	181	.	DP=15;VDB=6.50429e-05;SGB=-0.688148;MQSB=0.872525;MQ0F=0;AC=2;AN=2;DP4=0,0,11,4;MQ=26	GT:PL	1/1:208,45,0
5	24286382	.	T	C	181	.	DP=15;VDB=1.77625e-06;SGB=-0.688148;MQSB=0.809825;MQ0F=0;AC=2;AN=2;DP4=0,0,3,12;MQ=26	GT:PL	1/1:208,45,0
5	46127486	.	T	A	181	.	DP=15;VDB=8.87047e-05;SGB=-0.686358;MQSB=0.966012;MQ0F=0;AC=2;AN=2;DP4=0,0,7,7;MQ=25	GT:PL	1/1:208,42,0
5	63626891	.	A	T	181	.	DP=15;VDB=1.72106e-08;SGB=-0.688148;MQSB=1;MQ0F=0;AC=2;AN=2;DP4=0,0,8,7;MQ=25	GT:PL	1/1:208,45,0
6	6748679	.	G	A	181	.	DP=15;VDB=3.28276e-08;SGB=-0.688148;MQSB=0.900862;MQ0F=0;AC=2;AN=2;DP4=0,0,11,4;MQ=26	GT:PL	1/1:208,45,0
6	39395491	.	A	G	181	.	DP=15;VDB=1.60792e-08;SGB=-0.688148;MQSB=0.898397;MQ0F=0.0666667;AC=2;AN=2;DP4=0,0,7,8;MQ=23	GT:PL	1/1:208,45,0
7	39487756	.	T	G	181	.	DP=15;VDB=0.000203961;SGB=-0.688148;MQSB=1;MQ0F=0;AC=2;AN=2;DP4=0,0,14,1;MQ=33	GT:PL	1/1:208,45,0
7	47769647	.	T	A	181	.	DP=15;VDB=1.62368e-09;SGB=-0.688148;MQSB=1;MQ0F=0;AC=2;AN=2;DP4=0,0,6,9;MQ=25	GT:PL	1/1:208,45,0
7	60858212	.	G	T	181	.	DP=15;VDB=0.000113317;SGB=-0.686358;MQSB=0.966012;MQ0F=0;AC=2;AN=2;DP4=0,0,7,7;MQ=25	GT:PL	1/1:208,42,0
8	12533428	.	T	C	181	.	DP=15;VDB=7.23819e-07;SGB=-0.686358;MQSB=0.966012;MQ0F=0;AC=2;AN=2;DP4=0,0,7,7;MQ=25	GT:PL	1/1:208,42,0
11	29841599	.	T	C	182	.	DP=15;VDB=9.97854e-08;SGB=-0.680642;MQSB=1;MQ0F=0;AC=2;AN=2;DP4=0,0,11,1;MQ=37	GT:PL	1/1:209,36,0
12	87193	.	T	C	182	.	DP=15;VDB=8.50021e-07;SGB=-0.686358;MQSB=1;MQ0F=0;AC=2;AN=2;DP4=0,0,6,8;MQ=25	GT:PL	1/1:209,42,0
12	7650408	.	A	G	182	.	DP=15;VDB=2.33985e-06;SGB=-0.688148;MQSB=1;MQ0F=0;AC=2;AN=2;DP4=0,0,8,7;MQ=25	GT:PL	1/1:209,45,0
12	35584042	.	T	C	182	.	DP=15;VDB=5.99406e-06;SGB=-0.686358;MQSB=0.83527;MQ0F=0;AC=2;AN=2;DP4=0,0,5,9;MQ=25	GT:PL	1/1:209,42,0
13	15010920	.	T	G	182	.	DP=15;VDB=0.00347308;SGB=-0.683931;MQSB=0.989343;MQ0F=0;AC=2;AN=2;DP4=0,0,8,5;MQ=27	GT:PL	1/1:209,39,0
14	21401981	.	G	A	182	.	DP=15;VDB=0.00277719;SGB=-0.688148;MQSB=1;MQ0F=0;AC=2;AN=2;DP4=0,0,14,1;MQ=37	GT:PL	1/1:209,45,0
14	23812399	.	T	C	182	.	DP=15;VDB=1.0921e-07;SGB=-0.688148;MQSB=1;MQ0F=0;AC=2;AN=2;DP4=0,0,8,7;MQ=25	GT:PL	1/1:209,45,0
15	20159386	.	A	C	182	.	DP=15;VDB=1.91554e-06;SGB=-0.686358;MQSB=1;MQ0F=0;AC=2;AN=2;DP4=0,0,6,8;MQ=25	GT:PL	1/1:209,42,0
15	25162196	.	T	A	182	.	DP=15;VDB=1.89251e-08;SGB=-0.688148;MQSB=0.966484;MQ0F=0;AC=2;AN=2;DP4=0,0,4,11;MQ=25	GT:PL	1/1:209,45,0
16	38851285	.	G	A	182	.	DP=15;VDB=0.166692;SGB=-0.688148;MQSB=0.939413;MQ0F=0;AC=2;AN=2;DP4=0,0,6,9;MQ=25	GT:PL	1/1:209,45,0
18	15392327	.	C	T	182	.	DP=15;VDB=1.79688e-06;SGB=-0.688148;MQSB=0.921243;MQ0F=0;AC=2;AN=2;DP4=0,0,8,7;MQ=25	GT:PL	1/1:209,45,0
2	9042807	.	A	G	182	.	DP=15;VDB=6.48887e-06;SGB=-0.686358;MQSB=1;MQ0F=0;AC=2;AN=2;DP4=0,0,6,8;MQ=25	GT:PL	1/1:209,42,0
2	34477756	.	C	T	182	.	DP=15;VDB=0.000237652;SGB=-0.688148;MQSB=0.91051;MQ0F=0;AC=2;AN=2;DP4=0,0,12,3;MQ=31	GT:PL	1/1:209,45,0
2	43280243	.	A	G	182	.	DP=15;VDB=4.5307e-06;SGB=-0.680642;RPB=0.0342181;MQB=0.0492711;MQSB=0.534333;BQB=0.959189;MQ0F=0;ICB=1;HOB=0.5;AC=1;AN=2;DP4=0,3,9,3;MQ=32	GT:PL	0/1:217,0,19
20	29854809	.	G	A	182	.	DP=15;VDB=9.71884e-08;SGB=-0.676189;MQSB=0.924449;MQ0F=0;AC=2;AN=2;DP4=0,0,4,7;MQ=35	GT:PL	1/1:209,33,0
21	24828720	.	G	T	182	.	DP=15;VDB=0.32007;SGB=-0.686358;MQSB=0.927041;MQ0F=0;AC=2;AN=2;DP4=0,0,3,11;MQ=34	GT:PL	1/1:209,42,0
23	20072213	.	A	G	182	.	DP=15;VDB=0.0358152;SGB=-0.686358;MQSB=1;MQ0F=0;AC=2;AN=2;DP4=0,0,6,8;MQ=25	GT:PL	1/1:209,42,0
24	5756341	.	C	T	182	.	DP=15;VDB=0.00315724;SGB=-0.683931;MQSB=0.996435;MQ0F=0;AC=2;AN=2;DP4=0,0,10,3;MQ=28	GT:PL	1/1:209,39,0
3	12538179	.	C	T	182	.	DP=15;VDB=6.31291e-07;SGB=-0.686358;MQSB=1;MQ0F=0;AC=2;AN=2;DP4=0,0,6,8;MQ=25	GT:PL	1/1:209,42,0
3	15408014	.	G	T	182	.	DP=15;VDB=2.54473e-07;SGB=-0.688148;MQSB=0.954207;MQ0F=0;AC=2;AN=2;DP4=0,0,10,5;MQ=25	GT:PL	1/1:209,45,0
3	15408024	.	G	A	182	.	DP=15;VDB=1.93285e-07;SGB=-0.688148;MQSB=0.954207;MQ0F=0;AC=2;AN=2;DP4=0,0,10,5;MQ=25	GT:PL	1/1:209,45,0
3	15408044	.	T	C	182	.	DP=15;VDB=2.67445e-07;SGB=-0.688148;MQSB=0.954207;MQ0F=0;AC=2;AN=2;DP4=0,0,10,5;MQ=25	GT:PL	1/1:209,45,0
3	30398866	.	C	T	182	.	DP=15;VDB=0.00110237;SGB=-0.686358;MQSB=0.885987;MQ0F=0;AC=2;AN=2;DP4=0,0,7,7;MQ=25	GT:PL	1/1:209,42,0
3	40853473	.	A	C	182	.	DP=15;VDB=0.000792488;SGB=-0.683931;MQSB=0.879351;MQ0F=0;AC=2;AN=2;DP4=0,0,3,10;MQ=26	GT:PL	1/1:209,39,0
4	5125598	.	G	A	182	.	DP=15;VDB=0.000219218;SGB=-0.688148;MQSB=1;MQ0F=0;AC=2;AN=2;DP4=0,0,6,9;MQ=25	GT:PL	1/1:209,45,0
5	36813588	.	T	G	182	.	DP=15;VDB=1.07499e-05;SGB=-0.662043;MQSB=0.974597;MQ0F=0;AC=2;AN=2;DP4=0,0,5,4;MQ=37	GT:PL	1/1:209,27,0
6	116489	.	T	G	182	.	DP=15;VDB=2.87809e-06;SGB=-0.676189;MQSB=0.803868;MQ0F=0;AC=2;AN=2;DP4=0,0,4,7;MQ=29	GT:PL	1/1:209,33,0
6	13215308	.	G	A	182	.	DP=15;VDB=0.000717816;SGB=-0.686358;MQSB=0.140858;MQ0F=0;AC=2;AN=2;DP4=0,0,10,4;MQ=31	GT:PL	1/1:209,42,0
[truncated: 121,996 more rows]

## Sheet: winter_against_danio rerio
Supplementary file 9: Single nucleotide polymorphism identified form summer and winter samples against danio rerio genome and de novo transcriptome assembly of rohu
#CHROM	POS	ID	REF	ALT	QUAL	FILTER	INFO	FORMAT	winter
14	30514537	.	C	T	30.1576	.	DP=15;VDB=3.29783e-08;SGB=-0.680642;MQ0F=0;AC=2;AN=2;DP4=0,0,0,12;MQ=37	GT:PL	1/1:57,36,0
10	78394	.	C	T	30.1597	.	DP=15;VDB=0.000106562;SGB=-0.636426;MQSB=1;MQ0F=0.0666667;AC=2;AN=2;DP4=0,0,1,6;MQ=30	GT:PL	1/1:57,21,0
9	9138560	.	C	G	30.1618	.	DP=15;VDB=0.000672184;SGB=-0.616816;MQ0F=0;AC=2;AN=2;DP4=0,0,0,6;MQ=29	GT:PL	1/1:57,18,0
23	19849869	.	A	C	30.1661	.	DP=15;VDB=0.00187095;SGB=-0.590765;MQ0F=0;AC=2;AN=2;DP4=0,0,0,5;MQ=25	GT:PL	1/1:57,15,0
12	4689615	.	T	G	31.1738	.	DP=15;VDB=0.00671048;SGB=-0.556411;MQ0F=0;AC=2;AN=2;DP4=0,0,0,4;MQ=25	GT:PL	1/1:58,12,0
8	47732281	.	G	A	33.1641	.	DP=15;VDB=0.00187095;SGB=-0.590765;MQSB=0.833333;MQ0F=0;AC=2;AN=2;DP4=0,0,3,2;MQ=32	GT:PL	1/1:60,15,0
19	43237633	.	A	G	33.1895	.	DP=15;VDB=0.0900131;SGB=-0.511536;MQ0F=0;AC=2;AN=2;DP4=0,0,0,3;MQ=37	GT:PL	1/1:60,9,0
22	9275915	.	G	T	34.9528	.	DP=15;VDB=0.0110479;SGB=-0.636426;RPB=0.616426;MQB=0.161524;MQSB=0.998127;BQB=0.845852;MQ0F=0.2;ICB=1;HOB=0.5;AC=1;AN=2;DP4=2,6,3,4;MQ=23	GT:PL	0/1:68,0,139
2	50495562	.	A	T	35.159	.	DP=15;VDB=0.00127981;SGB=-0.616816;MQSB=1;MQ0F=0;AC=2;AN=2;DP4=0,0,5,1;MQ=25	GT:PL	1/1:62,18,0
18	27075395	.	T	G	35.1887	.	DP=15;VDB=0.045681;SGB=-0.511536;MQ0F=0;AC=2;AN=2;DP4=0,0,0,3;MQ=25	GT:PL	1/1:62,9,0
1	57404284	.	C	A	36.3813	.	DP=15;VDB=0.00453402;SGB=-0.670168;RPB=0.114463;MQB=0.309786;MQSB=0.0297292;BQB=0.79702;MQ0F=0.333333;ICB=1;HOB=0.5;AC=1;AN=2;DP4=5,0,4,6;MQ=16	GT:PL	0/1:69,0,52
19	5408525	.	T	C	37.1713	.	DP=15;VDB=0.0587288;SGB=-0.556411;MQ0F=0.0666667;AC=2;AN=2;DP4=0,0,4,0;MQ=28	GT:PL	1/1:64,12,0
8	19222502	.	G	A	37.1713	.	DP=15;VDB=0.00701511;SGB=-0.556411;MQ0F=0;AC=2;AN=2;DP4=0,0,0,4;MQ=37	GT:PL	1/1:64,12,0
3	19764919	.	A	C	37.2648	.	DP=15;VDB=0.00217227;SGB=-0.616816;RPB=0.0102252;MQB=0.961166;MQSB=1;BQB=0.531709;MQ0F=0;ICB=1;HOB=0.5;AC=1;AN=2;DP4=1,6,0,6;MQ=31	GT:PL	0/1:70,0,120
25	29937984	.	C	T	37.2948	.	DP=15;VDB=0.00655935;SGB=-0.590765;RPB=0.0889216;MQB=0.135335;MQSB=0.374629;BQB=0.980199;MQ0F=0.133333;ICB=1;HOB=0.5;AC=1;AN=2;DP4=0,9,3,2;MQ=20	GT:PL	0/1:70,0,70
3	30997636	.	G	A	37.9393	.	DP=15;VDB=0.00459396;SGB=-0.590765;RPB=1;MQB=0.800737;MQSB=0.640197;BQB=0.99778;MQ0F=0;ICB=1;HOB=0.5;AC=1;AN=2;DP4=5,4,2,3;MQ=26	GT:PL	0/1:71,0,146
3	37416856	.	T	C	38.1542	.	DP=15;VDB=2.26006e-08;SGB=-0.683931;MQ0F=0;AC=2;AN=2;DP4=0,0,0,13;MQ=37	GT:PL	1/1:65,39,0
16	25548440	.	T	C	38.1584	.	DP=15;VDB=0.000672183;SGB=-0.616816;MQSB=1;MQ0F=0;AC=2;AN=2;DP4=0,0,1,5;MQ=27	GT:PL	1/1:65,18,0
9	29127053	.	G	C	39.0054	.	DP=15;VDB=4.4301e-08;SGB=-0.683931;RPB=1;MQB=1;MQSB=1;BQB=1;MQ0F=0;AC=2;AN=2;DP4=0,1,13,0;MQ=31	GT:PL	1/1:66,17,0
21	27514925	.	T	C	39.1279	.	DP=15;VDB=3.20548e-07;SGB=-0.683931;RPB=0.307692;MQB=0.538462;MQSB=0.534333;BQB=0.384615;MQ0F=0.6;AC=2;AN=2;DP4=0,2,6,7;MQ=10	GT:PL	1/1:66,1,0
7	52560115	.	C	A	39.1551	.	DP=15;VDB=2.48509e-05;SGB=-0.651104;MQ0F=0;AC=2;AN=2;DP4=0,0,0,8;MQ=34	GT:PL	1/1:66,24,0
16	1984599	.	A	G	39.3277	.	DP=15;VDB=0.23997;SGB=-0.556411;RPB=0.112836;MQB=1;MQSB=1;BQB=0.900862;MQ0F=0;ICB=1;HOB=0.5;AC=1;AN=2;DP4=5,6,0,4;MQ=37	GT:PL	0/1:73,0,237
3	40065701	.	T	A	40.1663	.	DP=15;VDB=0.0249187;SGB=-0.511536;RPB=0;MQB=1;MQSB=1;BQB=0.666667;MQ0F=0;ICB=1;HOB=0.5;AC=1;AN=2;DP4=2,0,2,1;MQ=37	GT:PL	0/1:73,0,39
2	44407191	.	A	C	40.171	.	DP=15;VDB=0.00701511;SGB=-0.556411;MQ0F=0;AC=2;AN=2;DP4=0,0,4,0;MQ=25	GT:PL	1/1:67,12,0
3	33924278	.	T	G	40.6819	.	DP=15;VDB=0.0190094;SGB=-0.556411;RPB=0.390772;MQB=0.501405;MQSB=0.939413;BQB=0.997872;MQ0F=0;ICB=1;HOB=0.5;AC=1;AN=2;DP4=5,6,1,3;MQ=30	GT:PL	0/1:74,0,170
2	52831737	.	T	G	41.156	.	DP=15;VDB=0.000137386;SGB=-0.636426;MQ0F=0;AC=2;AN=2;DP4=0,0,7,0;MQ=35	GT:PL	1/1:68,21,0
1	4716573	.	G	C	41.4023	.	DP=15;VDB=0.0765947;SGB=-0.590765;RPB=0.0476173;MQB=0.666643;MQSB=0.824834;BQB=0.428556;MQ0F=0.0666667;ICB=1;HOB=0.5;AC=1;AN=2;DP4=5,0,2,3;MQ=26	GT:PL	0/1:74,0,62
23	35089323	.	A	G	42.1543	.	DP=15;VDB=7.55993e-06;SGB=-0.662043;MQ0F=0;AC=2;AN=2;DP4=0,0,9,0;MQ=25	GT:PL	1/1:69,27,0
18	3051207	.	A	G	43.1559	.	DP=15;VDB=6.71664e-05;SGB=-0.636426;MQ0F=0;AC=2;AN=2;DP4=0,0,7,0;MQ=25	GT:PL	1/1:70,21,0
18	14164209	.	G	A	43.1708	.	DP=15;VDB=0.0138351;SGB=-0.556411;MQ0F=0;AC=2;AN=2;DP4=0,0,4,0;MQ=37	GT:PL	1/1:70,12,0
18	44408422	.	G	T	44.1537	.	DP=15;VDB=2.26006e-08;SGB=-0.683931;MQ0F=0;AC=2;AN=2;DP4=0,0,0,13;MQ=25	GT:PL	1/1:71,39,0
9	42177452	.	C	T	44.1559	.	DP=15;VDB=0.000186402;SGB=-0.636426;MQ0F=0;AC=2;AN=2;DP4=0,0,7,0;MQ=26	GT:PL	1/1:71,21,0
15	41474133	.	C	T	44.3152	.	DP=15;VDB=0.047706;SGB=-0.662043;RPB=0.256376;MQB=0.0183156;MQSB=0.351229;BQB=0.939413;MQ0F=0.266667;AC=2;AN=2;DP4=1,5,6,3;MQ=12	GT:PL	1/1:71,0,0
7	18818544	.	A	G	45.1622	.	DP=15;VDB=0.00490644;SGB=-0.590765;MQ0F=0;AC=2;AN=2;DP4=0,0,0,5;MQ=25	GT:PL	1/1:72,15,0
24	14204707	.	G	A	45.2212	.	DP=15;VDB=0.02;SGB=-0.453602;MQSB=1;MQ0F=0;AC=2;AN=2;DP4=0,0,1,1;MQ=37	GT:PL	1/1:72,6,0
1	39855432	.	C	T	45.869	.	DP=15;VDB=2.7432e-08;SGB=-0.683931;RPB=1;MQB=1;MQSB=0.973096;BQB=1;MQ0F=0;AC=2;AN=2;DP4=1,0,10,3;MQ=25	GT:PL	1/1:73,9,0
3	47313445	.	G	A	47.1558	.	DP=15;VDB=7.99768e-05;SGB=-0.636426;MQ0F=0;AC=2;AN=2;DP4=0,0,7,0;MQ=25	GT:PL	1/1:74,21,0
1	57441397	.	C	A	47.1783	.	DP=15;VDB=5.50003e-05;SGB=-0.662043;RPB=0.840624;MQB=0.984496;BQB=0.957526;MQ0F=0.133333;ICB=1;HOB=0.5;AC=1;AN=2;DP4=6,0,9,0;MQ=21	GT:PL	0/1:80,0,55
1	31076955	.	T	G	48.1537	.	DP=15;VDB=8.16959e-08;SGB=-0.680642;MQ0F=0;AC=2;AN=2;DP4=0,0,12,0;MQ=26	GT:PL	1/1:75,36,0
22	9370732	.	T	A	49.3235	.	DP=15;VDB=6.62992e-07;SGB=-0.676189;RPB=1;MQB=1;MQSB=0.95;BQB=1;MQ0F=0.4;AC=2;AN=2;DP4=0,1,10,1;MQ=14	GT:PL	1/1:76,23,0
21	27188223	.	T	C	50	.	DP=15;VDB=0.000713702;SGB=-0.616816;MQSB=1;MQ0F=0;AC=2;AN=2;DP4=0,0,5,1;MQ=31	GT:PL	1/1:77,18,0
5	41495181	.	A	G	50	.	DP=15;VDB=0.0667521;SGB=-0.676189;RPB=0.0330712;MQB=0.697617;MQSB=0.97357;BQB=0.501405;MQ0F=0.533333;AC=2;AN=2;DP4=1,3,6,5;MQ=11	GT:PL	1/1:77,0,0
10	21494517	.	T	C	52	.	DP=15;VDB=7.99767e-05;SGB=-0.636426;MQSB=1;MQ0F=0;AC=2;AN=2;DP4=0,0,5,2;MQ=25	GT:PL	1/1:79,21,0
19	5233738	.	A	G	52	.	DP=15;VDB=2.83141e-08;SGB=-0.676189;MQSB=1;MQ0F=0;AC=2;AN=2;DP4=0,0,1,10;MQ=25	GT:PL	1/1:79,33,0
22	29942349	.	A	C	52	.	DP=15;VDB=1.97212e-05;SGB=-0.651104;MQSB=1;MQ0F=0;AC=2;AN=2;DP4=0,0,7,1;MQ=37	GT:PL	1/1:79,24,0
19	4152606	.	G	T	53	.	DP=15;VDB=0.00688729;SGB=-0.616816;RPB=0.0815169;MQB=0.00632972;MQSB=0.97357;BQB=0.309248;MQ0F=0.133333;ICB=1;HOB=0.5;AC=1;AN=2;DP4=5,4,3,3;MQ=20	GT:PL	0/1:86,0,84
5	69073504	.	G	T	53	.	DP=15;VDB=1.30703e-05;SGB=-0.662043;RPB=0.00632972;MQB=0.00632972;MQSB=0.00632972;BQB=0.00914595;MQ0F=0;ICB=1;HOB=0.5;AC=1;AN=2;DP4=0,6,9,0;MQ=29	GT:PL	0/1:86,0,55
KN150104.1	13298	.	C	T	53	.	DP=15;VDB=0.000415643;SGB=-0.636426;MQ0F=0;AC=2;AN=2;DP4=0,0,0,7;MQ=28	GT:PL	1/1:80,21,0
10	44847856	.	C	T	54	.	DP=15;VDB=2.71849e-06;SGB=-0.676189;RPB=0.599223;MQB=0.862013;MQSB=0.485537;BQB=0.416546;MQ0F=0.266667;ICB=1;HOB=0.5;AC=1;AN=2;DP4=3,0,1,10;MQ=18	GT:PL	0/1:87,0,9
13	35550881	.	G	T	54	.	DP=15;VDB=4.49525e-10;SGB=-0.688148;MQ0F=0;AC=2;AN=2;DP4=0,0,15,0;MQ=37	GT:PL	1/1:81,45,0
22	21642417	.	G	A	54	.	DP=15;VDB=0.000115872;SGB=-0.662043;RPB=0;MQB=1;MQSB=1;BQB=0.277778;MQ0F=0;ICB=1;HOB=0.5;AC=1;AN=2;DP4=0,2,9,0;MQ=25	GT:PL	0/1:88,0,14
24	31169103	.	T	C	54	.	DP=15;VDB=0.300397;SGB=-0.590765;RPB=0.544711;MQB=0.829029;MQSB=0.966484;BQB=0.76338;MQ0F=0;ICB=1;HOB=0.5;AC=1;AN=2;DP4=3,7,1,4;MQ=36	GT:PL	0/1:87,0,203
10	8310629	.	T	C	55	.	DP=15;VDB=0.0128822;SGB=-0.616816;RPB=0.118442;MQB=0.811936;MQSB=0.927041;BQB=0.740818;MQ0F=0;ICB=1;HOB=0.5;AC=1;AN=2;DP4=1,7,2,4;MQ=34	GT:PL	0/1:88,0,122
11	7271538	.	A	C	55	.	DP=15;VDB=0.00151662;SGB=-0.616816;MQSB=0.861511;MQ0F=0;AC=2;AN=2;DP4=0,0,3,3;MQ=25	GT:PL	1/1:82,18,0
14	21976283	.	T	A	55	.	DP=15;VDB=0.000411984;SGB=-0.616816;MQ0F=0;AC=2;AN=2;DP4=0,0,6,0;MQ=25	GT:PL	1/1:82,18,0
1	57711345	.	T	C	56	.	DP=15;VDB=4.97239e-06;SGB=-0.670168;RPB=0.057736;MQB=1;MQSB=1;BQB=0.618783;MQ0F=0;ICB=1;HOB=0.5;AC=1;AN=2;DP4=3,2,0,10;MQ=25	GT:PL	0/1:89,0,67
1	57711348	.	A	T	56	.	DP=15;VDB=4.23413e-06;SGB=-0.670168;RPB=0.057736;MQB=1;MQSB=1;BQB=0.403532;MQ0F=0;ICB=1;HOB=0.5;AC=1;AN=2;DP4=3,2,0,10;MQ=25	GT:PL	0/1:89,0,67
1	57711351	.	A	T	56	.	DP=15;VDB=4.23413e-06;SGB=-0.670168;RPB=0.057736;MQB=1;MQSB=1;BQB=0.692463;MQ0F=0;ICB=1;HOB=0.5;AC=1;AN=2;DP4=3,2,0,10;MQ=25	GT:PL	0/1:89,0,67
1	57711379	.	A	G	56	.	DP=15;VDB=1.24888e-06;SGB=-0.670168;RPB=0.0667034;MQB=1;MQSB=1;BQB=0.164989;MQ0F=0;ICB=1;HOB=0.5;AC=1;AN=2;DP4=3,2,0,10;MQ=25	GT:PL	0/1:89,0,67
5	71271480	.	C	A	56	.	DP=15;VDB=0.0058656;SGB=-0.556411;MQ0F=0;AC=2;AN=2;DP4=0,0,0,4;MQ=37	GT:PL	1/1:83,12,0
9	8472590	.	T	C	56	.	DP=15;VDB=5.91892e-08;SGB=-0.686358;MQ0F=0;AC=2;AN=2;DP4=0,0,14,0;MQ=25	GT:PL	1/1:83,42,0
9	38896444	.	C	T	56	.	DP=15;VDB=9.42695e-06;SGB=-0.662043;MQSB=1;MQ0F=0;AC=2;AN=2;DP4=0,0,1,8;MQ=25	GT:PL	1/1:83,27,0
8	16638748	.	A	G	57	.	DP=15;VDB=0.00248765;SGB=-0.590765;MQ0F=0;AC=2;AN=2;DP4=0,0,0,5;MQ=34	GT:PL	1/1:84,15,0
10	6568303	.	C	T	58	.	DP=15;VDB=0.00187095;SGB=-0.590765;MQ0F=0;AC=2;AN=2;DP4=0,0,5,0;MQ=37	GT:PL	1/1:85,15,0
2	7906252	.	T	C	58	.	DP=15;VDB=0.00286037;SGB=-0.590765;MQ0F=0;AC=2;AN=2;DP4=0,0,0,5;MQ=25	GT:PL	1/1:85,15,0
23	16599202	.	A	T	58	.	DP=15;VDB=0.000166942;SGB=-0.636426;MQSB=0.810265;MQ0F=0;AC=2;AN=2;DP4=0,0,3,4;MQ=26	GT:PL	1/1:85,21,0
7	60224245	.	A	G	58	.	DP=15;VDB=0.00187095;SGB=-0.590765;MQ0F=0;AC=2;AN=2;DP4=0,0,5,0;MQ=25	GT:PL	1/1:85,15,0
1	48853366	.	G	T	59	.	DP=15;VDB=0.00215942;SGB=-0.590765;MQ0F=0;AC=2;AN=2;DP4=0,0,0,5;MQ=37	GT:PL	1/1:86,15,0
2	4237567	.	T	C	59	.	DP=15;VDB=0.0162466;SGB=-0.556411;MQSB=1;MQ0F=0;AC=2;AN=2;DP4=0,0,3,1;MQ=25	GT:PL	1/1:86,12,0
2	56109323	.	C	T	59	.	DP=15;VDB=1.39444e-05;SGB=-0.662043;MQ0F=0;AC=2;AN=2;DP4=0,0,9,0;MQ=37	GT:PL	1/1:86,27,0
21	11401115	.	G	T	59	.	DP=15;VDB=6.71664e-05;SGB=-0.636426;RPB=0.0916482;MQB=0.916482;BQB=0.0916482;MQ0F=0;ICB=1;HOB=0.5;AC=1;AN=2;DP4=3,0,7,0;MQ=37	GT:PL	0/1:92,0,61
3	38652435	.	A	C	59	.	DP=15;VDB=0.0655911;SGB=-0.636426;RPB=0.351229;MQB=0.161524;MQSB=0.697617;BQB=0.351229;MQ0F=0.0666667;ICB=1;HOB=0.5;AC=1;AN=2;DP4=8,0,3,4;MQ=26	GT:PL	0/1:92,0,111
5	36396950	.	A	G	59	.	DP=15;VDB=0.00317218;SGB=-0.590765;MQ0F=0;AC=2;AN=2;DP4=0,0,5,0;MQ=25	GT:PL	1/1:86,15,0
19	31222606	.	G	C	60	.	DP=15;VDB=0.0139857;SGB=-0.590765;MQ0F=0;AC=2;AN=2;DP4=0,0,5,0;MQ=27	GT:PL	1/1:87,15,0
3	14333935	.	A	G	60	.	DP=15;VDB=0.0330887;SGB=-0.511536;MQSB=1;MQ0F=0;AC=2;AN=2;DP4=0,0,2,1;MQ=37	GT:PL	1/1:87,9,0
10	6243239	.	G	A	61	.	DP=15;VDB=0.000904524;SGB=-0.616816;MQ0F=0;AC=2;AN=2;DP4=0,0,6,0;MQ=25	GT:PL	1/1:88,18,0
3	4849008	.	T	C	61	.	DP=15;VDB=0.000225142;SGB=-0.680642;RPB=0.471138;MQB=0.91051;MQSB=0.0161635;BQB=0.687289;MQ0F=0.333333;AC=2;AN=2;DP4=1,2,3,9;MQ=13	GT:PL	1/1:88,5,0
KN149686.1	143376	.	G	T	61	.	DP=15;VDB=0.000832723;SGB=-0.651104;RPB=0.0247705;MQB=0.0686612;MQSB=0.146607;BQB=0.616426;MQ0F=0.266667;ICB=1;HOB=0.5;AC=1;AN=2;DP4=3,4,7,1;MQ=17	GT:PL	0/1:95,0,26
2	49216289	.	A	C	62	.	DP=15;VDB=0.000415642;SGB=-0.636426;RPB=1;MQB=1;MQSB=1;BQB=1;MQ0F=0;AC=2;AN=2;DP4=0,1,7,0;MQ=26	GT:PL	1/1:89,8,0
9	31866794	.	G	A	62	.	DP=15;VDB=0.00143357;SGB=-0.616816;MQ0F=0;AC=2;AN=2;DP4=0,0,6,0;MQ=25	GT:PL	1/1:89,18,0
13	43395481	.	C	A	63	.	DP=15;VDB=0.00046101;SGB=-0.636426;MQSB=1;MQ0F=0;AC=2;AN=2;DP4=0,0,5,2;MQ=37	GT:PL	1/1:90,21,0
8	28327067	.	G	C	63	.	DP=15;VDB=0.0157002;SGB=-0.616816;MQ0F=0;AC=2;AN=2;DP4=0,0,6,0;MQ=27	GT:PL	1/1:90,18,0
9	33514420	.	A	G	63	.	DP=15;VDB=0.000611014;SGB=-0.651104;RPB=1;MQB=1;MQSB=1;BQB=1;MQ0F=0;AC=2;AN=2;DP4=0,1,7,1;MQ=25	GT:PL	1/1:90,2,0
12	36032822	.	T	G	64	.	DP=15;VDB=0.26019;SGB=-0.556411;MQSB=0.5;MQ0F=0;AC=2;AN=2;DP4=0,0,2,2;MQ=28	GT:PL	1/1:91,12,0
19	27488967	.	C	T	64	.	DP=15;VDB=0.000780428;SGB=-0.616816;MQSB=1;MQ0F=0;AC=2;AN=2;DP4=0,0,5,1;MQ=29	GT:PL	1/1:91,18,0
2	59181867	.	C	G	64	.	DP=15;VDB=0.00021572;SGB=-0.651104;RPB=0.845852;MQB=0.381255;MQSB=0.984496;BQB=0.959011;MQ0F=0.266667;ICB=1;HOB=0.5;AC=1;AN=2;DP4=4,3,5,3;MQ=18	GT:PL	0/1:97,0,45
9	31472351	.	G	A	64	.	DP=15;VDB=0.00351425;SGB=-0.590765;MQ0F=0;AC=2;AN=2;DP4=0,0,0,5;MQ=29	GT:PL	1/1:91,15,0
5	41645184	.	A	G	65	.	DP=15;VDB=0.137328;SGB=-0.511536;MQSB=1;MQ0F=0;AC=2;AN=2;DP4=0,0,2,1;MQ=33	GT:PL	1/1:92,9,0
6	7944395	.	T	A	65	.	DP=15;VDB=0.00130514;SGB=-0.636426;MQSB=1;MQ0F=0;AC=2;AN=2;DP4=0,0,6,1;MQ=37	GT:PL	1/1:92,21,0
7	5856398	.	G	A	65	.	DP=15;VDB=6.41155e-05;SGB=-0.670168;RPB=0.934728;MQB=0.983267;MQSB=0.859096;BQB=0.254902;MQ0F=0.0666667;ICB=1;HOB=0.5;AC=1;AN=2;DP4=1,4,4,6;MQ=20	GT:PL	0/1:98,0,49
2	52812041	.	G	C	66	.	DP=15;VDB=0.0275603;SGB=-0.688148;MQSB=0.00524752;MQ0F=0.533333;AC=2;AN=2;DP4=0,0,8,7;MQ=11	GT:PL	1/1:93,42,0
4	1490624	.	T	A	66	.	DP=15;VDB=0.00049997;SGB=-0.662043;MQSB=0.785714;MQ0F=0;AC=2;AN=2;DP4=0,0,2,7;MQ=25	GT:PL	1/1:93,24,0
16	24058122	.	T	G	67	.	DP=15;VDB=2.42239e-05;SGB=-0.651104;MQ0F=0;AC=2;AN=2;DP4=0,0,8,0;MQ=32	GT:PL	1/1:94,24,0
22	9410695	.	G	A	67	.	DP=15;VDB=0.00308951;SGB=-0.662043;RPB=0.99778;MQB=0.278037;MQSB=0.606531;BQB=0.99115;MQ0F=0.333333;ICB=1;HOB=0.5;AC=1;AN=2;DP4=1,4,4,5;MQ=15	GT:PL	0/1:101,0,20
9	31458145	.	G	A	67	.	DP=15;VDB=0.400625;SGB=-0.590765;RPB=0.692463;MQB=0.829029;MQSB=0.921243;BQB=0.992528;MQ0F=0;ICB=1;HOB=0.5;AC=1;AN=2;DP4=4,6,4,1;MQ=36	GT:PL	0/1:100,0,218
17	45318372	.	T	G	68	.	DP=15;VDB=1.17174e-06;SGB=-0.670168;RPB=0;MQB=0.7;BQB=1;MQ0F=0.333333;ICB=1;HOB=0.5;AC=1;AN=2;DP4=0,2,0,10;MQ=29	GT:PL	0/1:102,0,16
24	12834841	.	T	A	68	.	DP=15;VDB=6.6262e-07;SGB=-0.680642;RPB=1;MQB=1;MQSB=0.623736;BQB=1;MQ0F=0;AC=2;AN=2;DP4=0,1,7,5;MQ=26	GT:PL	1/1:95,5,0
2	37776494	.	A	G	69	.	DP=15;VDB=0.00835905;SGB=-0.556411;MQSB=1;MQ0F=0;AC=2;AN=2;DP4=0,0,3,1;MQ=37	GT:PL	1/1:96,12,0
21	22984307	.	A	G	69	.	DP=15;VDB=1.47916e-06;SGB=-0.670168;MQSB=0.274945;MQ0F=0;AC=2;AN=2;DP4=0,0,3,7;MQ=34	GT:PL	1/1:96,30,0
23	23553345	.	T	C	69	.	DP=15;VDB=0.00215942;SGB=-0.590765;MQSB=1;MQ0F=0.133333;AC=2;AN=2;DP4=0,0,1,4;MQ=25	GT:PL	1/1:96,15,0
11	25505605	.	C	T	70	.	DP=15;VDB=1.13295e-06;SGB=-0.680642;RPB=1;MQB=1;BQB=1;MQ0F=0;AC=2;AN=2;DP4=1,0,12,0;MQ=25	GT:PL	1/1:97,15,0
2	52875499	.	C	A	70	.	DP=15;VDB=0.0044139;SGB=-0.616816;MQ0F=0;AC=2;AN=2;DP4=0,0,6,0;MQ=31	GT:PL	1/1:97,18,0
24	7455698	.	T	C	70	.	DP=15;VDB=0.0207102;SGB=-0.590765;RPB=0.437414;MQB=0.954207;MQSB=0.998327;BQB=0.970446;MQ0F=0;ICB=1;HOB=0.5;AC=1;AN=2;DP4=6,4,2,3;MQ=35	GT:PL	0/1:103,0,215
6	28940959	.	A	G	70	.	DP=15;VDB=0.00114127;SGB=-0.616816;MQSB=0.75;MQ0F=0;AC=2;AN=2;DP4=0,0,2,4;MQ=29	GT:PL	1/1:97,18,0
21	27514943	.	G	A	71	.	DP=15;VDB=8.08408e-09;SGB=-0.688148;MQSB=0.534333;MQ0F=0.6;AC=2;AN=2;DP4=0,0,6,9;MQ=10	GT:PL	1/1:98,42,0
22	24907420	.	C	T	71	.	DP=15;VDB=3.24267e-08;SGB=-0.686358;RPB=1;MQB=1;BQB=1;MQ0F=0;AC=2;AN=2;DP4=0,1,0,14;MQ=22	GT:PL	1/1:98,20,0
23	34061011	.	G	A	71	.	DP=15;VDB=8.82509e-06;SGB=-0.662043;MQSB=1;MQ0F=0;AC=2;AN=2;DP4=0,0,7,2;MQ=37	GT:PL	1/1:98,27,0
12	22208963	.	G	A	72	.	DP=15;VDB=0.138089;SGB=-0.590765;MQSB=1;MQ0F=0;AC=2;AN=2;DP4=0,0,4,1;MQ=25	GT:PL	1/1:99,15,0
21	13080485	.	T	C	72	.	DP=15;VDB=0.00018414;SGB=-0.651104;MQ0F=0;AC=2;AN=2;DP4=0,0,8,0;MQ=25	GT:PL	1/1:99,24,0
22	9483573	.	C	T	72	.	DP=15;VDB=8.7737e-05;SGB=-0.670168;RPB=0.25;MQB=0.3;MQSB=0.3;BQB=0.35;MQ0F=0;ICB=1;HOB=0.5;AC=1;AN=2;DP4=0,2,10,0;MQ=30	GT:PL	0/1:106,0,31
KN149710.1	26969	.	C	G	72	.	DP=15;VDB=0.00126845;SGB=-0.651104;MQ0F=0;AC=2;AN=2;DP4=0,0,0,8;MQ=25	GT:PL	1/1:99,24,0
14	26170894	.	A	G	73	.	DP=15;VDB=0.00444448;SGB=-0.590765;MQSB=1;MQ0F=0;AC=2;AN=2;DP4=0,0,3,2;MQ=25	GT:PL	1/1:100,15,0
15	23683810	.	C	T	73	.	DP=15;VDB=0.000931423;SGB=-0.616816;MQSB=1;MQ0F=0;AC=2;AN=2;DP4=0,0,1,5;MQ=31	GT:PL	1/1:100,18,0
16	52333002	.	C	T	73	.	DP=15;VDB=0.000133588;SGB=-0.636426;MQSB=1;MQ0F=0;AC=2;AN=2;DP4=0,0,6,1;MQ=37	GT:PL	1/1:100,21,0
5	30222802	.	G	A	73	.	DP=15;VDB=7.54597e-08;SGB=-0.686358;MQ0F=0;AC=2;AN=2;DP4=0,0,0,14;MQ=32	GT:PL	1/1:100,42,0
13	31266982	.	C	T	74	.	DP=15;VDB=0.00308608;SGB=-0.651104;RPB=0.00524752;MQB=0.921243;MQSB=0.966484;BQB=0.114218;MQ0F=0;ICB=1;HOB=0.5;AC=1;AN=2;DP4=7,0,4,4;MQ=25	GT:PL	0/1:107,0,73
18	22301091	.	T	C	74	.	DP=15;VDB=0.405004;SGB=-0.590765;MQSB=1;MQ0F=0;AC=2;AN=2;DP4=0,0,4,1;MQ=27	GT:PL	1/1:101,15,0
22	12060678	.	T	G	74	.	DP=15;VDB=0.000404967;SGB=-0.636426;MQ0F=0;AC=2;AN=2;DP4=0,0,0,7;MQ=25	GT:PL	1/1:101,21,0
10	36595642	.	G	T	75	.	DP=15;VDB=0.00232834;SGB=-0.636426;RPB=0.00571605;MQB=0.640197;MQSB=0.777382;BQB=0.714506;MQ0F=0.0666667;ICB=1;HOB=0.5;AC=1;AN=2;DP4=5,2,2,5;MQ=27	GT:PL	0/1:108,0,126
14	31139772	.	T	C	75	.	DP=15;VDB=3.23293e-06;SGB=-0.683931;RPB=1;MQB=1;MQSB=1;BQB=1;MQ0F=0;AC=2;AN=2;DP4=1,0,0,13;MQ=25	GT:PL	1/1:102,17,0
19	24907570	.	C	G	75	.	DP=15;VDB=6.71664e-05;SGB=-0.651104;MQ0F=0;AC=2;AN=2;DP4=0,0,8,0;MQ=37	GT:PL	1/1:102,24,0
21	27342480	.	A	C	75	.	DP=15;VDB=0.00223758;SGB=-0.590765;MQ0F=0;AC=2;AN=2;DP4=0,0,0,5;MQ=34	GT:PL	1/1:102,15,0
7	31121659	.	G	A	75	.	DP=15;VDB=0.00110885;SGB=-0.616816;RPB=1;MQB=1;MQSB=0.8;BQB=1;MQ0F=0;ICB=1;HOB=0.5;AC=1;AN=2;DP4=0,1,5,1;MQ=35	GT:PL	0/1:109,0,13
7	38403396	.	A	G	75	.	DP=15;VDB=0.0411825;SGB=-0.616816;RPB=0.957526;MQB=0.778801;MQSB=0.778801;BQB=0.810528;MQ0F=0;ICB=1;HOB=0.5;AC=1;AN=2;DP4=3,6,3,3;MQ=35	GT:PL	0/1:108,0,162
12	22328002	.	T	G	76	.	DP=15;VDB=1.09488e-09;SGB=-0.688148;MQ0F=0;AC=2;AN=2;DP4=0,0,15,0;MQ=35	GT:PL	1/1:103,45,0
16	55121640	.	C	T	76	.	DP=15;VDB=0.000156924;SGB=-0.651104;MQ0F=0;AC=2;AN=2;DP4=0,0,8,0;MQ=25	GT:PL	1/1:103,24,0
14	38662001	.	C	T	77	.	DP=15;VDB=0.0424884;SGB=-0.590765;RPB=0.544711;MQB=1;MQSB=1;BQB=0.437414;MQ0F=0;ICB=1;HOB=0.5;AC=1;AN=2;DP4=8,2,3,2;MQ=37	GT:PL	0/1:110,0,198
17	39785050	.	A	C	77	.	DP=15;VDB=0.00114127;SGB=-0.616816;MQSB=1;MQ0F=0;AC=2;AN=2;DP4=0,0,5,1;MQ=25	GT:PL	1/1:104,18,0
19	21829071	.	A	G	77	.	DP=15;VDB=2.75158e-05;SGB=-0.651104;MQ0F=0;AC=2;AN=2;DP4=0,0,8,0;MQ=26	GT:PL	1/1:104,24,0
21	37499371	.	C	A	77	.	DP=15;VDB=4.15354e-08;SGB=-0.686358;MQSB=1;MQ0F=0;AC=2;AN=2;DP4=0,0,1,13;MQ=25	GT:PL	1/1:104,42,0
6	2188074	.	T	C	77	.	DP=15;VDB=0.000166133;SGB=-0.662043;RPB=0.105399;MQB=0.99308;MQSB=0.569783;BQB=0.465043;MQ0F=0.133333;ICB=1;HOB=0.5;AC=1;AN=2;DP4=3,3,6,3;MQ=21	GT:PL	0/1:110,0,71
1	29016921	.	T	C	78	.	DP=15;VDB=0.0137686;SGB=-0.616816;RPB=1;MQB=1;MQSB=0.810265;BQB=1;MQ0F=0;AC=2;AN=2;DP4=0,1,3,3;MQ=26	GT:PL	1/1:105,3,0
13	11309794	.	T	C	78	.	DP=15;VDB=0.0270423;SGB=-0.590765;MQ0F=0;AC=2;AN=2;DP4=0,0,5,0;MQ=34	GT:PL	1/1:105,15,0
17	47143473	.	T	C	78	.	DP=15;VDB=6.15528e-08;SGB=-0.676189;MQSB=1;MQ0F=0;AC=2;AN=2;DP4=0,0,2,9;MQ=37	GT:PL	1/1:105,33,0
12	24721214	.	C	T	79	.	DP=15;VDB=0.0146107;SGB=-0.636426;MQSB=1;MQ0F=0;AC=2;AN=2;DP4=0,0,5,2;MQ=25	GT:PL	1/1:106,21,0
22	30381501	.	G	A	79	.	DP=15;VDB=1.55261e-05;SGB=-0.662043;MQ0F=0;AC=2;AN=2;DP4=0,0,0,9;MQ=25	GT:PL	1/1:106,27,0
22	30381502	.	A	G	79	.	DP=15;VDB=1.55261e-05;SGB=-0.662043;MQ0F=0;AC=2;AN=2;DP4=0,0,0,9;MQ=25	GT:PL	1/1:106,27,0
3	39428918	.	A	C	79	.	DP=15;VDB=0.143164;SGB=-0.662043;RPB=0.0340475;MQB=0.99778;MQSB=0.782349;BQB=0.118179;MQ0F=0;ICB=1;HOB=0.5;AC=1;AN=2;DP4=3,2,8,1;MQ=27	GT:PL	0/1:112,0,73
6	7936497	.	C	T	79	.	DP=15;VDB=0.0103531;SGB=-0.556411;MQ0F=0;AC=2;AN=2;DP4=0,0,0,4;MQ=37	GT:PL	1/1:106,12,0
6	37188723	.	G	A	79	.	DP=15;VDB=5.89116e-08;SGB=-0.676189;RPB=0;MQB=1;MQSB=1;BQB=0.181818;MQ0F=0;ICB=1;HOB=0.5;AC=1;AN=2;DP4=0,2,11,0;MQ=37	GT:PL	0/1:114,0,25
10	1861582	.	C	T	80	.	DP=15;VDB=8.82509e-06;SGB=-0.662043;MQ0F=0;AC=2;AN=2;DP4=0,0,9,0;MQ=25	GT:PL	1/1:107,27,0
13	7355575	.	C	T	80	.	DP=15;VDB=0.000134988;SGB=-0.662043;MQSB=0.809011;MQ0F=0;AC=2;AN=2;DP4=0,0,6,3;MQ=31	GT:PL	1/1:107,27,0
2	52812044	.	G	T	80	.	DP=15;VDB=0.0275603;SGB=-0.688148;MQSB=0.00524752;MQ0F=0.533333;AC=2;AN=2;DP4=0,0,8,7;MQ=11	GT:PL	1/1:107,45,0
5	35078516	.	G	A	80	.	DP=15;VDB=0.000878343;SGB=-0.616816;MQ0F=0;AC=2;AN=2;DP4=0,0,6,0;MQ=33	GT:PL	1/1:107,18,0
8	8320134	.	C	T	80	.	DP=15;VDB=0.000495006;SGB=-0.651104;MQ0F=0;AC=2;AN=2;DP4=0,0,0,8;MQ=25	GT:PL	1/1:107,24,0
8	8320135	.	A	G	80	.	DP=15;VDB=0.000495006;SGB=-0.651104;MQ0F=0;AC=2;AN=2;DP4=0,0,0,8;MQ=25	GT:PL	1/1:107,24,0
8	16277968	.	A	G	80	.	DP=15;VDB=2.48509e-05;SGB=-0.651104;MQ0F=0;AC=2;AN=2;DP4=0,0,0,8;MQ=34	GT:PL	1/1:107,24,0
11	3757192	.	T	C	81	.	DP=15;VDB=3.18199e-06;SGB=-0.686358;RPB=1;MQB=1;MQSB=0.934728;BQB=1;MQ0F=0.333333;AC=2;AN=2;DP4=1,0,4,10;MQ=14	GT:PL	1/1:108,22,0
18	36626382	.	A	T	81	.	DP=15;VDB=1.62757e-06;SGB=-0.680642;MQ0F=0;AC=2;AN=2;DP4=0,0,12,0;MQ=25	GT:PL	1/1:108,36,0
18	38106985	.	C	T	81	.	DP=15;VDB=0.000146662;SGB=-0.676189;MQ0F=0;AC=2;AN=2;DP4=0,0,0,11;MQ=25	GT:PL	1/1:108,33,0
19	4134244	.	A	T	81	.	DP=15;VDB=1.9035e-06;SGB=-0.688148;MQSB=0.317132;MQ0F=0.2;AC=2;AN=2;DP4=0,0,12,3;MQ=13	GT:PL	1/1:108,45,0
19	29746209	.	C	A	81	.	DP=15;VDB=2.81885e-06;SGB=-0.670168;MQ0F=0;AC=2;AN=2;DP4=0,0,10,0;MQ=25	GT:PL	1/1:108,30,0
21	17873909	.	C	T	81	.	DP=15;VDB=0.0745613;SGB=-0.662043;RPB=0.465043;MQB=0.0297292;MQSB=0.129812;BQB=0.894839;MQ0F=0.0666667;ICB=1;HOB=0.5;AC=1;AN=2;DP4=3,3,0,9;MQ=27	GT:PL	0/1:114,0,68
3	33637454	.	C	G	81	.	DP=15;VDB=0.000275721;SGB=-0.651104;MQSB=0.750668;MQ0F=0;AC=2;AN=2;DP4=0,0,5,3;MQ=26	GT:PL	1/1:108,24,0
4	17429068	.	G	A	81	.	DP=15;VDB=0.000225647;SGB=-0.636426;RPB=0;MQB=0.785714;MQSB=0.462292;BQB=0.928571;MQ0F=0;ICB=1;HOB=0.5;AC=1;AN=2;DP4=2,0,4,3;MQ=29	GT:PL	0/1:115,0,17
15	17209620	.	A	C	82	.	DP=15;VDB=0.000231845;SGB=-0.636426;MQSB=1;MQ0F=0;AC=2;AN=2;DP4=0,0,6,1;MQ=25	GT:PL	1/1:109,21,0
2	39018188	.	G	A	82	.	DP=15;VDB=1.42977e-07;SGB=-0.676189;MQ0F=0;AC=2;AN=2;DP4=0,0,0,11;MQ=25	GT:PL	1/1:109,33,0
22	7550173	.	C	A	82	.	DP=15;VDB=0.000233434;SGB=-0.688148;MQSB=0.0247705;MQ0F=0.533333;AC=2;AN=2;DP4=0,0,8,7;MQ=10	GT:PL	1/1:109,45,0
22	9410697	.	A	G	82	.	DP=15;VDB=0.000118837;SGB=-0.651104;RPB=0.381255;MQB=0.0211283;MQSB=0.692463;BQB=0.101079;MQ0F=0.333333;ICB=1;HOB=0.5;AC=1;AN=2;DP4=2,5,3,5;MQ=16	GT:PL	0/1:116,0,24
3	32282336	.	A	G	82	.	DP=15;VDB=1.88115e-05;SGB=-0.662043;MQ0F=0;AC=2;AN=2;DP4=0,0,0,9;MQ=25	GT:PL	1/1:109,27,0
3	35006079	.	A	G	82	.	DP=15;VDB=5.99315e-07;SGB=-0.676189;MQ0F=0;AC=2;AN=2;DP4=0,0,0,11;MQ=28	GT:PL	1/1:109,33,0
3	54850940	.	A	T	82	.	DP=15;VDB=9.63611e-06;SGB=-0.662043;MQ0F=0.0666667;AC=2;AN=2;DP4=0,0,0,9;MQ=25	GT:PL	1/1:109,27,0
8	23634491	.	C	G	82	.	DP=15;VDB=0.000336016;SGB=-0.651104;MQ0F=0;AC=2;AN=2;DP4=0,0,0,8;MQ=28	GT:PL	1/1:109,24,0
13	31603224	.	C	T	83	.	DP=15;VDB=7.70721e-05;SGB=-0.662043;MQ0F=0;AC=2;AN=2;DP4=0,0,9,0;MQ=25	GT:PL	1/1:110,27,0
16	32136361	.	G	T	83	.	DP=15;VDB=8.72277e-08;SGB=-0.676189;MQ0F=0;AC=2;AN=2;DP4=0,0,11,0;MQ=33	GT:PL	1/1:110,33,0
18	34665349	.	C	A	83	.	DP=15;VDB=0.000119359;SGB=-0.636426;MQ0F=0;AC=2;AN=2;DP4=0,0,7,0;MQ=26	GT:PL	1/1:110,21,0
18	38106986	.	T	A	83	.	DP=15;VDB=0.000165939;SGB=-0.676189;MQ0F=0;AC=2;AN=2;DP4=0,0,0,11;MQ=25	GT:PL	1/1:110,33,0
2	34132125	.	C	G	83	.	DP=15;VDB=1.39142e-07;SGB=-0.686358;MQ0F=0;AC=2;AN=2;DP4=0,0,14,0;MQ=25	GT:PL	1/1:110,42,0
7	51502088	.	A	G	83	.	DP=15;VDB=0.000780428;SGB=-0.616816;MQSB=1;MQ0F=0;AC=2;AN=2;DP4=0,0,2,4;MQ=25	GT:PL	1/1:110,18,0
11	31144986	.	G	T	84	.	DP=15;VDB=7.45827e-07;SGB=-0.680642;MQSB=0.3;MQ0F=0;AC=2;AN=2;DP4=0,0,2,10;MQ=30	GT:PL	1/1:111,36,0
12	20441909	.	A	C	84	.	DP=15;VDB=9.86109e-08;SGB=-0.686358;MQ0F=0.2;AC=2;AN=2;DP4=0,0,14,0;MQ=19	GT:PL	1/1:111,42,0
12	24721215	.	C	G	84	.	DP=15;VDB=0.0146107;SGB=-0.636426;MQSB=1;MQ0F=0;AC=2;AN=2;DP4=0,0,5,2;MQ=25	GT:PL	1/1:111,21,0
19	27311123	.	T	C	84	.	DP=15;VDB=0.000287461;SGB=-0.636426;MQSB=0.607698;MQ0F=0;AC=2;AN=2;DP4=0,0,3,4;MQ=31	GT:PL	1/1:111,21,0
24	38322402	.	G	C	84	.	DP=15;VDB=0.0215865;SGB=-0.683931;MQSB=0.623736;MQ0F=0.6;AC=2;AN=2;DP4=0,0,6,7;MQ=10	GT:PL	1/1:111,39,0
25	447077	.	G	A	84	.	DP=15;VDB=7.10873e-06;SGB=-0.670168;MQ0F=0;AC=2;AN=2;DP4=0,0,10,0;MQ=25	GT:PL	1/1:111,30,0
3	34648991	.	G	A	84	.	DP=15;VDB=4.18059e-07;SGB=-0.683931;MQ0F=0;AC=2;AN=2;DP4=0,0,0,13;MQ=25	GT:PL	1/1:111,39,0
6	37871345	.	T	C	84	.	DP=15;VDB=0.00102666;SGB=-0.636426;MQ0F=0;AC=2;AN=2;DP4=0,0,0,7;MQ=26	GT:PL	1/1:111,21,0
7	36321765	.	G	A	84	.	DP=15;VDB=0.000105247;SGB=-0.662043;MQ0F=0;AC=2;AN=2;DP4=0,0,0,9;MQ=25	GT:PL	1/1:111,27,0
10	22510202	.	G	A	85	.	DP=15;VDB=0.000176421;SGB=-0.636426;MQ0F=0;AC=2;AN=2;DP4=0,0,7,0;MQ=26	GT:PL	1/1:112,21,0
23	6386251	.	T	A	85	.	DP=15;VDB=0.000527421;SGB=-0.616816;MQ0F=0;AC=2;AN=2;DP4=0,0,0,6;MQ=31	GT:PL	1/1:112,18,0
3	17719215	.	C	T	85	.	DP=15;VDB=8.8627e-08;SGB=-0.686358;RPB=1;MQB=1;MQSB=1;BQB=1;MQ0F=0;AC=2;AN=2;DP4=0,1,14,0;MQ=25	GT:PL	1/1:112,28,0
1	2074844	.	G	A	86	.	DP=15;VDB=0.000134862;SGB=-0.686358;RPB=1;MQB=1;BQB=1;MQ0F=0;AC=2;AN=2;DP4=1,0,14,0;MQ=25	GT:PL	1/1:113,20,0
1	2074847	.	C	T	86	.	DP=15;VDB=7.27204e-05;SGB=-0.683931;RPB=1;MQB=1;BQB=1;MQ0F=0;AC=2;AN=2;DP4=1,0,13,0;MQ=25	GT:PL	1/1:113,17,0
1	6966628	.	C	T	86	.	DP=15;VDB=2.80197e-05;SGB=-0.670168;MQ0F=0;AC=2;AN=2;DP4=0,0,0,10;MQ=25	GT:PL	1/1:113,30,0
5	36729060	.	T	C	86	.	DP=15;VDB=1.71361e-06;SGB=-0.670168;MQ0F=0;AC=2;AN=2;DP4=0,0,0,10;MQ=25	GT:PL	1/1:113,30,0
7	33374622	.	T	A	86	.	DP=15;VDB=0.000175728;SGB=-0.662043;MQSB=1;MQ0F=0;AC=2;AN=2;DP4=0,0,8,1;MQ=34	GT:PL	1/1:113,27,0
8	2358298	.	T	G	86	.	DP=15;VDB=1.25718e-06;SGB=-0.686358;MQ0F=0;AC=2;AN=2;DP4=0,0,14,0;MQ=25	GT:PL	1/1:113,42,0
9	47023540	.	G	A	86	.	DP=15;VDB=4.23932e-07;SGB=-0.676189;MQ0F=0;AC=2;AN=2;DP4=0,0,11,0;MQ=25	GT:PL	1/1:113,33,0
12	17633007	.	C	G	87	.	DP=15;VDB=6.99472e-07;SGB=-0.670168;MQ0F=0;AC=2;AN=2;DP4=0,0,10,0;MQ=25	GT:PL	1/1:114,30,0
16	41851535	.	C	T	87	.	DP=15;VDB=2.89569e-08;SGB=-0.676189;MQ0F=0;AC=2;AN=2;DP4=0,0,11,0;MQ=25	GT:PL	1/1:114,33,0
17	19610545	.	G	C	87	.	DP=15;VDB=3.60824e-07;SGB=-0.683931;MQ0F=0;AC=2;AN=2;DP4=0,0,13,0;MQ=25	GT:PL	1/1:114,39,0
21	20989411	.	A	T	87	.	DP=15;VDB=4.82813e-05;SGB=-0.670168;MQ0F=0;AC=2;AN=2;DP4=0,0,10,0;MQ=25	GT:PL	1/1:114,30,0
21	20989412	.	C	T	87	.	DP=15;VDB=4.82813e-05;SGB=-0.670168;MQ0F=0;AC=2;AN=2;DP4=0,0,10,0;MQ=25	GT:PL	1/1:114,30,0
23	19683927	.	T	G	87	.	DP=15;VDB=1.71361e-06;SGB=-0.670168;MQ0F=0;AC=2;AN=2;DP4=0,0,0,10;MQ=25	GT:PL	1/1:114,30,0
23	29493248	.	A	T	87	.	DP=15;VDB=4.18234e-09;SGB=-0.688148;MQ0F=0;AC=2;AN=2;DP4=0,0,0,15;MQ=25	GT:PL	1/1:114,45,0
4	12795508	.	G	T	87	.	DP=15;VDB=4.98324e-07;SGB=-0.683931;MQ0F=0;AC=2;AN=2;DP4=0,0,0,13;MQ=25	GT:PL	1/1:114,39,0
6	11277411	.	C	T	87	.	DP=15;VDB=0.00166209;SGB=-0.680642;RPB=0.513417;MQB=0.317132;MQSB=0.91051;BQB=0.880202;MQ0F=0;ICB=1;HOB=0.5;AC=1;AN=2;DP4=2,1,1,11;MQ=27	GT:PL	0/1:121,0,41
8	2358301	.	A	T	87	.	DP=15;VDB=1.11318e-06;SGB=-0.686358;MQ0F=0;AC=2;AN=2;DP4=0,0,14,0;MQ=25	GT:PL	1/1:114,42,0
8	28049119	.	A	C	87	.	DP=15;VDB=3.45096e-07;SGB=-0.676189;MQ0F=0;AC=2;AN=2;DP4=0,0,0,11;MQ=25	GT:PL	1/1:114,33,0
9	21359413	.	C	G	87	.	DP=15;VDB=1.17174e-06;SGB=-0.670168;MQ0F=0;AC=2;AN=2;DP4=0,0,10,0;MQ=25	GT:PL	1/1:114,30,0
13	27502877	.	G	A	88	.	DP=15;VDB=1.80841e-07;SGB=-0.686358;MQ0F=0;AC=2;AN=2;DP4=0,0,0,14;MQ=31	GT:PL	1/1:115,42,0
14	46770676	.	A	C	88	.	DP=15;VDB=9.99332e-08;SGB=-0.686358;MQ0F=0;AC=2;AN=2;DP4=0,0,0,14;MQ=25	GT:PL	1/1:115,42,0
15	18493127	.	C	T	88	.	DP=15;VDB=2.06024e-05;SGB=-0.686358;MQ0F=0;AC=2;AN=2;DP4=0,0,14,0;MQ=25	GT:PL	1/1:115,42,0
16	46528018	.	T	G	88	.	DP=15;VDB=2.70849e-08;SGB=-0.686358;MQ0F=0;AC=2;AN=2;DP4=0,0,14,0;MQ=25	GT:PL	1/1:115,42,0
5	34391187	.	G	A	88	.	DP=15;VDB=0.00364773;SGB=-0.676189;MQ0F=0;AC=2;AN=2;DP4=0,0,11,0;MQ=25	GT:PL	1/1:115,33,0
5	37111484	.	C	T	88	.	DP=15;VDB=0.00131677;SGB=-0.616816;MQSB=0.28717;MQ0F=0;AC=2;AN=2;DP4=0,0,3,3;MQ=31	GT:PL	1/1:115,18,0
11	25994805	.	C	G	89	.	DP=15;VDB=3.67941e-06;SGB=-0.676189;MQ0F=0;AC=2;AN=2;DP4=0,0,0,11;MQ=25	GT:PL	1/1:116,33,0
11	25994806	.	C	A	89	.	DP=15;VDB=3.67941e-06;SGB=-0.676189;MQ0F=0;AC=2;AN=2;DP4=0,0,0,11;MQ=25	GT:PL	1/1:116,33,0
13	16275095	.	T	C	89	.	DP=15;VDB=7.63165e-07;SGB=-0.676189;MQ0F=0;AC=2;AN=2;DP4=0,0,11,0;MQ=25	GT:PL	1/1:116,33,0
14	32402808	.	A	G	89	.	DP=15;VDB=0.00131677;SGB=-0.616816;MQ0F=0;AC=2;AN=2;DP4=0,0,0,6;MQ=37	GT:PL	1/1:116,18,0
15	22502663	.	T	C	89	.	DP=15;VDB=4.2502e-07;SGB=-0.680642;MQ0F=0;AC=2;AN=2;DP4=0,0,0,12;MQ=25	GT:PL	1/1:116,36,0
2	31461441	.	C	G	89	.	DP=15;VDB=4.36365e-09;SGB=-0.688148;MQSB=1;MQ0F=0.0666667;AC=2;AN=2;DP4=0,0,14,1;MQ=21	GT:PL	1/1:116,42,0
21	11844789	.	A	G	89	.	DP=15;VDB=1.3128e-07;SGB=-0.676189;MQ0F=0;AC=2;AN=2;DP4=0,0,0,11;MQ=25	GT:PL	1/1:116,33,0
23	19079412	.	C	T	89	.	DP=15;VDB=2.80841e-07;SGB=-0.686358;MQ0F=0;AC=2;AN=2;DP4=0,0,14,0;MQ=25	GT:PL	1/1:116,42,0
3	36538295	.	A	G	89	.	DP=15;VDB=0.0020015;SGB=-0.616816;MQSB=0.861511;MQ0F=0;AC=2;AN=2;DP4=0,0,3,3;MQ=27	GT:PL	1/1:116,18,0
3	40072555	.	T	C	89	.	DP=15;VDB=1.43807e-06;SGB=-0.676189;MQ0F=0;AC=2;AN=2;DP4=0,0,0,11;MQ=25	GT:PL	1/1:116,33,0
5	28694951	.	C	T	89	.	DP=15;VDB=1.1545e-07;SGB=-0.676189;MQ0F=0;AC=2;AN=2;DP4=0,0,11,0;MQ=25	GT:PL	1/1:116,33,0
5	28694952	.	T	C	89	.	DP=15;VDB=1.1545e-07;SGB=-0.676189;MQ0F=0;AC=2;AN=2;DP4=0,0,11,0;MQ=25	GT:PL	1/1:116,33,0
6	7558711	.	G	A	89	.	DP=15;VDB=3.83219e-07;SGB=-0.680642;MQ0F=0;AC=2;AN=2;DP4=0,0,0,12;MQ=25	GT:PL	1/1:116,36,0
6	50686098	.	T	C	89	.	DP=15;VDB=1.47523e-06;SGB=-0.680642;MQ0F=0;AC=2;AN=2;DP4=0,0,0,12;MQ=29	GT:PL	1/1:116,36,0
8	28337973	.	G	A	89	.	DP=15;VDB=8.82318e-07;SGB=-0.680642;MQ0F=0;AC=2;AN=2;DP4=0,0,12,0;MQ=30	GT:PL	1/1:116,36,0
10	20238816	.	G	A	90	.	DP=15;VDB=4.7494e-09;SGB=-0.688148;MQ0F=0;AC=2;AN=2;DP4=0,0,15,0;MQ=25	GT:PL	1/1:117,45,0
11	23347898	.	T	C	90	.	DP=15;VDB=0.000658754;SGB=-0.686358;MQSB=1;MQ0F=0;AC=2;AN=2;DP4=0,0,13,1;MQ=25	GT:PL	1/1:117,42,0
11	44895665	.	C	A	90	.	DP=15;VDB=0.000436642;SGB=-0.686358;MQ0F=0;AC=2;AN=2;DP4=0,0,0,14;MQ=25	GT:PL	1/1:117,42,0
12	47910384	.	G	C	90	.	DP=15;VDB=1.24888e-06;SGB=-0.670168;MQSB=0.783809;MQ0F=0;AC=2;AN=2;DP4=0,0,6,4;MQ=29	GT:PL	1/1:117,30,0
16	12926688	.	A	C	90	.	DP=15;VDB=0.000207967;SGB=-0.636426;MQSB=1;MQ0F=0;AC=2;AN=2;DP4=0,0,1,6;MQ=25	GT:PL	1/1:117,21,0
17	12769425	.	C	T	90	.	DP=15;VDB=4.31732e-05;SGB=-0.662043;MQ0F=0;AC=2;AN=2;DP4=0,0,9,0;MQ=35	GT:PL	1/1:117,27,0
17	26791959	.	G	A	90	.	DP=15;VDB=0.000188365;SGB=-0.680642;MQ0F=0;AC=2;AN=2;DP4=0,0,0,12;MQ=27	GT:PL	1/1:117,36,0
18	20559692	.	A	G	90	.	DP=15;VDB=1.7713e-09;SGB=-0.688148;MQ0F=0;AC=2;AN=2;DP4=0,0,0,15;MQ=25	GT:PL	1/1:117,45,0
18	22302535	.	A	C	90	.	DP=15;VDB=3.83969e-08;SGB=-0.683931;MQ0F=0;AC=2;AN=2;DP4=0,0,0,13;MQ=32	GT:PL	1/1:117,39,0
22	7631568	.	G	T	90	.	DP=15;VDB=0.0178887;SGB=-0.688148;MQSB=0.735784;MQ0F=0.533333;AC=2;AN=2;DP4=0,0,4,11;MQ=10	GT:PL	1/1:117,45,0
23	19683930	.	T	C	90	.	DP=15;VDB=1.31927e-06;SGB=-0.683931;MQ0F=0;AC=2;AN=2;DP4=0,0,0,13;MQ=25	GT:PL	1/1:117,39,0
25	19262872	.	G	A	90	.	DP=15;VDB=5.979e-08;SGB=-0.683931;MQ0F=0;AC=2;AN=2;DP4=0,0,13,0;MQ=25	GT:PL	1/1:117,39,0
3	12586920	.	A	G	90	.	DP=15;VDB=3.15408e-08;SGB=-0.688148;MQ0F=0;AC=2;AN=2;DP4=0,0,15,0;MQ=23	GT:PL	1/1:117,45,0
8	1947243	.	A	C	90	.	DP=15;VDB=0.0735253;SGB=-0.686358;MQSB=0.77718;MQ0F=0;AC=2;AN=2;DP4=0,0,8,6;MQ=14	GT:PL	1/1:117,42,0
9	31811555	.	T	A	90	.	DP=15;VDB=1.83615e-07;SGB=-0.680642;MQ0F=0;AC=2;AN=2;DP4=0,0,0,12;MQ=26	GT:PL	1/1:117,36,0
KN149739.1	39874	.	G	T	90	.	DP=15;VDB=7.04226e-08;SGB=-0.688148;MQ0F=0;AC=2;AN=2;DP4=0,0,0,15;MQ=25	GT:PL	1/1:117,45,0
1	1553074	.	G	A	91	.	DP=15;VDB=1.00727e-05;SGB=-0.680642;MQ0F=0;AC=2;AN=2;DP4=0,0,0,12;MQ=25	GT:PL	1/1:118,36,0
1	19296119	.	T	C	91	.	DP=15;VDB=3.41253e-06;SGB=-0.683931;MQ0F=0;AC=2;AN=2;DP4=0,0,13,0;MQ=25	GT:PL	1/1:118,39,0
10	10864624	.	T	C	91	.	DP=15;VDB=1.53539e-07;SGB=-0.683931;MQ0F=0;AC=2;AN=2;DP4=0,0,0,13;MQ=25	GT:PL	1/1:118,39,0
12	19228695	.	C	T	91	.	DP=15;VDB=4.68287e-09;SGB=-0.688148;MQ0F=0;AC=2;AN=2;DP4=0,0,0,15;MQ=25	GT:PL	1/1:118,45,0
12	47118148	.	A	C	91	.	DP=15;VDB=1.17955e-07;SGB=-0.676189;RPB=1;MQB=1;MQSB=0.0853036;BQB=1;MQ0F=0;AC=2;AN=2;DP4=0,1,9,2;MQ=29	GT:PL	1/1:118,20,0
13	39365074	.	G	C	91	.	DP=15;VDB=5.0462e-07;SGB=-0.680642;MQ0F=0;AC=2;AN=2;DP4=0,0,12,0;MQ=25	GT:PL	1/1:118,36,0
13	42577254	.	G	A	91	.	DP=15;VDB=9.92448e-05;SGB=-0.680642;MQ0F=0;AC=2;AN=2;DP4=0,0,12,0;MQ=28	GT:PL	1/1:118,36,0
17	16270199	.	C	G	91	.	DP=15;VDB=7.70064e-07;SGB=-0.686358;MQ0F=0;AC=2;AN=2;DP4=0,0,0,14;MQ=25	GT:PL	1/1:118,42,0
19	31222782	.	C	T	91	.	DP=15;VDB=3.83219e-07;SGB=-0.680642;MQ0F=0;AC=2;AN=2;DP4=0,0,0,12;MQ=25	GT:PL	1/1:118,36,0
2	44429842	.	C	T	91	.	DP=15;VDB=6.60359e-07;SGB=-0.688148;MQ0F=0;AC=2;AN=2;DP4=0,0,0,15;MQ=25	GT:PL	1/1:118,45,0
22	13118753	.	T	C	91	.	DP=15;VDB=0.000119359;SGB=-0.636426;MQSB=1;MQ0F=0;AC=2;AN=2;DP4=0,0,6,1;MQ=25	GT:PL	1/1:118,21,0
23	18834395	.	C	T	91	.	DP=15;VDB=1.24711e-06;SGB=-0.683931;MQ0F=0;AC=2;AN=2;DP4=0,0,13,0;MQ=24	GT:PL	1/1:118,39,0
3	35401641	.	T	G	91	.	DP=15;VDB=1.02292e-08;SGB=-0.688148;MQ0F=0;AC=2;AN=2;DP4=0,0,15,0;MQ=25	GT:PL	1/1:118,45,0
5	40913829	.	A	G	91	.	DP=15;VDB=1.11398e-06;SGB=-0.683931;MQ0F=0;AC=2;AN=2;DP4=0,0,13,0;MQ=25	GT:PL	1/1:118,39,0
8	1947244	.	G	A	91	.	DP=15;VDB=0.030237;SGB=-0.688148;MQSB=0.778801;MQ0F=0;AC=2;AN=2;DP4=0,0,9,6;MQ=14	GT:PL	1/1:118,45,0
9	10755905	.	C	T	91	.	DP=15;VDB=2.98039e-06;SGB=-0.683931;MQ0F=0;AC=2;AN=2;DP4=0,0,13,0;MQ=25	GT:PL	1/1:118,39,0
9	26292213	.	T	G	91	.	DP=15;VDB=0.00257647;SGB=-0.590765;MQ0F=0;AC=2;AN=2;DP4=0,0,5,0;MQ=37	GT:PL	1/1:118,15,0
11	11778416	.	C	T	92	.	DP=15;VDB=7.21081e-07;SGB=-0.680642;MQSB=1;MQ0F=0;AC=2;AN=2;DP4=0,0,1,11;MQ=25	GT:PL	1/1:119,36,0
16	42800257	.	G	C	92	.	DP=15;VDB=6.42889e-08;SGB=-0.688148;MQ0F=0;AC=2;AN=2;DP4=0,0,0,15;MQ=25	GT:PL	1/1:119,45,0
17	4247721	.	A	G	92	.	DP=15;VDB=1.38138e-05;SGB=-0.686358;MQSB=0.852144;MQ0F=0.4;AC=2;AN=2;DP4=0,0,10,4;MQ=12	GT:PL	1/1:119,42,0
17	16270200	.	T	G	92	.	DP=15;VDB=7.70064e-07;SGB=-0.686358;MQ0F=0;AC=2;AN=2;DP4=0,0,0,14;MQ=25	GT:PL	1/1:119,42,0
18	36626379	.	G	A	92	.	DP=15;VDB=7.9145e-08;SGB=-0.688148;MQ0F=0;AC=2;AN=2;DP4=0,0,15,0;MQ=25	GT:PL	1/1:119,45,0
23	28601505	.	C	T	92	.	DP=15;VDB=6.85573e-07;SGB=-0.683931;MQ0F=0;AC=2;AN=2;DP4=0,0,13,0;MQ=25	GT:PL	1/1:119,39,0
24	21226445	.	A	G	92	.	DP=15;VDB=1.40288e-08;SGB=-0.688148;MQ0F=0;AC=2;AN=2;DP4=0,0,15,0;MQ=25	GT:PL	1/1:119,45,0
7	23577202	.	T	C	92	.	DP=15;VDB=0.00109178;SGB=-0.680642;MQ0F=0;AC=2;AN=2;DP4=0,0,0,12;MQ=26	GT:PL	1/1:119,36,0
7	48081012	.	G	C	92	.	DP=15;VDB=0.000382795;SGB=-0.651104;MQSB=1;MQ0F=0;AC=2;AN=2;DP4=0,0,1,7;MQ=25	GT:PL	1/1:119,24,0
8	46890851	.	C	G	92	.	DP=15;VDB=1.07278e-07;SGB=-0.680642;MQ0F=0;AC=2;AN=2;DP4=0,0,0,12;MQ=26	GT:PL	1/1:119,36,0
1	4818868	.	G	A	93	.	DP=15;VDB=4.90581e-05;SGB=-0.686358;MQ0F=0;AC=2;AN=2;DP4=0,0,14,0;MQ=25	GT:PL	1/1:120,42,0
12	8589459	.	A	G	93	.	DP=15;VDB=1.21942e-07;SGB=-0.686358;MQ0F=0;AC=2;AN=2;DP4=0,0,0,14;MQ=25	GT:PL	1/1:120,42,0
12	9915611	.	G	A	93	.	DP=15;VDB=7.51235e-07;SGB=-0.686358;MQ0F=0;AC=2;AN=2;DP4=0,0,0,14;MQ=25	GT:PL	1/1:120,42,0
13	19185826	.	A	G	93	.	DP=15;VDB=0.273048;SGB=-0.686358;MQ0F=0;AC=2;AN=2;DP4=0,0,0,14;MQ=25	GT:PL	1/1:120,42,0
13	24751275	.	T	C	93	.	DP=15;VDB=4.453e-08;SGB=-0.688148;MQ0F=0;AC=2;AN=2;DP4=0,0,0,15;MQ=25	GT:PL	1/1:120,45,0
17	9099060	.	G	A	93	.	DP=15;VDB=1.17227e-05;SGB=-0.683931;MQ0F=0;AC=2;AN=2;DP4=0,0,13,0;MQ=25	GT:PL	1/1:120,39,0
17	9099062	.	T	A	93	.	DP=15;VDB=1.17227e-05;SGB=-0.683931;MQ0F=0;AC=2;AN=2;DP4=0,0,13,0;MQ=25	GT:PL	1/1:120,39,0
19	7866239	.	A	C	93	.	DP=15;VDB=0.00315709;SGB=-0.616816;MQSB=0.25;MQ0F=0;AC=2;AN=2;DP4=0,0,4,2;MQ=31	GT:PL	1/1:120,18,0
20	38862704	.	G	A	93	.	DP=15;VDB=2.10676e-09;SGB=-0.688148;MQ0F=0;AC=2;AN=2;DP4=0,0,0,15;MQ=25	GT:PL	1/1:120,45,0
20	39173388	.	G	A	93	.	DP=15;VDB=0.00520893;SGB=-0.683931;MQ0F=0;AC=2;AN=2;DP4=0,0,0,13;MQ=25	GT:PL	1/1:120,39,0
22	3140439	.	C	T	93	.	DP=15;VDB=0.00330712;SGB=-0.688148;MQ0F=0;AC=2;AN=2;DP4=0,0,0,15;MQ=25	GT:PL	1/1:120,45,0
22	3140454	.	A	G	93	.	DP=15;VDB=0.00532739;SGB=-0.686358;MQ0F=0;AC=2;AN=2;DP4=0,0,0,14;MQ=25	GT:PL	1/1:120,42,0
22	28531952	.	G	A	93	.	DP=15;VDB=5.5115e-07;SGB=-0.688148;MQ0F=0;AC=2;AN=2;DP4=0,0,15,0;MQ=25	GT:PL	1/1:120,45,0
22	28531953	.	G	T	93	.	DP=15;VDB=5.5115e-07;SGB=-0.688148;MQ0F=0;AC=2;AN=2;DP4=0,0,15,0;MQ=25	GT:PL	1/1:120,45,0
22	34857961	.	G	C	93	.	DP=15;VDB=2.89478e-05;SGB=-0.651104;MQSB=1;MQ0F=0;AC=2;AN=2;DP4=0,0,1,7;MQ=37	GT:PL	1/1:120,24,0
23	28601506	.	T	C	93	.	DP=15;VDB=6.85573e-07;SGB=-0.683931;MQ0F=0;AC=2;AN=2;DP4=0,0,13,0;MQ=25	GT:PL	1/1:120,39,0
24	25548803	.	T	C	93	.	DP=15;VDB=1.86132e-07;SGB=-0.688148;MQ0F=0;AC=2;AN=2;DP4=0,0,0,15;MQ=25	GT:PL	1/1:120,45,0
3	22845599	.	A	G	93	.	DP=15;VDB=3.221e-08;SGB=-0.683931;MQ0F=0;AC=2;AN=2;DP4=0,0,0,13;MQ=25	GT:PL	1/1:120,39,0
4	18312635	.	G	A	93	.	DP=15;VDB=9.33346e-07;SGB=-0.688148;MQ0F=0;AC=2;AN=2;DP4=0,0,15,0;MQ=25	GT:PL	1/1:120,45,0
5	18470988	.	T	C	93	.	DP=15;VDB=6.56539e-07;SGB=-0.683931;MQ0F=0;AC=2;AN=2;DP4=0,0,13,0;MQ=25	GT:PL	1/1:120,39,0
5	42331130	.	C	A	93	.	DP=15;VDB=2.82264e-06;SGB=-0.683931;MQ0F=0;AC=2;AN=2;DP4=0,0,13,0;MQ=25	GT:PL	1/1:120,39,0
5	42331131	.	G	A	93	.	DP=15;VDB=2.82264e-06;SGB=-0.683931;MQ0F=0;AC=2;AN=2;DP4=0,0,13,0;MQ=25	GT:PL	1/1:120,39,0
6	13652595	.	C	T	93	.	DP=15;VDB=1.06318e-07;SGB=-0.683931;MQ0F=0;AC=2;AN=2;DP4=0,0,0,13;MQ=25	GT:PL	1/1:120,39,0
6	29236828	.	C	T	93	.	DP=15;VDB=1.01473e-07;SGB=-0.676189;MQ0F=0;AC=2;AN=2;DP4=0,0,0,11;MQ=32	GT:PL	1/1:120,33,0
7	67252941	.	C	T	93	.	DP=15;VDB=4.54206e-05;SGB=-0.651104;MQSB=1;MQ0F=0;AC=2;AN=2;DP4=0,0,1,7;MQ=25	GT:PL	1/1:120,24,0
8	22608645	.	T	A	93	.	DP=15;VDB=4.16717e-07;SGB=-0.688148;MQ0F=0;AC=2;AN=2;DP4=0,0,15,0;MQ=25	GT:PL	1/1:120,45,0
8	46890770	.	A	G	93	.	DP=15;VDB=4.6941e-08;SGB=-0.688148;MQ0F=0;AC=2;AN=2;DP4=0,0,0,15;MQ=25	GT:PL	1/1:120,45,0
10	20077383	.	G	A	94	.	DP=15;VDB=5.5681e-08;SGB=-0.688148;MQ0F=0;AC=2;AN=2;DP4=0,0,15,0;MQ=25	GT:PL	1/1:121,45,0
10	28179014	.	T	G	94	.	DP=15;VDB=2.25591e-08;SGB=-0.688148;MQ0F=0;AC=2;AN=2;DP4=0,0,0,15;MQ=25	GT:PL	1/1:121,45,0
11	30783197	.	T	A	94	.	DP=15;VDB=4.9118e-06;SGB=-0.688148;MQ0F=0;AC=2;AN=2;DP4=0,0,15,0;MQ=25	GT:PL	1/1:121,45,0
12	9915609	.	C	T	94	.	DP=15;VDB=7.51235e-07;SGB=-0.686358;MQ0F=0;AC=2;AN=2;DP4=0,0,0,14;MQ=25	GT:PL	1/1:121,42,0
12	19037044	.	T	C	94	.	DP=15;VDB=8.08409e-09;SGB=-0.688148;MQ0F=0;AC=2;AN=2;DP4=0,0,0,15;MQ=25	GT:PL	1/1:121,45,0
12	19258384	.	A	G	94	.	DP=15;VDB=2.65156e-09;SGB=-0.688148;MQ0F=0;AC=2;AN=2;DP4=0,0,15,0;MQ=25	GT:PL	1/1:121,45,0
13	984734	.	T	C	94	.	DP=15;VDB=4.76513e-07;SGB=-0.688148;MQ0F=0;AC=2;AN=2;DP4=0,0,0,15;MQ=25	GT:PL	1/1:121,45,0
13	984737	.	G	C	94	.	DP=15;VDB=4.76513e-07;SGB=-0.688148;MQ0F=0;AC=2;AN=2;DP4=0,0,0,15;MQ=25	GT:PL	1/1:121,45,0
13	32018080	.	C	A	94	.	DP=15;VDB=9.03269e-09;SGB=-0.688148;MQ0F=0;AC=2;AN=2;DP4=0,0,15,0;MQ=25	GT:PL	1/1:121,45,0
13	32018083	.	A	G	94	.	DP=15;VDB=9.03269e-09;SGB=-0.688148;MQ0F=0;AC=2;AN=2;DP4=0,0,15,0;MQ=25	GT:PL	1/1:121,45,0
14	5596435	.	C	T	94	.	DP=15;VDB=2.26006e-08;SGB=-0.686358;MQ0F=0;AC=2;AN=2;DP4=0,0,0,14;MQ=25	GT:PL	1/1:121,42,0
15	24016258	.	C	A	94	.	DP=15;VDB=2.79671e-08;SGB=-0.688148;MQ0F=0;AC=2;AN=2;DP4=0,0,0,15;MQ=25	GT:PL	1/1:121,45,0
15	28325883	.	G	A	94	.	DP=15;VDB=8.7807e-10;SGB=-0.688148;MQ0F=0;AC=2;AN=2;DP4=0,0,15,0;MQ=25	GT:PL	1/1:121,45,0
16	26526360	.	A	G	94	.	DP=15;VDB=1.91135e-05;SGB=-0.686358;MQ0F=0;AC=2;AN=2;DP4=0,0,14,0;MQ=25	GT:PL	1/1:121,42,0
18	31425632	.	T	C	94	.	DP=15;VDB=1.36503e-08;SGB=-0.688148;MQ0F=0;AC=2;AN=2;DP4=0,0,15,0;MQ=25	GT:PL	1/1:121,45,0
18	31425638	.	T	C	94	.	DP=15;VDB=1.36503e-08;SGB=-0.688148;MQ0F=0;AC=2;AN=2;DP4=0,0,15,0;MQ=25	GT:PL	1/1:121,45,0
18	38107007	.	T	C	94	.	DP=15;VDB=1.45892e-05;SGB=-0.688148;MQ0F=0;AC=2;AN=2;DP4=0,0,0,15;MQ=25	GT:PL	1/1:121,45,0
19	1943621	.	G	C	94	.	DP=15;VDB=6.82743e-10;SGB=-0.688148;MQ0F=0;AC=2;AN=2;DP4=0,0,15,0;MQ=25	GT:PL	1/1:121,45,0
19	1943630	.	C	T	94	.	DP=15;VDB=6.82743e-10;SGB=-0.688148;MQ0F=0;AC=2;AN=2;DP4=0,0,15,0;MQ=25	GT:PL	1/1:121,45,0
19	1943636	.	C	A	94	.	DP=15;VDB=6.82743e-10;SGB=-0.688148;MQ0F=0;AC=2;AN=2;DP4=0,0,15,0;MQ=25	GT:PL	1/1:121,45,0
19	9341186	.	C	T	94	.	DP=15;VDB=1.55993e-07;SGB=-0.688148;MQ0F=0;AC=2;AN=2;DP4=0,0,15,0;MQ=25	GT:PL	1/1:121,45,0
2	9228019	.	G	T	94	.	DP=15;VDB=8.78586e-09;SGB=-0.688148;MQ0F=0;AC=2;AN=2;DP4=0,0,0,15;MQ=25	GT:PL	1/1:121,45,0
2	58689127	.	A	T	94	.	DP=15;VDB=7.13243e-09;SGB=-0.688148;MQ0F=0;AC=2;AN=2;DP4=0,0,15,0;MQ=25	GT:PL	1/1:121,45,0
20	6054553	.	G	T	94	.	DP=15;VDB=7.23255e-09;SGB=-0.688148;MQ0F=0;AC=2;AN=2;DP4=0,0,15,0;MQ=25	GT:PL	1/1:121,45,0
20	18636174	.	C	T	94	.	DP=15;VDB=8.19712e-09;SGB=-0.688148;MQ0F=0;AC=2;AN=2;DP4=0,0,0,15;MQ=25	GT:PL	1/1:121,45,0
20	25960782	.	A	G	94	.	DP=15;VDB=3.83219e-07;SGB=-0.680642;MQ0F=0;AC=2;AN=2;DP4=0,0,12,0;MQ=27	GT:PL	1/1:121,36,0
20	38419672	.	G	T	94	.	DP=15;VDB=1.62026e-07;SGB=-0.688148;MQ0F=0;AC=2;AN=2;DP4=0,0,0,15;MQ=25	GT:PL	1/1:121,45,0
20	38419673	.	C	T	94	.	DP=15;VDB=1.62026e-07;SGB=-0.688148;MQ0F=0;AC=2;AN=2;DP4=0,0,0,15;MQ=25	GT:PL	1/1:121,45,0
20	38419675	.	G	A	94	.	DP=15;VDB=1.62026e-07;SGB=-0.688148;MQ0F=0;AC=2;AN=2;DP4=0,0,0,15;MQ=25	GT:PL	1/1:121,45,0
21	27514924	.	T	C	94	.	DP=15;VDB=1.06612e-08;SGB=-0.688148;MQSB=0.534333;MQ0F=0.6;AC=2;AN=2;DP4=0,0,6,9;MQ=10	GT:PL	1/1:121,45,0
21	40518152	.	C	G	94	.	DP=15;VDB=2.19096e-07;SGB=-0.688148;MQ0F=0;AC=2;AN=2;DP4=0,0,15,0;MQ=25	GT:PL	1/1:121,45,0
22	15576228	.	C	A	94	.	DP=15;VDB=9.73088e-07;SGB=-0.686358;MQ0F=0;AC=2;AN=2;DP4=0,0,0,14;MQ=25	GT:PL	1/1:121,42,0
22	29362935	.	A	G	94	.	DP=15;VDB=6.11631e-09;SGB=-0.688148;MQ0F=0;AC=2;AN=2;DP4=0,0,15,0;MQ=25	GT:PL	1/1:121,45,0
23	30849081	.	C	T	94	.	DP=15;VDB=0.00019538;SGB=-0.686358;MQ0F=0;AC=2;AN=2;DP4=0,0,0,14;MQ=25	GT:PL	1/1:121,42,0
24	16764447	.	G	A	94	.	DP=15;VDB=1.03453e-06;SGB=-0.686358;MQ0F=0;AC=2;AN=2;DP4=0,0,0,14;MQ=25	GT:PL	1/1:121,42,0
24	24142659	.	G	A	94	.	DP=15;VDB=7.62435e-07;SGB=-0.688148;MQ0F=0;AC=2;AN=2;DP4=0,0,15,0;MQ=25	GT:PL	1/1:121,45,0
24	31234206	.	G	A	94	.	DP=15;VDB=0.00173081;SGB=-0.688148;MQ0F=0;AC=2;AN=2;DP4=0,0,0,15;MQ=25	GT:PL	1/1:121,45,0
25	28250639	.	T	C	94	.	DP=15;VDB=9.33346e-07;SGB=-0.688148;MQ0F=0;AC=2;AN=2;DP4=0,0,15,0;MQ=25	GT:PL	1/1:121,45,0
3	25306903	.	A	G	94	.	DP=15;VDB=2.64144e-07;SGB=-0.688148;MQ0F=0;AC=2;AN=2;DP4=0,0,0,15;MQ=25	GT:PL	1/1:121,45,0
3	35046425	.	T	G	94	.	DP=15;VDB=1.2233e-08;SGB=-0.688148;MQ0F=0;AC=2;AN=2;DP4=0,0,15,0;MQ=25	GT:PL	1/1:121,45,0
3	41573178	.	C	A	94	.	DP=15;VDB=1.53747e-05;SGB=-0.688148;MQ0F=0;AC=2;AN=2;DP4=0,0,15,0;MQ=25	GT:PL	1/1:121,45,0
3	55379338	.	A	G	94	.	DP=15;VDB=1.2678e-06;SGB=-0.688148;MQ0F=0;AC=2;AN=2;DP4=0,0,15,0;MQ=25	GT:PL	1/1:121,45,0
4	8804792	.	A	C	94	.	DP=15;VDB=1.98201e-07;SGB=-0.688148;MQ0F=0;AC=2;AN=2;DP4=0,0,0,15;MQ=25	GT:PL	1/1:121,45,0
4	16893617	.	A	G	94	.	DP=15;VDB=2.53991e-09;SGB=-0.688148;MQ0F=0;AC=2;AN=2;DP4=0,0,0,15;MQ=25	GT:PL	1/1:121,45,0
4	16893623	.	G	A	94	.	DP=15;VDB=2.53991e-09;SGB=-0.688148;MQ0F=0;AC=2;AN=2;DP4=0,0,0,15;MQ=25	GT:PL	1/1:121,45,0
4	16893635	.	A	G	94	.	DP=15;VDB=2.53991e-09;SGB=-0.688148;MQ0F=0;AC=2;AN=2;DP4=0,0,0,15;MQ=25	GT:PL	1/1:121,45,0
4	16893644	.	T	A	94	.	DP=15;VDB=2.53991e-09;SGB=-0.688148;MQ0F=0;AC=2;AN=2;DP4=0,0,0,15;MQ=25	GT:PL	1/1:121,45,0
5	54145899	.	T	G	94	.	DP=15;VDB=4.67251e-07;SGB=-0.686358;MQ0F=0;AC=2;AN=2;DP4=0,0,0,14;MQ=25	GT:PL	1/1:121,42,0
6	41457994	.	G	A	94	.	DP=15;VDB=2.01751e-09;SGB=-0.688148;MQ0F=0;AC=2;AN=2;DP4=0,0,0,15;MQ=25	GT:PL	1/1:121,45,0
7	38052767	.	A	G	94	.	DP=15;VDB=1.04772e-09;SGB=-0.688148;MQ0F=0;AC=2;AN=2;DP4=0,0,0,15;MQ=25	GT:PL	1/1:121,45,0
7	38052777	.	A	T	94	.	DP=15;VDB=1.04772e-09;SGB=-0.688148;MQ0F=0;AC=2;AN=2;DP4=0,0,0,15;MQ=25	GT:PL	1/1:121,45,0
7	38052795	.	C	G	94	.	DP=15;VDB=8.52532e-10;SGB=-0.688148;MQ0F=0;AC=2;AN=2;DP4=0,0,0,15;MQ=25	GT:PL	1/1:121,45,0
7	38052807	.	C	G	94	.	DP=15;VDB=6.92951e-10;SGB=-0.688148;MQ0F=0;AC=2;AN=2;DP4=0,0,0,15;MQ=25	GT:PL	1/1:121,45,0
8	17480459	.	A	G	94	.	DP=15;VDB=1.27961e-05;SGB=-0.686358;MQ0F=0;AC=2;AN=2;DP4=0,0,0,14;MQ=25	GT:PL	1/1:121,42,0
8	46890788	.	A	G	94	.	DP=15;VDB=4.00628e-08;SGB=-0.688148;MQ0F=0;AC=2;AN=2;DP4=0,0,0,15;MQ=25	GT:PL	1/1:121,45,0
8	46890809	.	A	G	94	.	DP=15;VDB=2.68656e-08;SGB=-0.688148;MQ0F=0;AC=2;AN=2;DP4=0,0,0,15;MQ=25	GT:PL	1/1:121,45,0
9	31464288	.	C	T	94	.	DP=15;VDB=6.37857e-09;SGB=-0.688148;MQ0F=0;AC=2;AN=2;DP4=0,0,0,15;MQ=25	GT:PL	1/1:121,45,0
12	19119094	.	A	G	95	.	DP=15;VDB=4.58909e-06;SGB=-0.670168;MQ0F=0;AC=2;AN=2;DP4=0,0,10,0;MQ=29	GT:PL	1/1:122,30,0
12	26959655	.	A	G	95	.	DP=15;VDB=0.00217328;SGB=-0.651104;MQSB=0.868321;MQ0F=0;AC=2;AN=2;DP4=0,0,4,4;MQ=26	GT:PL	1/1:122,24,0
14	30460038	.	T	C	95	.	DP=15;VDB=1.2247e-05;SGB=-0.686358;MQ0F=0;AC=2;AN=2;DP4=0,0,0,14;MQ=25	GT:PL	1/1:122,42,0
16	27262936	.	A	T	95	.	DP=15;VDB=9.15272e-05;SGB=-0.683931;MQ0F=0;AC=2;AN=2;DP4=0,0,0,13;MQ=25	GT:PL	1/1:122,39,0
2	46887993	.	G	A	95	.	DP=15;VDB=2.3442e-06;SGB=-0.686358;MQ0F=0;AC=2;AN=2;DP4=0,0,0,14;MQ=37	GT:PL	1/1:122,42,0
3	32272552	.	T	C	95	.	DP=15;VDB=1.67959e-05;SGB=-0.686358;MQ0F=0;AC=2;AN=2;DP4=0,0,0,14;MQ=28	GT:PL	1/1:122,42,0
4	379976	.	G	C	95	.	DP=15;VDB=7.33111e-08;SGB=-0.676189;MQSB=0.964642;MQ0F=0;AC=2;AN=2;DP4=0,0,4,7;MQ=25	GT:PL	1/1:122,33,0
5	35080805	.	G	A	95	.	DP=15;VDB=7.04895e-05;SGB=-0.651104;RPB=1;MQB=1;MQSB=1;BQB=1;MQ0F=0;ICB=1;HOB=0.5;AC=1;AN=2;DP4=0,1,8,0;MQ=35	GT:PL	0/1:127,0,7
8	4612649	.	A	G	95	.	DP=15;VDB=3.1541e-08;SGB=-0.688148;MQ0F=0;AC=2;AN=2;DP4=0,0,15,0;MQ=25	GT:PL	1/1:122,45,0
11	24572731	.	G	A	96	.	DP=15;VDB=1.09644e-07;SGB=-0.683931;MQ0F=0;AC=2;AN=2;DP4=0,0,0,13;MQ=25	GT:PL	1/1:123,39,0
21	18233017	.	C	T	96	.	DP=15;VDB=0.26936;SGB=-0.636426;MQSB=1;MQ0F=0;AC=2;AN=2;DP4=0,0,1,6;MQ=25	GT:PL	1/1:123,21,0
23	29807417	.	C	T	96	.	DP=15;VDB=0.000632903;SGB=-0.616816;MQSB=0.861511;MQ0F=0;AC=2;AN=2;DP4=0,0,3,3;MQ=37	GT:PL	1/1:123,18,0
3	17879606	.	A	G	96	.	DP=15;VDB=1.00952e-06;SGB=-0.686358;MQ0F=0;AC=2;AN=2;DP4=0,0,14,0;MQ=25	GT:PL	1/1:123,42,0
16	29584235	.	A	G	97	.	DP=15;VDB=0.000674049;SGB=-0.680642;RPB=0.916667;MQB=0.458333;MQSB=0.885987;BQB=0.583333;MQ0F=0.133333;ICB=1;HOB=0.5;AC=1;AN=2;DP4=1,1,6,6;MQ=23	GT:PL	0/1:131,0,19
3	54672285	.	G	C	97	.	DP=15;VDB=1.68162e-06;SGB=-0.680642;MQ0F=0;AC=2;AN=2;DP4=0,0,0,12;MQ=29	GT:PL	1/1:124,36,0
5	32640654	.	A	T	97	.	DP=15;VDB=6.85573e-07;SGB=-0.683931;RPB=1;MQB=1;MQSB=1;BQB=1;MQ0F=0;AC=2;AN=2;DP4=0,1,13,0;MQ=31	GT:PL	1/1:124,17,0
6	187090	.	C	G	97	.	DP=15;VDB=0.000169276;SGB=-0.662043;MQ0F=0;AC=2;AN=2;DP4=0,0,0,9;MQ=29	GT:PL	1/1:124,27,0
2	59181866	.	C	T,A	98	.	DP=15;VDB=5.18079e-05;SGB=-0.683931;RPB=1;MQB=0.346154;MQSB=0.984496;BQB=0.153846;MQ0F=0.266667;AC=1,1;AN=2;DP4=0,2,9,4;MQ=18	GT:PL	1/2:157,51,38,118,0,112
5	54167708	.	C	G	98	.	DP=15;VDB=5.51542e-08;SGB=-0.676189;MQSB=1;MQ0F=0;AC=2;AN=2;DP4=0,0,9,2;MQ=25	GT:PL	1/1:125,33,0
1	18419644	.	T	C	99	.	DP=15;VDB=2.95042e-08;SGB=-0.688148;MQ0F=0;AC=2;AN=2;DP4=0,0,15,0;MQ=25	GT:PL	1/1:126,45,0
16	33223981	.	A	C	99	.	DP=15;VDB=1.65033e-07;SGB=-0.680642;MQ0F=0;AC=2;AN=2;DP4=0,0,12,0;MQ=26	GT:PL	1/1:126,36,0
20	14563897	.	T	C	99	.	DP=15;VDB=2.35155e-07;SGB=-0.680642;MQ0F=0;AC=2;AN=2;DP4=0,0,0,12;MQ=31	GT:PL	1/1:126,36,0
5	29458143	.	G	A	99	.	DP=15;VDB=0.0805733;SGB=-0.636426;MQSB=1.01283;MQ0F=0;AC=2;AN=2;DP4=0,0,4,3;MQ=25	GT:PL	1/1:126,21,0
9	36026213	.	T	A	99	.	DP=15;VDB=3.37784e-05;SGB=-0.662043;MQ0F=0;AC=2;AN=2;DP4=0,0,9,0;MQ=27	GT:PL	1/1:126,27,0
15	40120416	.	A	G	100	.	DP=15;VDB=0.746772;SGB=-0.662043;RPB=0.151887;MQB=1;MQSB=0.982603;BQB=0.995736;MQ0F=0;ICB=1;HOB=0.5;AC=1;AN=2;DP4=1,2,5,4;MQ=25	GT:PL	0/1:134,0,36
2	49216288	.	A	G	100	.	DP=15;VDB=0.00112642;SGB=-0.651104;MQSB=1;MQ0F=0;AC=2;AN=2;DP4=0,0,7,1;MQ=26	GT:PL	1/1:127,24,0
20	20412353	.	G	A	100	.	DP=15;VDB=0.000100657;SGB=-0.636426;MQSB=1;MQ0F=0;AC=2;AN=2;DP4=0,0,5,2;MQ=25	GT:PL	1/1:127,21,0
20	28458742	.	T	G	100	.	DP=15;VDB=4.02747e-08;SGB=-0.683931;MQ0F=0;AC=2;AN=2;DP4=0,0,0,13;MQ=25	GT:PL	1/1:127,39,0
23	43421497	.	G	A	100	.	DP=15;VDB=0.000398539;SGB=-0.670168;RPB=0.0427719;MQB=0.934728;MQSB=0.985046;BQB=0.79702;MQ0F=0.2;ICB=1;HOB=0.5;AC=1;AN=2;DP4=1,4,7,3;MQ=20	GT:PL	0/1:134,0,36
5	36740823	.	C	T	100	.	DP=15;VDB=1.74459e-08;SGB=-0.688148;MQ0F=0;AC=2;AN=2;DP4=0,0,0,15;MQ=30	GT:PL	1/1:127,45,0
11	44895668	.	G	C	101	.	DP=15;VDB=9.27733e-05;SGB=-0.688148;MQ0F=0;AC=2;AN=2;DP4=0,0,0,15;MQ=25	GT:PL	1/1:128,45,0
16	34000363	.	C	A	101	.	DP=15;VDB=0.00014289;SGB=-0.662043;MQSB=1;MQ0F=0;AC=2;AN=2;DP4=0,0,1,8;MQ=27	GT:PL	1/1:128,27,0
7	39384951	.	G	T	101	.	DP=15;VDB=2.64469e-06;SGB=-0.680642;MQ0F=0;AC=2;AN=2;DP4=0,0,12,0;MQ=26	GT:PL	1/1:128,36,0
7	39399855	.	G	T	101	.	DP=15;VDB=1.17909e-05;SGB=-0.670168;MQSB=1;MQ0F=0;AC=2;AN=2;DP4=0,0,1,9;MQ=25	GT:PL	1/1:128,30,0
8	11342156	.	C	T	101	.	DP=15;VDB=7.81265e-08;SGB=-0.688148;MQ0F=0;AC=2;AN=2;DP4=0,0,0,15;MQ=25	GT:PL	1/1:128,45,0
9	8474465	.	A	C	101	.	DP=15;VDB=1.00678e-05;SGB=-0.688148;MQ0F=0;AC=2;AN=2;DP4=0,0,0,15;MQ=25	GT:PL	1/1:128,45,0
9	8474467	.	A	C	101	.	DP=15;VDB=8.44284e-05;SGB=-0.686358;MQ0F=0;AC=2;AN=2;DP4=0,0,0,14;MQ=25	GT:PL	1/1:128,42,0
12	17278008	.	A	C	102	.	DP=15;VDB=3.14656e-06;SGB=-0.683931;MQ0F=0;AC=2;AN=2;DP4=0,0,0,13;MQ=27	GT:PL	1/1:129,39,0
14	16498873	.	A	G	102	.	DP=15;VDB=0.00654568;SGB=-0.683931;MQ0F=0;AC=2;AN=2;DP4=0,0,13,0;MQ=25	GT:PL	1/1:129,39,0
21	34353605	.	T	G	102	.	DP=15;VDB=1.12289e-05;SGB=-0.662043;MQSB=1;MQ0F=0;AC=2;AN=2;DP4=0,0,8,1;MQ=25	GT:PL	1/1:129,27,0
3	24145898	.	A	T	102	.	DP=15;VDB=7.10209e-06;SGB=-0.686358;MQ0F=0;AC=2;AN=2;DP4=0,0,14,0;MQ=25	GT:PL	1/1:129,42,0
3	36541822	.	G	A	102	.	DP=15;VDB=0.00187095;SGB=-0.590765;MQSB=1;MQ0F=0;AC=2;AN=2;DP4=0,0,2,3;MQ=37	GT:PL	1/1:129,15,0
6	13848196	.	A	G	102	.	DP=15;VDB=4.14525e-05;SGB=-0.662043;MQSB=1;MQ0F=0;AC=2;AN=2;DP4=0,0,8,1;MQ=25	GT:PL	1/1:129,27,0
6	38732738	.	T	C	102	.	DP=15;VDB=2.64919e-05;SGB=-0.676189;RPB=0.987952;MQB=1;MQSB=1;BQB=1;MQ0F=0;ICB=1;HOB=0.5;AC=1;AN=2;DP4=1,2,0,11;MQ=37	GT:PL	0/1:137,0,40
6	52717926	.	G	A	102	.	DP=15;VDB=3.41253e-06;SGB=-0.683931;MQ0F=0;AC=2;AN=2;DP4=0,0,13,0;MQ=25	GT:PL	1/1:129,39,0
7	37245388	.	G	C	102	.	DP=15;VDB=0.521429;SGB=-0.590765;MQSB=0.333333;MQ0F=0;AC=2;AN=2;DP4=0,0,3,2;MQ=29	GT:PL	1/1:129,15,0
19	33552908	.	C	T	103	.	DP=15;VDB=2.95328e-07;SGB=-0.688148;MQ0F=0;AC=2;AN=2;DP4=0,0,15,0;MQ=25	GT:PL	1/1:130,45,0
22	33236297	.	C	G	103	.	DP=15;VDB=1.33125e-05;SGB=-0.683931;MQ0F=0;AC=2;AN=2;DP4=0,0,13,0;MQ=29	GT:PL	1/1:130,39,0
23	10890688	.	A	G	103	.	DP=15;VDB=1.06013e-06;SGB=-0.680642;MQ0F=0;AC=2;AN=2;DP4=0,0,0,12;MQ=26	GT:PL	1/1:130,36,0
7	45733788	.	C	G	103	.	DP=15;VDB=3.57584e-07;SGB=-0.680642;MQ0F=0;AC=2;AN=2;DP4=0,0,12,0;MQ=27	GT:PL	1/1:130,36,0
8	11342154	.	C	T	103	.	DP=15;VDB=7.61273e-08;SGB=-0.688148;MQ0F=0;AC=2;AN=2;DP4=0,0,0,15;MQ=25	GT:PL	1/1:130,45,0
8	11342164	.	G	T	103	.	DP=15;VDB=1.39168e-07;SGB=-0.688148;MQ0F=0;AC=2;AN=2;DP4=0,0,0,15;MQ=25	GT:PL	1/1:130,45,0
1	16829037	.	T	C	104	.	DP=15;VDB=0.115226;SGB=-0.636426;MQSB=0.4;MQ0F=0;AC=2;AN=2;DP4=0,0,5,2;MQ=31	GT:PL	1/1:131,21,0
10	21845685	.	T	A	104	.	DP=15;VDB=1.30794e-05;SGB=-0.686358;MQSB=1;MQ0F=0;AC=2;AN=2;DP4=0,0,13,1;MQ=22	GT:PL	1/1:131,42,0
13	837314	.	G	A	104	.	DP=15;VDB=0.000182925;SGB=-0.688148;MQSB=1;MQ0F=0;AC=2;AN=2;DP4=0,0,14,1;MQ=26	GT:PL	1/1:131,45,0
14	45853882	.	C	A	104	.	DP=15;VDB=9.54297e-06;SGB=-0.688148;MQ0F=0;AC=2;AN=2;DP4=0,0,15,0;MQ=25	GT:PL	1/1:131,45,0
19	10258702	.	T	G	104	.	DP=15;VDB=1.06613e-08;SGB=-0.688148;MQ0F=0;AC=2;AN=2;DP4=0,0,15,0;MQ=25	GT:PL	1/1:131,45,0
19	10258705	.	T	A	104	.	DP=15;VDB=1.06613e-08;SGB=-0.688148;MQ0F=0;AC=2;AN=2;DP4=0,0,15,0;MQ=25	GT:PL	1/1:131,45,0
19	27868443	.	C	G	104	.	DP=15;VDB=2.08207e-06;SGB=-0.686358;MQ0F=0;AC=2;AN=2;DP4=0,0,14,0;MQ=26	GT:PL	1/1:131,42,0
6	9780021	.	T	G	104	.	DP=15;VDB=0.00024733;SGB=-0.670168;MQ0F=0;AC=2;AN=2;DP4=0,0,10,0;MQ=35	GT:PL	1/1:131,30,0
6	39217009	.	A	G	104	.	DP=15;VDB=5.21522e-05;SGB=-0.686358;MQ0F=0;AC=2;AN=2;DP4=0,0,14,0;MQ=25	GT:PL	1/1:131,42,0
13	30045201	.	C	T	105	.	DP=15;VDB=0.0129262;SGB=-0.688148;MQ0F=0;AC=2;AN=2;DP4=0,0,15,0;MQ=27	GT:PL	1/1:132,45,0
13	31432865	.	A	G	105	.	DP=15;VDB=8.26782e-07;SGB=-0.676189;MQ0F=0;AC=2;AN=2;DP4=0,0,11,0;MQ=37	GT:PL	1/1:132,33,0
16	13986443	.	G	A	105	.	DP=15;VDB=1.40947e-07;SGB=-0.688148;MQ0F=0;AC=2;AN=2;DP4=0,0,15,0;MQ=26	GT:PL	1/1:132,45,0
19	3943490	.	A	T	105	.	DP=15;VDB=3.24969e-05;SGB=-0.683931;MQSB=1;MQ0F=0;AC=2;AN=2;DP4=0,0,12,1;MQ=25	GT:PL	1/1:132,39,0
22	24141501	.	A	G	105	.	DP=15;VDB=1.60207e-05;SGB=-0.651104;MQSB=1;MQ0F=0;AC=2;AN=2;DP4=0,0,2,6;MQ=25	GT:PL	1/1:132,24,0
5	11241617	.	G	A	105	.	DP=15;VDB=0.000856247;SGB=-0.688148;MQ0F=0;AC=2;AN=2;DP4=0,0,15,0;MQ=25	GT:PL	1/1:132,45,0
7	23861527	.	G	A	105	.	DP=15;VDB=6.63021e-05;SGB=-0.676189;RPB=1;MQB=1;MQSB=0.793923;BQB=1;MQ0F=0;AC=2;AN=2;DP4=1,0,3,8;MQ=26	GT:PL	1/1:132,10,0
9	33975468	.	A	G	105	.	DP=15;VDB=0.103636;SGB=-0.688148;MQ0F=0;AC=2;AN=2;DP4=0,0,0,15;MQ=25	GT:PL	1/1:132,45,0
13	46699775	.	C	T	106	.	DP=15;VDB=0.000517628;SGB=-0.662043;MQSB=0.924584;MQ0F=0;AC=2;AN=2;DP4=0,0,3,6;MQ=25	GT:PL	1/1:133,27,0
3	17879588	.	G	C	106	.	DP=15;VDB=6.46836e-09;SGB=-0.688148;MQ0F=0;AC=2;AN=2;DP4=0,0,15,0;MQ=25	GT:PL	1/1:133,45,0
5	31860331	.	T	A	106	.	DP=15;VDB=1.84191e-08;SGB=-0.688148;MQ0F=0;AC=2;AN=2;DP4=0,0,15,0;MQ=25	GT:PL	1/1:133,45,0
5	31860348	.	C	T	106	.	DP=15;VDB=1.84191e-08;SGB=-0.688148;MQ0F=0;AC=2;AN=2;DP4=0,0,15,0;MQ=25	GT:PL	1/1:133,45,0
5	31860349	.	A	C	106	.	DP=15;VDB=1.84191e-08;SGB=-0.688148;MQ0F=0;AC=2;AN=2;DP4=0,0,15,0;MQ=25	GT:PL	1/1:133,45,0
5	31860358	.	C	T	106	.	DP=15;VDB=1.0089e-08;SGB=-0.688148;MQ0F=0;AC=2;AN=2;DP4=0,0,15,0;MQ=25	GT:PL	1/1:133,45,0
6	34949296	.	A	G	106	.	DP=15;VDB=5.6661e-05;SGB=-0.651104;RPB=1;MQB=1;MQSB=0.928571;BQB=1;MQ0F=0;AC=2;AN=2;DP4=0,1,2,6;MQ=30	GT:PL	1/1:133,11,0
13	22736966	.	A	G	107	.	DP=15;VDB=0.676541;SGB=-0.616816;RPB=0.778801;MQB=0.939413;MQSB=0.898397;BQB=0.972604;MQ0F=0;ICB=1;HOB=0.5;AC=1;AN=2;DP4=3,6,4,2;MQ=36	GT:PL	0/1:140,0,190
2	5102427	.	G	A	107	.	DP=15;VDB=6.99292e-08;SGB=-0.683931;MQSB=0.828239;MQ0F=0;AC=2;AN=2;DP4=0,0,6,7;MQ=36	GT:PL	1/1:134,39,0
24	42052567	.	A	G	107	.	DP=15;VDB=0.000157941;SGB=-0.636426;MQSB=0.810265;MQ0F=0;AC=2;AN=2;DP4=0,0,4,3;MQ=26	GT:PL	1/1:134,21,0
25	12668995	.	C	T	107	.	DP=15;VDB=8.0794e-06;SGB=-0.662043;RPB=1;MQB=1;MQSB=1;BQB=1;MQ0F=0;AC=2;AN=2;DP4=0,1,2,7;MQ=37	GT:PL	1/1:134,0,1
5	31651763	.	A	G	107	.	DP=15;VDB=1.62368e-09;SGB=-0.688148;MQSB=1;MQ0F=0;AC=2;AN=2;DP4=0,0,1,14;MQ=23	GT:PL	1/1:134,45,0
9	12711297	.	T	C	107	.	DP=15;VDB=3.25133e-05;SGB=-0.680642;MQSB=1;MQ0F=0;AC=2;AN=2;DP4=0,0,1,11;MQ=25	GT:PL	1/1:134,36,0
9	33501992	.	T	C	107	.	DP=15;VDB=0.00140428;SGB=-0.688148;MQ0F=0;AC=2;AN=2;DP4=0,0,15,0;MQ=29	GT:PL	1/1:134,45,0
19	28382333	.	T	C	108	.	DP=15;VDB=1.18122e-05;SGB=-0.688148;MQ0F=0;AC=2;AN=2;DP4=0,0,0,15;MQ=29	GT:PL	1/1:135,45,0
2	42524253	.	C	A	108	.	DP=15;VDB=3.90765e-05;SGB=-0.680642;MQSB=1;MQ0F=0;AC=2;AN=2;DP4=0,0,11,1;MQ=25	GT:PL	1/1:135,36,0
20	26513178	.	C	A	108	.	DP=15;VDB=0.00246589;SGB=-0.662043;MQSB=1;MQ0F=0;AC=2;AN=2;DP4=0,0,8,1;MQ=27	GT:PL	1/1:135,27,0
3	19922799	.	T	G	108	.	DP=15;VDB=8.1468e-06;SGB=-0.680642;MQSB=1;MQ0F=0;AC=2;AN=2;DP4=0,0,11,1;MQ=25	GT:PL	1/1:135,36,0
4	28405715	.	G	A	108	.	DP=15;VDB=2.8322e-05;SGB=-0.686358;RPB=1;MQB=1;MQSB=0.898397;BQB=1;MQ0F=0.0666667;AC=2;AN=2;DP4=1,0,7,7;MQ=16	GT:PL	1/1:135,33,0
8	29578910	.	A	G	108	.	DP=15;VDB=0.000764841;SGB=-0.636426;MQ0F=0;AC=2;AN=2;DP4=0,0,0,7;MQ=35	GT:PL	1/1:135,21,0
9	28884572	.	C	T	108	.	DP=15;VDB=0.0110479;SGB=-0.636426;MQSB=1;MQ0F=0;AC=2;AN=2;DP4=0,0,6,1;MQ=31	GT:PL	1/1:135,21,0
12	17278006	.	G	T	109	.	DP=15;VDB=1.21056e-06;SGB=-0.680642;MQ0F=0;AC=2;AN=2;DP4=0,0,0,12;MQ=27	GT:PL	1/1:136,36,0
15	41423554	.	T	C	109	.	DP=15;VDB=2.0314e-06;SGB=-0.683931;MQSB=0.635922;MQ0F=0.133333;AC=2;AN=2;DP4=0,0,5,8;MQ=16	GT:PL	1/1:136,39,0
3	36717868	.	C	A	109	.	DP=15;VDB=1.79192e-05;SGB=-0.686358;MQ0F=0;AC=2;AN=2;DP4=0,0,14,0;MQ=26	GT:PL	1/1:136,42,0
4	31978353	.	A	C	109	.	DP=15;VDB=1.24275e-05;SGB=-0.680642;RPB=1;MQB=1;MQSB=0.31698;BQB=1;MQ0F=0.333333;AC=2;AN=2;DP4=0,1,7,5;MQ=15	GT:PL	1/1:136,28,0
7	38286064	.	C	G	109	.	DP=15;VDB=1.30703e-05;SGB=-0.662043;MQSB=0.285714;MQ0F=0;AC=2;AN=2;DP4=0,0,7,2;MQ=30	GT:PL	1/1:136,27,0
7	73492823	.	A	G	109	.	DP=15;VDB=0.000127628;SGB=-0.680642;RPB=0.317132;MQB=0.976835;MQSB=0.954207;BQB=0.93697;MQ0F=0.133333;ICB=1;HOB=0.5;AC=1;AN=2;DP4=1,2,4,8;MQ=22	GT:PL	0/1:143,0,27
1	50093420	.	G	A	110	.	DP=15;VDB=0.00567801;SGB=-0.686358;MQSB=0.646383;MQ0F=0.4;AC=2;AN=2;DP4=0,0,11,3;MQ=16	GT:PL	1/1:137,42,0
10	21704282	.	T	G	110	.	DP=15;VDB=0.00340379;SGB=-0.688148;MQSB=0.0497871;MQ0F=0.333333;AC=2;AN=2;DP4=0,0,10,5;MQ=15	GT:PL	1/1:137,36,0
10	21704786	.	C	G	110	.	DP=15;VDB=0.301714;SGB=-0.686358;MQSB=0.875173;MQ0F=0.533333;AC=2;AN=2;DP4=0,0,6,8;MQ=12	GT:PL	1/1:137,42,0
10	35594982	.	T	G	110	.	DP=15;VDB=0.0098501;SGB=-0.636426;MQSB=1.01283;MQ0F=0;AC=2;AN=2;DP4=0,0,4,3;MQ=25	GT:PL	1/1:137,21,0
11	40414348	.	C	G	110	.	DP=15;VDB=7.26383e-06;SGB=-0.686358;MQ0F=0;AC=2;AN=2;DP4=0,0,0,14;MQ=33	GT:PL	1/1:137,42,0
12	26994167	.	G	C	110	.	DP=15;VDB=0.000510696;SGB=-0.670168;MQSB=0.5;MQ0F=0;AC=2;AN=2;DP4=0,0,8,2;MQ=29	GT:PL	1/1:137,30,0
24	35082451	.	T	C	110	.	DP=15;VDB=7.97254e-09;SGB=-0.688148;MQ0F=0;AC=2;AN=2;DP4=0,0,0,15;MQ=27	GT:PL	1/1:137,45,0
25	14269707	.	G	C	110	.	DP=15;VDB=0.000134988;SGB=-0.662043;MQSB=1;MQ0F=0;AC=2;AN=2;DP4=0,0,1,8;MQ=31	GT:PL	1/1:137,27,0
3	53275413	.	T	G	110	.	DP=15;VDB=2.00699e-07;SGB=-0.686358;MQ0F=0;AC=2;AN=2;DP4=0,0,0,14;MQ=27	GT:PL	1/1:137,42,0
7	73434152	.	C	T	110	.	DP=15;VDB=2.39067e-06;SGB=-0.670168;MQSB=1;MQ0F=0;AC=2;AN=2;DP4=0,0,1,9;MQ=34	GT:PL	1/1:137,30,0
12	46101814	.	T	C	111	.	DP=15;VDB=4.63377e-08;SGB=-0.686358;MQ0F=0.0666667;AC=2;AN=2;DP4=0,0,0,14;MQ=34	GT:PL	1/1:138,42,0
13	13567503	.	A	G	111	.	DP=15;VDB=2.21597e-06;SGB=-0.680642;MQSB=1;MQ0F=0;AC=2;AN=2;DP4=0,0,11,1;MQ=25	GT:PL	1/1:138,36,0
13	23095678	.	A	C	111	.	DP=15;VDB=4.58812e-05;SGB=-0.662043;MQ0F=0;AC=2;AN=2;DP4=0,0,9,0;MQ=33	GT:PL	1/1:138,27,0
17	28073909	.	T	G	111	.	DP=15;VDB=6.40538e-07;SGB=-0.680642;MQSB=1;MQ0F=0;AC=2;AN=2;DP4=0,0,11,1;MQ=25	GT:PL	1/1:138,36,0
18	41288377	.	A	C	111	.	DP=15;VDB=5.95799e-05;SGB=-0.662043;MQSB=0.285714;MQ0F=0;AC=2;AN=2;DP4=0,0,2,7;MQ=30	GT:PL	1/1:138,27,0
21	27176604	.	G	T	111	.	DP=15;VDB=8.26294e-07;SGB=-0.683931;MQSB=1;MQ0F=0;AC=2;AN=2;DP4=0,0,12,1;MQ=25	GT:PL	1/1:138,39,0
6	29096848	.	T	C	111	.	DP=15;VDB=2.70961e-06;SGB=-0.683931;MQSB=1;MQ0F=0;AC=2;AN=2;DP4=0,0,12,1;MQ=25	GT:PL	1/1:138,39,0
1	39310666	.	C	T	112	.	DP=15;VDB=0.00100155;SGB=-0.683931;MQSB=1;MQ0F=0;AC=2;AN=2;DP4=0,0,12,1;MQ=25	GT:PL	1/1:139,39,0
11	3757193	.	G	A	112	.	DP=15;VDB=1.93285e-07;SGB=-0.688148;MQSB=0.934728;MQ0F=0.333333;AC=2;AN=2;DP4=0,0,5,10;MQ=14	GT:PL	1/1:139,45,0
11	7388866	.	T	C	112	.	DP=15;VDB=6.63539e-07;SGB=-0.686358;MQSB=1;MQ0F=0.333333;AC=2;AN=2;DP4=0,0,1,13;MQ=18	GT:PL	1/1:139,42,0
11	24246239	.	G	A	112	.	DP=15;VDB=1.17174e-06;SGB=-0.670168;MQSB=1;MQ0F=0;AC=2;AN=2;DP4=0,0,9,1;MQ=25	GT:PL	1/1:139,30,0
13	13567501	.	T	C	112	.	DP=15;VDB=2.21597e-06;SGB=-0.680642;MQSB=1;MQ0F=0;AC=2;AN=2;DP4=0,0,11,1;MQ=25	GT:PL	1/1:139,36,0
14	48017380	.	G	A	112	.	DP=15;VDB=9.84249e-08;SGB=-0.683931;MQ0F=0;AC=2;AN=2;DP4=0,0,13,0;MQ=32	GT:PL	1/1:139,39,0
16	11098639	.	T	C	112	.	DP=15;VDB=0.47588;SGB=-0.616816;RPB=0.64118;MQB=1;MQSB=1;BQB=0.868815;MQ0F=0;ICB=1;HOB=0.5;AC=1;AN=2;DP4=2,7,3,3;MQ=37	GT:PL	0/1:145,0,189
21	15511248	.	C	T	112	.	DP=15;VDB=2.89569e-08;SGB=-0.676189;MQSB=1;MQ0F=0;AC=2;AN=2;DP4=0,0,10,1;MQ=25	GT:PL	1/1:139,33,0
24	18610294	.	A	T	112	.	DP=15;VDB=0.00178347;SGB=-0.662043;MQSB=1;MQ0F=0;AC=2;AN=2;DP4=0,0,8,1;MQ=26	GT:PL	1/1:139,27,0
4	4814259	.	A	C	112	.	DP=15;VDB=1.0104e-05;SGB=-0.670168;MQSB=1;MQ0F=0;AC=2;AN=2;DP4=0,0,9,1;MQ=27	GT:PL	1/1:139,30,0
4	9841261	.	A	C	112	.	DP=15;VDB=1.33163e-07;SGB=-0.680642;MQSB=1;MQ0F=0;AC=2;AN=2;DP4=0,0,1,11;MQ=25	GT:PL	1/1:139,36,0
7	69672301	.	C	G	112	.	DP=15;VDB=9.6018e-08;SGB=-0.686358;MQSB=1;MQ0F=0;AC=2;AN=2;DP4=0,0,13,1;MQ=25	GT:PL	1/1:139,42,0
9	35129936	.	T	C	112	.	DP=15;VDB=0.000131023;SGB=-0.680642;MQSB=1;MQ0F=0;AC=2;AN=2;DP4=0,0,11,1;MQ=28	GT:PL	1/1:139,36,0
10	27107312	.	G	A	113	.	DP=15;VDB=3.76021e-08;SGB=-0.680642;MQSB=1;MQ0F=0;AC=2;AN=2;DP4=0,0,11,1;MQ=37	GT:PL	1/1:140,36,0
12	20231199	.	C	T	113	.	DP=15;VDB=2.37912e-07;SGB=-0.683931;MQSB=0.97357;MQ0F=0.333333;AC=2;AN=2;DP4=0,0,9,4;MQ=18	GT:PL	1/1:140,39,0
13	18192406	.	C	T	113	.	DP=15;VDB=0.000154213;SGB=-0.686358;MQSB=1;MQ0F=0;AC=2;AN=2;DP4=0,0,1,13;MQ=25	GT:PL	1/1:140,42,0
14	26179953	.	A	G	113	.	DP=15;VDB=2.56317e-06;SGB=-0.688148;MQSB=1;MQ0F=0;AC=2;AN=2;DP4=0,0,14,1;MQ=25	GT:PL	1/1:140,45,0
15	23446938	.	C	T	113	.	DP=15;VDB=0.000816221;SGB=-0.683931;MQSB=1;MQ0F=0;AC=2;AN=2;DP4=0,0,1,12;MQ=25	GT:PL	1/1:140,39,0
16	10885973	.	C	A	113	.	DP=15;VDB=7.63746e-05;SGB=-0.670168;MQSB=0.125;MQ0F=0;AC=2;AN=2;DP4=0,0,8,2;MQ=28	GT:PL	1/1:140,30,0
16	24058098	.	G	A	113	.	DP=15;VDB=1.01738e-09;SGB=-0.688148;MQ0F=0;AC=2;AN=2;DP4=0,0,15,0;MQ=29	GT:PL	1/1:140,45,0
16	25165877	.	G	A	113	.	DP=15;VDB=1.89846e-07;SGB=-0.683931;MQSB=1;MQ0F=0;AC=2;AN=2;DP4=0,0,1,12;MQ=25	GT:PL	1/1:140,39,0
17	37671132	.	C	T	113	.	DP=15;VDB=9.60176e-08;SGB=-0.686358;MQSB=1;MQ0F=0;AC=2;AN=2;DP4=0,0,1,13;MQ=37	GT:PL	1/1:140,42,0
19	10956047	.	T	C	113	.	DP=15;VDB=0.0410358;SGB=-0.688148;MQ0F=0;AC=2;AN=2;DP4=0,0,0,15;MQ=27	GT:PL	1/1:140,45,0
19	11396761	.	C	T	113	.	DP=15;VDB=0.000151298;SGB=-0.686358;MQSB=1;MQ0F=0;AC=2;AN=2;DP4=0,0,13,1;MQ=25	GT:PL	1/1:140,42,0
21	26413325	.	T	C	113	.	DP=15;VDB=2.95328e-07;SGB=-0.688148;MQSB=1;MQ0F=0;AC=2;AN=2;DP4=0,0,14,1;MQ=25	GT:PL	1/1:140,45,0
21	41969424	.	C	T	113	.	DP=15;VDB=3.57847e-06;SGB=-0.680642;RPB=0.208333;MQB=1;MQSB=1;BQB=0.333333;MQ0F=0;ICB=1;HOB=0.5;AC=1;AN=2;DP4=1,1,8,4;MQ=25	GT:PL	0/1:145,0,8
22	13917648	.	T	A	113	.	DP=15;VDB=8.88619e-06;SGB=-0.686358;MQSB=1;MQ0F=0;AC=2;AN=2;DP4=0,0,13,1;MQ=25	GT:PL	1/1:140,42,0
23	21402048	.	C	T	113	.	DP=15;VDB=3.66188e-07;SGB=-0.683931;MQSB=1;MQ0F=0;AC=2;AN=2;DP4=0,0,12,1;MQ=25	GT:PL	1/1:140,39,0
3	30379893	.	C	A	113	.	DP=15;VDB=5.52906e-06;SGB=-0.662043;MQSB=1;MQ0F=0;AC=2;AN=2;DP4=0,0,7,2;MQ=37	GT:PL	1/1:140,27,0
10	14406316	.	A	C	114	.	DP=15;VDB=3.24969e-05;SGB=-0.683931;MQSB=0.470358;MQ0F=0.333333;AC=2;AN=2;DP4=0,0,7,6;MQ=15	GT:PL	1/1:141,39,0
12	33147040	.	C	A	114	.	DP=15;VDB=9.00724e-07;SGB=-0.688148;MQSB=1;MQ0F=0;AC=2;AN=2;DP4=0,0,14,1;MQ=25	GT:PL	1/1:141,45,0
12	33147049	.	A	G	114	.	DP=15;VDB=7.90232e-07;SGB=-0.688148;MQSB=1;MQ0F=0;AC=2;AN=2;DP4=0,0,14,1;MQ=25	GT:PL	1/1:141,45,0
13	7361461	.	A	G	114	.	DP=15;VDB=1.95282e-05;SGB=-0.686358;MQSB=1;MQ0F=0;AC=2;AN=2;DP4=0,0,13,1;MQ=25	GT:PL	1/1:141,42,0
13	7361479	.	C	A	114	.	DP=15;VDB=1.41184e-05;SGB=-0.686358;MQSB=1;MQ0F=0;AC=2;AN=2;DP4=0,0,13,1;MQ=25	GT:PL	1/1:141,42,0
15	25337792	.	G	T	114	.	DP=15;VDB=5.6661e-05;SGB=-0.651104;MQ0F=0;AC=2;AN=2;DP4=0,0,0,8;MQ=37	GT:PL	1/1:141,24,0
15	28673155	.	T	C	114	.	DP=15;VDB=1.38418e-05;SGB=-0.688148;MQSB=1;MQ0F=0;AC=2;AN=2;DP4=0,0,14,1;MQ=25	GT:PL	1/1:141,45,0
16	26526327	.	T	C	114	.	DP=15;VDB=4.75146e-06;SGB=-0.688148;MQSB=1;MQ0F=0;AC=2;AN=2;DP4=0,0,14,1;MQ=25	GT:PL	1/1:141,45,0
16	26526341	.	T	A	114	.	DP=15;VDB=8.57045e-06;SGB=-0.688148;MQSB=1;MQ0F=0;AC=2;AN=2;DP4=0,0,14,1;MQ=25	GT:PL	1/1:141,45,0
16	43514017	.	C	T	114	.	DP=15;VDB=6.08102e-07;SGB=-0.686358;MQSB=1;MQ0F=0;AC=2;AN=2;DP4=0,0,13,1;MQ=25	GT:PL	1/1:141,42,0
17	1593155	.	G	A	114	.	DP=15;VDB=7.80859e-07;SGB=-0.688148;MQSB=1;MQ0F=0;AC=2;AN=2;DP4=0,0,14,1;MQ=25	GT:PL	1/1:141,45,0
17	6649621	.	A	C	114	.	DP=15;VDB=5.64637e-07;SGB=-0.688148;MQ0F=0;AC=2;AN=2;DP4=0,0,0,15;MQ=27	GT:PL	1/1:141,45,0
17	15505777	.	G	A	114	.	DP=15;VDB=7.44427e-07;SGB=-0.688148;MQSB=1;MQ0F=0;AC=2;AN=2;DP4=0,0,14,1;MQ=25	GT:PL	1/1:141,45,0
17	47107999	.	C	T	114	.	DP=15;VDB=5.52691e-08;SGB=-0.683931;MQSB=0.968368;MQ0F=0;AC=2;AN=2;DP4=0,0,3,10;MQ=36	GT:PL	1/1:141,39,0
2	5087486	.	G	T	114	.	DP=15;VDB=4.18234e-09;SGB=-0.688148;MQSB=1;MQ0F=0;AC=2;AN=2;DP4=0,0,14,1;MQ=25	GT:PL	1/1:141,45,0
2	5087487	.	G	T	114	.	DP=15;VDB=4.18234e-09;SGB=-0.688148;MQSB=1;MQ0F=0;AC=2;AN=2;DP4=0,0,14,1;MQ=25	GT:PL	1/1:141,45,0
2	5087493	.	A	G	114	.	DP=15;VDB=4.18234e-09;SGB=-0.688148;MQSB=1;MQ0F=0;AC=2;AN=2;DP4=0,0,14,1;MQ=25	GT:PL	1/1:141,45,0
20	20601889	.	G	A	114	.	DP=15;VDB=0.17103;SGB=-0.686358;MQSB=1;MQ0F=0;AC=2;AN=2;DP4=0,0,13,1;MQ=25	GT:PL	1/1:141,42,0
21	26413316	.	T	G	114	.	DP=15;VDB=4.59431e-07;SGB=-0.688148;MQSB=1;MQ0F=0;AC=2;AN=2;DP4=0,0,14,1;MQ=25	GT:PL	1/1:141,45,0
21	26413327	.	G	A	114	.	DP=15;VDB=5.41061e-06;SGB=-0.686358;MQSB=1;MQ0F=0;AC=2;AN=2;DP4=0,0,13,1;MQ=25	GT:PL	1/1:141,42,0
25	29220675	.	C	T	114	.	DP=15;VDB=4.70927e-05;SGB=-0.686358;MQSB=1;MQ0F=0;AC=2;AN=2;DP4=0,0,13,1;MQ=25	GT:PL	1/1:141,42,0
4	20585096	.	G	A	114	.	DP=15;VDB=2.00699e-07;SGB=-0.686358;MQSB=1;MQ0F=0;AC=2;AN=2;DP4=0,0,1,13;MQ=25	GT:PL	1/1:141,42,0
5	35259727	.	T	A	114	.	DP=15;VDB=5.5115e-07;SGB=-0.688148;MQSB=1;MQ0F=0;AC=2;AN=2;DP4=0,0,14,1;MQ=25	GT:PL	1/1:141,45,0
6	19794796	.	A	G	114	.	DP=15;VDB=1.91347e-05;SGB=-0.688148;MQSB=1;MQ0F=0;AC=2;AN=2;DP4=0,0,1,14;MQ=25	GT:PL	1/1:141,45,0
6	38948384	.	C	G	114	.	DP=15;VDB=1.09488e-09;SGB=-0.688148;MQSB=1;MQ0F=0;AC=2;AN=2;DP4=0,0,14,1;MQ=25	GT:PL	1/1:141,45,0
7	55872400	.	T	A	114	.	DP=15;VDB=8.19714e-09;SGB=-0.688148;MQSB=1;MQ0F=0;AC=2;AN=2;DP4=0,0,1,14;MQ=25	GT:PL	1/1:141,45,0
7	67195811	.	A	G	114	.	DP=15;VDB=6.95129e-08;SGB=-0.688148;MQSB=1;MQ0F=0;AC=2;AN=2;DP4=0,0,14,1;MQ=25	GT:PL	1/1:141,45,0
7	67195824	.	G	A	114	.	DP=15;VDB=3.03031e-08;SGB=-0.688148;MQSB=1;MQ0F=0;AC=2;AN=2;DP4=0,0,14,1;MQ=25	GT:PL	1/1:141,45,0
15	45445782	.	C	T	115	.	DP=15;VDB=9.80528e-07;SGB=-0.683931;RPB=1;MQB=1;MQSB=1;BQB=1;MQ0F=0;AC=2;AN=2;DP4=1,0,0,13;MQ=37	GT:PL	1/1:142,8,0
16	33999874	.	T	G	115	.	DP=15;VDB=7.19037e-05;SGB=-0.676189;MQ0F=0;AC=2;AN=2;DP4=0,0,11,0;MQ=29	GT:PL	1/1:142,33,0
2	39040326	.	G	T	115	.	DP=15;VDB=8.4981e-07;SGB=-0.670168;MQSB=1;MQ0F=0;AC=2;AN=2;DP4=0,0,8,2;MQ=25	GT:PL	1/1:142,30,0
23	27584236	.	A	T	115	.	DP=15;VDB=4.89153e-07;SGB=-0.676189;MQ0F=0;AC=2;AN=2;DP4=0,0,0,11;MQ=30	GT:PL	1/1:142,33,0
3	671388	.	G	T,C	115	.	DP=15;VDB=1.29783e-06;SGB=-0.688148;MQSB=1;MQ0F=0;AC=1,1;AN=2;DP4=0,0,14,1;MQ=24	GT:PL	1/2:174,111,87,102,0,81
3	35518000	.	A	G	115	.	DP=15;VDB=1.2856e-07;SGB=-0.686358;MQ0F=0;AC=2;AN=2;DP4=0,0,14,0;MQ=31	GT:PL	1/1:142,42,0
1	21957395	.	T	C	116	.	DP=15;VDB=2.03141e-06;SGB=-0.683931;MQ0F=0;AC=2;AN=2;DP4=0,0,0,13;MQ=28	GT:PL	1/1:143,39,0
1	52933481	.	G	A	116	.	DP=15;VDB=1.72013e-06;SGB=-0.686358;MQ0F=0;AC=2;AN=2;DP4=0,0,14,0;MQ=27	GT:PL	1/1:143,42,0
16	49425755	.	T	C	116	.	DP=15;VDB=0.000118782;SGB=-0.683931;MQSB=1;MQ0F=0;AC=2;AN=2;DP4=0,0,1,12;MQ=26	GT:PL	1/1:143,39,0
20	32382224	.	G	A	116	.	DP=15;VDB=1.12649e-08;SGB=-0.688148;MQ0F=0;AC=2;AN=2;DP4=0,0,15,0;MQ=26	GT:PL	1/1:143,45,0
4	13587990	.	G	A	116	.	DP=15;VDB=0.998969;SGB=-0.688148;MQSB=1;MQ0F=0;AC=2;AN=2;DP4=0,0,1,14;MQ=25	GT:PL	1/1:143,45,0
7	18822106	.	G	T	116	.	DP=15;VDB=1.26752e-09;SGB=-0.688148;MQ0F=0;AC=2;AN=2;DP4=0,0,0,15;MQ=37	GT:PL	1/1:143,45,0
7	67212903	.	C	T	116	.	DP=15;VDB=5.9879e-06;SGB=-0.688148;MQSB=1;MQ0F=0;AC=2;AN=2;DP4=0,0,1,14;MQ=25	GT:PL	1/1:143,45,0
1	33820580	.	A	T	117	.	DP=15;VDB=0.000141722;SGB=-0.680642;MQSB=1;MQ0F=0;AC=2;AN=2;DP4=0,0,8,4;MQ=25	GT:PL	1/1:144,36,0
14	45811088	.	G	C	117	.	DP=15;VDB=9.42638e-06;SGB=-0.683931;MQ0F=0;AC=2;AN=2;DP4=0,0,13,0;MQ=28	GT:PL	1/1:144,39,0
15	25575155	.	T	A	117	.	DP=15;VDB=0.000272945;SGB=-0.683931;MQ0F=0;AC=2;AN=2;DP4=0,0,13,0;MQ=27	GT:PL	1/1:144,39,0
17	37671135	.	C	T	117	.	DP=15;VDB=8.56209e-08;SGB=-0.683931;MQSB=1;MQ0F=0;AC=2;AN=2;DP4=0,0,1,12;MQ=37	GT:PL	1/1:144,39,0
22	9757303	.	C	A	117	.	DP=15;VDB=0.0225136;SGB=-0.686358;MQSB=0.509156;MQ0F=0.266667;AC=2;AN=2;DP4=0,0,8,6;MQ=15	GT:PL	1/1:144,42,0
14	2139152	.	T	C	118	.	DP=15;VDB=0.0743943;SGB=-0.651104;RPB=0.244551;MQB=0.0899651;MQSB=0.0857407;BQB=0.332178;MQ0F=0.0666667;ICB=1;HOB=0.5;AC=1;AN=2;DP4=2,4,5,3;MQ=24	GT:PL	0/1:151,0,54
16	51316932	.	T	C	118	.	DP=15;VDB=1.31812e-07;SGB=-0.683931;MQ0F=0;AC=2;AN=2;DP4=0,0,13,0;MQ=32	GT:PL	1/1:145,39,0
18	15504681	.	G	A	118	.	DP=15;VDB=3.7665e-07;SGB=-0.680642;MQSB=0.594978;MQ0F=0;AC=2;AN=2;DP4=0,0,4,8;MQ=34	GT:PL	1/1:145,36,0
18	50876274	.	C	T	118	.	DP=15;VDB=2.60259e-07;SGB=-0.683931;MQ0F=0;AC=2;AN=2;DP4=0,0,13,0;MQ=34	GT:PL	1/1:145,39,0
2	38233045	.	T	G	118	.	DP=15;VDB=7.59789e-06;SGB=-0.686358;MQSB=1;MQ0F=0;AC=2;AN=2;DP4=0,0,1,13;MQ=25	GT:PL	1/1:145,42,0
20	5336660	.	C	T	118	.	DP=15;VDB=0.0101473;SGB=-0.651104;MQSB=0.900802;MQ0F=0;AC=2;AN=2;DP4=0,0,3,5;MQ=25	GT:PL	1/1:145,24,0
22	34858151	.	T	C	118	.	DP=15;VDB=0.0266148;SGB=-0.651104;MQ0F=0;AC=2;AN=2;DP4=0,0,0,8;MQ=37	GT:PL	1/1:145,24,0
23	18878693	.	C	T	118	.	DP=15;VDB=2.82232e-05;SGB=-0.651104;MQSB=0.833333;MQ0F=0;AC=2;AN=2;DP4=0,0,2,6;MQ=32	GT:PL	1/1:145,24,0
24	17122090	.	T	C	118	.	DP=15;VDB=0.00120935;SGB=-0.688148;MQSB=1;MQ0F=0;AC=2;AN=2;DP4=0,0,14,1;MQ=26	GT:PL	1/1:145,45,0
4	25253663	.	A	G	118	.	DP=15;VDB=4.16327e-05;SGB=-0.686358;MQSB=1;MQ0F=0;AC=2;AN=2;DP4=0,0,1,13;MQ=25	GT:PL	1/1:145,42,0
6	29071717	.	C	G	118	.	DP=15;VDB=0.000455843;SGB=-0.676189;MQSB=1;MQ0F=0;AC=2;AN=2;DP4=0,0,1,10;MQ=25	GT:PL	1/1:145,33,0
9	28056991	.	T	C	118	.	DP=15;VDB=4.23046e-05;SGB=-0.662043;MQSB=1;MQ0F=0;AC=2;AN=2;DP4=0,0,8,1;MQ=27	GT:PL	1/1:145,27,0
11	6118506	.	A	G	119	.	DP=15;VDB=0.00056581;SGB=-0.636426;MQSB=1;MQ0F=0;AC=2;AN=2;DP4=0,0,6,1;MQ=31	GT:PL	1/1:146,21,0
11	20724026	.	C	T	119	.	DP=15;VDB=0.000879817;SGB=-0.680642;RPB=0.846482;MQB=0.989637;MQSB=0.77073;BQB=0.91051;MQ0F=0;ICB=1;HOB=0.5;AC=1;AN=2;DP4=2,1,10,2;MQ=30	GT:PL	0/1:153,0,43
14	31358092	.	A	C	119	.	DP=15;VDB=6.37857e-09;SGB=-0.688148;MQ0F=0;AC=2;AN=2;DP4=0,0,15,0;MQ=28	GT:PL	1/1:146,45,0
14	50145228	.	A	T	119	.	DP=15;VDB=2.22652e-07;SGB=-0.686358;MQSB=1;MQ0F=0;AC=2;AN=2;DP4=0,0,1,13;MQ=25	GT:PL	1/1:146,42,0
3	14913240	.	G	A	119	.	DP=15;VDB=2.26788e-05;SGB=-0.686358;MQ0F=0;AC=2;AN=2;DP4=0,0,14,0;MQ=28	GT:PL	1/1:146,39,0
5	24053094	.	G	A	119	.	DP=15;VDB=1.56383e-06;SGB=-0.688148;MQ0F=0;AC=2;AN=2;DP4=0,0,15,0;MQ=30	GT:PL	1/1:146,45,0
12	23533589	.	A	C	120	.	DP=15;VDB=6.61497e-06;SGB=-0.662043;MQSB=1;MQ0F=0;AC=2;AN=2;DP4=0,0,7,2;MQ=25	GT:PL	1/1:147,27,0
13	30509538	.	C	G	120	.	DP=15;VDB=0.913584;SGB=-0.670168;MQSB=0.75;MQ0F=0;AC=2;AN=2;DP4=0,0,8,2;MQ=27	GT:PL	1/1:147,30,0
14	1216770	.	T	G	120	.	DP=15;VDB=0.00214112;SGB=-0.688148;MQ0F=0;AC=2;AN=2;DP4=0,0,0,15;MQ=32	GT:PL	1/1:147,45,0
19	10956020	.	C	T	120	.	DP=15;VDB=0.00565552;SGB=-0.683931;MQ0F=0;AC=2;AN=2;DP4=0,0,0,13;MQ=27	GT:PL	1/1:147,39,0
23	30781364	.	T	C	120	.	DP=15;VDB=0.00152984;SGB=-0.688148;MQ0F=0;AC=2;AN=2;DP4=0,0,15,0;MQ=32	GT:PL	1/1:147,45,0
3	33243931	.	C	A	120	.	DP=15;VDB=1.19564e-06;SGB=-0.688148;MQSB=1;MQ0F=0;AC=2;AN=2;DP4=0,0,14,1;MQ=25	GT:PL	1/1:147,45,0
4	20544868	.	G	T	120	.	DP=15;VDB=2.05983e-07;SGB=-0.686358;MQ0F=0;AC=2;AN=2;DP4=0,0,0,14;MQ=27	GT:PL	1/1:147,42,0
6	10490064	.	A	G	120	.	DP=15;VDB=0.0303478;SGB=-0.686358;MQSB=1;MQ0F=0;AC=2;AN=2;DP4=0,0,1,13;MQ=25	GT:PL	1/1:147,42,0
KN149830.1	702	.	A	C	120	.	DP=15;VDB=0.0105874;SGB=-0.688148;MQSB=0.923077;MQ0F=0;AC=2;AN=2;DP4=0,0,2,13;MQ=25	GT:PL	1/1:164,53,17
16	33224242	.	C	T	121	.	DP=15;VDB=1.30086e-06;SGB=-0.683931;MQ0F=0;AC=2;AN=2;DP4=0,0,0,13;MQ=29	GT:PL	1/1:148,39,0
17	16733144	.	A	T	121	.	DP=15;VDB=7.90777e-05;SGB=-0.670168;MQ0F=0;AC=2;AN=2;DP4=0,0,10,0;MQ=31	GT:PL	1/1:148,30,0
2	45496416	.	C	T	121	.	DP=15;VDB=0.00171584;SGB=-0.683931;MQ0F=0;AC=2;AN=2;DP4=0,0,13,0;MQ=30	GT:PL	1/1:148,39,0
3	29712861	.	T	C	121	.	DP=15;VDB=0.00740154;SGB=-0.616816;MQSB=0.75;MQ0F=0;AC=2;AN=2;DP4=0,0,4,2;MQ=33	GT:PL	1/1:148,18,0
5	19950201	.	C	T	121	.	DP=15;VDB=2.65828e-05;SGB=-0.688148;MQ0F=0;AC=2;AN=2;DP4=0,0,15,0;MQ=29	GT:PL	1/1:148,45,0
5	44316944	.	T	A	121	.	DP=15;VDB=0.0869892;SGB=-0.662043;MQSB=0.577865;MQ0F=0;AC=2;AN=2;DP4=0,0,6,3;MQ=29	GT:PL	1/1:148,27,0
10	34042547	.	T	C	122	.	DP=15;VDB=2.03141e-06;SGB=-0.683931;MQSB=1;MQ0F=0;AC=2;AN=2;DP4=0,0,12,1;MQ=25	GT:PL	1/1:149,39,0
11	3505610	.	A	C	122	.	DP=15;VDB=8.66424e-08;SGB=-0.688148;MQ0F=0;AC=2;AN=2;DP4=0,0,15,0;MQ=29	GT:PL	1/1:149,45,0
11	3505614	.	T	C	122	.	DP=15;VDB=7.22766e-08;SGB=-0.688148;MQ0F=0;AC=2;AN=2;DP4=0,0,15,0;MQ=29	GT:PL	1/1:149,45,0
12	23294045	.	G	A	122	.	DP=15;VDB=5.28232e-07;SGB=-0.683931;RPB=1;MQB=1;MQSB=1;BQB=1;MQ0F=0;AC=2;AN=2;DP4=0,1,13,0;MQ=36	GT:PL	1/1:149,11,0
13	48355792	.	C	G	122	.	DP=15;VDB=3.32157e-06;SGB=-0.683931;MQSB=1;MQ0F=0;AC=2;AN=2;DP4=0,0,1,12;MQ=27	GT:PL	1/1:149,39,0
14	21911226	.	T	C	122	.	DP=15;VDB=5.09565e-05;SGB=-0.680642;MQSB=1;MQ0F=0;AC=2;AN=2;DP4=0,0,1,11;MQ=25	GT:PL	1/1:149,36,0
18	19079728	.	G	A	122	.	DP=15;VDB=7.33148e-07;SGB=-0.676189;MQ0F=0;AC=2;AN=2;DP4=0,0,11,0;MQ=35	GT:PL	1/1:149,33,0
18	39479944	.	C	T	122	.	DP=15;VDB=1.50563e-07;SGB=-0.686358;MQSB=0.916667;MQ0F=0;AC=2;AN=2;DP4=0,0,2,12;MQ=25	GT:PL	1/1:149,42,0
2	16547800	.	C	T	122	.	DP=15;VDB=0.000321644;SGB=-0.651104;MQSB=1;MQ0F=0;AC=2;AN=2;DP4=0,0,6,2;MQ=37	GT:PL	1/1:149,24,0
21	37119830	.	A	T	122	.	DP=15;VDB=5.85731e-07;SGB=-0.686358;MQSB=1;MQ0F=0;AC=2;AN=2;DP4=0,0,1,13;MQ=25	GT:PL	1/1:149,42,0
5	41360079	.	T	C	122	.	DP=15;VDB=0.00330712;SGB=-0.688148;MQSB=1;MQ0F=0;AC=2;AN=2;DP4=0,0,1,14;MQ=27	GT:PL	1/1:149,45,0
5	58181698	.	G	A	122	.	DP=15;VDB=7.26517e-05;SGB=-0.662043;MQ0F=0;AC=2;AN=2;DP4=0,0,0,9;MQ=33	GT:PL	1/1:149,27,0
6	19737078	.	G	A	122	.	DP=15;VDB=6.31413e-05;SGB=-0.676189;MQ0F=0;AC=2;AN=2;DP4=0,0,0,11;MQ=30	GT:PL	1/1:149,33,0
8	22511122	.	A	C	122	.	DP=15;VDB=0.000517627;SGB=-0.662043;MQSB=1;MQ0F=0;AC=2;AN=2;DP4=0,0,8,1;MQ=31	GT:PL	1/1:149,27,0
1	39258198	.	G	A	123	.	DP=15;VDB=0.00024194;SGB=-0.688148;MQSB=0.93697;MQ0F=0.266667;AC=2;AN=2;DP4=0,0,3,12;MQ=17	GT:PL	1/1:150,45,0
10	21831533	.	A	G	123	.	DP=15;VDB=1.17174e-06;SGB=-0.670168;RPB=0.0427719;MQB=0.00920968;MQSB=1;BQB=0.129785;MQ0F=0.333333;AC=2;AN=2;DP4=2,3,4,6;MQ=16	GT:PL	1/1:150,9,0
10	21831536	.	C	T	123	.	DP=15;VDB=1.33088e-06;SGB=-0.670168;RPB=0.0427719;MQB=0.00920968;MQSB=1;BQB=0.403532;MQ0F=0.333333;AC=2;AN=2;DP4=2,3,4,6;MQ=16	GT:PL	1/1:150,9,0
13	2213463	.	C	T	123	.	DP=15;VDB=0.168856;SGB=-0.680642;MQ0F=0;AC=2;AN=2;DP4=0,0,12,0;MQ=33	GT:PL	1/1:150,36,0
13	18192409	.	T	A	123	.	DP=15;VDB=0.000154213;SGB=-0.686358;MQSB=1;MQ0F=0;AC=2;AN=2;DP4=0,0,1,13;MQ=25	GT:PL	1/1:150,42,0
16	45401030	.	A	C	123	.	DP=15;VDB=3.16644e-07;SGB=-0.680642;MQ0F=0;AC=2;AN=2;DP4=0,0,0,12;MQ=30	GT:PL	1/1:150,36,0
17	32895206	.	A	C	123	.	DP=15;VDB=0.000620861;SGB=-0.680642;RPB=1;MQB=1;MQSB=1;BQB=1;MQ0F=0;AC=2;AN=2;DP4=1,0,8,4;MQ=25	GT:PL	1/1:150,21,0
17	38639376	.	G	A	123	.	DP=15;VDB=1.28565e-05;SGB=-0.688148;MQSB=1;MQ0F=0;AC=2;AN=2;DP4=0,0,14,1;MQ=26	GT:PL	1/1:150,45,0
19	35837467	.	G	A	123	.	DP=15;VDB=0.0448615;SGB=-0.676189;MQSB=1;MQ0F=0;AC=2;AN=2;DP4=0,0,9,2;MQ=25	GT:PL	1/1:150,33,0
23	36361035	.	C	G	123	.	DP=15;VDB=1.84424e-07;SGB=-0.676189;MQSB=0.5;MQ0F=0;AC=2;AN=2;DP4=0,0,9,2;MQ=26	GT:PL	1/1:150,33,0
5	30114824	.	A	G	123	.	DP=15;VDB=8.20852e-06;SGB=-0.688148;MQSB=1;MQ0F=0;AC=2;AN=2;DP4=0,0,1,14;MQ=25	GT:PL	1/1:150,45,0
6	28002984	.	T	C	123	.	DP=15;VDB=0.00024287;SGB=-0.680642;MQ0F=0;AC=2;AN=2;DP4=0,0,0,12;MQ=32	GT:PL	1/1:150,36,0
7	17870451	.	T	C	123	.	DP=15;VDB=1.87e-07;SGB=-0.683931;MQSB=1;MQ0F=0;AC=2;AN=2;DP4=0,0,12,1;MQ=28	GT:PL	1/1:150,39,0
8	45826915	.	C	T	123	.	DP=15;VDB=9.60521e-08;SGB=-0.688148;MQ0F=0;AC=2;AN=2;DP4=0,0,0,15;MQ=33	GT:PL	1/1:150,45,0
1	36225358	.	A	G	124	.	DP=15;VDB=0.000136625;SGB=-0.670168;MQ0F=0;AC=2;AN=2;DP4=0,0,0,10;MQ=35	GT:PL	1/1:151,30,0
10	73668	.	C	T	124	.	DP=15;VDB=9.60593e-06;SGB=-0.686358;MQ0F=0;AC=2;AN=2;DP4=0,0,0,14;MQ=31	GT:PL	1/1:151,42,0
11	38286496	.	G	A	124	.	DP=15;VDB=1.07555e-06;SGB=-0.688148;MQ0F=0;AC=2;AN=2;DP4=0,0,0,15;MQ=28	GT:PL	1/1:151,45,0
14	7594364	.	A	G	124	.	DP=15;VDB=4.01473e-07;SGB=-0.686358;MQSB=1;MQ0F=0;AC=2;AN=2;DP4=0,0,1,13;MQ=26	GT:PL	1/1:151,42,0
14	44344340	.	A	G	124	.	DP=15;VDB=0.0020015;SGB=-0.616816;MQSB=1;MQ0F=0;AC=2;AN=2;DP4=0,0,4,2;MQ=37	GT:PL	1/1:151,18,0
16	10476827	.	T	A	124	.	DP=15;VDB=1.05049e-06;SGB=-0.688148;MQSB=1;MQ0F=0;AC=2;AN=2;DP4=0,0,14,1;MQ=25	GT:PL	1/1:151,45,0
16	49425758	.	T	A	124	.	DP=15;VDB=0.000106884;SGB=-0.686358;MQSB=1;MQ0F=0;AC=2;AN=2;DP4=0,0,1,13;MQ=27	GT:PL	1/1:151,42,0
19	24334890	.	G	A	124	.	DP=15;VDB=1.31927e-06;SGB=-0.683931;MQSB=1;MQ0F=0;AC=2;AN=2;DP4=0,0,12,1;MQ=25	GT:PL	1/1:151,39,0
21	10712637	.	T	C	124	.	DP=15;VDB=1.79261e-08;SGB=-0.688148;MQ0F=0;AC=2;AN=2;DP4=0,0,0,15;MQ=28	GT:PL	1/1:151,45,0
21	32312894	.	C	T	124	.	DP=15;VDB=0.000110774;SGB=-0.651104;MQ0F=0;AC=2;AN=2;DP4=0,0,0,8;MQ=35	GT:PL	1/1:151,24,0
21	43251670	.	A	G	124	.	DP=15;VDB=0.00192373;SGB=-0.686358;MQSB=1;MQ0F=0;AC=2;AN=2;DP4=0,0,13,1;MQ=27	GT:PL	1/1:151,42,0
23	38414804	.	G	A	124	.	DP=15;VDB=1.40288e-08;SGB=-0.688148;MQSB=1;MQ0F=0;AC=2;AN=2;DP4=0,0,14,1;MQ=25	GT:PL	1/1:151,45,0
23	38414805	.	T	C	124	.	DP=15;VDB=1.40288e-08;SGB=-0.688148;MQSB=1;MQ0F=0;AC=2;AN=2;DP4=0,0,14,1;MQ=25	GT:PL	1/1:151,45,0
3	14891290	.	T	A	124	.	DP=15;VDB=1.8697e-06;SGB=-0.683931;MQ0F=0;AC=2;AN=2;DP4=0,0,13,0;MQ=30	GT:PL	1/1:151,39,0
5	18873627	.	T	C	124	.	DP=15;VDB=8.28299e-06;SGB=-0.683931;MQ0F=0;AC=2;AN=2;DP4=0,0,0,13;MQ=28	GT:PL	1/1:151,39,0
5	18873633	.	T	C	124	.	DP=15;VDB=1.23845e-06;SGB=-0.688148;MQ0F=0;AC=2;AN=2;DP4=0,0,0,15;MQ=28	GT:PL	1/1:151,45,0
7	27178309	.	G	A	124	.	DP=15;VDB=0.0002816;SGB=-0.676189;MQ0F=0;AC=2;AN=2;DP4=0,0,0,11;MQ=31	GT:PL	1/1:151,33,0
7	27534366	.	G	C	124	.	DP=15;VDB=4.29989e-06;SGB=-0.688148;MQ0F=0;AC=2;AN=2;DP4=0,0,0,15;MQ=28	GT:PL	1/1:151,45,0
8	10937268	.	C	A	124	.	DP=15;VDB=7.90232e-07;SGB=-0.688148;MQ0F=0;AC=2;AN=2;DP4=0,0,15,0;MQ=29	GT:PL	1/1:151,45,0
1	6996086	.	T	C	125	.	DP=15;VDB=2.11837e-05;SGB=-0.676189;MQ0F=0;AC=2;AN=2;DP4=0,0,11,0;MQ=32	GT:PL	1/1:152,33,0
12	36012511	.	A	T	125	.	DP=15;VDB=2.88511e-05;SGB=-0.676189;MQ0F=0;AC=2;AN=2;DP4=0,0,0,11;MQ=32	GT:PL	1/1:152,33,0
13	36567437	.	G	A	125	.	DP=15;VDB=7.33108e-08;SGB=-0.676189;MQ0F=0;AC=2;AN=2;DP4=0,0,0,11;MQ=37	GT:PL	1/1:152,33,0
15	36641599	.	C	T	125	.	DP=15;VDB=2.48509e-05;SGB=-0.651104;MQSB=0.900802;MQ0F=0;AC=2;AN=2;DP4=0,0,3,5;MQ=25	GT:PL	1/1:152,24,0
17	26785359	.	T	C	125	.	DP=15;VDB=5.52933e-05;SGB=-0.651104;MQ0F=0;AC=2;AN=2;DP4=0,0,8,0;MQ=35	GT:PL	1/1:152,24,0
19	4940177	.	C	T	125	.	DP=15;VDB=1.91554e-06;SGB=-0.680642;MQ0F=0;AC=2;AN=2;DP4=0,0,12,0;MQ=30	GT:PL	1/1:152,36,0
2	17925060	.	A	C	125	.	DP=15;VDB=0.000382795;SGB=-0.651104;MQSB=0.992367;MQ0F=0;AC=2;AN=2;DP4=0,0,4,4;MQ=25	GT:PL	1/1:152,24,0
20	443245	.	G	A	125	.	DP=15;VDB=2.11118e-06;SGB=-0.670168;MQSB=0.75;MQ0F=0;AC=2;AN=2;DP4=0,0,2,8;MQ=27	GT:PL	1/1:152,30,0
23	19912708	.	T	G	125	.	DP=15;VDB=0.62814;SGB=-0.686358;MQSB=1;MQ0F=0;AC=2;AN=2;DP4=0,0,12,2;MQ=25	GT:PL	1/1:152,42,0
25	15196654	.	A	C	125	.	DP=15;VDB=1.3051e-09;SGB=-0.688148;MQSB=1;MQ0F=0;AC=2;AN=2;DP4=0,0,1,14;MQ=25	GT:PL	1/1:152,45,0
3	671397	.	G	A	125	.	DP=15;VDB=1.14076e-06;SGB=-0.688148;MQSB=1;MQ0F=0;AC=2;AN=2;DP4=0,0,14,1;MQ=24	GT:PL	1/1:152,45,0
5	18873634	.	A	C	125	.	DP=15;VDB=1.23845e-06;SGB=-0.688148;MQ0F=0;AC=2;AN=2;DP4=0,0,0,15;MQ=28	GT:PL	1/1:152,45,0
8	11806557	.	G	C	125	.	DP=15;VDB=9.00727e-07;SGB=-0.688148;MQSB=1;MQ0F=0;AC=2;AN=2;DP4=0,0,1,14;MQ=25	GT:PL	1/1:152,45,0
8	22504278	.	C	T	125	.	DP=15;VDB=1.11291e-05;SGB=-0.670168;MQSB=0.625;MQ0F=0;AC=2;AN=2;DP4=0,0,2,8;MQ=28	GT:PL	1/1:152,30,0
8	38725589	.	A	C	125	.	DP=15;VDB=9.69201e-05;SGB=-0.686358;MQ0F=0;AC=2;AN=2;DP4=0,0,14,0;MQ=30	GT:PL	1/1:152,42,0
10	31818522	.	G	A	126	.	DP=15;VDB=0.00300843;SGB=-0.686358;MQSB=1;MQ0F=0;AC=2;AN=2;DP4=0,0,1,13;MQ=25	GT:PL	1/1:153,42,0
19	4940179	.	C	A	126	.	DP=15;VDB=1.91554e-06;SGB=-0.680642;MQ0F=0;AC=2;AN=2;DP4=0,0,12,0;MQ=30	GT:PL	1/1:153,36,0
19	12129947	.	T	C	126	.	DP=15;VDB=1.2122e-06;SGB=-0.686358;MQSB=1;MQ0F=0;AC=2;AN=2;DP4=0,0,1,13;MQ=25	GT:PL	1/1:153,42,0
19	22132112	.	G	A	126	.	DP=15;VDB=2.59981e-07;SGB=-0.686358;RPB=1;MQB=1;MQSB=0.954207;BQB=1;MQ0F=0;AC=2;AN=2;DP4=1,0,9,5;MQ=25	GT:PL	1/1:153,8,0
20	21441668	.	A	T	126	.	DP=15;VDB=2.92294e-05;SGB=-0.686358;MQSB=1;MQ0F=0;AC=2;AN=2;DP4=0,0,1,13;MQ=25	GT:PL	1/1:153,42,0
21	26017830	.	A	G	126	.	DP=15;VDB=8.19145e-07;SGB=-0.686358;MQSB=1;MQ0F=0;AC=2;AN=2;DP4=0,0,1,13;MQ=25	GT:PL	1/1:153,42,0
3	40626620	.	C	A	126	.	DP=15;VDB=9.3056e-06;SGB=-0.683931;MQ0F=0;AC=2;AN=2;DP4=0,0,0,13;MQ=30	GT:PL	1/1:153,39,0
3	40626622	.	G	A	126	.	DP=15;VDB=1.38418e-05;SGB=-0.688148;MQ0F=0;AC=2;AN=2;DP4=0,0,0,15;MQ=31	GT:PL	1/1:153,45,0
4	2196225	.	T	A	126	.	DP=15;VDB=1.14411e-09;SGB=-0.688148;MQ0F=0;AC=2;AN=2;DP4=0,0,0,15;MQ=37	GT:PL	1/1:153,45,0
5	23453855	.	C	T	126	.	DP=15;VDB=0.000106884;SGB=-0.686358;MQ0F=0;AC=2;AN=2;DP4=0,0,14,0;MQ=31	GT:PL	1/1:153,42,0
5	54042718	.	T	C	126	.	DP=15;VDB=0.000181926;SGB=-0.676189;MQSB=1;MQ0F=0;AC=2;AN=2;DP4=0,0,2,9;MQ=25	GT:PL	1/1:153,33,0
7	29281990	.	G	A	126	.	DP=15;VDB=0.00343489;SGB=-0.676189;MQSB=1;MQ0F=0;AC=2;AN=2;DP4=0,0,2,9;MQ=25	GT:PL	1/1:153,33,0
10	21704270	.	G	A	127	.	DP=15;VDB=0.00191148;SGB=-0.688148;MQSB=0.0497871;MQ0F=0.333333;AC=2;AN=2;DP4=0,0,10,5;MQ=15	GT:PL	1/1:154,45,0
11	27135380	.	A	G	127	.	DP=15;VDB=0.0622373;SGB=-0.670168;MQSB=1;MQ0F=0;AC=2;AN=2;DP4=0,0,1,9;MQ=29	GT:PL	1/1:154,30,0
12	4567557	.	C	T	127	.	DP=15;VDB=3.84147e-09;SGB=-0.688148;MQSB=1;MQ0F=0;AC=2;AN=2;DP4=0,0,1,14;MQ=25	GT:PL	1/1:154,45,0
12	4567563	.	T	A	127	.	DP=15;VDB=3.84147e-09;SGB=-0.688148;MQSB=1;MQ0F=0;AC=2;AN=2;DP4=0,0,1,14;MQ=25	GT:PL	1/1:154,45,0
12	4567575	.	T	A	127	.	DP=15;VDB=3.47787e-09;SGB=-0.688148;MQSB=1;MQ0F=0;AC=2;AN=2;DP4=0,0,1,14;MQ=25	GT:PL	1/1:154,45,0
13	38457414	.	G	A	127	.	DP=15;VDB=0.0293045;SGB=-0.670168;MQSB=0.625;MQ0F=0;AC=2;AN=2;DP4=0,0,2,8;MQ=28	GT:PL	1/1:154,30,0
15	30983324	.	A	G	127	.	DP=15;VDB=1.92482e-06;SGB=-0.676189;MQ0F=0;AC=2;AN=2;DP4=0,0,11,0;MQ=34	GT:PL	1/1:154,33,0
16	13809407	.	A	G	127	.	DP=15;VDB=0.00440879;SGB=-0.683931;MQ0F=0;AC=2;AN=2;DP4=0,0,13,0;MQ=30	GT:PL	1/1:154,39,0
19	43290945	.	T	C	127	.	DP=15;VDB=0.00011539;SGB=-0.670168;MQ0F=0;AC=2;AN=2;DP4=0,0,10,0;MQ=32	GT:PL	1/1:154,30,0
21	27191159	.	G	T	127	.	DP=15;VDB=2.47872e-08;SGB=-0.688148;MQSB=1;MQ0F=0;AC=2;AN=2;DP4=0,0,1,14;MQ=25	GT:PL	1/1:154,45,0
21	41507710	.	T	C	127	.	DP=15;VDB=1.40121e-07;SGB=-0.683931;MQSB=1;MQ0F=0;AC=2;AN=2;DP4=0,0,12,1;MQ=28	GT:PL	1/1:154,39,0
23	13966012	.	G	T	127	.	DP=15;VDB=9.41557e-09;SGB=-0.688148;MQSB=1;MQ0F=0;AC=2;AN=2;DP4=0,0,1,14;MQ=25	GT:PL	1/1:154,45,0
5	30114839	.	T	G	127	.	DP=15;VDB=1.85487e-05;SGB=-0.688148;MQSB=1;MQ0F=0;AC=2;AN=2;DP4=0,0,1,14;MQ=25	GT:PL	1/1:154,45,0
5	30114842	.	A	G	127	.	DP=15;VDB=5.30629e-06;SGB=-0.688148;MQSB=1;MQ0F=0;AC=2;AN=2;DP4=0,0,1,14;MQ=25	GT:PL	1/1:154,45,0
5	49122264	.	A	G	127	.	DP=15;VDB=0.00539368;SGB=-0.616816;MQSB=1;MQ0F=0;AC=2;AN=2;DP4=0,0,5,1;MQ=37	GT:PL	1/1:154,18,0
6	11763667	.	C	T	127	.	DP=15;VDB=1.06612e-08;SGB=-0.688148;MQSB=1;MQ0F=0;AC=2;AN=2;DP4=0,0,1,14;MQ=25	GT:PL	1/1:154,45,0
6	11763678	.	C	T	127	.	DP=15;VDB=4.24194e-09;SGB=-0.688148;MQSB=1;MQ0F=0;AC=2;AN=2;DP4=0,0,1,14;MQ=25	GT:PL	1/1:154,45,0
6	11763690	.	G	A	127	.	DP=15;VDB=1.64743e-09;SGB=-0.688148;MQSB=1;MQ0F=0;AC=2;AN=2;DP4=0,0,1,14;MQ=25	GT:PL	1/1:154,45,0
6	11763693	.	C	G	127	.	DP=15;VDB=1.3051e-09;SGB=-0.688148;MQSB=1;MQ0F=0;AC=2;AN=2;DP4=0,0,1,14;MQ=25	GT:PL	1/1:154,45,0
6	30866274	.	A	T	127	.	DP=15;VDB=7.68718e-10;SGB=-0.688148;MQSB=1;MQ0F=0;AC=2;AN=2;DP4=0,0,1,14;MQ=25	GT:PL	1/1:154,45,0
9	28427014	.	C	T	127	.	DP=15;VDB=2.88891e-07;SGB=-0.683931;MQ0F=0;AC=2;AN=2;DP4=0,0,13,0;MQ=32	GT:PL	1/1:154,39,0
9	56518587	.	T	C	127	.	DP=15;VDB=3.19642e-08;SGB=-0.688148;MQSB=1;MQ0F=0;AC=2;AN=2;DP4=0,0,1,14;MQ=25	GT:PL	1/1:154,45,0
1	45720965	.	A	G	128	.	DP=15;VDB=6.09579e-05;SGB=-0.651104;MQSB=0.150134;MQ0F=0;AC=2;AN=2;DP4=0,0,5,3;MQ=31	GT:PL	1/1:155,24,0
11	2682242	.	T	C	128	.	DP=15;VDB=0.0114287;SGB=-0.680642;RPB=0.77073;MQB=1;MQSB=1;BQB=0.352866;MQ0F=0;ICB=1;HOB=0.5;AC=1;AN=2;DP4=1,2,2,10;MQ=29	GT:PL	0/1:162,0,39
16	2268745	.	C	T	128	.	DP=15;VDB=2.5228e-07;SGB=-0.680642;RPB=1;MQB=1;MQSB=1;BQB=1;MQ0F=0;AC=2;AN=2;DP4=0,1,4,8;MQ=37	GT:PL	1/1:155,8,0
17	38639370	.	T	A	128	.	DP=15;VDB=3.1074e-06;SGB=-0.688148;MQSB=1;MQ0F=0;AC=2;AN=2;DP4=0,0,14,1;MQ=26	GT:PL	1/1:155,45,0
18	15558311	.	A	G	128	.	DP=15;VDB=3.97733e-06;SGB=-0.688148;MQ0F=0;AC=2;AN=2;DP4=0,0,0,15;MQ=28	GT:PL	1/1:155,45,0
19	21124211	.	C	G	128	.	DP=15;VDB=0.044334;SGB=-0.686358;MQ0F=0;AC=2;AN=2;DP4=0,0,14,0;MQ=31	GT:PL	1/1:155,42,0
19	38339930	.	T	G	128	.	DP=15;VDB=1.05178e-05;SGB=-0.662043;MQSB=0.924584;MQ0F=0;AC=2;AN=2;DP4=0,0,3,6;MQ=25	GT:PL	1/1:155,27,0
2	16585901	.	G	A	128	.	DP=15;VDB=1.07339e-05;SGB=-0.688148;MQSB=1;MQ0F=0;AC=2;AN=2;DP4=0,0,1,14;MQ=25	GT:PL	1/1:155,45,0
22	33236300	.	T	C	128	.	DP=15;VDB=1.23356e-05;SGB=-0.683931;MQ0F=0;AC=2;AN=2;DP4=0,0,13,0;MQ=29	GT:PL	1/1:155,39,0
23	35985396	.	T	G	128	.	DP=15;VDB=0.00324329;SGB=-0.686358;MQSB=0.833333;MQ0F=0;AC=2;AN=2;DP4=0,0,12,2;MQ=26	GT:PL	1/1:155,42,0
24	7638223	.	C	T	128	.	DP=15;VDB=0.000131023;SGB=-0.686358;MQSB=1;MQ0F=0;AC=2;AN=2;DP4=0,0,12,2;MQ=25	GT:PL	1/1:155,42,0
6	59696354	.	A	G	128	.	DP=15;VDB=8.57045e-06;SGB=-0.688148;MQ0F=0;AC=2;AN=2;DP4=0,0,15,0;MQ=30	GT:PL	1/1:155,45,0
11	25198933	.	A	C	129	.	DP=15;VDB=1.10597e-07;SGB=-0.676189;MQ0F=0;AC=2;AN=2;DP4=0,0,11,0;MQ=37	GT:PL	1/1:156,33,0
15	15192722	.	T	A	129	.	DP=15;VDB=0.0806772;SGB=-0.686358;MQSB=0.948864;MQ0F=0.4;AC=2;AN=2;DP4=0,0,7,7;MQ=15	GT:PL	1/1:156,42,0
19	43090834	.	G	C	129	.	DP=15;VDB=6.05353e-06;SGB=-0.683931;MQ0F=0;AC=2;AN=2;DP4=0,0,13,0;MQ=35	GT:PL	1/1:156,39,0
2	36688760	.	A	T	129	.	DP=15;VDB=1.42756e-06;SGB=-0.680642;MQ0F=0;AC=2;AN=2;DP4=0,0,12,0;MQ=36	GT:PL	1/1:156,36,0
23	28869005	.	C	T	129	.	DP=15;VDB=0.000251245;SGB=-0.686358;RPB=1;MQB=1;MQSB=1;BQB=1;MQ0F=0;AC=2;AN=2;DP4=0,1,2,12;MQ=25	GT:PL	1/1:156,20,0
5	19950194	.	G	A	129	.	DP=15;VDB=1.99435e-05;SGB=-0.688148;MQ0F=0;AC=2;AN=2;DP4=0,0,15,0;MQ=29	GT:PL	1/1:156,45,0
6	30134135	.	G	A	129	.	DP=15;VDB=1.8697e-06;SGB=-0.683931;MQSB=0.272727;MQ0F=0;AC=2;AN=2;DP4=0,0,11,2;MQ=29	GT:PL	1/1:156,39,0
6	30644095	.	G	A	129	.	DP=15;VDB=2.05963e-06;SGB=-0.683931;MQSB=0.727273;MQ0F=0;AC=2;AN=2;DP4=0,0,11,2;MQ=27	GT:PL	1/1:156,39,0
7	59843790	.	T	C	129	.	DP=15;VDB=0.0162672;SGB=-0.670168;MQSB=0.916482;MQ0F=0;AC=2;AN=2;DP4=0,0,3,7;MQ=28	GT:PL	1/1:156,30,0
10	10523813	.	T	C	130	.	DP=15;VDB=0.0230566;SGB=-0.688148;MQSB=1;MQ0F=0;AC=2;AN=2;DP4=0,0,1,14;MQ=25	GT:PL	1/1:157,45,0
12	22412188	.	G	C	130	.	DP=15;VDB=6.44061e-06;SGB=-0.670168;MQSB=0.916482;MQ0F=0;AC=2;AN=2;DP4=0,0,3,7;MQ=25	GT:PL	1/1:157,30,0
14	31325121	.	C	T	130	.	DP=15;VDB=7.54113e-09;SGB=-0.688148;MQSB=1;MQ0F=0;AC=2;AN=2;DP4=0,0,13,2;MQ=25	GT:PL	1/1:157,45,0
15	28321681	.	G	A	130	.	DP=15;VDB=1.65661e-07;SGB=-0.683931;MQSB=1;MQ0F=0;AC=2;AN=2;DP4=0,0,11,2;MQ=25	GT:PL	1/1:157,39,0
18	41277682	.	T	G	130	.	DP=15;VDB=3.21194e-05;SGB=-0.686358;MQSB=1;MQ0F=0;AC=2;AN=2;DP4=0,0,1,13;MQ=25	GT:PL	1/1:157,42,0
20	30471128	.	C	T	130	.	DP=15;VDB=0.0913061;SGB=-0.688148;MQSB=0.970446;MQ0F=0.333333;AC=2;AN=2;DP4=0,0,5,10;MQ=16	GT:PL	1/1:157,45,0
20	30471129	.	A	G	130	.	DP=15;VDB=0.0936809;SGB=-0.688148;MQSB=0.970446;MQ0F=0.333333;AC=2;AN=2;DP4=0,0,5,10;MQ=16	GT:PL	1/1:157,45,0
25	6289676	.	C	T	130	.	DP=15;VDB=7.58202e-07;SGB=-0.683931;MQSB=1;MQ0F=0;AC=2;AN=2;DP4=0,0,11,2;MQ=25	GT:PL	1/1:157,39,0
5	8504309	.	G	A	130	.	DP=15;VDB=2.28892e-06;SGB=-0.676189;MQSB=0.964642;MQ0F=0;AC=2;AN=2;DP4=0,0,4,7;MQ=25	GT:PL	1/1:157,33,0
5	23627469	.	C	G	130	.	DP=15;VDB=1.53669e-07;SGB=-0.680642;MQ0F=0;AC=2;AN=2;DP4=0,0,12,0;MQ=36	GT:PL	1/1:157,36,0
5	47211196	.	G	A	130	.	DP=15;VDB=4.30202e-06;SGB=-0.686358;MQSB=1;MQ0F=0;AC=2;AN=2;DP4=0,0,13,1;MQ=26	GT:PL	1/1:157,42,0
5	50698433	.	T	C	130	.	DP=15;VDB=5.52654e-07;SGB=-0.676189;RPB=0.272727;MQB=0.818182;MQSB=0.695312;BQB=0.318182;MQ0F=0.0666667;ICB=1;HOB=0.5;AC=1;AN=2;DP4=2,0,4,7;MQ=25	GT:PL	0/1:162,0,8
7	64920488	.	A	G	130	.	DP=15;VDB=0.000199346;SGB=-0.676189;RPB=0.996974;MQB=0.862013;MQSB=0.89683;BQB=0.996974;MQ0F=0;ICB=1;HOB=0.5;AC=1;AN=2;DP4=2,1,3,8;MQ=31	GT:PL	0/1:165,0,29
8	20821229	.	A	G	130	.	DP=15;VDB=0.0183209;SGB=-0.676189;MQSB=1;MQ0F=0;AC=2;AN=2;DP4=0,0,1,10;MQ=29	GT:PL	1/1:157,33,0
8	21055146	.	G	A	130	.	DP=15;VDB=4.77956e-06;SGB=-0.676189;MQSB=0.944444;MQ0F=0;AC=2;AN=2;DP4=0,0,2,9;MQ=27	GT:PL	1/1:157,33,0
9	34047110	.	T	A	130	.	DP=15;VDB=9.66685e-07;SGB=-0.683931;MQ0F=0;AC=2;AN=2;DP4=0,0,0,13;MQ=30	GT:PL	1/1:157,39,0
9	44064536	.	A	T	130	.	DP=15;VDB=0.000160202;SGB=-0.686358;MQSB=1;MQ0F=0;AC=2;AN=2;DP4=0,0,12,2;MQ=25	GT:PL	1/1:157,42,0
12	34079075	.	C	T	131	.	DP=15;VDB=1.30795e-07;SGB=-0.680642;RPB=1;MQB=1;MQSB=0.968368;BQB=1;MQ0F=0;AC=2;AN=2;DP4=0,1,3,9;MQ=25	GT:PL	1/1:158,10,0
16	33224246	.	C	G	131	.	DP=15;VDB=1.72584e-07;SGB=-0.688148;MQ0F=0;AC=2;AN=2;DP4=0,0,0,15;MQ=29	GT:PL	1/1:158,45,0
17	51515253	.	A	G	131	.	DP=15;VDB=1.97036e-06;SGB=-0.688148;MQSB=1;MQ0F=0;AC=2;AN=2;DP4=0,0,13,2;MQ=25	GT:PL	1/1:158,45,0
18	45751201	.	T	G	131	.	DP=15;VDB=5.07731e-06;SGB=-0.688148;MQSB=1;MQ0F=0;AC=2;AN=2;DP4=0,0,13,2;MQ=25	GT:PL	1/1:158,45,0
19	31413351	.	A	G	131	.	DP=15;VDB=7.34575e-08;SGB=-0.686358;MQSB=1;MQ0F=0;AC=2;AN=2;DP4=0,0,12,2;MQ=25	GT:PL	1/1:158,42,0
19	31413354	.	A	G	131	.	DP=15;VDB=7.34578e-08;SGB=-0.686358;MQSB=1;MQ0F=0;AC=2;AN=2;DP4=0,0,12,2;MQ=25	GT:PL	1/1:158,42,0
2	58661699	.	T	C	131	.	DP=15;VDB=0.00109178;SGB=-0.680642;MQSB=1;MQ0F=0;AC=2;AN=2;DP4=0,0,2,10;MQ=25	GT:PL	1/1:158,36,0
2	58929366	.	A	G	131	.	DP=15;VDB=0.000525812;SGB=-0.683931;MQSB=0.997028;MQ0F=0.333333;AC=2;AN=2;DP4=0,0,9,4;MQ=19	GT:PL	1/1:158,39,0
20	51394653	.	A	C	131	.	DP=15;VDB=8.54562e-09;SGB=-0.688148;MQSB=1;MQ0F=0;AC=2;AN=2;DP4=0,0,13,2;MQ=25	GT:PL	1/1:158,45,0
22	15517105	.	A	G	131	.	DP=15;VDB=4.29387e-05;SGB=-0.686358;MQSB=1;MQ0F=0;AC=2;AN=2;DP4=0,0,12,2;MQ=25	GT:PL	1/1:158,42,0
23	19560161	.	A	G	131	.	DP=15;VDB=9.78617e-07;SGB=-0.688148;MQ0F=0;AC=2;AN=2;DP4=0,0,15,0;MQ=29	GT:PL	1/1:158,45,0
23	29657425	.	C	T	131	.	DP=15;VDB=7.87662e-05;SGB=-0.686358;MQSB=1;MQ0F=0;AC=2;AN=2;DP4=0,0,12,2;MQ=25	GT:PL	1/1:158,42,0
3	33243991	.	C	T	131	.	DP=15;VDB=1.4362e-06;SGB=-0.686358;MQSB=1;MQ0F=0;AC=2;AN=2;DP4=0,0,12,2;MQ=25	GT:PL	1/1:158,42,0
4	3215151	.	T	C	131	.	DP=15;VDB=2.8305e-06;SGB=-0.686358;MQSB=0.916667;MQ0F=0;AC=2;AN=2;DP4=0,0,2,12;MQ=30	GT:PL	1/1:158,42,0
5	23092172	.	C	A	131	.	DP=15;VDB=4.51212e-08;SGB=-0.688148;MQSB=1;MQ0F=0;AC=2;AN=2;DP4=0,0,3,12;MQ=29	GT:PL	1/1:158,45,0
5	34674922	.	A	C	131	.	DP=15;VDB=6.00555e-07;SGB=-0.686358;MQSB=1;MQ0F=0;AC=2;AN=2;DP4=0,0,12,2;MQ=25	GT:PL	1/1:158,42,0
5	45538549	.	C	T	131	.	DP=15;VDB=4.55253e-09;SGB=-0.688148;MQSB=1;MQ0F=0;AC=2;AN=2;DP4=0,0,13,2;MQ=25	GT:PL	1/1:158,45,0
6	12230618	.	G	A	131	.	DP=15;VDB=0.000319623;SGB=-0.670168;MQ0F=0;AC=2;AN=2;DP4=0,0,0,10;MQ=34	GT:PL	1/1:158,30,0
7	23576859	.	A	T	131	.	DP=15;VDB=2.37251e-05;SGB=-0.670168;MQSB=1;MQ0F=0;AC=2;AN=2;DP4=0,0,9,1;MQ=29	GT:PL	1/1:158,30,0
8	5222167	.	C	A	131	.	DP=15;VDB=2.56125e-06;SGB=-0.680642;MQ0F=0;AC=2;AN=2;DP4=0,0,12,0;MQ=33	GT:PL	1/1:158,36,0
10	6892178	.	T	G	132	.	DP=15;VDB=9.60521e-08;SGB=-0.688148;MQSB=1;MQ0F=0;AC=2;AN=2;DP4=0,0,13,2;MQ=25	GT:PL	1/1:159,45,0
10	6892193	.	C	T	132	.	DP=15;VDB=6.95129e-08;SGB=-0.688148;MQSB=1;MQ0F=0;AC=2;AN=2;DP4=0,0,13,2;MQ=25	GT:PL	1/1:159,45,0
10	31828148	.	A	G	132	.	DP=15;VDB=3.63702e-06;SGB=-0.688148;MQ0F=0;AC=2;AN=2;DP4=0,0,0,15;MQ=33	GT:PL	1/1:159,45,0
12	26661541	.	A	G	132	.	DP=15;VDB=0.00105766;SGB=-0.686358;MQSB=1;MQ0F=0.0666667;AC=2;AN=2;DP4=0,0,2,12;MQ=24	GT:PL	1/1:159,42,0
13	7361494	.	T	C	132	.	DP=15;VDB=5.315e-07;SGB=-0.688148;MQSB=1;MQ0F=0;AC=2;AN=2;DP4=0,0,13,2;MQ=25	GT:PL	1/1:159,45,0
13	7361515	.	C	T	132	.	DP=15;VDB=2.74391e-06;SGB=-0.688148;MQSB=1;MQ0F=0;AC=2;AN=2;DP4=0,0,13,2;MQ=25	GT:PL	1/1:159,45,0
13	23597080	.	G	C	132	.	DP=15;VDB=5.53673e-05;SGB=-0.680642;MQ0F=0;AC=2;AN=2;DP4=0,0,0,12;MQ=32	GT:PL	1/1:159,36,0
13	44642228	.	T	C	132	.	DP=15;VDB=1.5999e-07;SGB=-0.688148;MQSB=1;MQ0F=0;AC=2;AN=2;DP4=0,0,13,2;MQ=25	GT:PL	1/1:159,45,0
13	44642230	.	C	T	132	.	DP=15;VDB=1.5999e-07;SGB=-0.688148;MQSB=1;MQ0F=0;AC=2;AN=2;DP4=0,0,13,2;MQ=25	GT:PL	1/1:159,45,0
14	31325126	.	C	T	132	.	DP=15;VDB=1.0959e-08;SGB=-0.688148;MQSB=1;MQ0F=0;AC=2;AN=2;DP4=0,0,13,2;MQ=25	GT:PL	1/1:159,45,0
14	35888986	.	G	C	132	.	DP=15;VDB=0.000372458;SGB=-0.688148;MQSB=1;MQ0F=0;AC=2;AN=2;DP4=0,0,13,2;MQ=25	GT:PL	1/1:159,45,0
14	35888989	.	T	G	132	.	DP=15;VDB=0.00038559;SGB=-0.688148;MQSB=1;MQ0F=0;AC=2;AN=2;DP4=0,0,13,2;MQ=25	GT:PL	1/1:159,45,0
15	25754482	.	G	A	132	.	DP=15;VDB=8.31707e-06;SGB=-0.670168;MQSB=0.952347;MQ0F=0;AC=2;AN=2;DP4=0,0,5,5;MQ=25	GT:PL	1/1:159,30,0
15	44361833	.	G	A	132	.	DP=15;VDB=4.88315e-08;SGB=-0.688148;MQSB=1;MQ0F=0;AC=2;AN=2;DP4=0,0,13,2;MQ=25	GT:PL	1/1:159,45,0
15	44361839	.	C	T	132	.	DP=15;VDB=4.88316e-08;SGB=-0.688148;MQSB=1;MQ0F=0;AC=2;AN=2;DP4=0,0,13,2;MQ=25	GT:PL	1/1:159,45,0
16	34388152	.	T	C	132	.	DP=15;VDB=1.18694e-05;SGB=-0.676189;MQSB=0.888889;MQ0F=0;AC=2;AN=2;DP4=0,0,2,9;MQ=26	GT:PL	1/1:159,33,0
16	37662686	.	T	C	132	.	DP=15;VDB=4.04114e-06;SGB=-0.676189;MQSB=0.5;MQ0F=0;AC=2;AN=2;DP4=0,0,2,9;MQ=26	GT:PL	1/1:159,33,0
17	14616191	.	T	A	132	.	DP=15;VDB=5.5115e-07;SGB=-0.688148;MQSB=1;MQ0F=0;AC=2;AN=2;DP4=0,0,13,2;MQ=25	GT:PL	1/1:159,45,0
17	23639909	.	T	G	132	.	DP=15;VDB=0.00185177;SGB=-0.680642;MQSB=1;MQ0F=0;AC=2;AN=2;DP4=0,0,3,9;MQ=25	GT:PL	1/1:159,36,0
17	24467646	.	T	C	132	.	DP=15;VDB=3.27506e-07;SGB=-0.686358;MQSB=1;MQ0F=0;AC=2;AN=2;DP4=0,0,1,13;MQ=32	GT:PL	1/1:159,42,0
18	15558339	.	G	A	132	.	DP=15;VDB=2.11023e-07;SGB=-0.688148;MQ0F=0;AC=2;AN=2;DP4=0,0,0,15;MQ=28	GT:PL	1/1:159,45,0
18	17754122	.	T	C	132	.	DP=15;VDB=3.37135e-08;SGB=-0.688148;MQSB=1;MQ0F=0;AC=2;AN=2;DP4=0,0,13,2;MQ=25	GT:PL	1/1:159,45,0
18	17754134	.	C	A	132	.	DP=15;VDB=3.1541e-08;SGB=-0.688148;MQSB=1;MQ0F=0;AC=2;AN=2;DP4=0,0,13,2;MQ=25	GT:PL	1/1:159,45,0
18	17754137	.	C	A	132	.	DP=15;VDB=2.95042e-08;SGB=-0.688148;MQSB=1;MQ0F=0;AC=2;AN=2;DP4=0,0,13,2;MQ=25	GT:PL	1/1:159,45,0
18	45751193	.	A	G	132	.	DP=15;VDB=3.88951e-06;SGB=-0.688148;MQSB=1;MQ0F=0;AC=2;AN=2;DP4=0,0,13,2;MQ=25	GT:PL	1/1:159,45,0
2	8315809	.	C	T	132	.	DP=15;VDB=1.19017e-08;SGB=-0.688148;MQSB=1;MQ0F=0;AC=2;AN=2;DP4=0,0,13,2;MQ=25	GT:PL	1/1:159,45,0
2	17063190	.	G	A	132	.	DP=15;VDB=9.72957e-08;SGB=-0.688148;MQSB=1;MQ0F=0;AC=2;AN=2;DP4=0,0,13,2;MQ=25	GT:PL	1/1:159,45,0
2	56944799	.	A	G	132	.	DP=15;VDB=0.000179502;SGB=-0.686358;MQSB=1;MQ0F=0;AC=2;AN=2;DP4=0,0,1,13;MQ=25	GT:PL	1/1:159,42,0
20	46637217	.	A	G	132	.	DP=15;VDB=0.00555973;SGB=-0.688148;MQSB=1;MQ0F=0;AC=2;AN=2;DP4=0,0,13,2;MQ=25	GT:PL	1/1:159,45,0
20	46637220	.	C	T	132	.	DP=15;VDB=0.00761918;SGB=-0.688148;MQSB=1;MQ0F=0;AC=2;AN=2;DP4=0,0,13,2;MQ=25	GT:PL	1/1:159,45,0
22	32231238	.	C	T	132	.	DP=15;VDB=2.45144e-07;SGB=-0.688148;MQSB=1;MQ0F=0;AC=2;AN=2;DP4=0,0,13,2;MQ=25	GT:PL	1/1:159,45,0
23	13106617	.	G	C	132	.	DP=15;VDB=2.84831e-09;SGB=-0.688148;MQSB=1;MQ0F=0;AC=2;AN=2;DP4=0,0,13,2;MQ=25	GT:PL	1/1:159,45,0
23	13106650	.	G	A	132	.	DP=15;VDB=3.11229e-08;SGB=-0.688148;MQSB=1;MQ0F=0;AC=2;AN=2;DP4=0,0,13,2;MQ=25	GT:PL	1/1:159,45,0
23	13106656	.	T	G	132	.	DP=15;VDB=4.51212e-08;SGB=-0.688148;MQSB=1;MQ0F=0;AC=2;AN=2;DP4=0,0,13,2;MQ=25	GT:PL	1/1:159,45,0
23	44450138	.	A	T	132	.	DP=15;VDB=6.83391e-06;SGB=-0.670168;MQSB=0.625;MQ0F=0;AC=2;AN=2;DP4=0,0,2,8;MQ=33	GT:PL	1/1:159,30,0
25	17928988	.	G	A	132	.	DP=15;VDB=5.07958e-08;SGB=-0.688148;MQSB=1;MQ0F=0;AC=2;AN=2;DP4=0,0,13,2;MQ=25	GT:PL	1/1:159,45,0
25	17928991	.	A	T	132	.	DP=15;VDB=5.07958e-08;SGB=-0.688148;MQSB=1;MQ0F=0;AC=2;AN=2;DP4=0,0,13,2;MQ=25	GT:PL	1/1:159,45,0
25	17929006	.	G	A	132	.	DP=15;VDB=5.07958e-08;SGB=-0.688148;MQSB=1;MQ0F=0;AC=2;AN=2;DP4=0,0,13,2;MQ=25	GT:PL	1/1:159,45,0
25	17929015	.	G	T	132	.	DP=15;VDB=4.57201e-08;SGB=-0.688148;MQSB=1;MQ0F=0;AC=2;AN=2;DP4=0,0,13,2;MQ=25	GT:PL	1/1:159,45,0
3	32350748	.	A	G	132	.	DP=15;VDB=1.09165e-05;SGB=-0.670168;MQSB=0.783809;MQ0F=0;AC=2;AN=2;DP4=0,0,4,6;MQ=26	GT:PL	1/1:159,30,0
3	33243979	.	C	T	132	.	DP=15;VDB=1.16427e-07;SGB=-0.688148;MQSB=1;MQ0F=0;AC=2;AN=2;DP4=0,0,13,2;MQ=25	GT:PL	1/1:159,45,0
4	24058896	.	G	C	132	.	DP=15;VDB=3.60308e-08;SGB=-0.688148;MQSB=1;MQ0F=0;AC=2;AN=2;DP4=0,0,13,2;MQ=25	GT:PL	1/1:159,45,0
5	60323326	.	C	A	132	.	DP=15;VDB=4.11778e-07;SGB=-0.686358;MQSB=1;MQ0F=0;AC=2;AN=2;DP4=0,0,13,1;MQ=26	GT:PL	1/1:159,42,0
6	12230617	.	A	G	132	.	DP=15;VDB=4.54321e-05;SGB=-0.676189;MQ0F=0;AC=2;AN=2;DP4=0,0,0,11;MQ=34	GT:PL	1/1:159,33,0
7	29943728	.	T	G	132	.	DP=15;VDB=0.00713193;SGB=-0.688148;MQ0F=0;AC=2;AN=2;DP4=0,0,0,15;MQ=30	GT:PL	1/1:159,45,0
7	41632657	.	G	A	132	.	DP=15;VDB=2.42432e-06;SGB=-0.676189;MQSB=1;MQ0F=0;AC=2;AN=2;DP4=0,0,10,1;MQ=28	GT:PL	1/1:159,33,0
8	23084041	.	A	C	132	.	DP=15;VDB=1.32817e-08;SGB=-0.688148;MQ0F=0;AC=2;AN=2;DP4=0,0,15,0;MQ=30	GT:PL	1/1:159,45,0
8	49917518	.	G	A	132	.	DP=15;VDB=4.65059e-07;SGB=-0.688148;MQSB=1;MQ0F=0;AC=2;AN=2;DP4=0,0,13,2;MQ=25	GT:PL	1/1:159,45,0
9	7081174	.	T	C	132	.	DP=15;VDB=6.34561e-08;SGB=-0.688148;MQSB=1;MQ0F=0;AC=2;AN=2;DP4=0,0,13,2;MQ=25	GT:PL	1/1:159,45,0
9	7081177	.	A	G	132	.	DP=15;VDB=6.34561e-08;SGB=-0.688148;MQSB=1;MQ0F=0;AC=2;AN=2;DP4=0,0,13,2;MQ=25	GT:PL	1/1:159,45,0
9	7081183	.	T	A	132	.	DP=15;VDB=6.34561e-08;SGB=-0.688148;MQSB=1;MQ0F=0;AC=2;AN=2;DP4=0,0,13,2;MQ=25	GT:PL	1/1:159,45,0
9	33336089	.	C	T	132	.	DP=15;VDB=0.00021657;SGB=-0.686358;MQSB=1;MQ0F=0;AC=2;AN=2;DP4=0,0,13,1;MQ=27	GT:PL	1/1:159,42,0
15	24757742	.	C	G	133	.	DP=15;VDB=1.0381e-05;SGB=-0.680642;MQ0F=0;AC=2;AN=2;DP4=0,0,12,0;MQ=32	GT:PL	1/1:160,36,0
16	33224250	.	T	G	133	.	DP=15;VDB=1.50178e-07;SGB=-0.688148;MQ0F=0;AC=2;AN=2;DP4=0,0,0,15;MQ=29	GT:PL	1/1:160,45,0
18	1040926	.	T	C	133	.	DP=15;VDB=5.66288e-06;SGB=-0.686358;MQSB=1;MQ0F=0;AC=2;AN=2;DP4=0,0,2,12;MQ=25	GT:PL	1/1:160,42,0
19	21124210	.	T	A	133	.	DP=15;VDB=0.0423124;SGB=-0.688148;MQ0F=0;AC=2;AN=2;DP4=0,0,15,0;MQ=30	GT:PL	1/1:160,45,0
23	21454052	.	C	T	133	.	DP=15;VDB=8.50051e-06;SGB=-0.683931;RPB=1;MQB=1;MQSB=0.913931;BQB=1;MQ0F=0;AC=2;AN=2;DP4=0,1,4,9;MQ=26	GT:PL	1/1:160,5,0
5	65550721	.	C	G	133	.	DP=15;VDB=7.46472e-06;SGB=-0.683931;MQSB=0.909091;MQ0F=0;AC=2;AN=2;DP4=0,0,11,2;MQ=25	GT:PL	1/1:160,39,0
9	52246671	.	A	T	133	.	DP=15;VDB=1.11431e-06;SGB=-0.680642;MQSB=0.0443614;MQ0F=0;AC=2;AN=2;DP4=0,0,3,9;MQ=28	GT:PL	1/1:160,36,0
11	19302330	.	T	C	134	.	DP=15;VDB=2.63415e-05;SGB=-0.662043;MQSB=0.162433;MQ0F=0;AC=2;AN=2;DP4=0,0,4,5;MQ=31	GT:PL	1/1:161,27,0
11	36949316	.	C	T	134	.	DP=15;VDB=1.51967e-05;SGB=-0.662043;MQSB=0.89338;MQ0F=0;AC=2;AN=2;DP4=0,0,5,4;MQ=26	GT:PL	1/1:161,27,0
15	10081039	.	A	G	134	.	DP=15;VDB=4.94203e-07;SGB=-0.688148;MQ0F=0;AC=2;AN=2;DP4=0,0,0,15;MQ=32	GT:PL	1/1:161,45,0
21	24378096	.	A	G	134	.	DP=15;VDB=3.41253e-06;SGB=-0.680642;MQ0F=0;AC=2;AN=2;DP4=0,0,0,12;MQ=37	GT:PL	1/1:161,36,0
25	29252210	.	T	C	134	.	DP=15;VDB=4.1137e-08;SGB=-0.688148;MQ0F=0;AC=2;AN=2;DP4=0,0,15,0;MQ=30	GT:PL	1/1:161,45,0
5	21608092	.	T	A	134	.	DP=15;VDB=1.0112e-07;SGB=-0.688148;MQSB=1;MQ0F=0;AC=2;AN=2;DP4=0,0,1,14;MQ=28	GT:PL	1/1:161,45,0
6	40177145	.	A	T	134	.	DP=15;VDB=8.18022e-05;SGB=-0.676189;MQSB=1;MQ0F=0;AC=2;AN=2;DP4=0,0,10,1;MQ=30	GT:PL	1/1:161,33,0
7	56440299	.	T	C	134	.	DP=15;VDB=1.06013e-06;SGB=-0.680642;MQ0F=0;AC=2;AN=2;DP4=0,0,12,0;MQ=32	GT:PL	1/1:161,36,0
8	49917527	.	T	A	134	.	DP=15;VDB=3.88952e-06;SGB=-0.688148;MQSB=1;MQ0F=0;AC=2;AN=2;DP4=0,0,13,2;MQ=25	GT:PL	1/1:161,45,0
9	44490060	.	G	C	134	.	DP=15;VDB=8.94589e-05;SGB=-0.683931;MQ0F=0;AC=2;AN=2;DP4=0,0,13,0;MQ=32	GT:PL	1/1:161,39,0
10	5239762	.	G	A	135	.	DP=15;VDB=4.59613e-06;SGB=-0.688148;MQ0F=0;AC=2;AN=2;DP4=0,0,0,15;MQ=29	GT:PL	1/1:162,45,0
11	3271130	.	G	A	135	.	DP=15;VDB=0.00436085;SGB=-0.680642;RPB=0;MQB=0.166667;MQSB=0.996974;BQB=0.166667;MQ0F=0.266667;AC=2;AN=2;DP4=0,2,3,9;MQ=19	GT:PL	1/1:162,23,0
2	37840575	.	T	C	135	.	DP=15;VDB=0.00245507;SGB=-0.670168;MQSB=0.916482;MQ0F=0;AC=2;AN=2;DP4=0,0,3,7;MQ=25	GT:PL	1/1:162,30,0
25	34043572	.	T	C	135	.	DP=15;VDB=0.0936809;SGB=-0.688148;MQ0F=0;AC=2;AN=2;DP4=0,0,0,15;MQ=29	GT:PL	1/1:162,45,0
25	34634446	.	A	G	135	.	DP=15;VDB=0.00103385;SGB=-0.662043;MQSB=0.231146;MQ0F=0.133333;AC=2;AN=2;DP4=0,0,3,6;MQ=27	GT:PL	1/1:162,27,0
5	23627472	.	T	A	135	.	DP=15;VDB=1.53539e-07;SGB=-0.683931;MQ0F=0;AC=2;AN=2;DP4=0,0,13,0;MQ=35	GT:PL	1/1:162,39,0
5	36723297	.	C	T	135	.	DP=15;VDB=0.00186908;SGB=-0.662043;MQSB=1;MQ0F=0;AC=2;AN=2;DP4=0,0,8,1;MQ=29	GT:PL	1/1:162,27,0
5	60323368	.	G	A	135	.	DP=15;VDB=4.302e-06;SGB=-0.686358;MQSB=0.583333;MQ0F=0;AC=2;AN=2;DP4=0,0,12,2;MQ=26	GT:PL	1/1:162,42,0
5	71373310	.	G	T	135	.	DP=15;VDB=1.18404e-07;SGB=-0.683931;MQSB=1;MQ0F=0;AC=2;AN=2;DP4=0,0,12,1;MQ=31	GT:PL	1/1:162,39,0
7	50974303	.	T	C	135	.	DP=15;VDB=0.000889954;SGB=-0.680642;MQSB=1;MQ0F=0;AC=2;AN=2;DP4=0,0,1,11;MQ=30	GT:PL	1/1:162,36,0
9	52240354	.	A	C	135	.	DP=15;VDB=4.50787e-07;SGB=-0.676189;MQSB=0.964642;MQ0F=0;AC=2;AN=2;DP4=0,0,7,4;MQ=25	GT:PL	1/1:162,33,0
1	13771994	.	A	C	136	.	DP=15;VDB=0.000174391;SGB=-0.680642;RPB=1;MQB=1;MQSB=0.727273;BQB=1;MQ0F=0;AC=2;AN=2;DP4=0,1,11,1;MQ=34	GT:PL	1/1:163,9,0
11	3505597	.	T	C	136	.	DP=15;VDB=1.74774e-07;SGB=-0.688148;MQ0F=0;AC=2;AN=2;DP4=0,0,15,0;MQ=29	GT:PL	1/1:163,45,0
11	22354318	.	A	G	136	.	DP=15;VDB=2.64143e-07;SGB=-0.688148;MQSB=0.5;MQ0F=0;AC=2;AN=2;DP4=0,0,13,2;MQ=25	GT:PL	1/1:163,45,0
14	23449476	.	C	G	136	.	DP=15;VDB=1.94256e-06;SGB=-0.670168;MQ0F=0;AC=2;AN=2;DP4=0,0,10,0;MQ=37	GT:PL	1/1:163,30,0
16	25726636	.	T	C	136	.	DP=15;VDB=7.28684e-06;SGB=-0.688148;MQSB=1;MQ0F=0;AC=2;AN=2;DP4=0,0,14,1;MQ=27	GT:PL	1/1:163,45,0
18	2148848	.	G	A	136	.	DP=15;VDB=4.31732e-05;SGB=-0.662043;MQ0F=0;AC=2;AN=2;DP4=0,0,9,0;MQ=37	GT:PL	1/1:163,27,0
18	44603712	.	T	G	136	.	DP=15;VDB=1.71015e-07;SGB=-0.680642;MQ0F=0;AC=2;AN=2;DP4=0,0,12,0;MQ=37	GT:PL	1/1:163,36,0
19	24904440	.	T	A	136	.	DP=15;VDB=6.16967e-08;SGB=-0.683931;MQSB=1;MQ0F=0;AC=2;AN=2;DP4=0,0,12,1;MQ=35	GT:PL	1/1:163,39,0
2	7925761	.	A	G	136	.	DP=15;VDB=5.46226e-06;SGB=-0.680642;RPB=1;MQB=1;MQSB=0.187475;BQB=1;MQ0F=0;AC=2;AN=2;DP4=0,1,8,4;MQ=29	GT:PL	1/1:163,14,0
3	4734366	.	C	T	136	.	DP=15;VDB=0.00039031;SGB=-0.683931;MQ0F=0;AC=2;AN=2;DP4=0,0,0,13;MQ=34	GT:PL	1/1:163,39,0
5	11432848	.	A	G	136	.	DP=15;VDB=4.22414e-08;SGB=-0.683931;MQSB=1;MQ0F=0;AC=2;AN=2;DP4=0,0,10,3;MQ=25	GT:PL	1/1:163,39,0
8	9697549	.	A	G	136	.	DP=15;VDB=0.00021146;SGB=-0.688148;MQ0F=0;AC=2;AN=2;DP4=0,0,15,0;MQ=30	GT:PL	1/1:163,45,0
8	13985540	.	A	C	136	.	DP=15;VDB=0.00207756;SGB=-0.688148;MQSB=0.576923;MQ0F=0;AC=2;AN=2;DP4=0,0,13,2;MQ=26	GT:PL	1/1:163,45,0
8	25007111	.	G	A	136	.	DP=15;VDB=0.954136;SGB=-0.683931;MQSB=1;MQ0F=0;AC=2;AN=2;DP4=0,0,2,11;MQ=25	GT:PL	1/1:163,39,0
9	17177776	.	A	C	136	.	DP=15;VDB=5.21522e-05;SGB=-0.686358;MQSB=0.833333;MQ0F=0;AC=2;AN=2;DP4=0,0,2,12;MQ=26	GT:PL	1/1:163,42,0
13	11869067	.	A	T	137	.	DP=15;VDB=2.36146e-07;SGB=-0.688148;MQ0F=0;AC=2;AN=2;DP4=0,0,0,15;MQ=29	GT:PL	1/1:164,45,0
14	39936519	.	G	A	137	.	DP=15;VDB=0.000649436;SGB=-0.676189;MQSB=0.0297172;MQ0F=0;AC=2;AN=2;DP4=0,0,5,6;MQ=30	GT:PL	1/1:164,33,0
15	25571713	.	T	G	137	.	DP=15;VDB=0.00208073;SGB=-0.686358;MQSB=1;MQ0F=0;AC=2;AN=2;DP4=0,0,2,12;MQ=25	GT:PL	1/1:164,42,0
18	45820118	.	G	T	137	.	DP=15;VDB=3.00274e-05;SGB=-0.688148;MQSB=1;MQ0F=0;AC=2;AN=2;DP4=0,0,1,14;MQ=26	GT:PL	1/1:164,45,0
19	33549263	.	A	C	137	.	DP=15;VDB=0.00194815;SGB=-0.670168;MQSB=1;MQ0F=0;AC=2;AN=2;DP4=0,0,9,1;MQ=33	GT:PL	1/1:164,30,0
20	9590439	.	A	G	137	.	DP=15;VDB=0.00259261;SGB=-0.676189;MQSB=0.222222;MQ0F=0;AC=2;AN=2;DP4=0,0,2,9;MQ=29	GT:PL	1/1:164,33,0
21	2963823	.	T	C	137	.	DP=15;VDB=5.73125e-05;SGB=-0.688148;MQ0F=0;AC=2;AN=2;DP4=0,0,15,0;MQ=29	GT:PL	1/1:164,45,0
21	4842497	.	G	C	137	.	DP=15;VDB=1.15424e-06;SGB=-0.688148;MQ0F=0;AC=2;AN=2;DP4=0,0,0,15;MQ=37	GT:PL	1/1:164,45,0
22	15517078	.	A	C	137	.	DP=15;VDB=1.6891e-05;SGB=-0.688148;MQSB=0.923077;MQ0F=0;AC=2;AN=2;DP4=0,0,13,2;MQ=25	GT:PL	1/1:164,45,0
22	17569516	.	T	C	137	.	DP=15;VDB=1.19549e-06;SGB=-0.683931;MQSB=1;MQ0F=0;AC=2;AN=2;DP4=0,0,10,3;MQ=25	GT:PL	1/1:164,39,0
23	14050974	.	T	C	137	.	DP=15;VDB=3.75289e-05;SGB=-0.670168;MQ0F=0;AC=2;AN=2;DP4=0,0,10,0;MQ=33	GT:PL	1/1:164,30,0
25	4477262	.	C	T	137	.	DP=15;VDB=0.100008;SGB=-0.683931;MQSB=1;MQ0F=0;AC=2;AN=2;DP4=0,0,12,1;MQ=29	GT:PL	1/1:164,39,0
25	17956683	.	C	T	137	.	DP=15;VDB=2.17632e-06;SGB=-0.683931;MQ0F=0;AC=2;AN=2;DP4=0,0,0,13;MQ=36	GT:PL	1/1:164,39,0
3	32234216	.	C	T	137	.	DP=15;VDB=3.37943e-08;SGB=-0.683931;MQ0F=0;AC=2;AN=2;DP4=0,0,0,13;MQ=37	GT:PL	1/1:164,39,0
6	31299892	.	G	A	137	.	DP=15;VDB=3.01588e-09;SGB=-0.688148;MQSB=1;MQ0F=0;AC=2;AN=2;DP4=0,0,2,13;MQ=25	GT:PL	1/1:164,45,0
7	35771481	.	C	T	137	.	DP=15;VDB=6.13279e-05;SGB=-0.686358;MQ0F=0;AC=2;AN=2;DP4=0,0,0,14;MQ=32	GT:PL	1/1:164,42,0
7	61199160	.	T	C	137	.	DP=15;VDB=1.5606e-06;SGB=-0.683931;RPB=1;MQB=1;MQSB=0.927743;BQB=1;MQ0F=0;AC=2;AN=2;DP4=1,0,7,6;MQ=25	GT:PL	1/1:164,5,0
12	25677583	.	G	C	138	.	DP=15;VDB=4.68287e-09;SGB=-0.688148;MQ0F=0;AC=2;AN=2;DP4=0,0,15,0;MQ=36	GT:PL	1/1:165,45,0
19	24330397	.	G	A	138	.	DP=15;VDB=0.000556602;SGB=-0.688148;MQSB=1;MQ0F=0;AC=2;AN=2;DP4=0,0,14,1;MQ=26	GT:PL	1/1:165,45,0
20	6820040	.	G	T	138	.	DP=15;VDB=3.19044e-05;SGB=-0.688148;MQSB=1;MQ0F=0;AC=2;AN=2;DP4=0,0,1,14;MQ=30	GT:PL	1/1:165,45,0
22	10684198	.	C	G	138	.	DP=15;VDB=5.49563e-08;SGB=-0.688148;MQ0F=0;AC=2;AN=2;DP4=0,0,0,15;MQ=33	GT:PL	1/1:165,45,0
23	26301425	.	G	A	138	.	DP=15;VDB=0.000118837;SGB=-0.651104;MQSB=1;MQ0F=0;AC=2;AN=2;DP4=0,0,1,7;MQ=37	GT:PL	1/1:165,24,0
23	27896341	.	G	A	138	.	DP=15;VDB=8.28812e-07;SGB=-0.688148;MQ0F=0;AC=2;AN=2;DP4=0,0,0,15;MQ=36	GT:PL	1/1:165,45,0
25	17956684	.	A	G	138	.	DP=15;VDB=1.78304e-06;SGB=-0.686358;MQ0F=0;AC=2;AN=2;DP4=0,0,0,14;MQ=36	GT:PL	1/1:165,42,0
3	25155484	.	G	T	138	.	DP=15;VDB=1.93285e-07;SGB=-0.688148;MQSB=1;MQ0F=0;AC=2;AN=2;DP4=0,0,1,14;MQ=27	GT:PL	1/1:165,45,0
4	11064257	.	A	G	138	.	DP=15;VDB=1.25209e-07;SGB=-0.686358;RPB=1;MQB=1;MQSB=1;BQB=1;MQ0F=0;AC=2;AN=2;DP4=0,1,14,0;MQ=33	GT:PL	1/1:165,20,0
5	21359290	.	A	T	138	.	DP=15;VDB=2.26006e-08;SGB=-0.676189;MQSB=1;MQ0F=0;AC=2;AN=2;DP4=0,0,9,2;MQ=37	GT:PL	1/1:165,33,0
5	39467160	.	A	G	138	.	DP=15;VDB=4.12387e-06;SGB=-0.680642;MQSB=0.95494;MQ0F=0;AC=2;AN=2;DP4=0,0,7,5;MQ=25	GT:PL	1/1:165,36,0
5	48339560	.	A	G	138	.	DP=15;VDB=3.89255e-06;SGB=-0.676189;MQSB=0.924449;MQ0F=0;AC=2;AN=2;DP4=0,0,7,4;MQ=27	GT:PL	1/1:165,33,0
6	40177143	.	C	G	138	.	DP=15;VDB=0.000119498;SGB=-0.680642;MQSB=1;MQ0F=0;AC=2;AN=2;DP4=0,0,11,1;MQ=30	GT:PL	1/1:165,36,0
8	34429150	.	G	A	138	.	DP=15;VDB=3.04501e-05;SGB=-0.651104;MQSB=0.992367;MQ0F=0;AC=2;AN=2;DP4=0,0,4,4;MQ=37	GT:PL	1/1:165,24,0
15	1871305	.	T	A	139	.	DP=15;VDB=6.4468e-07;SGB=-0.688148;MQ0F=0;AC=2;AN=2;DP4=0,0,15,0;MQ=31	GT:PL	1/1:166,45,0
15	6839714	.	G	A	139	.	DP=15;VDB=0.000542974;SGB=-0.670168;MQSB=0.733186;MQ0F=0;AC=2;AN=2;DP4=0,0,3,7;MQ=26	GT:PL	1/1:166,30,0
2	56869970	.	C	T	139	.	DP=15;VDB=4.8234e-07;SGB=-0.688148;MQSB=1;MQ0F=0;AC=2;AN=2;DP4=0,0,14,1;MQ=28	GT:PL	1/1:166,45,0
7	26727095	.	A	C	139	.	DP=15;VDB=2.20647e-06;SGB=-0.683931;MQ0F=0;AC=2;AN=2;DP4=0,0,13,0;MQ=35	GT:PL	1/1:166,39,0
7	52018287	.	T	A	139	.	DP=15;VDB=4.62332e-08;SGB=-0.676189;MQSB=1;MQ0F=0;AC=2;AN=2;DP4=0,0,8,3;MQ=25	GT:PL	1/1:166,33,0
1	18431191	.	T	G	140	.	DP=15;VDB=2.47872e-08;SGB=-0.688148;MQSB=1;MQ0F=0;AC=2;AN=2;DP4=0,0,13,2;MQ=25	GT:PL	1/1:167,45,0
10	26755540	.	A	G	140	.	DP=15;VDB=2.63415e-05;SGB=-0.662043;MQ0F=0;AC=2;AN=2;DP4=0,0,9,0;MQ=35	GT:PL	1/1:167,27,0
2	56869978	.	A	G	140	.	DP=15;VDB=5.25102e-07;SGB=-0.688148;MQSB=1;MQ0F=0;AC=2;AN=2;DP4=0,0,14,1;MQ=28	GT:PL	1/1:167,45,0
23	16762297	.	T	G	140	.	DP=15;VDB=8.33014e-05;SGB=-0.670168;MQSB=0.733186;MQ0F=0;AC=2;AN=2;DP4=0,0,3,7;MQ=26	GT:PL	1/1:167,30,0
25	27368617	.	C	T	140	.	DP=15;VDB=1.37322e-07;SGB=-0.686358;MQ0F=0;AC=2;AN=2;DP4=0,0,14,0;MQ=36	GT:PL	1/1:167,42,0
5	2445456	.	T	C	140	.	DP=15;VDB=1.22433e-05;SGB=-0.680642;MQSB=1;MQ0F=0;AC=2;AN=2;DP4=0,0,11,1;MQ=28	GT:PL	1/1:167,36,0
5	11444193	.	G	C	140	.	DP=15;VDB=1.91554e-06;SGB=-0.686358;MQSB=1;MQ0F=0;AC=2;AN=2;DP4=0,0,11,3;MQ=25	GT:PL	1/1:167,42,0
7	13261908	.	A	T	140	.	DP=15;VDB=0.000250587;SGB=-0.683931;MQ0F=0;AC=2;AN=2;DP4=0,0,0,13;MQ=32	GT:PL	1/1:167,39,0
7	23853729	.	C	T	140	.	DP=15;VDB=0.0866911;SGB=-0.688148;MQSB=1;MQ0F=0;AC=2;AN=2;DP4=0,0,1,14;MQ=26	GT:PL	1/1:167,45,0
7	35771454	.	A	C	140	.	DP=15;VDB=0.0213549;SGB=-0.680642;MQSB=1;MQ0F=0;AC=2;AN=2;DP4=0,0,11,1;MQ=32	GT:PL	1/1:167,36,0
11	30780775	.	T	C	141	.	DP=15;VDB=6.43868e-08;SGB=-0.680642;MQ0F=0;AC=2;AN=2;DP4=0,0,12,0;MQ=37	GT:PL	1/1:168,36,0
12	24783650	.	A	C	141	.	DP=15;VDB=1.376e-06;SGB=-0.683931;MQ0F=0;AC=2;AN=2;DP4=0,0,0,13;MQ=35	GT:PL	1/1:168,39,0
12	25693826	.	G	A	141	.	DP=15;VDB=4.33161e-07;SGB=-0.686358;RPB=1;MQB=1;MQSB=0.966484;BQB=1;MQ0F=0.0666667;AC=2;AN=2;DP4=0,1,4,10;MQ=24	GT:PL	1/1:168,15,0
15	38367051	.	A	G	141	.	DP=15;VDB=2.29691e-09;SGB=-0.688148;MQSB=1;MQ0F=0;AC=2;AN=2;DP4=0,0,2,13;MQ=25	GT:PL	1/1:168,45,0
2	18057017	.	A	G	141	.	DP=15;VDB=1.23821e-05;SGB=-0.686358;MQSB=0.833333;MQ0F=0;AC=2;AN=2;DP4=0,0,12,2;MQ=26	GT:PL	1/1:168,42,0
20	5336762	.	A	G	141	.	DP=15;VDB=8.11476e-05;SGB=-0.680642;MQSB=1;MQ0F=0;AC=2;AN=2;DP4=0,0,4,8;MQ=25	GT:PL	1/1:168,36,0
20	16573076	.	T	C	141	.	DP=15;VDB=1.48913e-06;SGB=-0.686358;MQ0F=0;AC=2;AN=2;DP4=0,0,0,14;MQ=35	GT:PL	1/1:168,42,0
25	12775695	.	T	A	141	.	DP=15;VDB=0.0012482;SGB=-0.688148;MQSB=0.5;MQ0F=0;AC=2;AN=2;DP4=0,0,13,2;MQ=25	GT:PL	1/1:168,45,0
6	59696358	.	A	C	141	.	DP=15;VDB=3.14265e-06;SGB=-0.688148;MQ0F=0;AC=2;AN=2;DP4=0,0,15,0;MQ=30	GT:PL	1/1:168,45,0
7	27429510	.	A	G	141	.	DP=15;VDB=0.011779;SGB=-0.686358;MQSB=0.367879;MQ0F=0.333333;AC=2;AN=2;DP4=0,0,4,10;MQ=20	GT:PL	1/1:168,42,0
7	32188719	.	G	A	141	.	DP=15;VDB=6.31763e-05;SGB=-0.688148;MQSB=0.923077;MQ0F=0;AC=2;AN=2;DP4=0,0,13,2;MQ=25	GT:PL	1/1:168,45,0
1	7966751	.	T	C	142	.	DP=15;VDB=3.5965e-06;SGB=-0.688148;MQSB=1;MQ0F=0;AC=2;AN=2;DP4=0,0,13,2;MQ=25	GT:PL	1/1:169,45,0
1	35286583	.	T	A	142	.	DP=15;VDB=0.987171;SGB=-0.680642;MQSB=1;MQ0F=0;AC=2;AN=2;DP4=0,0,2,10;MQ=25	GT:PL	1/1:169,36,0
11	22354296	.	A	G	142	.	DP=15;VDB=1.20975e-06;SGB=-0.688148;MQSB=0.5;MQ0F=0;AC=2;AN=2;DP4=0,0,13,2;MQ=25	GT:PL	1/1:169,45,0
14	42632750	.	C	G	142	.	DP=15;VDB=0.241135;SGB=-0.676189;MQSB=1;MQ0F=0;AC=2;AN=2;DP4=0,0,10,1;MQ=30	GT:PL	1/1:169,33,0
15	20773503	.	T	C	142	.	DP=15;VDB=0.364816;SGB=-0.680642;MQSB=1;MQ0F=0;AC=2;AN=2;DP4=0,0,9,3;MQ=25	GT:PL	1/1:169,36,0
2	24596610	.	A	G	142	.	DP=15;VDB=2.10002e-05;SGB=-0.688148;MQ0F=0;AC=2;AN=2;DP4=0,0,0,15;MQ=33	GT:PL	1/1:169,45,0
22	219396	.	C	G	142	.	DP=15;VDB=0.00781825;SGB=-0.680642;MQSB=1;MQ0F=0;AC=2;AN=2;DP4=0,0,2,10;MQ=25	GT:PL	1/1:169,36,0
25	29261803	.	A	C	142	.	DP=15;VDB=0.00307971;SGB=-0.676189;MQSB=1;MQ0F=0;AC=2;AN=2;DP4=0,0,3,8;MQ=25	GT:PL	1/1:169,33,0
3	4761700	.	A	G	142	.	DP=15;VDB=0.000297149;SGB=-0.683931;MQSB=0.681818;MQ0F=0;AC=2;AN=2;DP4=0,0,2,11;MQ=27	GT:PL	1/1:169,39,0
3	11391864	.	A	T	142	.	DP=15;VDB=3.40291e-07;SGB=-0.686358;MQSB=0.135335;MQ0F=0.133333;AC=2;AN=2;DP4=0,0,9,5;MQ=19	GT:PL	1/1:169,42,0
10	25367555	.	T	A	143	.	DP=15;VDB=2.79672e-08;SGB=-0.688148;MQSB=1;MQ0F=0;AC=2;AN=2;DP4=0,0,14,1;MQ=33	GT:PL	1/1:170,45,0
11	11967945	.	T	A	143	.	DP=15;VDB=7.10873e-06;SGB=-0.670168;MQSB=0.916482;MQ0F=0;AC=2;AN=2;DP4=0,0,3,7;MQ=25	GT:PL	1/1:170,30,0
14	32165528	.	G	A	143	.	DP=15;VDB=2.51551e-05;SGB=-0.683931;MQ0F=0;AC=2;AN=2;DP4=0,0,13,0;MQ=36	GT:PL	1/1:170,39,0
15	1871287	.	C	T	143	.	DP=15;VDB=6.05386e-06;SGB=-0.688148;MQ0F=0;AC=2;AN=2;DP4=0,0,15,0;MQ=31	GT:PL	1/1:170,45,0
17	1577672	.	G	C	143	.	DP=15;VDB=3.99498e-05;SGB=-0.686358;MQSB=0.916667;MQ0F=0;AC=2;AN=2;DP4=0,0,2,12;MQ=25	GT:PL	1/1:170,42,0
18	1268267	.	T	A	143	.	DP=15;VDB=2.08207e-06;SGB=-0.686358;MQ0F=0;AC=2;AN=2;DP4=0,0,14,0;MQ=31	GT:PL	1/1:170,42,0
2	38105901	.	T	G	143	.	DP=15;VDB=0.00146887;SGB=-0.636426;MQSB=0.810265;MQ0F=0;AC=2;AN=2;DP4=0,0,4,3;MQ=35	GT:PL	1/1:170,21,0
20	29851872	.	A	T	143	.	DP=15;VDB=0.000703145;SGB=-0.688148;MQSB=0.576923;MQ0F=0;AC=2;AN=2;DP4=0,0,13,2;MQ=26	GT:PL	1/1:170,45,0
23	22748653	.	C	A	143	.	DP=15;VDB=2.98495e-05;SGB=-0.686358;MQSB=1;MQ0F=0;AC=2;AN=2;DP4=0,0,1,13;MQ=29	GT:PL	1/1:170,42,0
23	24553836	.	T	C	143	.	DP=15;VDB=0.0400322;SGB=-0.680642;RPB=1;MQB=1;MQSB=1;BQB=1;MQ0F=0;AC=2;AN=2;DP4=1,0,11,1;MQ=35	GT:PL	1/1:170,5,0
23	36004785	.	C	T	143	.	DP=15;VDB=2.19983e-09;SGB=-0.688148;MQ0F=0;AC=2;AN=2;DP4=0,0,15,0;MQ=36	GT:PL	1/1:170,45,0
25	21743972	.	T	C	143	.	DP=15;VDB=1.41897e-06;SGB=-0.686358;MQSB=1;MQ0F=0;AC=2;AN=2;DP4=0,0,2,12;MQ=25	GT:PL	1/1:170,42,0
3	12546795	.	T	C	143	.	DP=15;VDB=1.58209e-06;SGB=-0.688148;MQSB=0.923077;MQ0F=0;AC=2;AN=2;DP4=0,0,13,2;MQ=25	GT:PL	1/1:170,45,0
5	24053084	.	G	T	143	.	DP=15;VDB=1.12153e-05;SGB=-0.686358;MQ0F=0;AC=2;AN=2;DP4=0,0,14,0;MQ=31	GT:PL	1/1:170,42,0
5	36961393	.	G	A	143	.	DP=15;VDB=0.000822544;SGB=-0.686358;MQ0F=0;AC=2;AN=2;DP4=0,0,0,14;MQ=31	GT:PL	1/1:170,42,0
5	60208650	.	T	C	143	.	DP=15;VDB=5.79415e-06;SGB=-0.688148;MQSB=0.5;MQ0F=0;AC=2;AN=2;DP4=0,0,2,13;MQ=25	GT:PL	1/1:170,45,0
6	20074582	.	G	C	143	.	DP=15;VDB=1.09918e-06;SGB=-0.670168;MQSB=0.916482;MQ0F=0;AC=2;AN=2;DP4=0,0,3,7;MQ=25	GT:PL	1/1:170,30,0
6	29338825	.	C	T	143	.	DP=15;VDB=1.83615e-07;SGB=-0.680642;MQSB=0.1;MQ0F=0;AC=2;AN=2;DP4=0,0,2,10;MQ=28	GT:PL	1/1:170,36,0
10	16054014	.	C	T	144	.	DP=15;VDB=0.000441882;SGB=-0.683931;MQSB=1;MQ0F=0;AC=2;AN=2;DP4=0,0,1,12;MQ=28	GT:PL	1/1:171,39,0
11	19302438	.	A	G	144	.	DP=15;VDB=4.44073e-05;SGB=-0.683931;MQSB=1;MQ0F=0;AC=2;AN=2;DP4=0,0,10,3;MQ=25	GT:PL	1/1:171,39,0
13	12607215	.	T	C	144	.	DP=15;VDB=2.06481e-05;SGB=-0.683931;MQSB=1;MQ0F=0;AC=2;AN=2;DP4=0,0,10,3;MQ=25	GT:PL	1/1:171,39,0
14	46318880	.	T	A	144	.	DP=15;VDB=2.26101e-06;SGB=-0.688148;MQ0F=0;AC=2;AN=2;DP4=0,0,15,0;MQ=30	GT:PL	1/1:171,45,0
19	7840459	.	T	C	144	.	DP=15;VDB=1.33088e-06;SGB=-0.670168;MQSB=1;MQ0F=0;AC=2;AN=2;DP4=0,0,9,1;MQ=35	GT:PL	1/1:171,30,0
2	23422773	.	T	A	144	.	DP=15;VDB=5.98475e-07;SGB=-0.680642;MQSB=1;MQ0F=0;AC=2;AN=2;DP4=0,0,1,11;MQ=36	GT:PL	1/1:171,36,0
20	4034205	.	C	T	144	.	DP=15;VDB=3.52231e-06;SGB=-0.680642;MQSB=1;MQ0F=0;AC=2;AN=2;DP4=0,0,11,1;MQ=34	GT:PL	1/1:171,36,0
21	37119836	.	A	G	144	.	DP=15;VDB=3.14156e-07;SGB=-0.688148;MQSB=1;MQ0F=0;AC=2;AN=2;DP4=0,0,2,13;MQ=25	GT:PL	1/1:171,45,0
23	32605369	.	C	A	144	.	DP=15;VDB=0.000800327;SGB=-0.683931;RPB=1;MQB=1;MQSB=1;BQB=1;MQ0F=0;AC=2;AN=2;DP4=0,1,9,4;MQ=25	GT:PL	1/1:171,23,0
23	36004783	.	T	A	144	.	DP=15;VDB=2.19983e-09;SGB=-0.688148;MQ0F=0;AC=2;AN=2;DP4=0,0,15,0;MQ=36	GT:PL	1/1:171,45,0
24	7288612	.	C	T	144	.	DP=15;VDB=1.2827e-06;SGB=-0.683931;MQSB=0.242449;MQ0F=0.266667;AC=2;AN=2;DP4=0,0,8,5;MQ=21	GT:PL	1/1:171,39,0
5	29934826	.	G	A	144	.	DP=15;VDB=0.129598;SGB=-0.686358;RPB=1;MQB=1;MQSB=0.431591;BQB=1;MQ0F=0.0666667;AC=2;AN=2;DP4=1,0,5,9;MQ=24	GT:PL	1/1:171,20,0
6	29032210	.	G	T	144	.	DP=15;VDB=0.00195424;SGB=-0.686358;MQ0F=0;AC=2;AN=2;DP4=0,0,14,0;MQ=35	GT:PL	1/1:171,42,0
7	30263804	.	G	A	144	.	DP=15;VDB=0.0317333;SGB=-0.686358;MQSB=0.966012;MQ0F=0;AC=2;AN=2;DP4=0,0,7,7;MQ=37	GT:PL	1/1:171,42,0
9	33336038	.	A	T	144	.	DP=15;VDB=9.50568e-07;SGB=-0.676189;RPB=1;MQB=1;MQSB=0.838008;BQB=1;MQ0F=0;AC=2;AN=2;DP4=1,0,4,7;MQ=26	GT:PL	1/1:171,20,0
1	38073680	.	G	C	145	.	DP=15;VDB=0.00222306;SGB=-0.688148;MQSB=0.923077;MQ0F=0;AC=2;AN=2;DP4=0,0,2,13;MQ=25	GT:PL	1/1:172,45,0
11	12067299	.	A	C	145	.	DP=15;VDB=0.000248508;SGB=-0.688148;MQSB=1;MQ0F=0;AC=2;AN=2;DP4=0,0,2,13;MQ=25	GT:PL	1/1:172,45,0
15	1871301	.	T	A	145	.	DP=15;VDB=9.00724e-07;SGB=-0.688148;MQ0F=0;AC=2;AN=2;DP4=0,0,15,0;MQ=31	GT:PL	1/1:172,45,0
16	36173468	.	A	G	145	.	DP=15;VDB=1.3396e-07;SGB=-0.688148;MQSB=0.576923;MQ0F=0;AC=2;AN=2;DP4=0,0,13,2;MQ=26	GT:PL	1/1:172,45,0
17	21114782	.	A	G	145	.	DP=15;VDB=1.39142e-07;SGB=-0.686358;MQSB=1;MQ0F=0;AC=2;AN=2;DP4=0,0,11,3;MQ=25	GT:PL	1/1:172,42,0
17	30569609	.	T	C	145	.	DP=15;VDB=2.27962e-05;SGB=-0.683931;MQSB=0.748798;MQ0F=0;AC=2;AN=2;DP4=0,0,10,3;MQ=27	GT:PL	1/1:172,39,0
17	32564522	.	G	C	145	.	DP=15;VDB=7.90777e-05;SGB=-0.670168;MQSB=0.727822;MQ0F=0;AC=2;AN=2;DP4=0,0,6,4;MQ=27	GT:PL	1/1:172,30,0
19	1927508	.	A	G	145	.	DP=15;VDB=1.46156e-08;SGB=-0.688148;MQSB=0.868815;MQ0F=0;AC=2;AN=2;DP4=0,0,6,9;MQ=25	GT:PL	1/1:172,45,0
19	27868437	.	G	A	145	.	DP=15;VDB=2.03236e-07;SGB=-0.688148;MQSB=1;MQ0F=0;AC=2;AN=2;DP4=0,0,14,1;MQ=27	GT:PL	1/1:172,45,0
2	16538522	.	G	A	145	.	DP=15;VDB=0.00373575;SGB=-0.688148;MQSB=1;MQ0F=0;AC=2;AN=2;DP4=0,0,14,1;MQ=27	GT:PL	1/1:172,45,0
24	4416560	.	A	G	145	.	DP=15;VDB=5.41061e-06;SGB=-0.686358;MQ0F=0;AC=2;AN=2;DP4=0,0,0,14;MQ=36	GT:PL	1/1:172,42,0
4	13600829	.	C	T	145	.	DP=15;VDB=2.93221e-07;SGB=-0.683931;MQSB=1;MQ0F=0;AC=2;AN=2;DP4=0,0,10,3;MQ=25	GT:PL	1/1:172,39,0
5	24053033	.	A	G	145	.	DP=15;VDB=1.56383e-06;SGB=-0.688148;MQ0F=0;AC=2;AN=2;DP4=0,0,15,0;MQ=30	GT:PL	1/1:172,45,0
9	45090149	.	T	C	145	.	DP=15;VDB=1.51066e-06;SGB=-0.670168;MQSB=1.00775;MQ0F=0;AC=2;AN=2;DP4=0,0,4,6;MQ=25	GT:PL	1/1:172,30,0
13	45351305	.	A	G	146	.	DP=15;VDB=1.48274e-07;SGB=-0.680642;MQSB=0.5;MQ0F=0;AC=2;AN=2;DP4=0,0,2,10;MQ=30	GT:PL	1/1:173,36,0
14	31514382	.	G	C	146	.	DP=15;VDB=1.38418e-05;SGB=-0.688148;MQSB=1;MQ0F=0;AC=2;AN=2;DP4=0,0,1,14;MQ=29	GT:PL	1/1:173,45,0
14	46318881	.	G	C	146	.	DP=15;VDB=2.26101e-06;SGB=-0.688148;MQ0F=0;AC=2;AN=2;DP4=0,0,15,0;MQ=30	GT:PL	1/1:173,45,0
18	12502518	.	G	T	146	.	DP=15;VDB=2.13576e-05;SGB=-0.662043;MQSB=0.89338;MQ0F=0;AC=2;AN=2;DP4=0,0,4,5;MQ=34	GT:PL	1/1:173,27,0
18	39325891	.	A	G	146	.	DP=15;VDB=3.03807e-06;SGB=-0.688148;MQSB=1;MQ0F=0;AC=2;AN=2;DP4=0,0,2,13;MQ=25	GT:PL	1/1:173,45,0
20	20455695	.	A	G	146	.	DP=15;VDB=3.34138e-07;SGB=-0.688148;MQ0F=0;AC=2;AN=2;DP4=0,0,0,15;MQ=34	GT:PL	1/1:173,45,0
20	27291184	.	A	T	146	.	DP=15;VDB=7.86247e-09;SGB=-0.688148;MQSB=1;MQ0F=0;AC=2;AN=2;DP4=0,0,12,3;MQ=25	GT:PL	1/1:173,45,0
24	24020151	.	A	G	146	.	DP=15;VDB=0.026842;SGB=-0.676189;MQSB=0.200967;MQ0F=0;AC=2;AN=2;DP4=0,0,4,7;MQ=31	GT:PL	1/1:173,33,0
3	9675876	.	G	A	146	.	DP=15;VDB=1.2233e-08;SGB=-0.688148;MQSB=0.846154;MQ0F=0;AC=2;AN=2;DP4=0,0,13,2;MQ=26	GT:PL	1/1:173,45,0
3	26747020	.	A	T	146	.	DP=15;VDB=8.11476e-05;SGB=-0.686358;MQ0F=0;AC=2;AN=2;DP4=0,0,14,0;MQ=33	GT:PL	1/1:173,42,0
4	25253678	.	C	T	146	.	DP=15;VDB=1.88487e-07;SGB=-0.688148;MQSB=1;MQ0F=0;AC=2;AN=2;DP4=0,0,2,13;MQ=25	GT:PL	1/1:173,45,0
8	51245385	.	T	A	146	.	DP=15;VDB=0.000356627;SGB=-0.688148;MQSB=1;MQ0F=0;AC=2;AN=2;DP4=0,0,12,3;MQ=25	GT:PL	1/1:173,45,0
9	12696387	.	C	T	146	.	DP=15;VDB=4.29387e-05;SGB=-0.686358;MQSB=1;MQ0F=0;AC=2;AN=2;DP4=0,0,11,3;MQ=25	GT:PL	1/1:173,42,0
9	17946648	.	T	G	146	.	DP=15;VDB=0.000231808;SGB=-0.670168;MQ0F=0;AC=2;AN=2;DP4=0,0,10,0;MQ=37	GT:PL	1/1:173,30,0
1	22596430	.	T	C	147	.	DP=15;VDB=1.71572e-06;SGB=-0.688148;MQSB=1;MQ0F=0;AC=2;AN=2;DP4=0,0,12,3;MQ=25	GT:PL	1/1:174,45,0
1	35286127	.	G	A	147	.	DP=15;VDB=9.6018e-08;SGB=-0.686358;MQ0F=0;AC=2;AN=2;DP4=0,0,14,0;MQ=37	GT:PL	1/1:174,42,0
11	25957684	.	T	C	147	.	DP=15;VDB=4.59431e-07;SGB=-0.688148;MQSB=1;MQ0F=0;AC=2;AN=2;DP4=0,0,1,14;MQ=27	GT:PL	1/1:174,45,0
11	35946471	.	G	T	147	.	DP=15;VDB=0.000677186;SGB=-0.676189;MQSB=1;MQ0F=0;AC=2;AN=2;DP4=0,0,3,8;MQ=25	GT:PL	1/1:174,33,0
11	44463758	.	A	G	147	.	DP=15;VDB=3.5564e-06;SGB=-0.688148;MQSB=1;MQ0F=0;AC=2;AN=2;DP4=0,0,12,3;MQ=25	GT:PL	1/1:174,45,0
12	9739206	.	G	A	147	.	DP=15;VDB=1.7713e-09;SGB=-0.688148;MQ0F=0;AC=2;AN=2;DP4=0,0,0,15;MQ=36	GT:PL	1/1:174,45,0
12	34515411	.	A	G	147	.	DP=15;VDB=0.00125809;SGB=-0.688148;MQSB=0.846154;MQ0F=0;AC=2;AN=2;DP4=0,0,13,2;MQ=26	GT:PL	1/1:174,45,0
12	34515422	.	G	C	147	.	DP=15;VDB=0.000202125;SGB=-0.688148;MQSB=0.976835;MQ0F=0;AC=2;AN=2;DP4=0,0,12,3;MQ=25	GT:PL	1/1:174,45,0
13	42497940	.	C	T	147	.	DP=15;VDB=4.11779e-07;SGB=-0.686358;MQSB=0;MQ0F=0;AC=2;AN=2;DP4=0,0,2,12;MQ=26	GT:PL	1/1:174,42,0
14	30458531	.	T	G	147	.	DP=15;VDB=0.0201005;SGB=-0.688148;MQSB=1;MQ0F=0;AC=2;AN=2;DP4=0,0,2,13;MQ=25	GT:PL	1/1:174,45,0
14	30458532	.	G	C	147	.	DP=15;VDB=0.0130861;SGB=-0.688148;MQSB=1;MQ0F=0;AC=2;AN=2;DP4=0,0,2,13;MQ=25	GT:PL	1/1:174,45,0
15	19954657	.	T	C	147	.	DP=15;VDB=1.09972e-05;SGB=-0.683931;MQSB=0;MQ0F=0;AC=2;AN=2;DP4=0,0,11,2;MQ=26	GT:PL	1/1:174,39,0
18	1268264	.	A	T	147	.	DP=15;VDB=2.42109e-07;SGB=-0.688148;MQ0F=0;AC=2;AN=2;DP4=0,0,15,0;MQ=32	GT:PL	1/1:174,45,0
19	34196737	.	A	G	147	.	DP=15;VDB=2.41694e-05;SGB=-0.670168;MQSB=1;MQ0F=0;AC=2;AN=2;DP4=0,0,9,1;MQ=35	GT:PL	1/1:174,30,0
19	48362835	.	G	C	147	.	DP=15;VDB=7.09634e-07;SGB=-0.688148;MQSB=1;MQ0F=0;AC=2;AN=2;DP4=0,0,12,3;MQ=25	GT:PL	1/1:174,45,0
2	24147368	.	C	T	147	.	DP=15;VDB=0.0244334;SGB=-0.686358;MQSB=1;MQ0F=0;AC=2;AN=2;DP4=0,0,13,1;MQ=31	GT:PL	1/1:174,42,0
25	5607183	.	C	G	147	.	DP=15;VDB=0.000442535;SGB=-0.688148;MQSB=0;MQ0F=0;AC=2;AN=2;DP4=0,0,13,2;MQ=26	GT:PL	1/1:174,45,0
3	17843834	.	C	T	147	.	DP=15;VDB=0.0240108;SGB=-0.686358;MQSB=1;MQ0F=0;AC=2;AN=2;DP4=0,0,11,3;MQ=25	GT:PL	1/1:174,42,0
6	25353720	.	G	A	147	.	DP=15;VDB=6.88756e-07;SGB=-0.686358;RPB=1;MQB=1;MQSB=0.91051;BQB=1;MQ0F=0;AC=2;AN=2;DP4=1,0,11,3;MQ=26	GT:PL	1/1:174,20,0
7	28365421	.	C	T	147	.	DP=15;VDB=9.78614e-07;SGB=-0.688148;MQSB=1;MQ0F=0;AC=2;AN=2;DP4=0,0,14,1;MQ=28	GT:PL	1/1:174,45,0
7	56463607	.	T	A	147	.	DP=15;VDB=1.05027e-05;SGB=-0.670168;MQSB=0.895781;MQ0F=0;AC=2;AN=2;DP4=0,0,4,6;MQ=29	GT:PL	1/1:174,30,0
7	67541664	.	T	C	147	.	DP=15;VDB=0.225917;SGB=-0.688148;MQSB=1;MQ0F=0;AC=2;AN=2;DP4=0,0,2,13;MQ=25	GT:PL	1/1:174,45,0
8	4642017	.	G	C	147	.	DP=15;VDB=1.55444e-09;SGB=-0.688148;MQSB=1;MQ0F=0;AC=2;AN=2;DP4=0,0,12,3;MQ=25	GT:PL	1/1:174,45,0
8	20411076	.	G	A	147	.	DP=15;VDB=3.15408e-08;SGB=-0.688148;MQSB=0.687289;MQ0F=0;AC=2;AN=2;DP4=0,0,12,3;MQ=25	GT:PL	1/1:174,45,0
8	38617404	.	T	A	147	.	DP=15;VDB=5.2651e-05;SGB=-0.651104;MQSB=0.5;MQ0F=0;AC=2;AN=2;DP4=0,0,2,6;MQ=32	GT:PL	1/1:174,24,0
9	12890678	.	G	A	147	.	DP=15;VDB=0.00197483;SGB=-0.680642;MQSB=0.4;MQ0F=0;AC=2;AN=2;DP4=0,0,2,10;MQ=31	GT:PL	1/1:174,36,0
1	22466796	.	T	C	148	.	DP=15;VDB=0.257185;SGB=-0.688148;MQSB=1;MQ0F=0;AC=2;AN=2;DP4=0,0,1,14;MQ=30	GT:PL	1/1:175,45,0
10	10372322	.	C	G	148	.	DP=15;VDB=0.000399151;SGB=-0.688148;MQ0F=0;AC=2;AN=2;DP4=0,0,0,15;MQ=31	GT:PL	1/1:175,45,0
10	36725170	.	C	A	148	.	DP=15;VDB=5.49527e-05;SGB=-0.683931;MQSB=0.207131;MQ0F=0;AC=2;AN=2;DP4=0,0,9,4;MQ=28	GT:PL	1/1:175,39,0
10	44527497	.	C	T	148	.	DP=15;VDB=4.44565e-06;SGB=-0.688148;MQSB=1;MQ0F=0;AC=2;AN=2;DP4=0,0,1,14;MQ=26	GT:PL	1/1:175,45,0
11	3998911	.	G	A	148	.	DP=15;VDB=0.00154175;SGB=-0.688148;MQSB=1;MQ0F=0;AC=2;AN=2;DP4=0,0,12,3;MQ=25	GT:PL	1/1:175,45,0
11	25957672	.	A	G	148	.	DP=15;VDB=1.31309e-06;SGB=-0.688148;MQSB=1;MQ0F=0;AC=2;AN=2;DP4=0,0,1,14;MQ=27	GT:PL	1/1:175,45,0
11	38065234	.	T	C	148	.	DP=15;VDB=9.28624e-09;SGB=-0.688148;MQSB=1;MQ0F=0;AC=2;AN=2;DP4=0,0,12,3;MQ=25	GT:PL	1/1:175,45,0
11	38065255	.	T	C	148	.	DP=15;VDB=9.28624e-09;SGB=-0.688148;MQSB=1;MQ0F=0;AC=2;AN=2;DP4=0,0,12,3;MQ=25	GT:PL	1/1:175,45,0
12	19247486	.	C	T	148	.	DP=15;VDB=1.56471e-08;SGB=-0.688148;MQSB=1;MQ0F=0;AC=2;AN=2;DP4=0,0,12,3;MQ=25	GT:PL	1/1:175,45,0
12	19247498	.	C	G	148	.	DP=15;VDB=1.56471e-08;SGB=-0.688148;MQSB=1;MQ0F=0;AC=2;AN=2;DP4=0,0,12,3;MQ=25	GT:PL	1/1:175,45,0
12	19247501	.	C	T	148	.	DP=15;VDB=1.56471e-08;SGB=-0.688148;MQSB=1;MQ0F=0;AC=2;AN=2;DP4=0,0,12,3;MQ=25	GT:PL	1/1:175,45,0
12	19247507	.	A	G	148	.	DP=15;VDB=1.56471e-08;SGB=-0.688148;MQSB=1;MQ0F=0;AC=2;AN=2;DP4=0,0,12,3;MQ=25	GT:PL	1/1:175,45,0
12	34515452	.	A	G	148	.	DP=15;VDB=3.28839e-05;SGB=-0.688148;MQSB=0.976835;MQ0F=0;AC=2;AN=2;DP4=0,0,12,3;MQ=25	GT:PL	1/1:175,45,0
12	34515461	.	A	G	148	.	DP=15;VDB=1.10825e-05;SGB=-0.688148;MQSB=0.976835;MQ0F=0;AC=2;AN=2;DP4=0,0,12,3;MQ=25	GT:PL	1/1:175,45,0
13	19174094	.	T	G	148	.	DP=15;VDB=6.06247e-06;SGB=-0.686358;MQSB=0.896649;MQ0F=0;AC=2;AN=2;DP4=0,0,11,3;MQ=26	GT:PL	1/1:175,42,0
14	23281798	.	C	G	148	.	DP=15;VDB=6.84916e-05;SGB=-0.676189;MQSB=1;MQ0F=0;AC=2;AN=2;DP4=0,0,10,1;MQ=32	GT:PL	1/1:175,33,0
14	23316500	.	A	G	148	.	DP=15;VDB=9.60521e-08;SGB=-0.688148;MQSB=1;MQ0F=0;AC=2;AN=2;DP4=0,0,12,3;MQ=25	GT:PL	1/1:175,45,0
14	23316509	.	C	A	148	.	DP=15;VDB=9.60521e-08;SGB=-0.688148;MQSB=1;MQ0F=0;AC=2;AN=2;DP4=0,0,12,3;MQ=25	GT:PL	1/1:175,45,0
15	10102534	.	G	T	148	.	DP=15;VDB=1.05153e-08;SGB=-0.688148;MQSB=1;MQ0F=0;AC=2;AN=2;DP4=0,0,12,3;MQ=25	GT:PL	1/1:175,45,0
15	10102540	.	A	G	148	.	DP=15;VDB=6.37857e-09;SGB=-0.688148;MQSB=1;MQ0F=0;AC=2;AN=2;DP4=0,0,12,3;MQ=25	GT:PL	1/1:175,45,0
15	25407709	.	A	G	148	.	DP=15;VDB=0.204288;SGB=-0.688148;MQSB=0.687289;MQ0F=0;AC=2;AN=2;DP4=0,0,12,3;MQ=25	GT:PL	1/1:175,45,0
19	31416353	.	A	G	148	.	DP=15;VDB=7.20811e-06;SGB=-0.688148;MQSB=1;MQ0F=0;AC=2;AN=2;DP4=0,0,12,3;MQ=25	GT:PL	1/1:175,45,0
19	31416359	.	A	G	148	.	DP=15;VDB=5.54509e-06;SGB=-0.688148;MQSB=1;MQ0F=0;AC=2;AN=2;DP4=0,0,12,3;MQ=25	GT:PL	1/1:175,45,0
2	27016527	.	A	G	148	.	DP=15;VDB=2.79698e-05;SGB=-0.688148;MQSB=1;MQ0F=0;AC=2;AN=2;DP4=0,0,12,3;MQ=25	GT:PL	1/1:175,45,0
20	27291150	.	T	C	148	.	DP=15;VDB=7.86249e-09;SGB=-0.688148;MQSB=1;MQ0F=0;AC=2;AN=2;DP4=0,0,12,3;MQ=25	GT:PL	1/1:175,45,0
20	27291165	.	A	G	148	.	DP=15;VDB=4.36363e-09;SGB=-0.688148;MQSB=1;MQ0F=0;AC=2;AN=2;DP4=0,0,12,3;MQ=25	GT:PL	1/1:175,45,0
20	27291189	.	A	C	148	.	DP=15;VDB=7.86247e-09;SGB=-0.688148;MQSB=1;MQ0F=0;AC=2;AN=2;DP4=0,0,12,3;MQ=25	GT:PL	1/1:175,45,0
20	27291196	.	C	T	148	.	DP=15;VDB=7.86247e-09;SGB=-0.688148;MQSB=1;MQ0F=0;AC=2;AN=2;DP4=0,0,12,3;MQ=25	GT:PL	1/1:175,45,0
20	54636319	.	G	T	148	.	DP=15;VDB=0.00290195;SGB=-0.688148;MQSB=1;MQ0F=0;AC=2;AN=2;DP4=0,0,12,3;MQ=25	GT:PL	1/1:175,45,0
22	31096427	.	A	G	148	.	DP=15;VDB=7.73803e-05;SGB=-0.688148;MQSB=1;MQ0F=0;AC=2;AN=2;DP4=0,0,12,3;MQ=25	GT:PL	1/1:175,45,0
23	27592004	.	T	A	148	.	DP=15;VDB=2.12736e-05;SGB=-0.686358;MQSB=1;MQ0F=0;AC=2;AN=2;DP4=0,0,2,12;MQ=25	GT:PL	1/1:175,42,0
25	6289712	.	G	A	148	.	DP=15;VDB=3.41651e-08;SGB=-0.688148;MQSB=0.976835;MQ0F=0;AC=2;AN=2;DP4=0,0,12,3;MQ=25	GT:PL	1/1:175,45,0
25	6289723	.	G	A	148	.	DP=15;VDB=3.15408e-08;SGB=-0.688148;MQSB=0.976835;MQ0F=0;AC=2;AN=2;DP4=0,0,12,3;MQ=25	GT:PL	1/1:175,45,0
25	13678854	.	G	A	148	.	DP=15;VDB=5.79415e-06;SGB=-0.688148;MQSB=1;MQ0F=0;AC=2;AN=2;DP4=0,0,12,3;MQ=25	GT:PL	1/1:175,45,0
3	25139868	.	A	T	148	.	DP=15;VDB=0.000269223;SGB=-0.688148;MQSB=1;MQ0F=0;AC=2;AN=2;DP4=0,0,12,3;MQ=25	GT:PL	1/1:175,45,0
3	31264962	.	C	G	148	.	DP=15;VDB=0.0438422;SGB=-0.688148;MQSB=1;MQ0F=0;AC=2;AN=2;DP4=0,0,12,3;MQ=25	GT:PL	1/1:175,45,0
3	31719576	.	G	C	148	.	DP=15;VDB=1.09211e-07;SGB=-0.688148;MQSB=1;MQ0F=0;AC=2;AN=2;DP4=0,0,12,3;MQ=25	GT:PL	1/1:175,45,0
5	22625187	.	A	T	148	.	DP=15;VDB=1.67158e-05;SGB=-0.688148;MQSB=1;MQ0F=0;AC=2;AN=2;DP4=0,0,12,3;MQ=25	GT:PL	1/1:175,45,0
5	32608264	.	A	G	148	.	DP=15;VDB=1.39168e-07;SGB=-0.688148;MQSB=0.846154;MQ0F=0;AC=2;AN=2;DP4=0,0,2,13;MQ=26	GT:PL	1/1:175,45,0
6	10219123	.	A	G	148	.	DP=15;VDB=0.0209676;SGB=-0.662043;RPB=0.499352;MQB=0.150977;MQSB=0.954207;BQB=0.0928531;MQ0F=0;ICB=1;HOB=0.5;AC=1;AN=2;DP4=4,2,6,3;MQ=31	GT:PL	0/1:181,0,95
6	30572628	.	C	T	148	.	DP=15;VDB=0.000590325;SGB=-0.688148;MQSB=1;MQ0F=0;AC=2;AN=2;DP4=0,0,12,3;MQ=25	GT:PL	1/1:175,45,0
8	23836749	.	G	T	148	.	DP=15;VDB=5.42443e-06;SGB=-0.688148;MQSB=0.976835;MQ0F=0;AC=2;AN=2;DP4=0,0,12,3;MQ=25	GT:PL	1/1:175,45,0
9	33489086	.	G	A	148	.	DP=15;VDB=2.95328e-07;SGB=-0.688148;MQSB=1;MQ0F=0;AC=2;AN=2;DP4=0,0,12,3;MQ=25	GT:PL	1/1:175,45,0
9	33489089	.	T	G	148	.	DP=15;VDB=3.68681e-07;SGB=-0.688148;MQSB=1;MQ0F=0;AC=2;AN=2;DP4=0,0,12,3;MQ=25	GT:PL	1/1:175,45,0
11	22618736	.	C	A	149	.	DP=15;VDB=2.77321e-05;SGB=-0.686358;MQSB=0.896649;MQ0F=0;AC=2;AN=2;DP4=0,0,11,3;MQ=26	GT:PL	1/1:176,42,0
12	35584040	.	T	A	149	.	DP=15;VDB=1.49658e-06;SGB=-0.683931;MQSB=0.5;MQ0F=0;AC=2;AN=2;DP4=0,0,2,11;MQ=25	GT:PL	1/1:176,39,0
12	35584042	.	T	C	149	.	DP=15;VDB=1.49658e-06;SGB=-0.683931;MQSB=0.5;MQ0F=0;AC=2;AN=2;DP4=0,0,2,11;MQ=25	GT:PL	1/1:176,39,0
14	4811741	.	C	G	149	.	DP=15;VDB=1.12742e-06;SGB=-0.688148;MQSB=1;MQ0F=0;AC=2;AN=2;DP4=0,0,1,14;MQ=29	GT:PL	1/1:176,45,0
19	6226587	.	T	C	149	.	DP=15;VDB=0.360442;SGB=-0.683931;MQSB=0.879351;MQ0F=0;AC=2;AN=2;DP4=0,0,3,10;MQ=26	GT:PL	1/1:176,39,0
2	30580881	.	T	C	149	.	DP=15;VDB=1.92148e-05;SGB=-0.662043;RPB=1;MQB=1;MQSB=1;BQB=1;MQ0F=0;AC=2;AN=2;DP4=1,0,8,1;MQ=37	GT:PL	1/1:176,0,0
2	30926951	.	A	G	149	.	DP=15;VDB=0.00218043;SGB=-0.686358;MQSB=1;MQ0F=0;AC=2;AN=2;DP4=0,0,2,12;MQ=25	GT:PL	1/1:176,42,0
20	4000697	.	G	C	149	.	DP=15;VDB=0.000291538;SGB=-0.688148;MQSB=0.576923;MQ0F=0;AC=2;AN=2;DP4=0,0,13,2;MQ=26	GT:PL	1/1:176,45,0
20	5316677	.	G	A	149	.	DP=15;VDB=1.54392e-06;SGB=-0.686358;MQSB=0.916667;MQ0F=0;AC=2;AN=2;DP4=0,0,2,12;MQ=25	GT:PL	1/1:176,42,0
22	15953377	.	T	C	149	.	DP=15;VDB=0.557167;SGB=-0.686358;MQSB=1;MQ0F=0;AC=2;AN=2;DP4=0,0,2,12;MQ=25	GT:PL	1/1:176,42,0
23	9595236	.	G	A	149	.	DP=15;VDB=2.82232e-05;SGB=-0.651104;MQSB=0.900802;MQ0F=0;AC=2;AN=2;DP4=0,0,3,5;MQ=37	GT:PL	1/1:176,24,0
23	18192320	.	C	A	149	.	DP=15;VDB=0.00135913;SGB=-0.683931;MQSB=0.636364;MQ0F=0;AC=2;AN=2;DP4=0,0,11,2;MQ=28	GT:PL	1/1:176,39,0
24	12782446	.	C	A	149	.	DP=15;VDB=0.000324662;SGB=-0.686358;MQSB=0.666667;MQ0F=0;AC=2;AN=2;DP4=0,0,2,12;MQ=27	GT:PL	1/1:176,42,0
3	5224284	.	G	T	149	.	DP=15;VDB=0.0436431;SGB=-0.680642;MQSB=1;MQ0F=0;AC=2;AN=2;DP4=0,0,4,8;MQ=25	GT:PL	1/1:176,36,0
3	47865016	.	G	A	149	.	DP=15;VDB=3.74918e-06;SGB=-0.676189;MQ0F=0;AC=2;AN=2;DP4=0,0,0,11;MQ=37	GT:PL	1/1:176,33,0
5	22625193	.	A	C	149	.	DP=15;VDB=0.000155143;SGB=-0.688148;MQSB=1;MQ0F=0;AC=2;AN=2;DP4=0,0,12,3;MQ=25	GT:PL	1/1:176,45,0
5	26326020	.	T	C	149	.	DP=15;VDB=1.02629e-07;SGB=-0.686358;MQSB=1;MQ0F=0;AC=2;AN=2;DP4=0,0,2,12;MQ=25	GT:PL	1/1:176,42,0
7	56093799	.	A	G	149	.	DP=15;VDB=0.000440537;SGB=-0.686358;MQSB=1;MQ0F=0;AC=2;AN=2;DP4=0,0,11,3;MQ=25	GT:PL	1/1:176,42,0
KN150657.1	310	.	G	A	149	.	DP=15;VDB=1.03713e-08;SGB=-0.688148;MQSB=0.976835;MQ0F=0;AC=2;AN=2;DP4=0,0,12,3;MQ=25	GT:PL	1/1:176,45,0
1	25018600	.	C	G	150	.	DP=15;VDB=0.0207226;SGB=-0.686358;MQSB=1;MQ0F=0.266667;AC=2;AN=2;DP4=0,0,8,6;MQ=18	GT:PL	1/1:177,42,0
10	5989767	.	T	G	150	.	DP=15;VDB=0.0711401;SGB=-0.686358;MQSB=1;MQ0F=0;AC=2;AN=2;DP4=0,0,1,13;MQ=29	GT:PL	1/1:177,42,0
10	33922793	.	G	T	150	.	DP=15;VDB=3.70942e-05;SGB=-0.688148;MQ0F=0;AC=2;AN=2;DP4=0,0,15,0;MQ=32	GT:PL	1/1:177,45,0
10	36881942	.	G	C	150	.	DP=15;VDB=1.69964e-06;SGB=-0.686358;MQSB=1;MQ0F=0;AC=2;AN=2;DP4=0,0,1,13;MQ=29	GT:PL	1/1:177,42,0
13	2226242	.	G	C	150	.	DP=15;VDB=0.0787609;SGB=-0.680642;MQSB=0.94394;MQ0F=0;AC=2;AN=2;DP4=0,0,4,8;MQ=26	GT:PL	1/1:177,36,0
13	24778119	.	T	C	150	.	DP=15;VDB=5.01327e-08;SGB=-0.688148;MQ0F=0;AC=2;AN=2;DP4=0,0,0,15;MQ=37	GT:PL	1/1:177,45,0
18	29029377	.	T	C	150	.	DP=15;VDB=3.90765e-05;SGB=-0.680642;MQSB=0.8;MQ0F=0;AC=2;AN=2;DP4=0,0,10,2;MQ=27	GT:PL	1/1:177,36,0
19	43229811	.	G	C	150	.	DP=15;VDB=9.51121e-08;SGB=-0.676189;RPB=1;MQB=1;MQSB=0.660716;BQB=1;MQ0F=0;AC=2;AN=2;DP4=1,0,5,6;MQ=33	GT:PL	1/1:177,5,0
21	26013146	.	A	T	150	.	DP=15;VDB=1.20528e-06;SGB=-0.676189;MQSB=0.950952;MQ0F=0;AC=2;AN=2;DP4=0,0,6,5;MQ=27	GT:PL	1/1:177,33,0
22	17565077	.	T	C	150	.	DP=15;VDB=6.25168e-05;SGB=-0.683931;MQSB=0.914584;MQ0F=0;AC=2;AN=2;DP4=0,0,10,3;MQ=30	GT:PL	1/1:177,39,0
23	10240597	.	T	C	150	.	DP=15;VDB=1.06131e-05;SGB=-0.686358;RPB=1;MQB=1;MQSB=0.872525;BQB=1;MQ0F=0;AC=2;AN=2;DP4=1,0,10,4;MQ=26	GT:PL	1/1:177,28,0
25	14266075	.	C	T	150	.	DP=15;VDB=0.0166641;SGB=-0.688148;MQ0F=0;AC=2;AN=2;DP4=0,0,15,0;MQ=33	GT:PL	1/1:177,45,0
5	20527145	.	T	C	150	.	DP=15;VDB=8.90846e-09;SGB=-0.688148;MQ0F=0;AC=2;AN=2;DP4=0,0,0,15;MQ=37	GT:PL	1/1:177,45,0
5	34559202	.	T	G	150	.	DP=15;VDB=0.00339201;SGB=-0.686358;MQ0F=0;AC=2;AN=2;DP4=0,0,14,0;MQ=32	GT:PL	1/1:177,42,0
7	51058749	.	C	T	150	.	DP=15;VDB=3.8502e-08;SGB=-0.688148;MQSB=0.5;MQ0F=0;AC=2;AN=2;DP4=0,0,2,13;MQ=25	GT:PL	1/1:177,45,0
8	6965481	.	T	C	150	.	DP=15;VDB=4.23412e-06;SGB=-0.670168;MQSB=0.183296;MQ0F=0;AC=2;AN=2;DP4=0,0,7,3;MQ=32	GT:PL	1/1:177,30,0
10	22193558	.	A	T	151	.	DP=15;VDB=0.00209329;SGB=-0.688148;MQSB=1;MQ0F=0;AC=2;AN=2;DP4=0,0,2,13;MQ=25	GT:PL	1/1:178,45,0
10	22193559	.	C	T	151	.	DP=15;VDB=0.00209329;SGB=-0.688148;MQSB=1;MQ0F=0;AC=2;AN=2;DP4=0,0,2,13;MQ=25	GT:PL	1/1:178,45,0
10	22193560	.	A	G	151	.	DP=15;VDB=0.00174414;SGB=-0.688148;MQSB=1;MQ0F=0;AC=2;AN=2;DP4=0,0,2,13;MQ=25	GT:PL	1/1:178,45,0
13	39786516	.	A	C	151	.	DP=15;VDB=1.12742e-06;SGB=-0.688148;MQSB=1;MQ0F=0;AC=2;AN=2;DP4=0,0,2,13;MQ=25	GT:PL	1/1:178,45,0
16	18885372	.	C	T	151	.	DP=15;VDB=0.086377;SGB=-0.686358;MQSB=0.640197;MQ0F=0.2;AC=2;AN=2;DP4=0,0,7,7;MQ=20	GT:PL	1/1:178,42,0
17	21798397	.	A	T	151	.	DP=15;VDB=7.02353e-05;SGB=-0.683931;MQSB=0.496585;MQ0F=0;AC=2;AN=2;DP4=0,0,10,3;MQ=28	GT:PL	1/1:178,39,0
17	41670632	.	G	T	151	.	DP=15;VDB=0.000529125;SGB=-0.688148;MQSB=1;MQ0F=0;AC=2;AN=2;DP4=0,0,2,13;MQ=25	GT:PL	1/1:178,45,0
17	41670635	.	C	A	151	.	DP=15;VDB=0.000502908;SGB=-0.688148;MQSB=1;MQ0F=0;AC=2;AN=2;DP4=0,0,2,13;MQ=25	GT:PL	1/1:178,45,0
18	39325866	.	A	G	151	.	DP=15;VDB=4.81684e-09;SGB=-0.688148;MQSB=1;MQ0F=0;AC=2;AN=2;DP4=0,0,2,13;MQ=25	GT:PL	1/1:178,45,0
2	30926959	.	G	T	151	.	DP=15;VDB=0.000248508;SGB=-0.688148;MQSB=1;MQ0F=0;AC=2;AN=2;DP4=0,0,2,13;MQ=25	GT:PL	1/1:178,45,0
20	21441677	.	C	T	151	.	DP=15;VDB=2.62211e-06;SGB=-0.688148;MQSB=1;MQ0F=0;AC=2;AN=2;DP4=0,0,2,13;MQ=25	GT:PL	1/1:178,45,0
21	45308110	.	C	A	151	.	DP=15;VDB=4.12387e-06;SGB=-0.680642;MQSB=1;MQ0F=0;AC=2;AN=2;DP4=0,0,1,11;MQ=32	GT:PL	1/1:178,36,0
23	20800373	.	C	T	151	.	DP=15;VDB=7.36636e-06;SGB=-0.688148;MQSB=1;MQ0F=0;AC=2;AN=2;DP4=0,0,2,13;MQ=25	GT:PL	1/1:178,45,0
23	20800385	.	G	A	151	.	DP=15;VDB=7.36636e-06;SGB=-0.688148;MQSB=1;MQ0F=0;AC=2;AN=2;DP4=0,0,2,13;MQ=25	GT:PL	1/1:178,45,0
24	7638154	.	T	C	151	.	DP=15;VDB=2.08683e-06;SGB=-0.688148;MQSB=1;MQ0F=0;AC=2;AN=2;DP4=0,0,2,13;MQ=25	GT:PL	1/1:178,45,0
24	28607993	.	A	G	151	.	DP=15;VDB=5.03916e-07;SGB=-0.686358;MQ0F=0;AC=2;AN=2;DP4=0,0,14,0;MQ=33	GT:PL	1/1:178,42,0
24	31234191	.	C	T	151	.	DP=15;VDB=0.0489424;SGB=-0.688148;MQSB=1;MQ0F=0;AC=2;AN=2;DP4=0,0,2,13;MQ=25	GT:PL	1/1:178,45,0
25	736593	.	A	T	151	.	DP=15;VDB=7.76209e-06;SGB=-0.683931;MQSB=0.636364;MQ0F=0;AC=2;AN=2;DP4=0,0,11,2;MQ=33	GT:PL	1/1:178,39,0
25	4477265	.	T	C	151	.	DP=15;VDB=0.0303478;SGB=-0.686358;MQSB=0.583333;MQ0F=0;AC=2;AN=2;DP4=0,0,12,2;MQ=29	GT:PL	1/1:178,42,0
25	5607180	.	C	T	151	.	DP=15;VDB=0.0001897;SGB=-0.688148;MQSB=0;MQ0F=0;AC=2;AN=2;DP4=0,0,13,2;MQ=26	GT:PL	1/1:178,45,0
3	5228926	.	C	T	151	.	DP=15;VDB=0.000122853;SGB=-0.683931;MQSB=0.968368;MQ0F=0;AC=2;AN=2;DP4=0,0,10,3;MQ=25	GT:PL	1/1:178,39,0
3	25155469	.	A	G	151	.	DP=15;VDB=1.95351e-05;SGB=-0.688148;MQSB=1;MQ0F=0;AC=2;AN=2;DP4=0,0,1,14;MQ=27	GT:PL	1/1:178,45,0
3	32030864	.	C	T	151	.	DP=15;VDB=6.03127e-09;SGB=-0.688148;MQSB=1;MQ0F=0;AC=2;AN=2;DP4=0,0,2,13;MQ=25	GT:PL	1/1:178,45,0
3	34675320	.	G	A	151	.	DP=15;VDB=0.00902563;SGB=-0.688148;MQSB=0.0769231;MQ0F=0;AC=2;AN=2;DP4=0,0,13,2;MQ=27	GT:PL	1/1:178,45,0
3	53982780	.	G	C	151	.	DP=15;VDB=2.33019e-09;SGB=-0.688148;MQSB=1;MQ0F=0;AC=2;AN=2;DP4=0,0,2,13;MQ=25	GT:PL	1/1:178,45,0
3	53982794	.	A	G	151	.	DP=15;VDB=2.33019e-09;SGB=-0.688148;MQSB=1;MQ0F=0;AC=2;AN=2;DP4=0,0,2,13;MQ=25	GT:PL	1/1:178,45,0
3	53982797	.	A	T	151	.	DP=15;VDB=2.33019e-09;SGB=-0.688148;MQSB=1;MQ0F=0;AC=2;AN=2;DP4=0,0,2,13;MQ=25	GT:PL	1/1:178,45,0
3	53982804	.	G	T	151	.	DP=15;VDB=2.33019e-09;SGB=-0.688148;MQSB=1;MQ0F=0;AC=2;AN=2;DP4=0,0,2,13;MQ=25	GT:PL	1/1:178,45,0
3	53982809	.	T	C	151	.	DP=15;VDB=2.33019e-09;SGB=-0.688148;MQSB=1;MQ0F=0;AC=2;AN=2;DP4=0,0,2,13;MQ=25	GT:PL	1/1:178,45,0
4	20111128	.	T	C	151	.	DP=15;VDB=3.37135e-08;SGB=-0.688148;MQSB=1;MQ0F=0;AC=2;AN=2;DP4=0,0,2,13;MQ=25	GT:PL	1/1:178,45,0
4	20111129	.	G	T	151	.	DP=15;VDB=3.37135e-08;SGB=-0.688148;MQSB=1;MQ0F=0;AC=2;AN=2;DP4=0,0,2,13;MQ=25	GT:PL	1/1:178,45,0
4	25253675	.	G	A	151	.	DP=15;VDB=2.11023e-07;SGB=-0.688148;MQSB=1;MQ0F=0;AC=2;AN=2;DP4=0,0,2,13;MQ=25	GT:PL	1/1:178,45,0
4	25253677	.	G	C	151	.	DP=15;VDB=1.66171e-07;SGB=-0.688148;MQSB=1;MQ0F=0;AC=2;AN=2;DP4=0,0,2,13;MQ=25	GT:PL	1/1:178,45,0
5	13889519	.	C	A	151	.	DP=15;VDB=1.05153e-08;SGB=-0.688148;MQSB=1;MQ0F=0;AC=2;AN=2;DP4=0,0,2,13;MQ=25	GT:PL	1/1:178,45,0
5	20527143	.	C	G	151	.	DP=15;VDB=8.90846e-09;SGB=-0.688148;MQ0F=0;AC=2;AN=2;DP4=0,0,0,15;MQ=37	GT:PL	1/1:178,45,0
5	22625205	.	T	A	151	.	DP=15;VDB=0.0087387;SGB=-0.688148;MQSB=1;MQ0F=0;AC=2;AN=2;DP4=0,0,12,3;MQ=25	GT:PL	1/1:178,45,0
5	60208647	.	T	C	151	.	DP=15;VDB=2.82554e-05;SGB=-0.688148;MQSB=1;MQ0F=0;AC=2;AN=2;DP4=0,0,2,13;MQ=25	GT:PL	1/1:178,45,0
5	60208656	.	C	T	151	.	DP=15;VDB=1.05049e-06;SGB=-0.688148;MQSB=0.5;MQ0F=0;AC=2;AN=2;DP4=0,0,2,13;MQ=25	GT:PL	1/1:178,45,0
7	51200137	.	G	A	151	.	DP=15;VDB=3.41651e-08;SGB=-0.688148;MQSB=1;MQ0F=0;AC=2;AN=2;DP4=0,0,2,13;MQ=25	GT:PL	1/1:178,45,0
8	1765123	.	G	A	151	.	DP=15;VDB=0.037462;SGB=-0.683931;RPB=1;MQB=1;MQSB=0.364827;BQB=1;MQ0F=0;AC=2;AN=2;DP4=0,1,6,7;MQ=30	GT:PL	1/1:178,14,0
8	31126697	.	A	C	151	.	DP=15;VDB=8.08408e-09;SGB=-0.688148;MQSB=1;MQ0F=0;AC=2;AN=2;DP4=0,0,2,13;MQ=25	GT:PL	1/1:178,45,0
8	46391554	.	T	G	151	.	DP=15;VDB=1.78047e-05;SGB=-0.676189;MQSB=0.950952;MQ0F=0;AC=2;AN=2;DP4=0,0,6,5;MQ=25	GT:PL	1/1:178,33,0
9	17914421	.	A	C	151	.	DP=15;VDB=9.61228e-07;SGB=-0.686358;MQSB=1;MQ0F=0;AC=2;AN=2;DP4=0,0,3,11;MQ=25	GT:PL	1/1:178,42,0
1	6731	.	C	T	152	.	DP=15;VDB=1.24103e-07;SGB=-0.688148;MQSB=1;MQ0F=0;AC=2;AN=2;DP4=0,0,14,1;MQ=29	GT:PL	1/1:179,45,0
11	10959363	.	A	G	152	.	DP=15;VDB=0.00744533;SGB=-0.686358;MQSB=0.833333;MQ0F=0;AC=2;AN=2;DP4=0,0,12,2;MQ=26	GT:PL	1/1:179,42,0
11	14731394	.	C	G	152	.	DP=15;VDB=1.83571e-05;SGB=-0.688148;MQSB=0.846154;MQ0F=0;AC=2;AN=2;DP4=0,0,13,2;MQ=26	GT:PL	1/1:179,45,0
11	14731398	.	A	G	152	.	DP=15;VDB=0.000160202;SGB=-0.686358;MQSB=0.833333;MQ0F=0;AC=2;AN=2;DP4=0,0,12,2;MQ=26	GT:PL	1/1:179,42,0
13	12606901	.	G	A	152	.	DP=15;VDB=6.31765e-05;SGB=-0.688148;MQSB=0.966484;MQ0F=0;AC=2;AN=2;DP4=0,0,4,11;MQ=25	GT:PL	1/1:179,45,0
13	38457413	.	T	C	152	.	DP=15;VDB=0.0157312;SGB=-0.680642;MQSB=0.7;MQ0F=0;AC=2;AN=2;DP4=0,0,2,10;MQ=28	GT:PL	1/1:179,36,0
15	41996935	.	T	C	152	.	DP=15;VDB=0.000275866;SGB=-0.683931;MQSB=1;MQ0F=0;AC=2;AN=2;DP4=0,0,1,12;MQ=33	GT:PL	1/1:179,39,0
18	436203	.	A	C	152	.	DP=15;VDB=1.94447e-08;SGB=-0.688148;MQ0F=0;AC=2;AN=2;DP4=0,0,0,15;MQ=37	GT:PL	1/1:179,45,0
18	21925203	.	G	A	152	.	DP=15;VDB=2.08245e-05;SGB=-0.670168;MQSB=1;MQ0F=0;AC=2;AN=2;DP4=0,0,9,1;MQ=34	GT:PL	1/1:179,30,0
19	4131167	.	C	A	152	.	DP=15;VDB=3.28927e-05;SGB=-0.683931;MQSB=0.275467;MQ0F=0;AC=2;AN=2;DP4=0,0,3,10;MQ=24	GT:PL	1/1:179,39,0
19	40978251	.	C	T	152	.	DP=15;VDB=0.00013894;SGB=-0.670168;MQSB=1;MQ0F=0;AC=2;AN=2;DP4=0,0,8,2;MQ=37	GT:PL	1/1:179,30,0
2	30572883	.	T	G	152	.	DP=15;VDB=1.03015e-05;SGB=-0.670168;MQSB=0.857112;MQ0F=0;AC=2;AN=2;DP4=0,0,5,5;MQ=26	GT:PL	1/1:179,30,0
23	16728105	.	G	A	152	.	DP=15;VDB=0.0007302;SGB=-0.686358;RPB=1;MQB=1;MQSB=0.91051;BQB=1;MQ0F=0;AC=2;AN=2;DP4=1,0,2,12;MQ=30	GT:PL	1/1:179,28,0
23	18193448	.	T	G	152	.	DP=15;VDB=0.000203961;SGB=-0.688148;MQSB=0.846154;MQ0F=0;AC=2;AN=2;DP4=0,0,13,2;MQ=26	GT:PL	1/1:179,45,0
24	39795500	.	C	G	152	.	DP=15;VDB=0.000406095;SGB=-0.688148;MQSB=0.785785;MQ0F=0.333333;AC=2;AN=2;DP4=0,0,8,7;MQ=17	GT:PL	1/1:179,45,0
25	736594	.	C	T	152	.	DP=15;VDB=7.76209e-06;SGB=-0.683931;MQSB=0.636364;MQ0F=0;AC=2;AN=2;DP4=0,0,11,2;MQ=33	GT:PL	1/1:179,39,0
3	47853230	.	T	C	152	.	DP=15;VDB=4.61687e-05;SGB=-0.688148;MQSB=0.576923;MQ0F=0;AC=2;AN=2;DP4=0,0,2,13;MQ=26	GT:PL	1/1:179,45,0
6	49743638	.	G	C	152	.	DP=15;VDB=0.0012482;SGB=-0.688148;MQ0F=0;AC=2;AN=2;DP4=0,0,15,0;MQ=34	GT:PL	1/1:179,45,0
KN150405.1	5770	.	A	T	152	.	DP=15;VDB=8.62878e-08;SGB=-0.680642;MQSB=0.7;MQ0F=0;AC=2;AN=2;DP4=0,0,2,10;MQ=28	GT:PL	1/1:179,36,0
11	38757218	.	A	G	153	.	DP=15;VDB=0.00599142;SGB=-0.688148;MQSB=1;MQ0F=0;AC=2;AN=2;DP4=0,0,1,14;MQ=29	GT:PL	1/1:180,45,0
13	19166085	.	T	G	153	.	DP=15;VDB=6.39935e-05;SGB=-0.683931;MQSB=0.953497;MQ0F=0;AC=2;AN=2;DP4=0,0,9,4;MQ=25	GT:PL	1/1:180,39,0
14	41011410	.	A	T	153	.	DP=15;VDB=1.43062e-07;SGB=-0.680642;MQSB=1;MQ0F=0;AC=2;AN=2;DP4=0,0,8,4;MQ=25	GT:PL	1/1:180,36,0
17	24866511	.	G	A	153	.	DP=15;VDB=1.93647e-07;SGB=-0.680642;MQSB=1;MQ0F=0;AC=2;AN=2;DP4=0,0,8,4;MQ=25	GT:PL	1/1:180,36,0
21	20879468	.	T	C	153	.	DP=15;VDB=3.55536e-07;SGB=-0.683931;MQSB=0.944459;MQ0F=0;AC=2;AN=2;DP4=0,0,3,10;MQ=24	GT:PL	1/1:180,39,0
25	23474078	.	G	A	153	.	DP=15;VDB=0.000542704;SGB=-0.688148;MQSB=0.653846;MQ0F=0;AC=2;AN=2;DP4=0,0,2,13;MQ=27	GT:PL	1/1:180,45,0
4	13417957	.	T	C	153	.	DP=15;VDB=9.50351e-05;SGB=-0.686358;MQSB=1;MQ0F=0;AC=2;AN=2;DP4=0,0,3,11;MQ=25	GT:PL	1/1:180,42,0
4	13422570	.	T	A	153	.	DP=15;VDB=0.419688;SGB=-0.686358;MQSB=0.298197;MQ0F=0;AC=2;AN=2;DP4=0,0,4,10;MQ=29	GT:PL	1/1:180,42,0
5	21435604	.	T	G	153	.	DP=15;VDB=2.26006e-08;SGB=-0.683931;MQ0F=0;AC=2;AN=2;DP4=0,0,0,13;MQ=37	GT:PL	1/1:180,39,0
7	38482329	.	G	A	153	.	DP=15;VDB=9.90807e-05;SGB=-0.676189;MQSB=0.924449;MQ0F=0;AC=2;AN=2;DP4=0,0,4,7;MQ=32	GT:PL	1/1:180,33,0
1	28912969	.	A	G	154	.	DP=15;VDB=7.81265e-08;SGB=-0.688148;MQSB=0.576923;MQ0F=0;AC=2;AN=2;DP4=0,0,2,13;MQ=26	GT:PL	1/1:181,45,0
1	31960658	.	A	G	154	.	DP=15;VDB=1.58151e-06;SGB=-0.686358;MQ0F=0;AC=2;AN=2;DP4=0,0,0,14;MQ=37	GT:PL	1/1:181,42,0
14	26990812	.	T	G	154	.	DP=15;VDB=5.07731e-06;SGB=-0.688148;MQSB=0.576923;MQ0F=0;AC=2;AN=2;DP4=0,0,13,2;MQ=26	GT:PL	1/1:181,45,0
14	26990815	.	G	C	154	.	DP=15;VDB=5.07731e-06;SGB=-0.688148;MQSB=0.576923;MQ0F=0;AC=2;AN=2;DP4=0,0,13,2;MQ=26	GT:PL	1/1:181,45,0
15	6196439	.	G	A	154	.	DP=15;VDB=3.00523e-06;SGB=-0.680642;MQSB=0.8;MQ0F=0;AC=2;AN=2;DP4=0,0,2,10;MQ=27	GT:PL	1/1:181,36,0
15	19732673	.	G	C	154	.	DP=15;VDB=0.00695118;SGB=-0.686358;MQSB=1;MQ0F=0;AC=2;AN=2;DP4=0,0,11,3;MQ=25	GT:PL	1/1:181,42,0
16	11313141	.	G	A	154	.	DP=15;VDB=6.47126e-07;SGB=-0.683931;MQSB=1;MQ0F=0;AC=2;AN=2;DP4=0,0,4,9;MQ=25	GT:PL	1/1:181,39,0
18	29029383	.	C	G	154	.	DP=15;VDB=0.147748;SGB=-0.688148;MQSB=0.846154;MQ0F=0;AC=2;AN=2;DP4=0,0,13,2;MQ=26	GT:PL	1/1:181,45,0
19	6157779	.	A	G	154	.	DP=15;VDB=0.000211461;SGB=-0.688148;MQSB=0.923077;MQ0F=0;AC=2;AN=2;DP4=0,0,2,13;MQ=25	GT:PL	1/1:181,45,0
20	43236334	.	G	A	154	.	DP=15;VDB=0.000237494;SGB=-0.683931;RPB=1;MQB=1;MQSB=0.0391639;BQB=1;MQ0F=0;AC=2;AN=2;DP4=1,0,9,4;MQ=32	GT:PL	1/1:181,8,0
25	17237617	.	T	C	154	.	DP=15;VDB=1.96177e-06;SGB=-0.686358;MQSB=1;MQ0F=0;AC=2;AN=2;DP4=0,0,1,13;MQ=30	GT:PL	1/1:181,42,0
3	48162187	.	G	A	154	.	DP=15;VDB=0.711884;SGB=-0.688148;MQSB=0.976835;MQ0F=0;AC=2;AN=2;DP4=0,0,12,3;MQ=25	GT:PL	1/1:181,45,0
3	52745810	.	C	G	154	.	DP=15;VDB=2.9229e-05;SGB=-0.662043;MQSB=1;MQ0F=0;AC=2;AN=2;DP4=0,0,1,8;MQ=35	GT:PL	1/1:181,27,0
8	4553516	.	A	G	154	.	DP=15;VDB=0.0202336;SGB=-0.686358;RPB=1;MQB=1;MQSB=0.872525;BQB=1;MQ0F=0;AC=2;AN=2;DP4=0,1,4,10;MQ=26	GT:PL	1/1:181,15,0
10	37308221	.	A	G	155	.	DP=15;VDB=0.000294018;SGB=-0.683931;MQSB=0.909091;MQ0F=0;AC=2;AN=2;DP4=0,0,2,11;MQ=25	GT:PL	1/1:182,39,0
11	22670736	.	G	T	155	.	DP=15;VDB=6.86147e-08;SGB=-0.688148;MQ0F=0;AC=2;AN=2;DP4=0,0,15,0;MQ=34	GT:PL	1/1:182,45,0
12	22450000	.	C	A	155	.	DP=15;VDB=1.84193e-07;SGB=-0.683931;MQSB=0.996435;MQ0F=0;AC=2;AN=2;DP4=0,0,3,10;MQ=28	GT:PL	1/1:182,39,0
16	21104863	.	G	A	155	.	DP=15;VDB=0.000974753;SGB=-0.688148;MQSB=0.976835;MQ0F=0;AC=2;AN=2;DP4=0,0,12,3;MQ=25	GT:PL	1/1:182,45,0
17	15425935	.	C	T	155	.	DP=15;VDB=2.31663e-06;SGB=-0.686358;MQSB=1;MQ0F=0;AC=2;AN=2;DP4=0,0,10,4;MQ=25	GT:PL	1/1:182,42,0
17	18997929	.	T	C	155	.	DP=15;VDB=0.0135763;SGB=-0.688148;MQSB=0.91051;MQ0F=0;AC=2;AN=2;DP4=0,0,12,3;MQ=26	GT:PL	1/1:182,45,0
17	24613943	.	A	T	155	.	DP=15;VDB=4.43338e-05;SGB=-0.680642;MQSB=1;MQ0F=0;AC=2;AN=2;DP4=0,0,11,1;MQ=30	GT:PL	1/1:182,36,0
18	25821698	.	G	A	155	.	DP=15;VDB=1.74774e-07;SGB=-0.688148;MQSB=1;MQ0F=0;AC=2;AN=2;DP4=0,0,10,5;MQ=25	GT:PL	1/1:182,45,0
2	9914810	.	A	G	155	.	DP=15;VDB=4.39462e-05;SGB=-0.676189;MQSB=0.924449;MQ0F=0;AC=2;AN=2;DP4=0,0,4,7;MQ=28	GT:PL	1/1:182,33,0
21	18977943	.	G	A	155	.	DP=15;VDB=0.648825;SGB=-0.688148;MQSB=1;MQ0F=0;AC=2;AN=2;DP4=0,0,11,4;MQ=25	GT:PL	1/1:182,45,0
23	10315018	.	G	A	155	.	DP=15;VDB=5.44898e-05;SGB=-0.676189;MQSB=0.979382;MQ0F=0;AC=2;AN=2;DP4=0,0,8,3;MQ=28	GT:PL	1/1:182,33,0
24	9151112	.	G	A	155	.	DP=15;VDB=0.000857235;SGB=-0.683931;MQSB=0.961166;MQ0F=0;AC=2;AN=2;DP4=0,0,6,7;MQ=25	GT:PL	1/1:182,39,0
3	47853203	.	A	G	155	.	DP=15;VDB=9.61228e-07;SGB=-0.686358;MQSB=0.583333;MQ0F=0;AC=2;AN=2;DP4=0,0,2,12;MQ=26	GT:PL	1/1:182,42,0
5	28694707	.	A	T	155	.	DP=15;VDB=7.81262e-08;SGB=-0.688148;MQSB=1;MQ0F=0;AC=2;AN=2;DP4=0,0,1,14;MQ=33	GT:PL	1/1:182,45,0
8	20471927	.	T	G	155	.	DP=15;VDB=5.44897e-05;SGB=-0.676189;MQSB=0.0297172;MQ0F=0;AC=2;AN=2;DP4=0,0,5,6;MQ=31	GT:PL	1/1:182,33,0
8	22737186	.	G	A	155	.	DP=15;VDB=4.54544e-06;SGB=-0.688148;MQ0F=0;AC=2;AN=2;DP4=0,0,0,15;MQ=33	GT:PL	1/1:182,45,0
8	23596076	.	A	G	155	.	DP=15;VDB=6.49757e-07;SGB=-0.676189;RPB=1;MQB=1;MQSB=0.793923;BQB=1;MQ0F=0;AC=2;AN=2;DP4=1,0,3,8;MQ=32	GT:PL	1/1:182,2,0
8	28328615	.	T	G	155	.	DP=15;VDB=1.30268e-07;SGB=-0.686358;MQSB=0.875173;MQ0F=0;AC=2;AN=2;DP4=0,0,6,8;MQ=25	GT:PL	1/1:182,42,0
1	1575621	.	C	T	156	.	DP=15;VDB=0.00193893;SGB=-0.686358;MQSB=0.99005;MQ0F=0;AC=2;AN=2;DP4=0,0,10,4;MQ=27	GT:PL	1/1:183,42,0
1	38073689	.	G	T	156	.	DP=15;VDB=0.00222306;SGB=-0.688148;MQSB=0.923077;MQ0F=0;AC=2;AN=2;DP4=0,0,2,13;MQ=25	GT:PL	1/1:183,45,0
12	38388963	.	C	A	156	.	DP=15;VDB=3.66668e-05;SGB=-0.683931;MQSB=0.818182;MQ0F=0;AC=2;AN=2;DP4=0,0,11,2;MQ=26	GT:PL	1/1:183,39,0
13	24750992	.	T	C	156	.	DP=15;VDB=0.000460955;SGB=-0.680642;MQSB=0.382304;MQ0F=0;AC=2;AN=2;DP4=0,0,9,3;MQ=32	GT:PL	1/1:183,36,0
14	26990806	.	C	T	156	.	DP=15;VDB=4.44565e-06;SGB=-0.688148;MQSB=0.576923;MQ0F=0;AC=2;AN=2;DP4=0,0,13,2;MQ=26	GT:PL	1/1:183,45,0
15	31084574	.	C	A	156	.	DP=15;VDB=0.00166557;SGB=-0.688148;MQSB=0.976835;MQ0F=0;AC=2;AN=2;DP4=0,0,12,3;MQ=25	GT:PL	1/1:183,45,0
15	32864849	.	C	T	156	.	DP=15;VDB=1.28466e-07;SGB=-0.680642;MQSB=1;MQ0F=0;AC=2;AN=2;DP4=0,0,3,9;MQ=25	GT:PL	1/1:183,36,0
16	13094320	.	A	T	156	.	DP=15;VDB=8.17331e-08;SGB=-0.676189;MQSB=0.950952;MQ0F=0;AC=2;AN=2;DP4=0,0,6,5;MQ=25	GT:PL	1/1:183,33,0
16	36088896	.	A	G	156	.	DP=15;VDB=1.30593e-07;SGB=-0.688148;MQSB=0.872525;MQ0F=0;AC=2;AN=2;DP4=0,0,11,4;MQ=26	GT:PL	1/1:183,45,0
17	24613944	.	T	C	156	.	DP=15;VDB=6.71001e-05;SGB=-0.680642;MQSB=1;MQ0F=0;AC=2;AN=2;DP4=0,0,11,1;MQ=30	GT:PL	1/1:183,36,0
18	14764103	.	T	C	156	.	DP=15;VDB=6.48889e-06;SGB=-0.686358;MQSB=1;MQ0F=0;AC=2;AN=2;DP4=0,0,3,11;MQ=25	GT:PL	1/1:183,42,0
18	34665982	.	C	A	156	.	DP=15;VDB=0.000423952;SGB=-0.688148;MQ0F=0;AC=2;AN=2;DP4=0,0,0,15;MQ=33	GT:PL	1/1:183,45,0
18	34665983	.	A	C	156	.	DP=15;VDB=0.000423952;SGB=-0.688148;MQ0F=0;AC=2;AN=2;DP4=0,0,0,15;MQ=33	GT:PL	1/1:183,45,0
2	19078757	.	C	T	156	.	DP=15;VDB=0.792993;SGB=-0.688148;MQSB=1;MQ0F=0.0666667;AC=2;AN=2;DP4=0,0,1,14;MQ=29	GT:PL	1/1:183,45,0
2	26808509	.	T	C	156	.	DP=15;VDB=2.43162e-05;SGB=-0.676189;MQSB=0.950952;MQ0F=0;AC=2;AN=2;DP4=0,0,6,5;MQ=25	GT:PL	1/1:183,33,0
24	27799589	.	G	A	156	.	DP=15;VDB=1.13396e-05;SGB=-0.686358;MQSB=0.416667;MQ0F=0;AC=2;AN=2;DP4=0,0,2,12;MQ=31	GT:PL	1/1:183,42,0
24	28607981	.	C	G	156	.	DP=15;VDB=9.123e-08;SGB=-0.688148;MQ0F=0;AC=2;AN=2;DP4=0,0,15,0;MQ=33	GT:PL	1/1:183,45,0
24	39795514	.	T	A	156	.	DP=15;VDB=0.00104024;SGB=-0.686358;MQSB=0.885987;MQ0F=0.333333;AC=2;AN=2;DP4=0,0,7,7;MQ=19	GT:PL	1/1:183,42,0
3	28619265	.	C	T	156	.	DP=15;VDB=0.00011554;SGB=-0.686358;RPB=1;MQB=1;MQSB=1;BQB=1;MQ0F=0;AC=2;AN=2;DP4=1,0,8,6;MQ=25	GT:PL	1/1:183,20,0
5	22745112	.	C	T	156	.	DP=15;VDB=0.000131023;SGB=-0.686358;MQSB=0.913931;MQ0F=0;AC=2;AN=2;DP4=0,0,10,4;MQ=26	GT:PL	1/1:183,42,0
5	42327183	.	A	T	156	.	DP=15;VDB=2.27019e-07;SGB=-0.680642;MQSB=0.0249144;MQ0F=0;AC=2;AN=2;DP4=0,0,4,8;MQ=29	GT:PL	1/1:183,36,0
8	30579768	.	A	C	156	.	DP=15;VDB=9.00613e-08;SGB=-0.688148;MQ0F=0;AC=2;AN=2;DP4=0,0,0,15;MQ=33	GT:PL	1/1:183,45,0
9	20685927	.	T	C	156	.	DP=15;VDB=8.74912e-07;SGB=-0.683931;MQSB=1;MQ0F=0;AC=2;AN=2;DP4=0,0,9,4;MQ=25	GT:PL	1/1:183,39,0
10	27010326	.	G	T	157	.	DP=15;VDB=0.000102562;SGB=-0.683931;MQSB=0.681818;MQ0F=0;AC=2;AN=2;DP4=0,0,11,2;MQ=27	GT:PL	1/1:184,39,0
11	14731410	.	A	G	157	.	DP=15;VDB=0.00281026;SGB=-0.686358;MQSB=0.896649;MQ0F=0;AC=2;AN=2;DP4=0,0,11,3;MQ=26	GT:PL	1/1:184,42,0
14	8665013	.	G	A	157	.	DP=15;VDB=5.44056e-08;SGB=-0.683931;MQSB=0.826565;MQ0F=0;AC=2;AN=2;DP4=0,0,9,4;MQ=35	GT:PL	1/1:184,39,0
17	15425934	.	G	A	157	.	DP=15;VDB=2.53079e-06;SGB=-0.683931;MQSB=1;MQ0F=0;AC=2;AN=2;DP4=0,0,9,4;MQ=25	GT:PL	1/1:184,39,0
18	436204	.	A	G	157	.	DP=15;VDB=2.13744e-08;SGB=-0.688148;MQ0F=0;AC=2;AN=2;DP4=0,0,0,15;MQ=37	GT:PL	1/1:184,45,0
2	19078760	.	T	G	157	.	DP=15;VDB=0.804403;SGB=-0.688148;MQSB=1;MQ0F=0.0666667;AC=2;AN=2;DP4=0,0,1,14;MQ=29	GT:PL	1/1:184,45,0
20	51309677	.	G	A	157	.	DP=15;VDB=6.15738e-07;SGB=-0.686358;MQSB=0.612626;MQ0F=0;AC=2;AN=2;DP4=0,0,10,4;MQ=31	GT:PL	1/1:184,42,0
22	16471632	.	C	T	157	.	DP=15;VDB=3.03328e-05;SGB=-0.688148;MQSB=0.653846;MQ0F=0;AC=2;AN=2;DP4=0,0,13,2;MQ=27	GT:PL	1/1:184,45,0
24	8348772	.	T	C	157	.	DP=15;VDB=0.0007302;SGB=-0.686358;MQ0F=0;AC=2;AN=2;DP4=0,0,14,0;MQ=37	GT:PL	1/1:184,42,0
24	29932597	.	C	A	157	.	DP=15;VDB=4.49862e-07;SGB=-0.683931;MQSB=1;MQ0F=0;AC=2;AN=2;DP4=0,0,4,9;MQ=25	GT:PL	1/1:184,39,0
3	51835319	.	G	T	157	.	DP=15;VDB=0.000156575;SGB=-0.688148;MQSB=0.989637;MQ0F=0;AC=2;AN=2;DP4=0,0,12,3;MQ=25	GT:PL	1/1:184,45,0
4	11808050	.	T	C	157	.	DP=15;VDB=1.48543e-05;SGB=-0.680642;RPB=1;MQB=1;MQSB=0.976181;BQB=1;MQ0F=0;AC=2;AN=2;DP4=1,0,7,5;MQ=26	GT:PL	1/1:184,22,0
5	14033541	.	T	C	157	.	DP=15;VDB=0.00037052;SGB=-0.683931;MQSB=1;MQ0F=0;AC=2;AN=2;DP4=0,0,12,1;MQ=31	GT:PL	1/1:184,39,0
5	40885800	.	C	T	157	.	DP=15;VDB=0.00108178;SGB=-0.683931;MQSB=0.953497;MQ0F=0;AC=2;AN=2;DP4=0,0,9,4;MQ=25	GT:PL	1/1:184,39,0
6	37818337	.	C	T	157	.	DP=15;VDB=0.00514104;SGB=-0.686358;MQSB=0.960789;MQ0F=0;AC=2;AN=2;DP4=0,0,10,4;MQ=25	GT:PL	1/1:184,42,0
7	1853421	.	T	C	157	.	DP=15;VDB=0.0197544;SGB=-0.686358;MQSB=0.77718;MQ0F=0.0666667;AC=2;AN=2;DP4=0,0,6,8;MQ=22	GT:PL	1/1:184,42,0
7	34201860	.	G	A	157	.	DP=15;VDB=0.00818903;SGB=-0.686358;MQSB=0.875173;MQ0F=0.0666667;AC=2;AN=2;DP4=0,0,6,8;MQ=23	GT:PL	1/1:184,42,0
7	41477553	.	G	C	157	.	DP=15;VDB=1.93198e-05;SGB=-0.686358;MQ0F=0;AC=2;AN=2;DP4=0,0,14,0;MQ=37	GT:PL	1/1:184,42,0
7	51890074	.	T	G	157	.	DP=15;VDB=3.77151e-07;SGB=-0.683931;MQSB=1;MQ0F=0;AC=2;AN=2;DP4=0,0,9,4;MQ=25	GT:PL	1/1:184,39,0
7	60223019	.	A	T	157	.	DP=15;VDB=1.00678e-05;SGB=-0.688148;MQSB=1;MQ0F=0;AC=2;AN=2;DP4=0,0,14,1;MQ=33	GT:PL	1/1:184,45,0
8	26391189	.	C	A	157	.	DP=15;VDB=6.73934e-07;SGB=-0.680642;MQSB=0.1;MQ0F=0;AC=2;AN=2;DP4=0,0,2,10;MQ=28	GT:PL	1/1:184,36,0
9	17998798	.	T	C	157	.	DP=15;VDB=2.52182e-05;SGB=-0.686358;MQSB=0.105399;MQ0F=0;AC=2;AN=2;DP4=0,0,10,4;MQ=27	GT:PL	1/1:184,42,0
9	22977255	.	C	T	157	.	DP=15;VDB=0.000106884;SGB=-0.686358;RPB=1;MQB=1;MQSB=0.356561;BQB=1;MQ0F=0;AC=2;AN=2;DP4=0,1,4,10;MQ=26	GT:PL	1/1:184,30,0
11	25957714	.	G	A	158	.	DP=15;VDB=3.8502e-08;SGB=-0.688148;MQSB=1;MQ0F=0;AC=2;AN=2;DP4=0,0,1,14;MQ=27	GT:PL	1/1:185,45,0
11	25957732	.	T	C	158	.	DP=15;VDB=1.74459e-08;SGB=-0.688148;MQSB=1;MQ0F=0;AC=2;AN=2;DP4=0,0,1,14;MQ=27	GT:PL	1/1:185,45,0
[truncated: 119,449 more rows]

## Sheet: summer_against_denovo
Supplementary file 9: Single nucleotide polymorphism identified form summer and winter samples against danio rerio genome and de novo transcriptome assembly of rohu
[truncated: 45,099 more rows]

[truncated: 1 more sheets: winter_against_denovo]
