# Supplementary material for: Revelation of candidate genes and molecular mechanism of reproductive seasonality in female rohu (Labeo rohita Ham.) by RNA sequencing
Source: BMC Genomics. 2021 Sep 22;22:685. doi: 10.1186/s12864-021-08001-6 (PMC8456608; doi:10.1186/s12864-021-08001-6)
Supplement: Supplementary file 11 — Additional file 11. [file 12864_2021_8001_MOESM11_ESM.xlsx]

## Sheet: Title and Author details
Revelation of candidate genes and molecular mechanism of reproductive seasonality in female rohu (Labeo rohita Ham) by RNA sequencing
Sarika Jaiswal1#, Samiran Nandi2#*, Mir Asif Iquebal1, Rahul Singh Jasrotia1, Sunita Patra2, Gayatri Mishra2, Uday Kumar Udit2, Dinesh Kumar Sahu2, U.B. Angadi1, Prem Kumar Meher2, Padmanav Routray2, Jitendra Kumar Sundaray2, Dhananjay Kumar Verma2, Paramananda Das2, Pallipuram Jayasankar2, Anil Rai1 and Dinesh Kumar1*
1Centre for Agricultural Bioinformatics, ICAR-Indian Agricultural Statistics Research Institute, New Delhi
2ICAR- Central Institute of Freshwater Aquaculture, Bhubaneswar, Odhisa
*Joint Corresponding Author
Dinesh Kumar (dinesh.kumar@icar.gov.in); Samiran Nandi (eurekhain@yahoo.co.in)
#Authors Contributed Equally

## Sheet: Primer Information
Supplementary file 11: qRT-PCR analysis of randomly selected rohu transcripts
							Expression
Sl. No.	Contig ID	Forward	Tm	Reverse	Tm	Product Size	RNA-Seq	qPCR	Description	Function	Reference
1	c145183_g1_i1	GCATCCCTCTGAGTCACAGCA	58.9	GTATCGGCTGCTTGGTTGGC	59	146	Upregulated	Upregulated	Isotocin-Neurophysin	They are produced in neurosecretory neurons in the hypothalamus enabling sensing mechanism of day length and synchronisation of reproductive seasonality in fish.	https://doi.org/10.3389/fmars.2020.00610
2	c118807_g1_i1	GACAGGAAGCCCTCAGGCAA	59	ACTGCCTTCTGATGCCTGCT	58.4	170	Upregulated	Upregulated	Complexin/Synaphin gene	Complexin acts as both an inhibitor and a facilitator of synaptic vesicle fusion and neurotransmitter release in hypothalamic pathways and modulates release of LH hormone in fish	https://journals.plos.org/plosone/article?id=10.1371/journal.pone.0012338
3	c138904_g4_i1	TTCCTCAGGGCTCAATGCCA	58.4	GTGGGTTACGGCGAGATCGT	59.5	173	Upregulated	Upregulated	Estrogen Receptor Beta	Differential expression of this gene in seasonal spawning fish is reported Bridging the Gap From Screening Assays to Estrogenic Effects in Fish: Potential Roles of Multiple Estrogen Receptor Subtypes	https://pubs.acs.org/doi/10.1021/es404093n
4	c130933_g5_i1	TCCCAATGCTGGACTGACCTG	58.9	CGAGTCATTCGCCGCAAATCT	58.3	163	Upregulated	Upregulated	ATP1A1 (Sodium Potassium-transporting atpase subunit alpha-1)	Differential expression of this gene is reported in seasonal reproductive behaviour for mediating seasonal changes in behavioral, morphological and physiological traits and the ecological context. Interaction of Rearing Environment and Reproductive Tactic on Gene Expression Profiles in Atlantic Salmon	https://academic.oup.com/jhered/article/96/3/261/2187585
5	c70457_g1_i1	TGTGCACAGTCACAGAGGCA	58.9	AGGCTCCAGAGAGGATGTGC	59.2	156	Upregulated	Upregulated	RBP1 (Retinol Binding Protein 1)	Retinals are associated with vitellogenin which is internalized by oocytes during vitellogenesis. Up regulation of this gene mediates the transport of carotenoids, retinals and retinols that are utilized during embryonic development, after fertilization. Modulating role for RBP in follicular development has been reported in Rainbow trout. Carotenoid and retinoid transport to fish oocytes and eggs…	https://pubmed.ncbi.nlm.nih.gov/14585315/
6	c107460_g1_i4	GGCTCTGTCCAGAGGTGCTT	58.3	AAAGGCCAGCCCTTCTTCCT	58.8	176	Upregulated	Upregulated	Myelin Basic Protein (MBP)	This gene mediates adaptive response in liver and brain of fish with respect to environment stimuli. Fish biomarkers from a different perspective: evidence of adaptive strategy of Abramis brama (L.) to chemical stress	https://enveurope.springeropen.com/articles/10.1186/s12302-020-00316-7
7	c140017_g1_i4	TGATGGTGGCGCTGTGTTTG	58.8	AGAGAGCGCTAGCGGAACAG	59	148	Upregulated	Downregulated	AKAP-9(A-kinase anchor protein 9 )	AKAP-9 has been reported to be involved in modulation of ovarian function with respect to environmental stimuli in fish Hypoxia Causes Transgenerational Impairment of Ovarian Development and Hatching Success in Fish	https://pubs.acs.org/doi/10.1021/acs.est.8b07250
8	c98416_g1_i1	TTTCCCATGGGCCTCTGCTC	59.19	GTGATGCCCAGCAGACAGGA	59.2	108	Upregulated	Upregulated	CYB561 (Cytochrome b561)	Mediates redox regulation of the circadian clock for gonadal development in fish Hypoxia-inducible transcription factors in fish: expression, function and interconnection with the circadian clock	https://journals.biologists.com/jeb/article/221/13/jeb163709/33750/Hypoxia-inducible-transcription-factors-in-fish
9	c130494_g1_i1	CCAGAGCGGCACCAACAATG	59.7	ACCGACAAGCTTACCCTCAACA	59.6	136	Upregulated	Downregulated	LAMP2 (lysosome-associated membrane glycoprotein 2)	Chaperone-Mediated Autophagy in the Light of Evolution: Insight from Fish Mediates alteration in carbohydrate and fat metabolisms in fish with respect to seasonal changes in fish.	https://academic.oup.com/mbe/article/37/10/2887/5841670?login=true
10	c137480_g2_i4	GCGCAGACACTCAACGGTTT	58.9	ACCCAGCGAAGAGGATCACG	59	110	Upregulated	Downregulated	KCC2A (Calcium/calmodulin-dependent protein kinase 2A)	This gene mediates neuroendocrine mediated reproductive seasonality in fish Defining Global Neuroendocrine Gene Expression Patterns Associated with Reproductive Seasonality in Fish	https://journals.plos.org/plosone/article?id=10.1371/journal.pone.0005816
11	c56675_g1_i1	TCCCACACCTCCACCTTTAGACT	52	ATGCATGCCACCAACCTGTCTG	56	180	Upregulated	Upregulated	novel protein
12	c50994_g1_i1	AAGAGTTGGTGTCTGGTCATGGT	58	CCACGGTCGAACCATCTGGA	58	141	Upregulated	Upregulated	CDC20 gene (cell division cycle20)	This gene has been reported to mediate gonadal development in Zebra fish Global proteomics analysis of testis and ovary in adult zebrafish (Danio rerio)	https://link.springer.com/article/10.1007/s10695-010-9464-x
13	c139445_g1_i2	CAGGCACGAATACCCTCGGT	59	CGGACCTAGAGGTCGTGCAG	58.8	135	Upregulated	Upregulated	cell division protein	Hub gene in fish gonad mediating seasonal reproduction Transcriptomic profiling reveals molecular regulation of seasonal reproduction in Tibetan highland fish, Gymnocypris przewalskii	https://bmcgenomics.biomedcentral.com/articles/10.1186/s12864-018-5358-6
14	c94821_g1_i1	CCGCGTGGCCCTGTGGAGA	60	ATTTCACAGTTTTGGCCAGTCA	58	174	Upregulated	Upregulated	oogenesis-related protein	Controls dynamic processes associated with oogenesis like formation of an egg by differentiation of germ cells into oogonia to release of ova during spawning Oogenesis in teleosts: How fish eggs are formed	https://www.sciencedirect.com/science/article/pii/S0016648009002317?via%3Dihub
15	c97721_g1_i1	AGCAGCGAGAGCGAGAGAAG	58	GATGCTGCTGGGCAGGTC	61	140	Upregulated	Upregulated	vasa	This gene is involved in seasonal maturation of gonads in fish Characterization of vasa in the gonads of different ploidy fish	https://pubmed.ncbi.nlm.nih.gov/26275938/
16	c140745_g3_i2	CCAAGCATCGCGTCATCGG	59.2	CCGCTCAGCTTCCAGGTCACGT	58.9	149	Upregulated	Upregulated	LDHC (L-lactate dehydrogenase C chain)	Metabolic organization of liver during spawning migration of sockeye salmon	https://journals.physiology.org/doi/abs/10.1152/ajpregu.1983.245.6.R827
17	c137581_g4_i7	CCCGTTGGCCCCTGTCTGTAT	56	CCAAAGCAGCGAGTGATGACGTG	58	120	Upregulated	Upregulated	TFCP2L1 (transcription factor cp2-like protein 1)	Mediates the glucose metabolism in liver for glycogenesis in fish RNA-seq Analysis of Early Hepatic Response to Handling and Confinement Stress in Rainbow Trout	https://journals.plos.org/plosone/article?id=10.1371/journal.pone.0088492
18	c140504_g1_i1	GGCTTCTTCTGCCACTCAAG	60	GTTTTCCCGTCATTGCGTAT	59.6	136	Upregulated	Upregulated	GSTs (glutathione s-transferase a-like)	This gene is involved in ovary maturation in fish Nile Tilapia Glutathione and its related enzymes in the gonad of Nile Tilapia (Oreochromis niloticus)	https://link.springer.com/article/10.1007/s10695-015-0143-9
19	c118321_g1_i1	GTCACCTACCCGCACAGAGT	58.8	ACAAGGGCAACAAGATCCAC	59.1	143	Upregulated	Upregulated	ALC (Probable allantoicase)	This gene is involved in urea metabolism in liver of the fish. Multi-tissue RNA-seq and transcriptome characterization of the spiny dogfish shark (Squalus acanthias) provides a molecular tool for biological research and reveals new genes involved in osmoregulation	https://journals.plos.org/plosone/article?id=10.1371/journal.pone.0182756
20	c152122_g1_i1	TTGCTAGGCCCAGTCAGGGA	58.6	GCCACGCTGTCAGAAGGTCT	59.2	113	Upregulated	Upregulated	Zona Pellucida (ZP) protein genes	A developing oocyte is surrounded by zona pellucida (ZP) proteins which is synthesised in ovary and liver both, mediating reproductive seasonality in fish Molecular Characterization and Expression Pattern of Zona Pellucida Proteins in Gilthead Seabream (Sparus aurata)	https://academic.oup.com/biolreprod/article/75/5/717/2629034
	House Keeping Gene
	Beta actin	TTGGCAATGAGAGGTTCAGGT	60	TTGGCATACAGGTCCTTACGG	60	153
