# Supplementary material for: Revelation of candidate genes and molecular mechanism of reproductive seasonality in female rohu (Labeo rohita Ham.) by RNA sequencing
Source: BMC Genomics. 2021 Sep 22;22:685. doi: 10.1186/s12864-021-08001-6 (PMC8456608; doi:10.1186/s12864-021-08001-6)
Supplement: Supplementary file 12 — Additional file 12. [file 12864_2021_8001_MOESM12_ESM.xlsx]

## Sheet: Title and Author details
Revelation of candidate genes and molecular mechanism of reproductive seasonality in female rohu (Labeo rohita Ham) by RNA sequencing
Sarika Jaiswal1#, Samiran Nandi2#*, Mir Asif Iquebal1, Rahul Singh Jasrotia1, Sunita Patra2, Gayatri Mishra2, Uday Kumar Udit2, Dinesh Kumar Sahu2, U.B. Angadi1, Prem Kumar Meher2, Padmanav Routray2, Jitendra Kumar Sundaray2, Dhananjay Kumar Verma2, Paramananda Das2, Pallipuram Jayasankar2, Anil Rai1 and Dinesh Kumar1*
1Centre for Agricultural Bioinformatics, ICAR-Indian Agricultural Statistics Research Institute, New Delhi
2ICAR- Central Institute of Freshwater Aquaculture, Bhubaneswar, Odhisa
*Joint Corresponding Author
Dinesh Kumar (dinesh.kumar@icar.gov.in); Samiran Nandi (eurekhain@yahoo.co.in)
#Authors Contributed Equally

## Sheet: Biological clock genes
Supplementary file 12: Extent of conservation of 32 biological clock genes in 10 different species.
Petromyzon marinus
Gene name	Transcript ID	Description	Max score	Total score	Query cover	E value	Ident	Accession
Bmal2	c40542_g1_i1	Petromyzon marinus mitochondrion, complete genome	28.3	97.1	0.04	0.19	1	NC_001626.1
clock	c140208_g1_i2	Petromyzon marinus mitochondrion, complete genome	30.1	95.3	0.13	0.014	0.81	NC_001626.1
cry1	c119270_g1_i1	Petromyzon marinus mitochondrion, complete genome	24.7	74.2	0.01	3.6	1	NC_001626.1
cry2	c139756_g6_i2	Petromyzon marinus mitochondrion, complete genome	24.7	141	0.04	0.44	1	NC_001626.1
foxl2	c182996_g1_i1	Petromyzon marinus mitochondrion, complete genome	21.1	21.1	0.02	3.8	1	NC_001626.1
GNRH	c41995_g1_i1	Petromyzon marinus mitochondrion, complete genome	22.9	234	0.13	1.7	1	NC_001626.1
kisspeptin	c264441_g1_i1	Petromyzon marinus mitochondrion, complete genome	30.1	183	0.12	0.01	0.9	NC_001626.1
LH	c115345_g1_i3	Petromyzon marinus mitochondrion, complete genome	26.5	100	0.02	0.82	0.89	NC_001626.1
PER1	c136950_g1_i2	Petromyzon marinus mitochondrion, complete genome	28.3	129	0.01	0.27	1	NC_001626.1
Per2	c141821_g2_i2	Petromyzon marinus mitochondrion, complete genome	28.3	77.8	0.01	0.29	1	NC_001626.1
Per3	c134115_g4_i1	Petromyzon marinus mitochondrion, complete genome	24.7	202	0.07	0.78	1	NC_001626.1
esr1a	c138904_g5_i1	Petromyzon marinus mitochondrion, complete genome	33.7	246	0.17	0.001	0.95	NC_001626.1
PVR	c107071_g1_i3	Petromyzon marinus mitochondrion, complete genome	26.5	97.1	0.08	0.59	1	NC_001626.1
Bty	c110110_g1_i1	Petromyzon marinus mitochondrion, complete genome	26.5	141	0.05	0.35	0.94	NC_001626.1
wisp1	c93238_g1_i2	Petromyzon marinus mitochondrion, complete genome	26.5	245	0.06	0.25	1	NC_001626.1
mdka	c17810_g2_i1	Petromyzon marinus mitochondrion, complete genome	24.7	116	0.03	1.1	1	NC_001626.1
amh	c69635_g1_i1	Petromyzon marinus mitochondrion, complete genome	30.1	146	0.03	0.03	0.88	NC_001626.1
ependymin	c6059_g1_i1	Petromyzon marinus mitochondrion, complete genome	26.5	116	0.05	0.2	1	NC_001626.1
CaMK2	c66871_g1_i1	Petromyzon marinus mitochondrion, complete genome	24.7	47.7	0.07	1.5	0.77	NC_001626.1
ehmt1	c131410_g1_i7	Petromyzon marinus mitochondrion, complete genome	24.7	49.5	0	3.9	1	NC_001626.1
ehmt2	c137278_g1_i3	Petromyzon marinus mitochondrion, complete genome	22.9	67	0.05	1.3	1	NC_001626.1
racgap1	c135730_g1_i3	Petromyzon marinus mitochondrion, complete genome	28.3	146	0.04	0.16	1	NC_001626.1
fstl3	c248438_g1_i1	Petromyzon marinus mitochondrion, complete genome	22.9	68.8	0.01	4.7	1	NC_001626.1
fstl4	c107101_g1_i2	Petromyzon marinus mitochondrion, complete genome	22.9	91.7	0.02	3.2	0.93	NC_001626.1
fstl5	c67210_g1_i1	Petromyzon marinus mitochondrion, complete genome	24.7	70.6	0.03	2.6	0.89	NC_001626.1
prdm	c144556_g6_i6	Petromyzon marinus mitochondrion, complete genome	24.7	246	0.1	0.72	1	NC_001626.1
Otx	c83577_g1_i2	Petromyzon marinus mitochondrion, complete genome	24.7	176	0.11	0.43	1	NC_001626.1
Myc	c253808_g1_i1	Petromyzon marinus mitochondrion, complete genome	21.1	63.4	0.06	3.5	1	NC_001626.1
srebf1	c124452_g1_i1	Petromyzon marinus mitochondrion, complete genome	26.5	51.3	0	0.87	1	NC_001626.1
pac	c140661_g12_i1	Petromyzon marinus mitochondrion, complete genome	24.7	95.3	0.02	0.91	0.84	NC_001626.1
picalm	c131569_g2_i5	Petromyzon marinus mitochondrion, complete genome	22.9	137	0.02	7.7	0.93	NC_001626.1
aanat	c5174_g1_i1	Petromyzon marinus mitochondrion, complete genome	22.9	86.3	0.06	1.5	1	NC_001626.1
Rhincodon typus (whale shark)
Gene name	Transcript ID	Description	Max score	Total score	Query cover	E value	Ident	Accession
Bmal2	c67742_g1_i2	Rhincodon typus isolate Ralph unplaced genomic scaffold, ASM164234v2 tig00011876	105	340	0.37	2e-19	0.76	NW_018033399.1
clock	c112345_g1_i4	Rhincodon typus isolate Ralph unplaced genomic scaffold, ASM164234v2 tig00294469	109	200	0.24	3e-21	0.78	NW_018066396.1
cry1	c92068_g1_i1	Rhincodon typus isolate Ralph unplaced genomic scaffold, ASM164234v2 tig00311793	251	770	0.56	3e-63	0.78	NW_018075462.1
cry2	c39912_g1_i1	Rhincodon typus isolate Ralph unplaced genomic scaffold, ASM164234v2 tig00311793	210	436	0.49	1e-51	0.77	NW_018075462.1
foxl2	c182996_g1_i1	Rhincodon typus isolate Ralph unplaced genomic scaffold, ASM164234v2 tig00012972	183	183	0.32	9e-44	0.83	NW_018033908.1
GNRH	c129408_g1_i2	Rhincodon typus isolate Ralph unplaced genomic scaffold, ASM164234v2 tig00006239	149	149	0.18	3e-33	0.72	NW_018030665.1
kisspeptin	c264441_g1_i1	Rhincodon typus isolate Ralph unplaced genomic scaffold, ASM164234v2 tig00000176	42.8	42.8	0.04	0.28	0.91	NW_018027436.1
LH	c115345_g1_i3	Rhincodon typus isolate Ralph unplaced genomic scaffold, ASM164234v2 tig00000147	217	217	0.24	4e-53	0.67	NW_018027421.1
PER1	c136950_g1_i12	Rhincodon typus isolate Ralph unplaced genomic scaffold, ASM164234v2 tig00024266	75.2	191	0.08	4e-10	0.72	NW_018038979.1
Per2	c142406_g6_i6	Rhincodon typus isolate Ralph unplaced genomic scaffold, ASM164234v2 tig00024266	86	423	0.23	2e-13	0.83	NW_018038979.1
Per3	c134115_g4_i1	Rhincodon typus isolate Ralph unplaced genomic scaffold, ASM164234v2 tig00016897	46.4	46.4	0.02	0.043	0.89	NW_018035733.1
esr1a	c144452_g1_i9	Rhincodon typus isolate Ralph unplaced genomic scaffold, ASM164234v2 tig00303309	134	330	0.36	8e-29	0.83	NW_018071062.1
PVR	c66259_g1_i1	Rhincodon typus isolate Ralph unplaced genomic scaffold, ASM164234v2 tig00009297	84.2	273	0.11	5e-13	0.77	NW_018032175.1
Bty	c144616_g2_i2	Rhincodon typus isolate Ralph unplaced genomic scaffold, ASM164234v2 tig00050674	105	146	0.66	8e-20	0.69	NW_018050150.1
wisp1	c121721_g1_i1	Rhincodon typus isolate Ralph unplaced genomic scaffold, ASM164234v2 tig00308463	163	400	0.31	2e-37	0.73	NW_018073840.1
mdka	c17810_g2_i1	Rhincodon typus isolate Ralph unplaced genomic scaffold, ASM164234v2 tig00325784	60.8	60.8	0.01	3e-06	0.95	NW_018084186.1
amh	c69635_g1_i1	Rhincodon typus isolate Ralph unplaced genomic scaffold, ASM164234v2 tig00008356	50	50	0.01	0.006	0.91	NW_018031714.1
ependymin	c66589_g1_i1	Rhincodon typus isolate Ralph unplaced genomic scaffold, ASM164234v2 tig00291558	116	224	0.28	3e-23	0.77	NW_018064774.1
CaMK2	c127149_g1_i9	Rhincodon typus isolate Ralph unplaced genomic scaffold, ASM164234v2 tig00014595	118	285	0.39	2e-23	0.81	NW_018034667.1
ehmt1	c131410_g1_i3	Rhincodon typus isolate Ralph unplaced genomic scaffold, ASM164234v2 tig00026699	129	487	0.14	2e-26	0.8	NW_018040037.1
ehmt2	c134495_g1_i2	Rhincodon typus isolate Ralph unplaced genomic scaffold, ASM164234v2 tig00026699	178	781	0.27	5e-42	0.87	NW_018040037.1
racgap1	c126191_g1_i2	Rhincodon typus isolate Ralph unplaced genomic scaffold, ASM164234v2 tig00056888	91.5	250	0.1	3e-15	0.73	NW_018052624.1
fstl3	c48125_g1_i1	Rhincodon typus isolate Ralph unplaced genomic scaffold, ASM164234v2 tig00300502	57.2	57.2	0.07	4e-05	0.69	NW_018069551.1
fstl4	c107101_g1_i2	Rhincodon typus isolate Ralph unplaced genomic scaffold, ASM164234v2 tig00273580	59	105	0.08	8e-06	0.73	NW_018056320.1
fstl5	c132736_g1_i2	Rhincodon typus isolate Ralph unplaced genomic scaffold, ASM164234v2 tig00013522	150	416	0.22	5e-33	0.65	NW_018034147.1
prdm	c59884_g1_i1	Rhincodon typus isolate Ralph unplaced genomic scaffold, ASM164234v2 tig00044634	55.4	103	0.36	8e-05	0.81	NW_018047699.1
Otx	c38649_g1_i1	Rhincodon typus isolate Ralph unplaced genomic scaffold, ASM164234v2 tig00035037	149	149	0.66	3e-33	0.7	NW_018043606.1
Myc	c158659_g1_i1	Rhincodon typus isolate Ralph unplaced genomic scaffold, ASM164234v2 tig00000956	248	298	0.66	2e-63	0.79	NW_018027879.1
srebf1	c124452_g1_i1	Rhincodon typus isolate Ralph unplaced genomic scaffold, ASM164234v2 tig00013248	131	980	0.26	5e-27	0.75	NW_018034020.1
pac	c84629_g1_i4	Rhincodon typus isolate Ralph unplaced genomic scaffold, ASM164234v2 tig00045286	170	378	0.27	2e-39	0.85	NW_018047936.1
picalm	c131569_g2_i5	Rhincodon typus isolate Ralph unplaced genomic scaffold, ASM164234v2 tig00018724	129	895	0.26	1e-26	0.86	NW_018036535.1
aanat	c5174_g1_i1	Rhincodon typus isolate Ralph unplaced genomic scaffold, ASM164234v2 tig00294132	89.7	154	0.56	2e-15	0.69	NW_018066221.1
Danio rerio (zebrafish)
Gene name	Transcript ID	Description	Max score	Total score	Query cover	E value	Ident	Accession
Bmal2	c40542_g1_i1	Danio rerio strain Tuebingen chromosome 18, GRCz11 Primary Assembly	662	1349	0.68	0	0.93	NC_007129.7
clock	c130091_g1_i3	Danio rerio strain Tuebingen chromosome 20, GRCz11 Primary Assembly	252	3026	0.69	2e-64	0.97	NC_007131.7
cry1	c92068_g1_i1	Danio rerio strain Tuebingen chromosome 18, GRCz11 Primary Assembly	412	1169	0.71	5e-112	0.9	NC_007129.7
cry2	c39912_g1_i1	Danio rerio strain Tuebingen chromosome 25, GRCz11 Primary Assembly	387	1335	0.81	4e-105	0.9	NC_007136.7
foxl2	c182996_g1_i1	Danio rerio strain Tuebingen chromosome 2, GRCz11 Primary Assembly	296	415	0.71	5e-78	0.86	NC_007113.7
GNRH	c71419_g1_i1	Danio rerio strain Tuebingen chromosome 18, GRCz11 Primary Assembly	883	1936	0.75	0	0.92	NC_007129.7
kisspeptin	c264441_g1_i1	Danio rerio strain Tuebingen chromosome 11, GRCz11 Primary Assembly	304	569	0.69	3e-80	0.85	NC_007122.7
LH	c144364_g4_i2	Danio rerio strain Tuebingen chromosome 5, GRCz11 Primary Assembly	1305	5612	0.93	0	0.76	NC_007116.7
PER1	c136950_g1_i3	Danio rerio strain Tuebingen chromosome 7, GRCz11 Primary Assembly	901	5850	0.97	0	0.85	NC_007118.7
Per2	c141821_g2_i2	Danio rerio strain Tuebingen chromosome 2, GRCz11 Primary Assembly	448	3466	0.99	1e-122	0.81	NC_007113.7
Per3	c130997_g1_i1	Danio rerio strain Tuebingen chromosome 11, GRCz11 Primary Assembly	241	1502	0.25	2e-60	0.88	NC_007122.7
esr1a	c144452_g1_i9	Danio rerio strain Tuebingen chromosome 20, GRCz11 Primary Assembly	333	1018	0.97	2e-88	0.84	NC_007131.7
PVR	c66259_g1_i1	Danio rerio strain Tuebingen chromosome 18, GRCz11 Primary Assembly	1480	3287	0.85	0	0.84	NC_007129.7
Bty	c144616_g2_i2	Danio rerio strain Tuebingen chromosome 19, GRCz11 Primary Assembly	372	3554	1	3e-100	0.85	NC_007130.7
wisp1	c93238_g1_i2	Danio rerio strain Tuebingen chromosome 20, GRCz11 Primary Assembly	388	1217	0.4	2e-105	0.89	NC_007131.7
mdka	c17810_g2_i1	Danio rerio strain Tuebingen chromosome 7, GRCz11 Primary Assembly	1033	1603	0.79	0	0.84	NC_007118.7
amh	c69635_g1_i1	Danio rerio strain Tuebingen chromosome 22, GRCz11 Primary Assembly	62.1	62.1	0.01	8e-07	0.97	NC_007133.7
ependymin	c47555_g2_i1	Danio rerio strain Tuebingen chromosome 5, GRCz11 Primary Assembly	246	701	0.56	9e-63	0.9	NC_007116.7
CaMK2	c137480_g2_i4	Danio rerio strain Tuebingen chromosome 13 genomic scaffold, GRCz11 alternate locus group ALT_DRER_TU_1 ALT_CTG13_1_24	1397	3088	0.9	0	0.83	NW_018394883.1
ehmt1	c129884_g1_i1	Danio rerio strain Tuebingen chromosome 21, GRCz11 Primary Assembly	730	3464	0.53	0	0.89	NC_007132.7
ehmt2	c137278_g1_i3	Danio rerio strain Tuebingen chromosome 19, GRCz11 Primary Assembly	239	239	0.26	9e-61	0.91	NC_007130.7
racgap1	c135730_g1_i4	Danio rerio strain Tuebingen chromosome 23, GRCz11 Primary Assembly	420	1199	0.34	2e-114	0.81	NC_007134.7
fstl3	c248438_g1_i1	Danio rerio strain Tuebingen chromosome 22, GRCz11 Primary Assembly	457	1903	0.65	9e-126	0.9	NC_007133.7
fstl4	c107101_g1_i2	Danio rerio strain Tuebingen chromosome 21, GRCz11 Primary Assembly	609	1264	0.94	1e-171	0.75	NC_007132.7
fstl5	c132736_g1_i2	Danio rerio strain Tuebingen chromosome 14, GRCz11 Primary Assembly	1020	4140	0.73	0	0.9	NC_007125.7
prdm	c117542_g1_i1	Danio rerio strain Tuebingen chromosome 3, GRCz11 Primary Assembly	556	1586	0.84	5e-156	0.72	NC_007114.7
Otx	c100282_g1_i1	Danio rerio strain Tuebingen chromosome 17, GRCz11 Primary Assembly	2499	3087	1	0	0.93	NC_007128.7
Myc	c242652_g1_i1	Danio rerio strain Tuebingen chromosome 2, GRCz11 Primary Assembly	1029	2141	0.96	0	0.88	NC_007113.7
srebf1	c124452_g1_i1	Danio rerio strain Tuebingen chromosome 3, GRCz11 Primary Assembly	300	4651	0.72	3e-78	0.89	NC_007114.7
pac	c105549_g2_i1	Danio rerio strain Tuebingen chromosome 2, GRCz11 Primary Assembly	621	621	1	2e-175	0.85	NC_007113.7
picalm	c131569_g2_i5	Danio rerio strain Tuebingen chromosome 15, GRCz11 Primary Assembly	1426	3728	0.8	0	0.86	NC_007126.7
aanat	c5174_g1_i1	Danio rerio strain Tuebingen chromosome 3, GRCz11 Primary Assembly	381	615	0.78	2e-103	0.88	NC_007114.7
Cyprinus carpio (common carp)
Gene name	Transcript ID	Description	Max score	Total score	Query cover	E value	Ident	Accession
Bmal2	c67742_g1_i3	Cyprinus carpio chromosome 35, common carp genome	366	3402	0.95	3e-98	0.94	NC_031731.1
clock	c140208_g1_i2	Cyprinus carpio unplaced genomic scaffold, common carp genome	344	1300	0.92	3e-92	0.96	NW_017538188.1
cry1	c92068_g1_i1	Cyprinus carpio unplaced genomic scaffold, common carp genome	588	2381	0.99	8e-165	0.81	NW_017539113.1
cry2	c39912_g1_i1	Cyprinus carpio unplaced genomic scaffold, common carp genome	481	2343	0.94	2e-133	0.96	NW_017538295.1
foxl2	c106052_g1_i1	Cyprinus carpio unplaced genomic scaffold, common carp genome	2071	2071	1	0	0.85	NW_017542315.1
GNRH	c120170_g1_i1	Cyprinus carpio unplaced genomic scaffold, common carp genome	769	1844	0.98	0	0.84	NW_017538046.1
kisspeptin	c264441_g1_i1	Cyprinus carpio chromosome 36, common carp genome	309	309	0.39	8e-82	0.86	NC_031732.1
LH	c138771_g2_i1	Cyprinus carpio chromosome 50, common carp genome	1629	3341	0.82	0	0.83	NC_031746.1
PER1	c119914_g1_i1	Cyprinus carpio unplaced genomic scaffold, common carp genome	1227	13293	0.96	0	0.9	NW_017540300.1
Per2	c141821_g2_i2	Cyprinus carpio unplaced genomic scaffold, common carp genome	603	7021	0.96	3e-169	0.89	NW_017538008.1
Per3	c130997_g1_i1	Cyprinus carpio chromosome 22, common carp genome	907	11291	0.89	0	0.9	NC_031718.1
esr1a	c142394_g2_i2	Cyprinus carpio chromosome 38, common carp genome	667	5694	0.94	0	0.91	NC_031734.1
PVR	c66259_g1_i1	Cyprinus carpio chromosome 35, common carp genome	2673	9606	0.99	0	0.9	NC_031731.1
Bty	c144616_g2_i2	Cyprinus carpio chromosome 29, common carp genome	418	418	1	4e-114	0.87	NC_031725.1
wisp1	c149251_g1_i1	Cyprinus carpio chromosome 38, common carp genome	547	2449	0.96	3e-153	0.85	NC_031734.1
mdka	c17810_g2_i1	Cyprinus carpio unplaced genomic scaffold, common carp genome	1297	2004	0.79	0	0.89	NW_017538452.1
amh	c69635_g1_i2	Cyprinus carpio chromosome 43, common carp genome	924	2709	0.92	0	0.87	NC_031739.1
ependymin	c47555_g2_i1	Cyprinus carpio chromosome 9, common carp genome	435	3507	1	2e-119	0.92	NC_031705.1
CaMK2	c66871_g1_i1	Cyprinus carpio chromosome 24, common carp genome	798	798	0.96	0	0.9	NC_031720.1
ehmt1	c131410_g1_i3	Cyprinus carpio chromosome 41, common carp genome	1469	5675	0.97	0	0.84	NC_031737.1
ehmt2	c137278_g1_i3	Cyprinus carpio chromosome 38, common carp genome	599	838	1	4e-169	0.88	NC_031734.1
racgap1	c135730_g1_i3	Cyprinus carpio chromosome 45, common carp genome	1323	3384	0.96	0	0.85	NC_031741.1
fstl3	c48125_g1_i1	Cyprinus carpio chromosome 11, common carp genome	723	5432	0.98	0	0.87	NC_031707.1
fstl4	c107101_g1_i2	Cyprinus carpio chromosome 41, common carp genome	1480	2297	0.95	0	0.92	NC_031737.1
fstl5	c132736_g1_i2	Cyprinus carpio chromosome 8, common carp genome	2763	3749	0.56	0	0.89	NC_031704.1
prdm	c59884_g1_i1	Cyprinus carpio unplaced genomic scaffold, common carp genome	372	372	0.96	2e-100	0.85	NW_017538156.1
Otx	c61167_g1_i2	Cyprinus carpio chromosome 33, common carp genome	1869	7409	1	0	0.96	NC_031729.1
Myc	c242652_g1_i1	Cyprinus carpio chromosome 30, common carp genome	1245	3389	0.99	0	0.93	NC_031726.1
srebf1	c124452_g1_i1	Cyprinus carpio unplaced genomic scaffold, common carp genome	1546	13263	0.98	0	0.87	NW_017537953.1
pac	c105549_g2_i1	Cyprinus carpio chromosome 27, common carp genome	784	784	1	0	0.9	NC_031723.1
picalm	c131569_g2_i5	Cyprinus carpio chromosome 29, common carp genome	1853	6135	0.96	0	0.92	NC_031725.1
aanat	c5174_g1_i1	Cyprinus carpio unplaced genomic scaffold, common carp genome	562	901	0.96	6e-158	0.9	NW_017537956.1
Xenopus tropicalis (tropical clawed frog)
Gene name	Transcript ID	Description	Max score	Total score	Query cover	E value	Ident	Accession
Bmal2	c107528_g1_i4	Xenopus tropicalis strain Nigerian chromosome 4, Xenopus_tropicalis_v9.1	212	1344	0.29	7e-52	0.79	NC_030680.1
clock	c128371_g1_i2	Xenopus tropicalis strain Nigerian chromosome 1, Xenopus_tropicalis_v9.1	138	1069	0.38	3e-30	0.81	NC_030677.1
cry1	c92068_g1_i1	Xenopus tropicalis strain Nigerian chromosome 4, Xenopus_tropicalis_v9.1	304	721	0.46	2e-79	0.81	NC_030680.1
cry2	c108861_g1_i2	Xenopus tropicalis strain Nigerian chromosome 3, Xenopus_tropicalis_v9.1	154	303	0.4	3e-35	0.82	NC_030679.1
foxl2	c182996_g1_i1	Xenopus tropicalis strain Nigerian chromosome 5, Xenopus_tropicalis_v9.1	205	278	0.32	1e-50	0.85	NC_030681.1
GNRH	c71419_g1_i1	Xenopus tropicalis strain Nigerian chromosome 3, Xenopus_tropicalis_v9.1	206	665	0.37	6e-51	0.71	NC_030679.1
kisspeptin	c264441_g1_i1	Xenopus tropicalis strain Nigerian chromosome 10, Xenopus_tropicalis_v9.1	44.6	119	0.06	0.04	0.93	NC_030686.1
LH	c115345_g1_i3	Xenopus tropicalis strain Nigerian chromosome 5, Xenopus_tropicalis_v9.1	178	227	0.25	2e-41	0.66	NC_030681.1
PER1	c136950_g1_i12	Xenopus tropicalis strain Nigerian chromosome 3, Xenopus_tropicalis_v9.1	100	516	0.18	5e-18	0.81	NC_030679.1
Per2	c142406_g6_i6	Xenopus tropicalis strain Nigerian chromosome 5, Xenopus_tropicalis_v9.1	123	518	0.24	4e-25	0.78	NC_030681.1
Per3	c130997_g1_i2	Xenopus tropicalis strain Nigerian chromosome 7, Xenopus_tropicalis_v9.1	96.9	388	0.11	1e-17	0.77	NC_030683.1
esr1a	c144452_g1_i9	Xenopus tropicalis strain Nigerian chromosome 8, Xenopus_tropicalis_v9.1	138	340	0.34	3e-30	0.87	NC_030684.1
PVR	c66259_g1_i1	Xenopus tropicalis strain Nigerian chromosome 7, Xenopus_tropicalis_v9.1	80.6	289	0.14	3e-12	0.73	NC_030683.1
Bty	c144664_g1_i4	Xenopus tropicalis strain Nigerian unplaced genomic scaffold, Xenopus_tropicalis_v9.1 scaffold_691	42.8	42.8	0.12	0.4	0.75	NW_016683889.1
wisp1	c149251_g1_i1	Xenopus tropicalis strain Nigerian chromosome 6, Xenopus_tropicalis_v9.1	176	365	0.51	2e-41	0.76	NC_030682.1
mdka	c17810_g2_i1	Xenopus tropicalis strain Nigerian chromosome 4, Xenopus_tropicalis_v9.1	84.2	234	0.17	1e-13	0.72	NC_030680.1
amh	c69635_g1_i1	Xenopus tropicalis strain Nigerian chromosome 1, Xenopus_tropicalis_v9.1	46.4	202	0.07	0.034	0.91	NC_030677.1
ependymin	c66589_g1_i1	Xenopus tropicalis strain Nigerian chromosome 6, Xenopus_tropicalis_v9.1	102	439	0.51	3e-19	0.75	NC_030682.1
CaMK2	c131635_g1_i6	Xenopus tropicalis strain Nigerian chromosome 3, Xenopus_tropicalis_v9.1	141	1772	0.79	7e-31	0.85	NC_030679.1
ehmt1	c129884_g1_i1	Xenopus tropicalis strain Nigerian unplaced genomic scaffold, Xenopus_tropicalis_v9.1 scaffold_312	102	648	0.13	2e-18	0.75	NW_016683588.1
ehmt2	c137278_g1_i3	Xenopus tropicalis strain Nigerian unplaced genomic scaffold, Xenopus_tropicalis_v9.1 scaffold_312	73.4	121	0.47	7e-11	0.73	NW_016683588.1
racgap1	c126191_g1_i2	Xenopus tropicalis strain Nigerian chromosome 2, Xenopus_tropicalis_v9.1	89.7	434	0.17	5e-15	0.75	NC_030678.1
fstl3	c248438_g1_i1	Xenopus tropicalis strain Nigerian chromosome 1, Xenopus_tropicalis_v9.1	59	311	0.14	6e-06	0.81	NC_030677.1
fstl4	c107101_g1_i2	Xenopus tropicalis strain Nigerian chromosome 3, Xenopus_tropicalis_v9.1	57.2	101	0.21	1e-05	0.66	NC_030679.1
fstl5	c132736_g1_i2	Xenopus tropicalis strain Nigerian chromosome 1, Xenopus_tropicalis_v9.1	114	849	0.39	2e-22	0.64	NC_030677.1
prdm	c59884_g1_i1	Xenopus tropicalis strain Nigerian chromosome 9, Xenopus_tropicalis_v9.1	71.6	1037	0.43	5e-10	0.7	NC_030685.1
Otx	c38649_g1_i1	Xenopus tropicalis strain Nigerian chromosome 5, Xenopus_tropicalis_v9.1	284	284	0.79	3e-74	0.73	NC_030681.1
Myc	c158659_g1_i1	Xenopus tropicalis strain Nigerian chromosome 6, Xenopus_tropicalis_v9.1	212	212	0.54	9e-53	0.76	NC_030682.1
srebf1	c124452_g1_i1	Xenopus tropicalis strain Nigerian chromosome 9, Xenopus_tropicalis_v9.1	163	744	0.23	4e-37	0.78	NC_030685.1
pac	c84629_g1_i4	Xenopus tropicalis strain Nigerian unplaced genomic scaffold, Xenopus_tropicalis_v9.1 scaffold_24	149	878	0.55	3e-33	0.84	NW_016683377.1
picalm	c131569_g2_i5	Xenopus tropicalis strain Nigerian chromosome 2, Xenopus_tropicalis_v9.1	123	927	0.25	3e-25	0.8	NC_030678.1
aanat	c5174_g1_i1	Xenopus tropicalis strain Nigerian chromosome 4, Xenopus_tropicalis_v9.1	39.2	78.3	0.07	8.9	0.9	NC_030680.1
Gallus gallus (chicken)
Gene name	Transcript ID	Description	Max score	Total score	Query cover	E value	Ident	Accession
Bmal2	c103903_g2_i4	Gallus gallus isolate RJF #256 breed Red Jungle fowl, inbred line UCD001 chromosome 5, Gallus_gallus-5.0	181	1285	0.38	1e-42	0.76	NC_006092.4
clock	c128371_g1_i2	Gallus gallus isolate RJF #256 breed Red Jungle fowl, inbred line UCD001 chromosome 1, Gallus_gallus-5.0	178	1199	0.26	3e-42	0.86	NC_006088.4
cry1	c142624_g1_i2	Gallus gallus isolate RJF #256 breed Red Jungle fowl, inbred line UCD001 chromosome 1, Gallus_gallus-5.0	288	1333	0.42	1e-74	0.8	NC_006088.4
cry2	c39912_g1_i1	Gallus gallus isolate RJF #256 breed Red Jungle fowl, inbred line UCD001 chromosome 5, Gallus_gallus-5.0	277	655	0.59	3e-72	0.82	NC_006092.4
foxl2	c182996_g1_i1	Gallus gallus isolate RJF #256 breed Red Jungle fowl, inbred line UCD001 chromosome 9, Gallus_gallus-5.0	239	239	0.32	6e-61	0.9	NC_006096.4
GNRH	c129408_g1_i2	Gallus gallus isolate RJF #256 breed Red Jungle fowl, inbred line UCD001 chromosome 10, Gallus_gallus-5.0	159	403	0.4	7e-37	0.75	NC_006097.4
kisspeptin	c264441_g1_i1	Gallus gallus isolate RJF #256 breed Red Jungle fowl, inbred line UCD001 chromosome 7, Gallus_gallus-5.0	42.8	117	0.11	0.12	0.93	NC_006094.4
LH	c115345_g1_i3	Gallus gallus isolate RJF #256 breed Red Jungle fowl, inbred line UCD001 chromosome 3, Gallus_gallus-5.0	289	680	0.38	3e-75	0.68	NC_006090.4
PER1	c119914_g1_i1	Gallus gallus isolate RJF #256 breed Red Jungle fowl, inbred line UCD001 chromosome 9, Gallus_gallus-5.0	77	275	0.07	4e-11	0.71	NC_006096.4
Per2	c142406_g6_i6	Gallus gallus isolate RJF #256 breed Red Jungle fowl, inbred line UCD001 chromosome 9, Gallus_gallus-5.0	109	477	0.27	8e-21	0.77	NC_006096.4
Per3	c134115_g4_i1	Gallus gallus isolate RJF #256 breed Red Jungle fowl, inbred line UCD001 chromosome 1, Gallus_gallus-5.0	41	227	0.1	0.76	0.91	NC_006088.4
esr1a	c144452_g1_i9	Gallus gallus isolate RJF #256 breed Red Jungle fowl, inbred line UCD001 chromosome 3, Gallus_gallus-5.0	127	425	0.26	5e-27	0.86	NC_006090.4
PVR	c66259_g1_i1	Gallus gallus isolate RJF #256 breed Red Jungle fowl, inbred line UCD001 chromosome 24, Gallus_gallus-5.0	188	260	0.13	6e-45	0.7	NC_006111.4
Bty	c180554_g1_i1	Gallus gallus isolate RJF #256 breed Red Jungle fowl, inbred line UCD001 chromosome Z, Gallus_gallus-5.0	41	41	0.13	1.2	0.88	NC_006127.4
wisp1	c149251_g1_i1	Gallus gallus isolate RJF #256 breed Red Jungle fowl, inbred line UCD001 chromosome 2, Gallus_gallus-5.0	134	413	0.67	5e-29	0.71	NC_006089.4
mdka	c17810_g2_i1	Gallus gallus isolate RJF #256 breed Red Jungle fowl, inbred line UCD001 chromosome 5, Gallus_gallus-5.0	53.6	256	0.17	0.0002	0.81	NC_006092.4
amh	c69635_g1_i1	Gallus gallus isolate RJF #256 breed Red Jungle fowl, inbred line UCD001 chromosome 2, Gallus_gallus-5.0	46.4	208	0.08	0.029	0.82	NC_006089.4
ependymin	c66589_g1_i1	Gallus gallus isolate RJF #256 breed Red Jungle fowl, inbred line UCD001 chromosome 2, Gallus_gallus-5.0	132	721	0.56	1e-28	0.76	NC_006089.4
CaMK2	c127149_g1_i9	Gallus gallus isolate RJF #256 breed Red Jungle fowl, inbred line UCD001 chromosome 22, Gallus_gallus-5.0	132	648	0.8	3e-28	0.84	NC_006109.4
ehmt1	c131410_g1_i3	Gallus gallus isolate RJF #256 breed Red Jungle fowl, inbred line UCD001 chromosome 17, Gallus_gallus-5.0	122	1062	0.32	1e-24	0.77	NC_006104.4
ehmt2	c134495_g1_i2	Gallus gallus isolate RJF #256 breed Red Jungle fowl, inbred line UCD001 chromosome 17, Gallus_gallus-5.0	154	492	0.18	2e-35	0.79	NC_006104.4
racgap1	c126191_g1_i2	Gallus gallus isolate RJF #256 breed Red Jungle fowl, inbred line UCD001 chromosome 33, Gallus_gallus-5.0	143	548	0.25	2e-31	0.79	NC_008465.3
fstl3	c48125_g1_i1	Gallus gallus isolate RJF #256 breed Red Jungle fowl, inbred line UCD001 chromosome 28, Gallus_gallus-5.0	116	288	0.26	2e-23	0.72	NC_006115.4
fstl4	c107101_g1_i2	Gallus gallus isolate RJF #256 breed Red Jungle fowl, inbred line UCD001 chromosome 13, Gallus_gallus-5.0	82.4	157	0.22	3e-13	0.69	NC_006100.4
fstl5	c132736_g1_i2	Gallus gallus isolate RJF #256 breed Red Jungle fowl, inbred line UCD001 chromosome 4, Gallus_gallus-5.0	208	756	0.33	3e-51	0.67	NC_006091.4
prdm	c59884_g1_i1	Gallus gallus isolate RJF #256 breed Red Jungle fowl, inbred line UCD001 chromosome 5, Gallus_gallus-5.0	80.6	121	0.34	8e-13	0.75	NC_006092.4
Otx	c38649_g1_i1	Gallus gallus isolate RJF #256 breed Red Jungle fowl, inbred line UCD001 chromosome 3, Gallus_gallus-5.0	282	321	0.79	8e-74	0.72	NC_006090.4
Myc	c253808_g1_i1	Gallus gallus isolate RJF #256 breed Red Jungle fowl, inbred line UCD001 chromosome 2, Gallus_gallus-5.0	217	265	0.6	2e-54	0.78	NC_006089.4
srebf1	c124452_g1_i1	Gallus gallus isolate RJF #256 breed Red Jungle fowl, inbred line UCD001 chromosome 14, Gallus_gallus-5.0	179	1045	0.27	5e-42	0.78	NC_006101.4
pac	c84629_g1_i1	Gallus gallus isolate RJF #256 breed Red Jungle fowl, inbred line UCD001 chromosome 2, Gallus_gallus-5.0	167	910	0.53	3e-38	0.83	NC_006089.4
picalm	c131569_g2_i5	Gallus gallus isolate RJF #256 breed Red Jungle fowl, inbred line UCD001 chromosome 1, Gallus_gallus-5.0	132	1316	0.29	4e-28	0.81	NC_006088.4
aanat	c5174_g1_i1	Gallus gallus isolate RJF #256 breed Red Jungle fowl, inbred line UCD001 chromosome 18, Gallus_gallus-5.0	156	217	0.49	4e-35	0.76	NC_006105.4
Anolis carolinensis (green anole)
Gene name	Transcript ID	Description	Max score	Total score	Query cover	E value	Ident	Accession
Bmal2	c103903_g2_i3	Anolis carolinensis unplaced genomic scaffold, AnoCar2.0 chrUn0045	163	1014	0.31	4e-37	0.74	NW_003338784.1
clock	c112345_g1_i4	Anolis carolinensis chromosome 2, AnoCar2.0	41	81.9	0.03	3.3	0.9	NC_014777.1
cry1	c92068_g1_i1	Anolis carolinensis chromosome 5, AnoCar2.0	277	842	0.55	2e-71	0.79	NC_014780.1
cry2	c108861_g1_i2	Anolis carolinensis chromosome 1, AnoCar2.0	163	330	0.48	4e-37	0.78	NC_014776.1
foxl2	c104962_g1_i1	Anolis carolinensis unplaced genomic scaffold, AnoCar2.0 chrUn4561	280	374	0.22	2e-72	0.8	NW_003343300.1
GNRH	c129408_g1_i2	Anolis carolinensis unplaced genomic scaffold, AnoCar2.0 chrUn0200	84.2	191	0.28	3e-13	0.69	NW_003338939.1
kisspeptin	c264441_g1_i1	Anolis carolinensis chromosome 1, AnoCar2.0	42.8	83.7	0.08	0.93	0.9	NC_014776.1
LH	c115345_g1_i3	Anolis carolinensis chromosome 1, AnoCar2.0	257	686	0.33	2e-65	0.67	NC_014776.1
PER1	c137145_g1_i3	Anolis carolinensis unplaced genomic scaffold, AnoCar2.0 chrUn0208	89.7	551	0.22	7e-15	0.88	NW_003338947.1
Per2	c142406_g6_i6	Anolis carolinensis unplaced genomic scaffold, AnoCar2.0 chrUn0208	136	447	0.18	5e-29	0.81	NW_003338947.1
Per3	c130997_g1_i1	Anolis carolinensis unplaced genomic scaffold, AnoCar2.0 chrUn0208	96.9	518	0.16	5e-17	0.77	NW_003338947.1
esr1a	c142394_g2_i2	Anolis carolinensis chromosome 1, AnoCar2.0	122	412	0.19	1e-24	0.82	NC_014776.1
PVR	c66259_g1_i1	Anolis carolinensis linkage group a, AnoCar2.0	140	374	0.14	5e-30	0.75	NC_014782.1
Bty	c144616_g2_i2	Anolis carolinensis chromosome 2, AnoCar2.0	57.2	440	0.31	4e-05	0.77	NC_014777.1
wisp1	c149251_g1_i1	Anolis carolinensis chromosome 4, AnoCar2.0	190	356	0.63	3e-45	0.75	NC_014779.1
mdka	c17810_g2_i1	Anolis carolinensis chromosome 1, AnoCar2.0	105	154	0.08	9e-20	0.76	NC_014776.1
amh	c69635_g1_i1	Anolis carolinensis unplaced genomic scaffold, AnoCar2.0 chrUn0305	44.6	44.6	0.02	0.27	0.83	NW_003339044.1
ependymin	c66589_g1_i1	Anolis carolinensis chromosome 6, AnoCar2.0	136	213	0.26	5e-29	0.76	NC_014781.1
CaMK2	c127149_g1_i9	Anolis carolinensis unplaced genomic scaffold, AnoCar2.0 chrUn0046	125	444	0.67	1e-25	0.83	NW_003338785.1
ehmt1	c131410_g1_i3	Anolis carolinensis unplaced genomic scaffold, AnoCar2.0 chrUn0364	132	1039	0.33	7e-28	0.8	NW_003339103.1
ehmt2	c137278_g1_i3	Anolis carolinensis chromosome 2, AnoCar2.0	113	373	0.44	6e-22	0.77	NC_014777.1
racgap1	c126191_g1_i2	Anolis carolinensis chromosome 2, AnoCar2.0	147	277	0.1	3e-32	0.76	NC_014777.1
fstl3	c248438_g1_i1	Anolis carolinensis chromosome 1, AnoCar2.0	42.8	124	0.03	0.93	0.93	NC_014776.1
fstl4	c107101_g1_i2	Anolis carolinensis chromosome 2, AnoCar2.0	60.8	114	0.09	3e-06	0.83	NC_014777.1
fstl5	c132736_g1_i2	Anolis carolinensis chromosome 5, AnoCar2.0	196	657	0.29	7e-47	0.67	NC_014780.1
prdm	c59884_g1_i1	Anolis carolinensis chromosome 2, AnoCar2.0	66.2	2649	0.44	8e-08	0.76	NC_014777.1
Otx	c100282_g1_i1	Anolis carolinensis linkage group f, AnoCar2.0	383	561	0.4	2e-103	0.73	NC_014786.1
Myc	c158659_g1_i1	Anolis carolinensis chromosome 4, AnoCar2.0	208	208	0.54	1e-50	0.77	NC_014779.1
srebf1	c124452_g1_i1	Anolis carolinensis unplaced genomic scaffold, AnoCar2.0 chrUn0308	154	658	0.21	2e-34	0.76	NW_003339047.1
pac	c84629_g1_i1	Anolis carolinensis chromosome 6, AnoCar2.0	176	1270	0.53	6e-41	0.85	NC_014781.1
picalm	c131569_g2_i5	Anolis carolinensis chromosome 3, AnoCar2.0	116	981	0.28	5e-23	0.8	NC_014778.1
aanat	c5174_g1_i1	Anolis carolinensis chromosome 2, AnoCar2.0	77	77	0.21	5e-11	0.71	NC_014777.1
Ornithorhynchus anatinus (platypus)
Gene name	Transcript ID	Description	Max score	Total score	Query cover	E value	Ident	Accession
Bmal2	c67742_g1_i2	Ornithorhynchus anatinus isolate Glennie unplaced genomic scaffold, Ornithorhynchus_anatinus-5.0.1	96.9	214	0.29	5e-17	0.75	NW_001751245.1
clock	c128371_g1_i2	Ornithorhynchus anatinus isolate Glennie unplaced genomic scaffold, Ornithorhynchus_anatinus-5.0.1	156	963	0.34	2e-35	0.83	NW_001794189.1
cry1	c147637_g1_i1	Ornithorhynchus anatinus isolate Glennie unplaced genomic scaffold, Ornithorhynchus_anatinus-5.0.1	293	615	0.41	6e-76	0.84	NW_001794199.1
cry2	c108861_g1_i2	Ornithorhynchus anatinus isolate Glennie unplaced genomic scaffold, Ornithorhynchus_anatinus-5.0.1	159	309	0.41	1e-36	0.83	NW_001794199.1
foxl2	c182996_g1_i1	Ornithorhynchus anatinus isolate Glennie unplaced genomic scaffold, Ornithorhynchus_anatinus-5.0.1	201	347	0.32	2e-49	0.85	NW_001601211.1
GNRH	c27041_g1_i1	Ornithorhynchus anatinus isolate Glennie chromosome X1, Ornithorhynchus_anatinus-5.0.1	39.2	78.3	0.15	2.6	0.83	NC_009114.1
kisspeptin	c264441_g1_i1	Ornithorhynchus anatinus isolate Glennie chromosome 3, Ornithorhynchus_anatinus-5.0.1	41	41	0.05	0.68	0.85	NC_009096.1
LH	c115345_g1_i3	Ornithorhynchus anatinus isolate Glennie unplaced genomic scaffold, Ornithorhynchus_anatinus-5.0.1	374	374	0.28	2e-100	0.7	NW_001752888.1
PER1	c136950_g1_i2	Ornithorhynchus anatinus isolate Glennie unplaced genomic scaffold, Ornithorhynchus_anatinus-5.0.1	86	291	0.09	1e-13	0.77	NW_001715963.1
Per2	c142406_g6_i6	Ornithorhynchus anatinus isolate Glennie unplaced genomic scaffold, Ornithorhynchus_anatinus-5.0.1	114	476	0.19	3e-22	0.78	NW_001794471.1
Per3	c132287_g1_i3	Ornithorhynchus anatinus isolate Glennie unplaced genomic scaffold, Ornithorhynchus_anatinus-5.0.1	80.6	207	0.05	1e-12	0.8	NW_001794471.1
esr1a	c142394_g2_i2	Ornithorhynchus anatinus isolate Glennie unplaced genomic scaffold, Ornithorhynchus_anatinus-5.0.1	134	385	0.22	7e-29	0.84	NW_001725703.1
PVR	c66259_g1_i1	Ornithorhynchus anatinus isolate Glennie unplaced genomic scaffold, Ornithorhynchus_anatinus-5.0.1	127	575	0.29	3e-26	0.74	NW_001794198.1
Bty	c144616_g2_i2	Ornithorhynchus anatinus isolate Glennie unplaced genomic scaffold, Ornithorhynchus_anatinus-5.0.1	71.6	71.6	0.47	2e-09	0.69	NW_001685912.1
wisp1	c121721_g1_i1	Ornithorhynchus anatinus isolate Glennie unplaced genomic scaffold, Ornithorhynchus_anatinus-5.0.1	260	710	0.38	8e-67	0.81	NW_001640449.1
mdka	c17810_g2_i1	Ornithorhynchus anatinus isolate Glennie unplaced genomic scaffold, Ornithorhynchus_anatinus-5.0.1	69.8	69.8	0.07	3e-09	0.7	NW_001721242.1
amh	c69635_g1_i2	Ornithorhynchus anatinus isolate Glennie unplaced genomic scaffold, Ornithorhynchus_anatinus-5.0.1	42.8	42.8	0.01	0.39	0.88	NW_001741311.1
ependymin	c74852_g1_i1	Ornithorhynchus anatinus isolate Glennie unplaced genomic scaffold, Ornithorhynchus_anatinus-5.0.1	41	41	0.03	1.1	0.88	NW_001794625.1
CaMK2	c127149_g1_i9	Ornithorhynchus anatinus isolate Glennie unplaced genomic scaffold, Ornithorhynchus_anatinus-5.0.1	123	389	0.54	3e-25	0.82	NW_001688348.1
ehmt1	c131410_g1_i3	Ornithorhynchus anatinus isolate Glennie unplaced genomic scaffold, Ornithorhynchus_anatinus-5.0.1	134	820	0.25	4e-28	0.79	NW_001794390.1
ehmt2	c137278_g1_i3	Ornithorhynchus anatinus isolate Glennie unplaced genomic scaffold, Ornithorhynchus_anatinus-5.0.1	132	132	0.22	1e-27	0.8	NW_001742810.1
racgap1	c126191_g1_i2	Ornithorhynchus anatinus isolate Glennie unplaced genomic scaffold, Ornithorhynchus_anatinus-5.0.1	188	652	0.26	2e-44	0.81	NW_001746990.1
fstl3	c248438_g1_i1	Ornithorhynchus anatinus isolate Glennie unplaced genomic scaffold, Ornithorhynchus_anatinus-5.0.1	66.2	66.2	0.03	5e-08	0.76	NW_001750543.1
fstl4	c107101_g1_i2	Ornithorhynchus anatinus isolate Glennie chromosome X1, Ornithorhynchus_anatinus-5.0.1	89.7	213	0.3	5e-15	0.69	NC_009114.1
fstl5	c132736_g1_i2	Ornithorhynchus anatinus isolate Glennie chromosome 12, Ornithorhynchus_anatinus-5.0.1	203	906	0.37	3e-49	0.67	NC_009105.1
prdm	c59884_g1_i1	Ornithorhynchus anatinus isolate Glennie unplaced genomic scaffold, Ornithorhynchus_anatinus-5.0.1	102	375	0.44	4e-19	0.74	NW_001774738.1
Otx	c83577_g1_i2	Ornithorhynchus anatinus isolate Glennie unplaced genomic scaffold, Ornithorhynchus_anatinus-5.0.1	152	152	0.19	3e-34	0.81	NW_001611568.1
Myc	c242652_g1_i1	Ornithorhynchus anatinus isolate Glennie chromosome 4, Ornithorhynchus_anatinus-5.0.1	181	261	0.26	2e-43	0.69	NC_009097.1
srebf1	c124452_g1_i1	Ornithorhynchus anatinus isolate Glennie chromosome 2, Ornithorhynchus_anatinus-5.0.1	199	1224	0.3	7e-49	0.82	NC_009095.1
pac	c84629_g1_i4	Ornithorhynchus anatinus isolate Glennie unplaced genomic scaffold, Ornithorhynchus_anatinus-5.0.1	174	733	0.23	3e-41	0.84	NW_001767501.1
picalm	c131569_g2_i5	Ornithorhynchus anatinus isolate Glennie unplaced genomic scaffold, Ornithorhynchus_anatinus-5.0.1	122	596	0.17	4e-25	0.79	NW_001794088.1
aanat	c5174_g1_i1	Ornithorhynchus anatinus isolate Glennie unplaced genomic scaffold, Ornithorhynchus_anatinus-5.0.1	114	114	0.35	6e-23	0.7	NW_001794360.1
Monodelphis domestica (gray short-tailed opossum)
Gene name	Transcript ID	Description	Max score	Total score	Query cover	E value	Ident	Accession
Bmal2	c103903_g2_i4	Monodelphis domestica chromosome 5, MonDom5	194	2099	0.38	5e-46	0.77	NC_008805.1
clock	c128371_g1_i2	Monodelphis domestica chromosome 7, MonDom5	150	685	0.26	1e-33	0.82	NC_008807.1
cry1	c92068_g1_i1	Monodelphis domestica chromosome 8, MonDom5	304	820	0.55	6e-79	0.81	NC_008808.1
cry2	c39912_g1_i1	Monodelphis domestica chromosome 5, MonDom5	297	584	0.54	1e-77	0.84	NC_008805.1
foxl2	c182996_g1_i1	Monodelphis domestica chromosome 4, MonDom5	206	481	0.37	1e-50	0.85	NC_008804.1
GNRH	c129408_g1_i4	Monodelphis domestica chromosome 2, MonDom5	123	516	0.32	1e-25	0.75	NC_008802.1
kisspeptin	c264441_g1_i1	Monodelphis domestica chromosome 1, MonDom5	53.6	10759	0.27	0.0002	0.84	NC_008801.1
LH	c115345_g1_i3	Monodelphis domestica chromosome 1, MonDom5	226	853	0.35	1e-55	0.67	NC_008801.1
PER1	c137145_g1_i6	Monodelphis domestica chromosome 2, MonDom5	86	1299	0.21	3e-13	0.79	NC_008802.1
Per2	c142406_g6_i6	Monodelphis domestica chromosome 2, MonDom5	107	564	0.2	8e-20	0.77	NC_008802.1
Per3	c134115_g4_i1	Monodelphis domestica chromosome 3, MonDom5	42.8	484	0.22	0.64	0.85	NC_008803.1
esr1a	c142394_g2_i2	Monodelphis domestica chromosome 1, MonDom5	134	665	0.37	1e-28	0.84	NC_008801.1
PVR	c141868_g3_i14	Monodelphis domestica chromosome 1, MonDom5	44.6	295	0.12	0.49	0.81	NC_008801.1
Bty	c144616_g2_i2	Monodelphis domestica chromosome 7, MonDom5	60.8	574	0.62	6e-06	0.66	NC_008807.1
wisp1	c121721_g1_i1	Monodelphis domestica chromosome 4, MonDom5	214	721	0.4	2e-52	0.76	NC_008804.1
mdka	c17810_g2_i1	Monodelphis domestica chromosome 1, MonDom5	59	198	0.06	9e-06	0.89	NC_008801.1
amh	c30962_g1_i1	Monodelphis domestica chromosome 1, MonDom5	42.8	162	0.11	0.71	0.93	NC_008801.1
ependymin	c66589_g1_i1	Monodelphis domestica chromosome 6, MonDom5	66.2	105	0.14	5e-08	0.7	NC_008806.1
CaMK2	c127149_g1_i9	Monodelphis domestica chromosome 1, MonDom5	116	1607	0.9	3e-23	0.84	NC_008801.1
ehmt1	c131410_g1_i3	Monodelphis domestica chromosome 1, MonDom5	109	907	0.32	3e-20	0.75	NC_008801.1
ehmt2	c137278_g1_i3	Monodelphis domestica chromosome 2, MonDom5	111	200	0.45	8e-21	0.77	NC_008802.1
racgap1	c126191_g1_i2	Monodelphis domestica chromosome 7, MonDom5	260	392	0.47	7e-66	0.64	NC_008807.1
fstl3	c248438_g1_i1	Monodelphis domestica chromosome 3, MonDom5	125	448	0.19	1e-25	0.72	NC_008803.1
fstl4	c107101_g1_i2	Monodelphis domestica chromosome 1, MonDom5	84.2	282	0.23	4e-13	0.9	NC_008801.1
fstl5	c132736_g1_i2	Monodelphis domestica chromosome 5, MonDom5	232	1006	0.35	1e-57	0.68	NC_008805.1
prdm	c59884_g1_i1	Monodelphis domestica unplaced genomic scaffold, MonDom5	77	895	0.45	5e-11	0.71	NW_001583281.1
Otx	c38649_g1_i1	Monodelphis domestica chromosome 1, MonDom5	259	380	0.78	3e-66	0.71	NC_008801.1
Myc	c158659_g1_i1	Monodelphis domestica chromosome 3, MonDom5	163	231	0.76	1e-37	0.71	NC_008803.1
srebf1	c124452_g1_i1	Monodelphis domestica chromosome 6, MonDom5	176	1001	0.24	2e-40	0.8	NC_008806.1
pac	c84629_g1_i4	Monodelphis domestica unplaced genomic scaffold, MonDom5	203	608	0.31	1e-48	0.89	NW_001583380.1
picalm	c131569_g2_i5	Monodelphis domestica chromosome 4, MonDom5	122	989	0.26	3e-24	0.81	NC_008804.1
aanat	c5174_g1_i1	Monodelphis domestica chromosome 2, MonDom5	64.4	64.4	0.2	8e-07	0.69	NC_008802.1
Ovis aries (sheep)
Gene name	Transcript ID	Description	Max score	Total score	Query cover	E value	Ident	Accession
Bmal2	c103903_g2_i4	Ovis aries breed Texel chromosome 15, Oar_v4.0	185	1278	0.37	2e-43	0.76	NC_019472.2
clock	c130091_g1_i3	Ovis aries breed Texel chromosome 3, Oar_v4.0	168	704	0.24	1e-38	0.85	NC_019460.2
cry1	c92068_g1_i1	Ovis aries breed Texel chromosome 3, Oar_v4.0	250	970	0.64	5e-63	0.78	NC_019460.2
cry2	c108861_g1_i2	Ovis aries breed Texel chromosome 15, Oar_v4.0	178	332	0.41	3e-41	0.86	NC_019472.2
foxl2	c182996_g1_i1	Ovis aries breed Texel chromosome 1, Oar_v4.0	188	436	0.32	1e-44	0.84	NC_019458.2
GNRH	c98936_g1_i1	Ovis aries breed Texel chromosome 2, Oar_v4.0	41	41	0.08	4.8	0.83	NC_019459.2
kisspeptin	c264441_g1_i1	Ovis aries breed Texel chromosome 3, Oar_v4.0	44.6	128	0.13	0.39	0.89	NC_019460.2
LH	c115345_g1_i3	Ovis aries breed Texel chromosome 3, Oar_v4.0	271	547	0.3	2e-69	0.68	NC_019460.2
PER1	c137145_g1_i6	Ovis aries breed Texel chromosome 11, Oar_v4.0	93.3	871	0.18	9e-16	0.8	NC_019468.2
Per2	c141821_g2_i2	Ovis aries breed Texel chromosome 11, Oar_v4.0	122	336	0.14	2e-24	0.78	NC_019468.2
Per3	c130997_g1_i1	Ovis aries breed Texel chromosome 12, Oar_v4.0	134	254	0.06	3e-28	0.79	NC_019469.2
esr1a	c142394_g2_i2	Ovis aries breed Texel chromosome 7, Oar_v4.0	140	591	0.29	7e-30	0.85	NC_019464.2
PVR	c66259_g1_i1	Ovis aries breed Texel chromosome 15, Oar_v4.0	136	390	0.22	8e-29	0.68	NC_019472.2
Bty	c144616_g2_i2	Ovis aries breed Texel chromosome 15, Oar_v4.0	50	50	0.29	0.009	0.7	NC_019472.2
wisp1	c121721_g1_i1	Ovis aries breed Texel chromosome 15, Oar_v4.0	219	720	0.39	9e-54	0.77	NC_019472.2
mdka	c17810_g2_i1	Ovis aries breed Texel chromosome 15, Oar_v4.0	89.7	132	0.1	1e-14	0.73	NC_019472.2
amh	c69635_g1_i2	Ovis aries breed Texel chromosome 15, Oar_v4.0	46.4	46.4	0.01	0.11	0.91	NC_019472.2
ependymin	c66589_g1_i1	Ovis aries breed Texel chromosome 4, Oar_v4.0	95.1	186	0.28	2e-16	0.72	NC_019461.2
CaMK2	c131635_g1_i6	Ovis aries breed Texel chromosome 4, Oar_v4.0	147	1252	0.74	4e-32	0.84	NC_019461.2
ehmt1	c131410_g1_i3	Ovis aries breed Texel chromosome 3, Oar_v4.0	131	739	0.21	3e-27	0.8	NC_019460.2
ehmt2	c137278_g1_i3	Ovis aries breed Texel chromosome 20, Oar_v4.0	129	213	0.46	1e-26	0.8	NC_019477.2
racgap1	c126191_g1_i2	Ovis aries breed Texel chromosome 3, Oar_v4.0	156	937	0.35	9e-35	0.77	NC_019460.2
fstl3	c248438_g1_i1	Ovis aries breed Texel chromosome 5, Oar_v4.0	51.8	51.8	0.06	0.003	0.68	NC_019462.2
fstl4	c107101_g1_i2	Ovis aries breed Texel chromosome 5, Oar_v4.0	64.4	210	0.31	4e-07	0.78	NC_019462.2
fstl5	c132736_g1_i2	Ovis aries breed Texel chromosome 17, Oar_v4.0	205	859	0.38	2e-49	0.67	NC_019474.2
prdm	c59884_g1_i1	Ovis aries breed Texel chromosome 18, Oar_v4.0	87.8	590	0.44	4e-14	0.72	NC_019475.2
Otx	c38649_g1_i1	Ovis aries breed Texel chromosome 3, Oar_v4.0	224	734	0.59	2e-55	0.71	NC_019460.2
Myc	c253808_g1_i1	Ovis aries breed Texel chromosome 9, Oar_v4.0	190	260	0.56	4e-45	0.8	NC_019466.2
srebf1	c124452_g1_i1	Ovis aries breed Texel chromosome 11, Oar_v4.0	150	840	0.25	4e-33	0.75	NC_019468.2
pac	c84629_g1_i4	Ovis aries breed Texel chromosome 4, Oar_v4.0	172	888	0.52	1e-39	0.85	NC_019461.2
picalm	c131569_g2_i5	Ovis aries breed Texel chromosome 21, Oar_v4.0	131	844	0.23	3e-27	0.83	NC_019478.2
aanat	c5174_g1_i1	Ovis aries breed Texel chromosome 11, Oar_v4.0	84.2	317	0.5	4e-13	0.69	NC_019468.2
